# Supplementary material for: Historical and Current Perspectives on the Systematics of the ‘Enigmatic’ Diatom Genus Rhoicosphenia (Bacillariophyta), with Single and Multi-Molecular Marker and Morphological Analyses and Discussion on the Monophyly of ‘Monoraphid’ Diatoms
Source: PLoS One. 2016 Apr 5;11(4):e0152797. doi: 10.1371/journal.pone.0152797 (PMC4821588; doi:10.1371/journal.pone.0152797)
Supplement: S1 File — Alignment used in Maximum Likelihood and Bayesian analyses. (FASTA) [file pone.0152797.s001.fasta]

>Achnanthidium_minutissimum_AT-196 Concatenation of 3 sequences
AAACTGCG-AATGGCTCATTATATCAGTTATAGTTTATTTGATAGTCCCTT-ACTATATGG-A--TAACCGTAGTAATTC
TAGAGCTAATACATGCGTCAAT-ACCTTTC-GGGG-TA-----GTATTTATTAGA-TTGAAACCAACCCCTTC--GGGGT
GATGTGGTGATTCATAATAAGCTTGCGGATCGCA--------TTCGTGCGATGGATCATTCAAG-TTTCTG-CCCTATCA
GCTTTGGATGGTAGGGTATTGGCCTACCATGGCTTTAACGGGTAACGGAGGATTAGGGTTTGATTCCGGAGAGGGAGCCT
-GAGAGACGGCTACCACATCCATGGAAGGCAGCAGGCGCGTAAATTACCCAATCCTGACACAGGGAGGTAGTGACAATAA
ATAACAATGCCGGGCC-TTTTTAGGTCTGGCAATTGGAATGAGAACAATTTAAACCCCTTATCGAGGATCAATTGGAGGG
CAAG-TCTGGTGCCAGCAGCCGCGGTAATTCCAGCTCCAATAGCGTATATTAAAG-TTGTTGCAGTTAAAAAGCTCGTAG
-TTGGATTTGTGGTGACACCATCC-TTGGG--TGG-AACCTGTGTGGCATTAACTTGTCGTGCA-GGGGATGCCCAT-CG
TTTACTGTGAAAAAATCAGCGCGTT-C-A-AAGCAGGCTT-ATGCCGTTGAATGTCTTAGCATGGAATAATAAGATAGGA
CCTTGGTGCTATTTTGTTGG-TTTGCGTACCGAGGTAATGATTAATAGGGACAGTTG-GGGGTATT-CGTATTCCATTGT
CAGAGGTGAAATTCTTGGATTTCTGGAAGACGAACTAC-TGCGAAAGCATTTACC-AA--GGATGTTTTCATTAATCAAG
AACGAAAGTTAGGGGATCGAAGATGATTAGATACCATCGTAGTCTTAACCATAAACTATGCCGACAAGGGATTGGTGGGG
-TTTCGTTA-CGTCTCCATCAGCACCTTATGAGAAATCA-CAAGTTTTTGGGTTCCGGGGGGAGT-ATGGTCGCAAGGCT
GAAACTTAAAGAAATTGACGGAAGGGCACCACCAGGAGTGGAGCC-TGCGGCTTAATTTGACTCAACACGGGAAAACTTA
CCAGGTCCAGACATAGTGA-GGATTGACAGATTGA-GAGCTC-TTTCTTGATTCTATGGGTGGTGGTGCATGGCCGTTCT
TAGTTGGTG-GAGTGATTTGTCTGGTTAATTCCGTTAACGA--ACGAGACCGCTGCCTGCTAAATAGTCC----AGTGAG
TGAA-TTTCA-CTGAC-GAGG-ACTTCTTAGAGGGACGTGCGTTCTATT-AGACGCA-GGAAGATAGCGGCAATAACAGG
TCTGTGATGCCCTTAGATGTTCTGGGCCGCACGCGCGCTACACTGATGCATTC-AACG-A--GT--CTTCCTTGGCCG-A
GAGGCCTGGGCAATCTT-CGAACGTGCATCGTGATAGGGATAGATTATTGCAATTATTAATCTTGAACGAGGAATTCCTA
GTAAACGCAGAT-CATCAATCTGCATTGATTACGTCCCTGCCCTTTGTACACACCGCCCGTCGCACCTATAATTAAGCGG
AGGAAAAGAAACTAACTAGGGATTCCC-TCAGTAAGGGCGACTGAAGCGGGA-ATAGCTCATCTTGTGAATCTGCGC---
-TTT----------GCGCCGAATTGTGGTCTAGAGACTTT-TGCATT-ACT--GG-CCGGGCCAAG-TCCTCTGGAATGA
GGCAGCTGAGAGGGTGACACTCCCGTCCGCCTGGCCTCTT-GAGCAAT-TGTCCACGAGTCGAGTTGTTTGGGATTGCAG
CTCAAAGCGGGTGGTAAATTCCATCTAAGGCTAAATATTGGTGGGAGACCGATAGCGTACAAGTACCGTGAGGGAAAGAT
GCAAAGAACTTTGAAAAGAGAGTTAAAGAGTACCTGAAATTGCTGAAACGGAAGCGAAGGAAACCAGTGT-CAGCTGC-G
TCATACTTCCCCGCTCGC--TTGCGG-TCGGGGCGCTGTGGCC--AGCATT--GTCAGGCTTGGCTGGATT-GGCCGGAA
CC----GCGTA-CAGGGAGTT-------GACCTGTG---CATGTCGC------------GGTCGATC-CGAC--------
TGAG---GTTG------GCGAAATGG-TTTTCTTTACCCCG------------------------------------AAA
TACAACA-GA-TCAA---TT-T-GCATTTATCGCATACGAGATGTGATTTATTTGAAGAAGGTTCATTAGCTAACTTAAC
AGCTTCTATCATTGGTAACGTATTCGGTTTCAAAGCCGTATCTGCTTTACGTTTAGAAGATATGCGTATTCCTCACTCAT
ACTTAAAAACATTCCAAGGTCCAGCTACTGGTATTATTGTAGAACGTGAACGTTTAAACAAATACGGTGTACCATTATTA
GGTGCTACAGTAAAACCAAAATTAGGTTTATCTGGTAAAAACTACGGTCGTGTAGTTTATGAAGGTTTAAAAGGTGGTTT
AGACTTCTTAAAAGATGATGAGAATATTAACTCACAACCATTTATGCGTTGGAGAGAACGTTTCTTATACTGTATGGAAG
CTATTAACCGTGCATCAGCAGCTACAGGTGAAACTAAAGGTTCATACTTAAACATTACTGCTGGTACAATGGAAGAAGTG
TACAAACGTGCTGAGTATGCTAAAGCTGTGGGTTCTGTAATTGTTATGATCGATTTAGTAATGGGTTATACAGCAATTCA
AAGTGCAGCTATTTGGTCTCGTGATAACGATATGTTATTACATTTACACCGTGCAGGTAACTCTACATACGCACGTCAAA
AAAATCA-TGGTATTAACTTCCGTGTTATTTGTAA---------------------------------------------
-------------------------------------------
>Adlafia_brockmannii Concatenation of 3 sequences
AAACTGCG-AATGGCTCATTATATCAGTTATAGTTTATTTGATAGTCCCTT-ACTATTTGG-A--TAACCGTAGTAATTC
TAGAGCTAATACATGCGTCAAT-ACCCTTCTGGGG-TA-----GTATTTATTAGA-TGGAAACCAACCCCTTC--GGGGT
GATGTGGTGATTCATAATAAGCTTGCGGATCGCACGGCTT--TGCCGGCGATGGATCATTCAAG-TTTCTG-CCCTATCA
GCTTTGGATGGTAGGGTATTGGCCTACCATGGCTTTAACGGGTAACGGAGGATTAGGGTTTGATTCCGGAGAGGGAGCCT
-GAGAGACGGCTACCACATCCAAGGAAGGCAGCAGGCGCGTAAATTACCCAATCCTGACACAGGGAGGTAGTGACAATAA
ATAACAATGCCGGGCC-TTTCTAGGTCTGGCACTTGGAATGAGAACAATTCAAACCCCTTATCGAGGATCAATTGGAGGG
CAAG-TCTGGTGCCAGCAGCCGCGGTAATTCCAGCTCCAATAGCGTATATTAAAG-TTGTTGCAGTTAAAAAGCTCGTAG
-TTGGATTTGTGGCGAGACCATCC-TTGGG--TGG-AACCTGTGTGGCATTAGGTTGTCGTGCA-GGAGATGCCCAT-CG
TTTACTGTGAAAAAATCAGCGCGTT-C-A-AAGCAGGCTT-ATGCCGTTGAATGTATTAGCATGGAATAATAAGATAGGA
CCTTGGTACTATTTTGTTGG-TTTGCGCACCGAGGTAATGATTAATAGGGACAGTTG-GGGGTATT-CGTATTCCATTGT
CAGAGGTGAAATTCTTGGATTTCTGGAAGACGAACTAC-TGCGAAAGCATTTACC-AA--GGATGTTTTCATTAATCAAG
AACGAAAGTTAGGGGATCGAAGATGATTAGATACCATCGTAGTCTTAACCATAAACTATGCCGACAAGGGATTGGTGGGG
-TCTCGTTA-CGTCTCCATCAGCACCTTATGAGAAATCA-CAAGTTTTTGGGTTCCGGGGGGAGT-ATGGTCGCAAGGCT
GAAACTTAAAGAAATTGACGGAAGGGCACCACCAGGAGTGGAGCC-TGCGGCTTAATTTGACTCAACACGGGAAAACTTA
CCAGGTCCAGACATAGTGA-GGATTGACAGATTGA-GAGCTC-TTTCTTGATTCTATGGGTGGTGGTGCATGGCCGTTCT
TAGTTGGTG-GAGTGATTTGTCTGGTTAATTCCGTTAACGA--ACGAGACCGCTGCCTGCTAAATAGTCC----AGTGAG
TGAA-TTTCA-CTGAC-GAGG-ACTTCTTAGAGGGACGTGCATTTTATT-AGATGCA-GGAAGATAGCGGCAATAACAGG
TCTGTGATGCCCTTAGATGTTCTGGGCCGCACGCGCGCTACACTGATGCATTC-AACG-A--GT-GTTTCCTTGGCTG-A
GAAGCCTGGGCAATCTTTTGAACGTGCATCGTGATAGGGATAGATTATTGCAATTATTAATCTTGAACGAGGAATTCCTA
GTAAACGCAGAT-CATCAATCTGCATTGATTACGTCCCTGCCCTTTGTACACACCGCCCGTCGCACCTATAATTAAGCGG
AGGAAAAGAAACTAACCA-GGATTCCC-TCAGTAAGGGCGACTGAAGCGGGA-ATAGCTCACGTTGTGAATCAGCGC---
-CTCG---------GCGCCGAATTGTGGTCTGTAGACTCT-TGCGTT-ACC--GG-CCGGGCTAAG-TTCCTTGGAACAG
GGCAGCTGAGAGGGTGAGACTCCCGTGTGCCCGGCCTTCG-GAGCAAG-TGTCGAGGAGTCGAGTTGTTTGGGATTGCAG
CTCAAAGCGGGTGGTAAATTCCATCTAAGGCTAAATATTGGTGGGAAACCGATAGCGTACAAGTACCGTGAGGGAAAGAT
GCAAAGAACTTTGAAAAGAGAGTTAAAGAGTACCTGAAATTGCTGAAAAGGAAGCGAAGGAAACCAGTGC-CTGCCGT-G
TCATACTTTCCCGCCTGC--TTGCGG-TCGGGACGCTGTGACC--GGCGTT--GTCACGCTTGGTCGGATA-ATGCGGAC
TC-----CGGTGGAGGGAGTT-------GACCTCTGCACATTGC---------------GCGTTATG-TAAC--------
TGAG-----TT---GTGACGAAATGG-TTTTCTTTCCCCCG------------------------------------AAA
TACAACT-GA-TC-ATTCTT-C-GCTTTCATTGCATATGA-ATGTGATTTATTTGAAGAAGGTTCTTTAGCTAACTTAAC
AGCGTCTATCATTGGTAACGTATTCGGTTTCAAAGCCGTTTCTGCATTACGTTTAGAAGATATGCGTATTCCTCACTCAT
ACTTAAAAACATTCCAAGGTCCTGCAACAGGTATCATTGTAGAACGTGAGCGTTTAAACAAATACGGTATTCCTTTATTA
GGTGCTACAGTAAAACCAAAATTAGGTTTATCTGGTAAAAACTACGGTCGTGTAGTTTACGAAGGTTTAAAAGGTGGTTT
AGACTTCTTAAAAGATGATGAGAATATTAACTCTCAACCATTCATGCGTTGGAGAGAGCGTTTCTTATACTGTATGGAAG
GTATTAACCGTGCTGCTGCAGCTACAGGTGAAGTTAAAGGTTCATATTTAAACATCACTGCTGGTACAATGGAAGAAGTG
TACAAACGTGCTGAGTACGGTAAAGCTGTAGGTTCTGTAATTGTTATGATCGATTTAGTAATGGGTTACACAGCAATTCA
AAGTGCTGCTATCTGGGCTCGTGAAAACGACATGCTTTTACACTTACACCGTGCGGGTAACTCAACATATGCTCGTCAAA
AGAATCA-TGGTATTAACTTCCGTGTTATCTGTAAA-TGGATGCGTATGTCTGGTGTAGATCATA--TC-CA-C-GCTGG
TA-----------------------------------------
>Amphora_libyca Concatenation of 3 sequences
AAACTGCG-AATGGCTCATTATATCAGTTATAGTTTATTTGATAGTCCCTC-ACTACTTGG-A--TAACCGTAGTAATTC
TAGAGCTAATACATGCGTCAAT-ACCCTTCTGGGG-TA-----GTATTTATTAGA-TGGAAACCAACCCCTTC--GGGGT
GATGTGGTGATTCATAATAAGTTTGCGGATCGCACGGCATT-TGCTGGCGATGGATCATTCAAG-TTTCTG-CCCTATCA
GCTTTGGATGGTAGGGTATTGGCCTACCATGGCTTTAACGGGTAACGGGAAATTAGGGTTTTATTCCGGAGAGGGAGCCT
-GAGAGACGGCTACCACATCCAAGGAAGGCAGCAGGCGCGTAAATTACCCAATCTTGAAACAAGGAGGTAGTGACAATAA
ATAACAATGCCGGGCC-ATTCTTGGTCTAGCAATTGGAATGAGAACAATTTAAACCCCTTATTGAGGATCAATTGGAGGG
CAAG-TCTGGTGCCAGCAGCCGCGGTAATTCCAGCTCCAATAGCGTATATTAAAG-TTGTTGCAGTTAAAAAGCTCGTAG
-TTGGATTTGTGGATGATCCATCT-TTGGG--TGG-AATCTGTGTGGCATTAGGTTGTCGTGCA-GGGGATGCCCAT-CG
TTTACTGTGAAAAAATTAGAGTGTT-C-A-AAGCAGGCTT-ATGCCGCTGAATATATTAGCATGGAATAATGAGATAGGA
CTTGGGTGCTATTTTGTTGG-TTTGCGCACCTTGGTAATGATTAATAGGGACAGTTG-GGGGTATT-CGTATTCCATTGT
CAGAGGTGAAATTCTTGGATTTCTGGAAGACGAACTAC-TGCGAAAGCATTTACC-AA--GGATGTTTTCATTAATCAAG
AACGAAAGTTAGGGGATCGAAGATGATTAGATACCATCGTAGTCTTAACCATAAACTATGCCGACAAGGGATTGGCGGGG
-TCTCGTTA-CGTCTCCGTTAGCACCTTATGAGAAATCA-CAAGTTTTTGGGTTCCGGGGGGAGT-ATGGTCGCAAGGCT
GAAACTTAAAGAAATTGACGGAAGGGCACCACCAGGAGTGGAGCC-TGCGGCTTAATTTGACTCAACACGGGAAAACTTA
CCAGGTCCAGACATAGTGA-GGATTGACAGATTGA-GAGCTC-TTTCTTGATTCTATGGGTGGTGGTGCATGGCCGTTCT
TAGTTGGTG-GAGTGATTTGTCTGGTTAATTCCGTTAACGA--ACGAGACCCCTGCCTGCTAAATAGTCT----GGCGAG
TGAT-TTTCA-CTGGC-TGAG-TCTTCTTAGAGGGACGTGCG-TCTACT-AGACGCA-GGAAGATAGGGGCAATAACAGG
TCTGTGATGCCCTTAGATGTTCTGGGCCGCACGCGCGCTACACTGATGCATTC-AACG-A--GT--GTACCTTGGCCG-A
GAGGCCTGGGCAATCTTTTGAACGTGCATCGTGATAGGGATAGATTATTGCAATTATTAATCTTGAACGAGGAATTCCTA
GTAAACGCAGAT-CATCAATCTGCATTGATTACGTCCCTGCCCTTTGTACACACCGCCCGTCGCACCTATTAATAAGCGG
AGGAAAAGAAACTAACAA-GGATTCCC-CCAGTAACGGCGAGTGAAGCGGGA-AGAGCTCATGTTGTGAATCTGCGC---
-AGTTTTTGCT---GCGTGGAATTGTGGTCTATAGATACT-TGCACT-ATG--AAACCGAACCAAG-TCCCTTGGAACAG
GGCAGCTGAGAGGGTGAGACTCCCGTACGTTTGGTTTTTG-GAGCACG-TGTCAACGAGTCGAGTTGTTTGGGATTGCAG
CTCAAAGCAGGTGGTAAATTCCATCGAAAGCTAAATAAGGGTGGCAGACCGATAGCGTACAAGTACCGTGAGGGAAAGAT
GCAAAGCCGCGCGAAAGCGCTGTTAAAGAGTACCTGAAATTGCTGAAAAGGAAGCGAAGGAAACCAGTGC-CAGCATG-G
TCATACTTCCCTATTTGC--TTGCAG-ATGGGGCGCTGTGTCC--AGCCTT--GTCATTGTTTACTGTACT-GTCAGGAA
AT----GCACT-AAAAGAGTT-------GATTTTGG---T-TGCGTGC-----------TGATGAGA-CAAT--------
ACAA-----TC---GTGACGAAATGG-TTTTCTTTTTCCCG---------------------------------------
----ACT-GA-TCACTACTT-C-GCTTTCATTGCATACGA-ATGTGATTTATTTGAAGAAGGTTCTTTAGCTAACTTAAC
AGCATCTATCATCGGTAACGTATTTGGTTTCAAAGCCGTAGCTGCTTTACGTTTAGAAGATATGCGTATTCCTCACTCAT
ACTTAAAAACATTCCAAGGTCCAGCGACAGGTGTTGTTGTAGAACGTGAGCGTTTAAACAAATACGGTGCTCCATTATTA
GGTGCTACAGTAAAACCAAAATTAGGTTTATCTGGTAAAAACTATGGTCGTGTAGTATACGAAGGTTTAAAAGGTGGTTT
AGACTTCTTAAAAGATGATGAGAACATTAACTCTCAACCATTCATGCGTTGGAGAGAGCGTTTCTTATACTGTATGGAAG
GTATTAACCGTGCTTCTTCATCTACAGGTGAAACTAAAGGTTCATACTTAAACATTACTGCTGGTACTATGGAAGAAGTG
TACAAACGTGCTGAGTACGCTAAAACAGTAGGTTCTATAATTGTTATGATCGATTTAGTTATGGGTTATACAGCAATTCA
AAGTATTGCATTATGGGCTCGTGAAAACGACATGCTTTTACACTTACACCGTGCAGGTAACTCTACATATGCTCGTCAAA
AGAATCA-TGGTATTAACTTCCGTGTTATCTGTAAA-TGGATGCGTATGTCAGGTGTAGATCATA--TC-CA-C-GCTGG
GA-----------------------------------------
>Amphora_pediculus_AT-117.11 Concatenation of 3 sequences
AAACTGCG-AATGGCTCATTATATCAGTTATAGTTTATTTGATAGTCCCTC-ACTACTTGG-A--TAACCGTAGTAATTC
TAGAGCTAATACATGCGTCAAT-ACCCTTCTGGGG-TA-----GTATTTATTAGA-TGGAAACCAACCCCTTC--GGGGT
GATGTGGTGATTCATAATAAGTTTGCGGATCGCACGGCTT--TGCTGGCGATGGATCATTCAAG-TTTCTG-CCCTATCA
GCTTTGGATGGTAGGGTATTGGCCTACCATGGCTTTAACGGGTAACGGGAAATTAGGGTTTTATTCCGGAGAGGGAGCCT
-GAGAGACGGCTACCACATCCAAGGAAGGCAGCAGGCGCGTAAATTACCCAATCTTGAAACAAGGAGGTAGTGACAATAA
ATAACAATGCCGGGCC-TTTCTAGGTCTAGCAATTGGAATGAGAACAATTTAAACCCCTTATTGAGGATCAATTGGAGGG
CAAG-TCTGGTGCCAGCAGCCGCGGTAATTCCAGCTCCAATAGCGTATATTAAAG-TTGTTGCAGTTAAAAAGCTCGTAG
-TTGGATTTGTGGATGATCCATCC-TTGGG--TGG-AATCTGTGTGGCATTAGGTTGTCGTGCA-GGGGATGCCCAT-CG
TTTACTGTGAAAAAATTAGAGTGTT-C-A-AAGCAGGCTT-ATGCCGCTGAATATATTAGCATGGAATAATGAGATAGGA
CTTGGGTGCTATTTTGTTGG-TTTGCGCACCTTGGTAATGATTAATAGGGACAGTTG-GGGGTATT-CGTATTCCATTGT
CAGAGGTGAAATTCTTGGATTTCTGGAAGACGAACTAC-TGCGAAAGCATTTACC-AA--GGATGTTTTCATTAATCAAG
AACGAAAGTTAGGGGATCGAAGATGATTAGATACCATCGTAGTCTTAACCATAAACTATGCCGACAAGGGATTGGCGGGG
-TCTCGTTA-CGTCTCCGTTAGCACCTTATGAGAAATCA-CAAGTTTTTGGGTTCCGGGGGGAGT-ATGGTCGCAAGGCT
GAAACTTAAAGAAATTGACGGAAGGGCACCACCAGGAGTGGAGCC-TGCGGCTTAATTTGACTCAACACGGGAAAACTTA
CCAGGTCCAGACATAGTGA-GGATTGACAGATTGA-GAGCTC-TTTCTTGATTCTATGGGTGGTGGTGCATGGCCGTTCT
TAGTTGGTG-GAGTGATTTGTCTGGTTAATTCCGTTAACGA--ACGAGACCCCTGCCTGCTAAATAGTCC----AGCGAG
TGAT-TTTCA-CTAGC-TCGG-TCTTCTTAGAGGGACGTGCG-TCTACT-AGACGCA-GGAAGATAGGGGCAATAACAGG
TCTGTGATGCCCTTAGATGTTCTGGGCCGCACGCGCGCTACACTGATGCATTC-AACG-A--GT--GTACCTTGGCCG-A
GAGGCTTGGGCAATCTTTTGAACGTGCATCGTGATAGGGATAGATTATTGCAATTATTAATCTTGAACGAGGAATTCCTA
GTAAACGCAGAT-CATCAATCTGCATTGATTACGTCCCTGCCCTTTGTACACACCGCCCGTCGCACCTATTAATAAGCGG
AGGAAAAGAAACTAACCA-GGATTCCC-CCAGTAACGGCGAGTGAAGCGGGA-AGAGCTCATTTTGTGAATCTGCGC---
-AGTTTCT------GCGTAGAATTGTGGTCTATAGATACT-TGCACT-ATA--AAGCCGGACCAAG-TCCCTTGGAACAG
GGCAGCTGAGAGGGTGAGACTCCCGTACGTCTGGTTTTTG-GAGCGAG-TGTCCACGAGTCGAGTTGTTTGGGATTGCAG
CTCAAAGCAGGTGGTAAATTCCATCGAAAGCTAAATAAGGGTGGCAGACCGATAGCGTACAAGTACCGTGAGGGAAAGAT
GCAAAGCCGCGCGAAAGCGCTGTTAAAGAGTACCTGAAATTGCTGAAAAGGAAGCGAAGGAAACCAGTGC-CAGCATG-G
TCATACTTCCCTGTCTGC--TTGCAG-ATGGGGCGCTGTGTCC--AGCCTT--GTCCATGTTTATTGTATT-GTGAGGAA
AT----TCGCC-AAGAAAGTT-------GATCTTGG----TGGCTTGC-----------TGATGGAA-CAAT--------
AAAG---ATTG------ACGAAATGG-TTTTCTTTTTCCCGT--------------------------------------
--------GA-TCACTACTT-C-GCTTTCGTTGCATACGA-ATGTGATTTATTTGAAGAAGGTTCTTTAGCTAACTTAAC
AGCATCTATCATCGGTAACGTATTTGGTTTCAAAGCCATCTCTGCTTTACGTTTAGAAGATATGCGTATTCCTCACTCAT
ACTTAAAAACATTCCAAGGTCCGGCGACAGGTGTTGTTGTAGAACGTGAGCGTTTAAACAAATACGGTGCTCCATTATTA
GGTGCTACAGTAAAACCAAAATTAGGTTTATCTGGTAAAAACTATGGTCGTGTAGTATATGAAGGTTTAAAAGGTGGTTT
AGACTTCTTAAAAGATGATGAGAACATTAACTCTCAACCATTCATGCGTTGGAGAGAGCGTTTCTTATACTGTATGGAAG
GTATTAACCGTGCTTCTTCATCTACAGGTGAAACTAAAGGTTCATACTTAAACATTACTGCTGCTACTATGGAAGAAGTG
TACAAACGTGCTGAGTACGCTAAAACGATAGGTTCTGTAATTGTTATGATCGATTTAGTTATGGGTTATACAGCAATTCA
AAGTATTGCACTATGGGCTCGTGAAAACGACATGGTGTTACACTTACACCGTGCAGGTAACTCTACATATGCTCGTCAAA
AGAATCA-TGGTATTAACTTCCGTGTTATCTGTAAA-TGGATGCGTATGTCAGGTGTAGATCATA--TCCCA--------
-------------------------------------------
>Anomoeoneis_fogedii Concatenation of 3 sequences
AAACTGCG-AATGGCTCATTATATCAGTTATAGTTTCTTTGATAGTCCCTT-ACTACTTGG-A--TACCCGTAGTAATTC
TAGAGCTAATACATGCATCAAT-ACCCTTCTTGGG-TA-----GCAGTTATTAGA-TAGAAACCAACCCCTTC--GGGGT
GATGTGGTGATTCATAATAACCTYGCGAATCGCACGGCTT--TGCTGGCGATGGATCATTCAAG-TTTCTG-CCCTATCA
GCTTTGGATGGTAGGGTATTGGCCTACCATGGCTTTCACGGGTAACGGAGGATTAGGGTTTGATTCCGGAGAGGGAGCCT
-GAGAGACGGCTACCACATCCAAGGAAGGCAGCAGGCGCGTAAATTACCCAATCCTGACACAGGGAGGTAGTGACAATAA
ATAACAATGCTGGGCC-TATCTAGGTCTGGCACTTGGAATGAGAACAATTTAAATCTCTTATCGAGGATCAATTGGAGGG
CAAG-TCTGGTGCCAGCAGCCGCGGTAATTCCAGCTCCAATAGCGTATATTAAAG-TTGTTGCAGTTAAAAAGCTCGTAG
-TTGAACTTGTGGCGGGACCAGTT-TTGAG--TGG-AGTCTGCATGGCATTAGGTTGTTGTGTA-GAGGATGCTCAT-CG
TTTACTGTGAAAAAATCAGCGCGTT-C-A-AAGCAGGCTT-ATGCCGTTGAATGTATTAGCATGGAATAATGAGATAGGA
CTTGCGTACTATTTTGTTGG-TTTGTGTATGCAGGTAATGATTAATAGGGACAGTTG-GGGGTATT-CGTATTCCATTGT
CAGAGGTGAAATTCTTGGATTTCTGGAAGACGAACTAC-TGCGAAAGCATTTACC-AA--GGATGTTTTCATTAATCAAG
AACGAAAGTTAGGGGATCGAAGATGATTAGATACCATCGTAGTCTTAACCATAAACTATGCCAACAAAGGATTGGTGGGG
-TTTCGTTA-TGTCTCCATCAGCACTTTATGAGAAATCA-CAAGTTTTTGGGTTCCGGGGGGAGT-ATGGTCGCAAGGCT
GAAACTTAAAGAAATTGACGGAAGGGCACCACCAGGAGTGGAGCC-TGCGGCTTAATTTGACTCAACACGGGGAAACTTA
CCAGGTCCAGACATAGTGA-GGATTGACAGATTGA-GAGCTC-TTTCTTGATTCTATGGGTGGTGGTGCATGGCCGTTCT
TAGTTGGTG-GAGTGATTTGTCTGGTTAATTCCGTTAACGA--ACGAGACCGCTGCCTGCTAAATAGTAC----TGGTAG
TGAT-TTACA-CTGCT-TGTG-GCTTCTTAGAGGGACGTGCATTTTATT-AGATGCA-GGAAGATAGCGGCAATAACAGG
TCTGTGATGCCCTTAGATGTTCTGGGCCGCACGCGCGCTACACTGATGCATTC-AACG-A--GT-GTCTCCTTGGCTG-A
GAAGTCTGGGTAATCTTCTGAACGTGCATCGTGATAGGGATAGATTATTGCAATTATTAATCTTGAACGAGGAATTCCTA
GTAAACGCAGAT-CATCAGTCTGCATTGATTACGTCCCTGCCCTTTGTACACACCGCCCGTCGCACCTATTATTAAGCGG
AGGAAAAGAAACTAACAA-GGATTCCC-TCAGTAAGGGCGACTGAAGCGGGA-AAAGCTCATAATGTGAATCGATGT---
-CTCTG--------GCATTGAGTTGTTGTCTATAGGATTG-TGCATTAAAC--AG-CCGGGCGAAG-TTCCTTGGAATAG
GACAGCAAAGAGGGTGAGACTCCCGTATGCCTGGTAGTTG-AAGCAGT-TTCCGACGAGTCGAGTTGTTTGGGATTGCAG
CTCTAAGCGGGTGGTAAACTTCACCTAAAGCTAAATACTAGTGAAAAACCGATAGTGTACAAGTACCGTGAGGGAAAGAT
GCAAAGAACTTTGAAAAGAGAGTTAAAGAGTACCTGAAATTGCTGAAAAGGAAGCAGAGGAAACCAGTGTAAAGTTGT-G
TCATACTTCTCTTGGTGC--TTGCAC-TTGGAGCGCTGTGGCC--GACGCT--GTTACCCGCGATTCGATC-CCATGTAA
GG----ATTTCGGATAGAGTT-------GATCTCTGAGATTTGTATGG-----------GGTTGGAT-CAGG--------
TGGG------------AACGAAATGG-TTTTCTCTCCCCCGTTACCGTGCTAAAGCTTACCGTGTAGATCCAGTTCCAAA
TACTACA-GA-TCAATTCTT-T-GCTTTCATCGCATATGA-ATGTGATTTATTTGAAGAAGGTTCATTAGCTAACTTAAC
AGCATCTATTATCGGTAACGTATTCGGTTTCAAAGCTGTTTCTGCATTACGTTTAGAAGATATGCGTATTCCTCACTCAT
ACTTAAAAACGTTCCAAGGTCCTGCTACAGGTATCATTGTAGAGCGTGAGCGTTTAAACAAATACGGTGCACCATTATTA
GGTGCTACAGTAAAACCAAAATTAGGTTTATCTGGTAAAAACTACGGTCGTGTAGTTTATGAAGGTTTAAAAGGTGGTTT
AGACTTCTTAAAAGATGACGAAAACATTAACTCACAACCATTCATGCGTTGGAGAGAGCGTTTCTTATACTGTATGGAAG
GTATTAACCGTGCTGCTGCTGCTACAGGTGAAGTAAAAGGTTCATACTTAAACGTTACAGCTGGTACAATGGAAGAAGTA
TACAAACGTTCTGAGTATGCAAAAGCTGTTGGTTCTGTAATTATTATGATCGATTTAGTTATGGGCTACACAGCAATTCA
AAGTGCTGCACTTTATGCTCGTGATAACGATTTAATTTTACATTTACACCGTGCAGGTAACTCAACTTATGCGCGTCAAA
AAAATCA-TGGTATTAACTTCCGTGTAATTTGTAAA-TGGATGCGTATGTCTGGTGTAGATCATA--TC-CA-C-GCTGG
TACAGTTGTTGGTAAATTAGAAGGTGATCCTTTAATGATTAAA
>Anomoeoneis_sculpta Concatenation of 3 sequences
--------------------------------------------------------------------------------
--------------------------------------------------------------------------------
------------------------------------------------------------------------CCCTATCA
GCTTTGGATGGTAGGGTATTGGCCTACCATGGCTTTCACGGGTAACGGAGGATTAGGGTTTGATTCCGGAGAGGGAGCCT
-GAGAGATGGCTACCACATCCAAGGAAGGCAGCAGGCGCGTAAATTACCCAATCCTGACACAGGGAGGTAGTGACAATAA
ATAACAATGCTGGGCC-TATCTAGGTCTGGCACTTGGAATGAGAACAATTTAAATCTCTTATCGAGGATCAATTGGAGGG
CAAG-TCTGGTGCCAGCAGCCGCGGTAATTCCAGCTCCAATAGCGTATATTAAAG-TTGTTGCAGTTAAAAAGCTCGTAG
-TTGAACCTGTGACGGGATCAATT-TTGGG--TGG-AAACTGCATGGCATTAAGTTGTTGTGTA-GGGGATGCTCAT-CA
TTTACTGTGAAAAAATCAGCGTGTT-C-A-AAGCAGGCTT-ATGCCGTTGAATGTATTAGCATGGAATAATAAGATAGGA
CTTGTGTACTATTTTGTTGG-TTTGTGTACGCAGGTAATGGTTAATAGGGACAGTTG-GGGGTATT-CGTATTCCATTGT
CAGAGGTGAAATTCTTGGATTTCTGGAAGACGAACTAC-TGCGAAAGCATTTACC-AA--GGATGTTTTCATTAATCAAG
AACGAAAGTTAGGGGATCGAAGATGATTAGATACCATCGTAGTCTTAACCATAAACTATGCCAACAAAGGATTGGTGGGG
-TTTCGTTA-TGTCCCCATCAGCACTTTATGAGAAATCA-CAAGTTTTTGGGTTCCGGGGGGAGT-ATGGTCGCAAGGCT
GAAACTTAAAGAAATTGACGGAAGGGCACCACCAGGAGTGGAGCC-TGCGGCTTAATTTGACTCAACACGGGGAAACTTA
CCAGGTCCAGACATAGTGA-GGATTGACAGATTGA-GAGCTC-TTTCTTGATTCTATGGGTGGTGGTGCATGGCCGTTCT
TAGTTGGTG-GAGTGATTTGTCTGGTTAATTCCGTTAACGA--ACGAGACCGCTGCCTGCTAAATAGCTT----TGGTAG
TGTT-TTTCA-CTGCC-TTGG-GCTTCTTAGAGGGACGTGCATTTTATT-AGATGCA-GGAAGATAGCGGCAATAACAGG
TCTGTGATGCCCTTAGATGTTCTGGGCCGCACGCGCGCTACACTGATGTATTC-AACG-A--GT-TTTTCCTTGGCTG-A
GAAGTCTGGGCAATCTTGTGAAAGTGCATCGTGATAGGGATAGATTATTGCAATTATTAATCTTGAACGAGGAATTCCTA
GTAAACGCAGAT-CATCAGT-------------------------------------------------TTAATAAGCGG
AGGAAAAGAAACTAACAA-GGATTCCC-GCAGTAAGGGCGACTGAAGTGGGA-AGAGCTCATAATGTGAATCGATGT---
-CTTTG--------GCATTGAGTTGTTGTCTATAGAATTT-TGCACTAAAC--AG-CCGGACTAAG-TTCCTTGGAATAG
GACAGCTTAGAGGGTGAGACTCCCGTGAGTCTGGTAGTTG-GAGCATT-TTTCGACGAGTCGAGTTGTTTGGGATTGCAG
CTCTAAGTGGGTGGTAAACTTCACCTAAGGCTAAATACAAGTGAAAAACCGATAGTGTACAAGTACCGTGAGGGAAAGAT
GCAAAGAACTTTGAAAAGAGAGTTAAAGAGTACCTGAAATTGCTGGAAAGGAAGCAGAGGAAACCAGTGTAAAGTCGT-G
TCATACTTCCCTTTCTGC--TTGCAG-TTGGGGCGCTGTGGCT--GACGCC--GTTAACTCTGAATTGACA-TCATATAA
AG----TTTCTAGATGGC-TT-------GCCGTCCGGGAATGGTGTGA-----------GGTTGGTT-CAGG--------
TGGG------------AACAAAATGG-TTTTCTCTCCCCCGTTACCGTGCTAAAGCTTACCGTGTAGACCCAGTTCCAAA
TACTACA-GA-TCAATTCTT-T-GCTTTCATCGCATATGA-ATGTGATTTATTTGAAGAAGGTTCATTAGCTAACTTAAC
AGCATCTATTATTGGTAACGTATTTGGTTTCAAAGCTGTTTCTGCGTTACGTTTAGAAGATATGCGTATTCCACACTCAT
ACTTAAAAACGTTCCAAGGTCCTGCAACAGGTATCATCGTAGAACGTGAACGTTTAAACAAATACGGTGCTCCTTTATTA
GGTGCAACAGTAAAACCAAAATTAGGTTTATCTGGTAAAAACTACGGTCGTGTAGTTTATGAAGGTTTAAAAGGTGGTTT
AGACTTCTTAAAAGATGACGAAAACATTAACTCACAACCATTTATGCGTTGGAGAGAGCGTTTCTTATACTGTATGGAAG
GTATTAACCGTGCTGCTGCTGCTACAGGTGAAGTAAAAGGTTCATACTTAAACGTTACAGCTGGTACAATGGAAGAAGTA
TACAAACGTTCTGAGTATGCAAAATCTGTTGGTTCTGTAATTATTATGATCGATTTAGTTATGGGCTACACAGCAATTCA
AAGTGCTGCAATTTATGCTCGTGAAAACGATTTAATTTTACATTTACACCGTGCAGGTAACTCAACTTATGCGCGTCAAA
AAAATCA-TGGTATTAACTTCCGTGTAATTTGTAAA-TGGATGCGTATGTCTGGTGTAGATCATA--TC-CA-C-GCTGG
TACAGTTGTAGGTAAATTAGAAGGTGATCCTTTAATGATTAAA
>Anomoeoneis_sphaerophora Concatenation of 3 sequences
AAACTGCG-AATGGCTCATTATATCAGTTATAGTTTCTTTGATAGTCCCTT-ACTACTTGG-A--TAACCGTAGTAATTC
TAGAGCTAATACATGCGTTAAT-ACCCGTTCTGGG-TA-----GCAGTTATTAGA-TTGAAACCAACCCCTTT--GGGGT
GATGTGGTGATTCATAATAAGCTTGCGAATCGCACAGCCT--AGCTGGCGATGGATCATTCAAG-TTTCTG-CCCTATCA
GCTTTGGATGGTAGGGTATTGGCCTACCATGGCTTTCACGGGTAACGGAGGATTAGGGTTTGATTCCGGAGAGGGAGCCT
-GAGAGACGGCTACCACATCCAAGGAAGGCAGCAGGCGCGTAAATTACCCAATCCTGACACAGGGAGGTAGTGACAATAA
ATAACAATGCTGGGCC-TATCTAGGTCTGGCACTTGGAATGAGAACAATTTAAATCTCTTATCGAGGATCAATTGGAGGG
CAAG-TCTGGTGCCAGCAGCCGCGGTAATTCCAGCTCCAATAGCGTATATTAAAG-TTGTTGCAGTTAAAAAGCTCGTAG
-TTGAACTTGTGATGGAATCAATT-TTGAG--TGG-AACTTGCATGGCATTAGGTTGTTGTGTA-GGGGATGCTCAT-CG
TTTACTGTGAAAAAATCAGCGCGTT-C-A-AAGCAGGCTT-ATGCCGTTGAATGTATTAGCATGGAATAATAAGATAGGA
CTTGTGTACTATTTTGTTGG-TTTGTGTACGCAGGTAATGGTTAATAGGGACAGTTG-GGGGTATT-CGTATTCCATTGT
CAGAGGTGAAATTCTTGGATTTCTGGAAGACGAACTAC-TGCGAAAGCATTTACC-AA--GGATGTTTTCATTAATCAAG
AACGAAAGTTAGGGGATCGAAGATGATTAGATACCATCGTAGTCTTAACCATAAACTATGCCAACAAAGGATTGGTGGGG
-TCTCGTTA-TGTCCCCATCAGCACTTTATGAGAATTCA-CAAGTTTTTGGGTTCCGGGGGGAGT-ATGGTCGCAAGGCT
GAAACTTAAAGAAATTGACGGAAGGGCACCACCAGGAGTGGAGCC-TGCGGCTTAATTTGACTCAACACGGGGAAACTTA
CCAGGTCCAGACATAGTGA-GGATTGACAGATTGA-GAGCTC-TTTCTTGATTCTATGGGTGGTGGTGCATGGCCGTTCT
TAGTTGGTG-GAGTGATTTGTCTGGTTAATTCCGTTAACGA--ACGAGACCGCTGCCTGCTAAATAGCAC----TAGTAG
TGAT-TTTCA-CTGCA-TGGG-GCTTCTTAGAGGGACGTGCATTTTATT-AGATGCA-GGAAGATAGCGGCAATAACAGG
TCTGTGATGCCCTTAGATGTTCTGGGCCGCACGCGCGCTACACTGATGTATTC-AACG-A--GT-TTTTCCTTGGCTG-A
GAAGTCTGGGCAATCTTGTGAACGTGCATCGTGATAGGGATAGATTATTGCAATTATTAATCTTGAACGAGGAATTCCTA
GTAAACGCAGAT-CATCAGTCTGCATTGATTACGTCCCTGCCCTTTGTACACACCGCCCGTCGCACCTATTAATAAGCGG
AGGAAAAGAAACTAACAA-GGATTCCC-GCAGTAAGGGCGACTGAAGTGGGA-AGAGCTCATGATGTGAATCGATGT---
-CTCTG--------GCATTGAGTTGTTGTCTATAGGATTT-AGCGCTAAAC--CG-CCGGGCTGAG-TTCCTTGGAATAG
GACAGCTGAGAGGGTGAGACTCCCGTCAGCTTGGCAGTTG-AAGCTGT-TTCCGACGAGTCGAGTTGTTTGGGATTGCAG
CTCTAAGTGGGTGGTAAACTTCACCTAAGGCTAAATACTAGTGAAAAACCGATAGTGTACAAGTACCGTGAGGGAAAGAT
GCAAAGAACTTTGAAAAGAGAGTTAAAGAGTACCTGAAATTGCTGAAAAGGAAGCAGAGGAAACCAGTGTATAGTCGA-G
TCATACTTCCCTTTCTGC--TTGCAG-TTGGGGCGCTGTGGCT--GACGCC--GTTACCATCGATCTGACT-TGATGTAA
TG----GTTCTGGATGGC-TT-------GCCATTTGGGACTTGTGTGA-----------GGTTGCAT-TGTT--------
TGGG------------AACAAAATGG-TTTTCTCTCCCCCGTTACCGTGCTAAAGCTTACCGTGTAGACCCAGTTCCAAA
TACTACA-GA-TCAATTCTT-T-GCTTTCATCGCATATGA-ATGTGATTTATTTGAAGAAGGTTCATTAGCGAACTTAAC
AGCATCTATTATTGGTAACGTATTTGGTTTCAAAGCTGTTTCTGCATTACGTTTAGAAGATATGCGTATTCCACACTCAT
ACTTAAAAACGTTCCAAGGTCCTGCAACAGGTATCATCGTAGAACGTGAGCGTTTAAACAAATACGGTGCTCCATTATTA
GGTGCAACAGTAAAACCAAAATTAGGTTTATCTGGTAAAAACTACGGTCGTGTAGTTTACGAAGGTTTAAAAGGTGGTTT
AGACTTCTTAAAAGATGACGAAAACATTAACTCACAACCATTCATGCGTTGGAGAGAACGTTTCTTATACTGTATGGAAG
GTATTAACCGTGCTGCTGCTGCTACAGGTGAAGTAAAAGGTTCATACTTAAACGTTACAGCTGGTACAATGGAAGAAGTA
TACAAACGTTCTGAGTATGCAAAAGCTGTTGGTTCTGTAATTATTATGATCGATTTAGTTATGGGCTACACAGCAATTCA
AAGTGCTGCAATTTATGCTCGTGATAACGATTTACTTTTACATTTACACCGTGCAGGTAACTCAACTTATGCGCGTCAAA
AAAATCA-TGGTATTAACTTCCGTGTAATTTGTAAA-TGGATGCGTATGTCTGGTGTAGATCATA--TC-CA-C-GCTGG
TACAGTTGTAGGTAAACTAGAAGGTGATCCTTTAATGATTAAA
>Caloneis_budensis Concatenation of 3 sequences
AAACTGCG-AATGGCTCATTATATAAGTTATAGTTTATTTGATAGTCCCTT-ACTACTTGG-A--TAACCGTAGTAATTC
TAGAGCTAATACATGCGTCAAT-ACCTTTCTGGGG-TA-----GTATATATTAGA-CAGAAACCAACCCCTTC--GGGGT
GATGTGGTGATTCATAATAAGTTTGCGGATCGCATGGCCT--AGCCAGCGATGGATCATTCAAG-TTTCTT-CCCTATCA
GCTTTGGACGGTAAGGTATTGGCTTACCGTGGCTTTAACGGGTAACGGAAAATTAGGGTTTGATTCCGGAGAGGGAGCCT
-GAGAGACGGCTACCACATCCAAGGAAGGCAGCAGGCGCGTAAATTACCCAATCTAGAAACTAGGAGGTAGTGACAATAA
ATAACAATGCCGGGCC-TTTGTAGGTCTGGCAATTGGAATGAGAACAATTTAAACCCCTTATCGAGGATCAATTGGAGGG
CAAG-TCTGGTGCCAGCAGCCGCGGTAATTCCAGCTCCAATAGCGTATATTAAAG-TTGTTGCAGTTAAAAAGCTCGTAG
-TTGAATTTGTGGGAAAGCCATCC-TTGTG--TGG-AACCTGCGGGGCATTAGGTTGTTCTGCA-GGGGATGCTCAT-CG
TTTACTGTGAAAAAATTAGAGTGTT-C-A-AAGCAGGCTT-ATGCCGTTGAATAGATTAGCATGGAATAATGAGATAGGA
CTTGGGTACTATTTTGTTGG-TTTGCGCACCGAAGTAATGGTTAACAGGGACAGTTG-GGGGTATT-CGTATTCCATTGT
CAGAGGTGAAATTCTTGGATTTTTGGAAGACGAACTAC-TGCGAAAGCATTTACC-AA--GGATGTTTTCATTAATCAAG
AACGAAAGTTAGGGGATCGAAGATGATTAGATACCATCGTAGTCTTAACCATAAACTATGCCGGTTAGGGATTGGCAGAG
-TATCGTTA-CGTCTCTGTCAGCACCTTATGAGAAATCATTAAACTTTTGGGTTCCGGGGGGAGT-ATGGTCGCAAGGCT
GAAACTTAAAGAAATTGACGGAAGGGCACCACCAGGAGTGGAGCC-TGCGGCTTAATTTGACTCAACACGGGAAAACTTA
CCAGGTCCAGACATAGTGA-GGA-TGACAGATTGA-GAGCTC-TTTCTTGATTCTATGGGTGGTGGTGCATGGCCGTTCT
TAGTTGGTG-GAGTGATTTGTCTGGTTAATTCCGTTAACGA--ACGAGACCGCTGCCTGCTAAATAGTCG----GGCGAG
TGTT-CTTCA-CTGGC-TATG-GCTTCTTAGAGGGACGTGCATTCTATT-AGATGCA-GGAGGATAGCGGCAATAACAGG
TCTGTGATGCCCTTAGATGTTCTGGGCCGCACGCGCGCTACACTGATGCATTC-AACG-A--GTTTCATCCTTGGCCG-A
GAGGCCTGGGCAACCTTTGGAACGTGCATCGTGATAGGGATAGATTATTGCAATTATTAATCTTGAACGAGGAATTCCTA
GTAAACGCAGTT-CATCAAACTGCATTGATTACGTCCCTGCCCTTTGTACACACCGCCCGTCGCACCTATAATTAAGCGG
AGGAAAAGAAACTAACAA-GGATTGAC-TCAGTAAGGGCGACTGAAGCGTCA-ATAGCTCACCATGTGAATCTGCAC---
-CATGT--------GTGCTGAATTGTGGCTTGGAGACACT-TGCGTG-ATT--TGGCTGGGCCAAG-TCCTTTGGAATAG
GGCAGCGCAGAGGGTGAAACTCCCGTTCGTCCAGCCTTGC-AAGCAAG-TGTTGTGGAGTCGAGTTGTTTGGGATTGCAG
CTCAAAGAGGGTGGTAAATTTCATCGAAAGCTAAATATAGGTGGGAAACCGATAGCGAACAAGTACCGTGAGGGAAAGAT
GCAAAGAACTTTGAAAAGAGAGTTAAAGAGTACCTGAAATTGCTGAAAAGGAAGCGATGGAAACCAGTGA-TAACAGT-G
CCATACTTCCCGATGCGC--TTGCGC-TTAGGGCGCTGTGGCC--AGTGTA--GTGCACATTTGTTGAAAACGGCGGAAG
AA----TTGCA-GCGGGAGTT-------GTCCGTTA---CTAA-TTGC-----------GTCGATTT-CGAC--------
CGAA-----GT---G-AACGAAATGG-TTTTCATCTCCCCG---------------------------------------
-----CA-GAATCAATACTT-T-GCTTTCATCGCATACGA-ATGTGATTTATTCGAAGAAGGTTCTTTAGCTAACTTAAC
AGCATCTATCATCGGTAACGTATTTGGTTTCAAAGCAGTATCTGCTTTACGTTTAGAAGATATGCGTATTCCTCACTCTT
ACTTAAAAACATTCCAAGGCCCTGCAACAGGTGTTATTGTAGAACGTGAGCGTTTAAACAAATACGGTACTCCATTATTA
GGTGCAACAGTAAAACCAAAATTAGGTTTATCTGGTAAAAACTACGGTCGTGTAGTATACGAAGGTTTAAAAGGTGGTTT
AGACTTCTTAAAAGATGATGAAAACATTAACTCTCAACCATTTATGCGTTGGAGAGAGCGTTTCTTAAACTGTATGGAAG
GTATCAACCGTGCTTCTTCAGCAACAGGTGAAGTTAAAGGTTCATACTTAAACATCACTGCTGGTACAATGGAAGAAGTT
TACAAACGTGCGGCTTATGCTAAAGCAGTAGGTTCTGTAATCGTTATGATCGATTTAGTTATGGGTTACACAGCAATTCA
AAGTGCTGCAATCTGGGCTCGTGAAAACGATATGCTTTTACATTTACACCGTGCAGGTAACTCAACTTACGCTCGTCAAA
AGAACCA-TGGTATTAACTTCCGTGTTATCTGTAAA-TGGATGCGTATGTCTGGTGTAGATCACA--TC-CA-C-GCTGG
A------------------------------------------
>Caloneis_lauta Concatenation of 3 sequences
AAACTGCG-AACGGCTCATTATATAAGTAATAGTTTATTTGATAGTCCCTT-ACTACTTGG-A--TAACCGTAGTAATTC
TAGAGCTAATACATGCGTCAAT-GCCCTTCTGGGG-TA-----GTATTTATTAGA-TGGAAACCAACCCCTTTCGGGGGT
GATGTGGTGATTCACAATAAGCTTGCGGATCGCATGGCTT--TGCCGGCGATGGATCATTCAAG-TTTCTT-CCCTATCA
GCTTTGGACGGTAAGGTATTGGCTTACCGTGGCTTTAACGGGTAACGGAAAATTAGGGTTTGATTCCGGAGAGGGAGCCT
AGAGAGACGGCTACCACATCCAAGGAAGGCAGCAGGCGCGTAAATTACCCAATCTGGATACTAGGAGGTAGTGACAATAA
ATAACAATGCCGGGCC-TTTGTAGGTTTGGCAATTGGAATGAGAACAATTTAAACCCCTTATCGAGGATCAATTGGAGGG
CAAG-TCTGGTGCCAGCAGCCGCGGTAATTCCAGCTCCAATAGCGTATATTAAAG-TTGTTGCAGTTAAAAAGCTCGTAG
-TTGGATTTGTGATGGCGTCATGT-TTGGG--CGG-AAACTGTGGGGCATTAGTTTGTTTTGCA-GGGGATGCCGAT-CG
TTTACTGTGAAAAAATTAGAGTGTT-C-A-AAGCAGGCTT-AAGCCGTTGAATATATTAGCATGGAATAATGAGATAGGA
CTTGGGTGCTATTTTGTTGG-TTTGCGCACCGAAGTAATGATTAATAGGGACAGTTG-GGGGTATT-CGTATTCCATTGT
CAGAGGTGAAATTCTTGGATTTTTGGAAGACGAACTAC-TGCGAAAGCATTTACC-AA--GGATGTTTTCATTAATCAAG
AACGAAAGTTAGGGGATCGAAGATGATTAGATACCATCGTAGTCTTAACCATAAACTATGCCGGTTAGGGATTGGCAGGG
-TATCGTTA-CGTCTCTGTCAGCACCTTATGAGAAATCATTAAACTTTTGGGTTCCGGGGGGAGT-ATGGTCGCAAGGCT
GAAACTTAAAGAAATTGACGGAAGGGCACCACCAGGAGTGGAGCC-TGCGGCTTAATTTGACTCAACACGGGAAAACTTA
CCAGGTCCAGACATCGTGA-GGATTGACAGATTGA-GAGCTC-TTTCTTGATTCGATGGTTGGTGGTGCATGGCCGTTCT
TAGTTGGTG-GAGTGATTTGTCTGGTTAATTCCGTTAACGA--ACGAGACCGCTGCCTGCTAAATAGTCT----AGCGAG
TGAA-TTTCA-CTGGT-CGGG-ACTTCTTAGAGGGACGTGCATTCTATT-AGATGCA-GGAGGATAGCGGCAATAACAGG
TCTGTGATGCCCTTAGATGTTCTGGGCCGCACGCGCGCTACACTGATGCATTC-AACG-A--GT-TGTTCCTTGGCCG-A
GAGACCTGGGCAATCTTTGGAACGTGCATCGTGATAGGGATAGATTATTGCAATTATTAATCTTGAACGAGGAATTCCTA
GTAAACGCAGTT-CATCAAACTGCATTGATTACGTCCCTGCCCTTTGTACACACCGCCCGTCGCACCTATAATTAAGCGG
AGGAAAAGAAACTAACCA-GGATTGAC-GTAGTAAGGGCGACTGAAGCGTCA-TGAGCACAGGTTGTGAACCGACGT---
-TCCGTGTGA----GCGTCGAATTGTGATCTAGAGCCATT-CTCATT--CT--AGGTTGGCCCAAG-TCCATTGGAAGGT
GGCAGCAGAGAGGGTGATACTCCCGTCCGGCAGACCTAGT-GAGAGCG-TGGCGTCGAGTCGAGTTGTTTGGGATTGCAG
CTCCAAGTCGGTGGTAAATTCCACCCAATGCTAAATACCGGTGAGAAACCGATAGCGCACAAGTACCGTGAGGGAAAGAT
GCAAAGAACTTTGAAAAGAGAGTTAAAGAGTACCTGAAATTGCTGAAAAGGAAGCGAAGGAAACTAGTGT-CAGCCGT-G
TCATACTTCCCCGTTCGC--TTGCGG-GTGGGGCGCTGTGACT--GGCGCA--GTCGAAACAGATTCATTTGGGTGCAAA
CT----GCGCC-AAGGGAGTT-------GCCCGTGG---CGCACGAGT-----------ACTCGACT-GGAT--------
GTGT----TGCTTTTGGACGAAATGG-TTTCCTTTTCCCCG---------------------------------------
---------A-TCAATACTT-C-GCTTTCATTGCATACGA-ATGTGATTTATTTGAAGAAGGTTCTTTAGCTAACTTAAC
AGCATCAATCATTGGTAACGTATTTGGTTTTAAAGCAGTGTCAGCTTTACGTTTAGAAGATATGCGTATTCCTCACTCTT
ACTTAAAAACGTTCCAAGGTCCAGCAACTGGTGTTATTGTAGAACGTGAACGTTTAAACAAATACGGTGTTCCATTATTA
GGTGCAACAGTAAAACCAAAATTAGGTTTATCTGGTAAAAACTATGGTCGTGTAGTATACGAAGGTTTAAAAGGTGGTTT
AGACTTCTTAAAAGATGATGAAAACATTAACTCTCAACCATTCATGCGTTGGAGAGAACGTTTTTTAAACTGTATGGAAG
GTATTAACCGTGCTTCTTCTTCAACAGGTGAAGTTAAAGGGTCATACTTAAATATTACAGCTGCTACTATGGAAGAAGTT
TACGCACGTGCAGAATATGGTAAAGCAGTAGGTTCTGTAATTGTTATGGTTGACTTAGTTCTAGGTTACACAGCAATTCA
AACTGCAGCTATCTGGGCTCGTAATAACGATATGATTTTACACTTACACCGTGCAGGTAACTCAACTTACGCTCGTCAAA
AAAACCA-TGGTATTAACTTCCGTGTTATTTGTAAA-TGGATGCGTATGTCTGGTGTAGATCACA--TC-CAGC------
-------------------------------------------
>Cocconeis_pediculus_AT-212.07 Concatenation of 3 sequences
AAACTGCG-AATGGCTCATTATATCAGTTCTAATTTATTTGATAGTCCCTT-ACTACTTGG-A--TACCCGTAGTAATTC
TAGAGCTAATACATGCGTCGAT-ACCCTTTGTTGGGTA-----GTATTTATTAGA-TGGAAACCAACCCCTTC--GGGGT
GATGTGGTGATTCATAATAAGCTTGCGGATCGCACGGTTTA-TTCYGGCGATGGATCATTCAAG-TTTCTG-CCCTATCA
GCTTTGGATGGTAGGGTATTGGCCTACCATGGCTTTAACGGGTAACGGAGGATTAGGGTTTGATTCCGGAGAGGGGGCCT
-GAGAGATGGCCACCACATCCAAGGAAGGCAGCAGGCGCGTAAATTACCCAATCCTGACACAGGGAGGTAGTGACAATAA
ATAACAATGACGGACC-CTTTCGGGTCTGTCAATTGGAATGAGAACGATTTAAATCCCCTATCGAGGACCCATTGGAGGG
CAAG-TCTGGTGCCAGCAGCCGCGGTAATTCCAGCTCCAATAGCGTATATTAAAG-TTGTTGCAGTTAAAAAGCTCGTAG
-TTGGATTTGTGGTTGATCCATCC-TTGGG--TGG-ATGTTGCGTGGCATTCGGTTGTCGCGCA-GGGGATGCCCAT-CG
TTTACTGTGAAAAAATCAGCGCGTT-C-C-AAGCAGGCTT-ATGCCGTTGAATGTATTAGCATGGAATAATGAGATAGGA
CCTCGGTACTATTTTGTTGG-TTTGCGCACTGGGGTAATGATTAATAGGGACAGTTG-GGGGTATT-CGTATTGCATTGT
CAGAGGTGAAATTCTTGGATTTCTGCAAGACGAACTAC-TGCGAAAGCATTTACC-AA--GGATGTTTTCATTAATCAAG
AACGAAAGTTAGGGGATCGAAGATGATTAGATACCATCGTAGTCTTAACCATAAACTATGCCGACAAGGGATTGGTGGGG
-TGTCATTT-GGTCTCCATCAGCACCTTATGAGAAATCA-CAAGTTTTTGGGTTCCGGGGGGAGT-ATGGTCGCAAGGCT
GAAACTTAAAGAAATTGACGGAAGGGCACCACCAGGAGTGGAGCC-TGCGGCTTAATTTGACTCAACACGGGGAAACTTA
CCAGGTCCAGACATAGTGA-GGATTGACAGATTGA-GAGCTC-TTTCTTGATTCTATGGTTGGTGGTGCATGGCCGTTCT
TAGTTGGTG-GAGTGATTTGTCTGGTTAATTCCGTTAACGA--ACGAGACCGCTGCCTGCTAAATAGTCC----CGCGAG
TGAT-TTTCA-CTGGC-GAGG-TCTTCTTAGAGGGACGTGCATTCTATT-CGATGCA-GGAAGATAGCGGCGATAACAGG
TCTGTGATGCCCTTAGATGTTCTGGGCCGCACGCGCGCTACACTGATGCATTC-AACG-A--GT---TTCCTTGGCCG-A
GAGGCCTGGGCAATCTTTTGAACGTGCATCGTGATAGGGATAGATTCTTGCAATTATTAATCTTGAACGAGGAATTCCTA
GTAAACGCAGAT-CATCAATCTGCATTGATTACGTCCCTGCCCTTTGTACACACCGCCCGTCGCACCTATAATTAAGCGG
AGGAAAAGAAACCAACCA-GGATTCCC-TCAGTAAGGGCGACTGAAGCGGGA-TGAGCTCACAGTGTGAATCGGCGC---
-TGGATAATTTTTGGCGTTGAATTGTGGTCTGTGGACGTG-GGCGTTCATT--GTGCCGGGCCAAG-TTCCTTGGAAAAG
GACAGCCGAGAGGGTGATACTCCCGTTATCCTGGCCATC--GAGCCCG-TGTCGAAGAGTCGAGTTGTTTGGGATTGCAG
CTCTAAGTGGGTGGTAAATTCCATCTAAGGCTAAATATTGGTGGGAGACCGATAGCGCACAAGTACCGTGAGGGAAAGAT
GCAAAGGACTTTGAAAAGAGAGTTAAAGAGTACCTGAAATTGCTGAAACGGAAGCGAAGGAAACCAGTGTCAAGCAAT-G
TCATACTTCCCCCTCCGC--TTGCGGCGTGGGGCGCTGTGGCT--AGCGTC-TGCCAGGTTTGGTTGGATT-GACTGGAT
GC-----CACT-ATGTGGTTT--------------------------------------GGTTGGCT-CGAC--------
TGAT----AAT---CTGGCGAAATGG-TTTTCTTTCCCCCG---------------------------------------
-------------------C------TTTGTTGCTTATAA-ATGTGATCTATTCGAAGAAGGTTCATTAGCAAACTTAAC
AGCATCAATTATCGGTAACGTATTTGGATTTAAAGCTATTTCTGCTTTACGTTTAGAAGATATGCGCATTCCTCATTCAT
ATTTAAAAACCTTCCAAGGACCTGCAACTGGTATTATTGTAGAACGTGAACGTTTAAACAAGTATGGTACACCATTATTA
GGTGCGACTGTAAAACCTAAGTTAGGACTATCAGGCAAAAACTATGGACGTGTAGTTTACGAAGGTTTAAAAGGTGGTTT
AGACTTTTTAAAAGACGATGAAAACATTAATTCTCAACCATTTATGCGTTGGAGAGAACGTTTTTTATACTGTATGGAAG
GTATTAACCGTGCATCTTCAGCAACAGGTGAAACAAAAGGTTCTTATTTAAACATCACTGCAGGCACAATGGAAGAAGTT
TACAAACGAGCAGAGTATGCAAAAGCTGTTGGCTCAGTAATTGTTATGATTGATTTAGTAATGGGTTATACGGCGATTCA
AAGTGCAGCAATTTGGTCTCGTGATAATGATATGTTATTACATTTACATAGAGCAGGTAACTCTACTTACGCCCGTCAAA
AAAATCA-TGGTATTAACTTCCGTGTTATTTGCAAA---------------TGCTATAG---------C-C---------
-------------------------------------------
>Cocconeis_placentula_AT-212Gel11 Concatenation of 3 sequences
AAACTGCG-AATGGCTCATTATATCAGTTCTAATTTATTTGATAGTCCCTT-ACTACTTGG-A--TACCCGTAGTAATTC
TAGAGCTAATACATGCGTCAAT-ACCCCTTGTGGG-TA-----GTATTTATTAGA-TGGAAACCAACCCCTTC--GGGGT
GATGTGGTGATTCATAATAAGCTTGCGGATCGCATGGCTA--TGCCGGCGATGGATCATTCAAG-TTTCTG-CCCTATCA
GCTTTGGATGGTAGGGTATTGGCCTACCATGGCTTTAACGGGTAACGGAGGATTAGGGTTTGATTCCGGAGAGGGGGCCT
-GAGAGATGGCCACCACATCCAAGGAAGGCAGCAGGCGCGTAAATTACCCAATCCTGACACAGGGAGGTAGTGACAATAA
ATAACAATGACGGACC-CTTTCGGGTCTGTCAATTGGAATGAGAACGATTTAAACCCCCTATCGAGGACCCATTGGAGGG
CAAG-TCTGGTGCCAGCAGCCGCGGTAATTCCAGCTCCAATAGCGTATATTAAAG-TTGTTGCAGTTAAAAAGCTCGTAG
-TTGGATTTGTGGATGCTCCATCC-TTGGG--TGG-ATGCTGTGTGGCATTCGGTTGTCGCGCA-GGTGATGCCCAT-CG
TTTACTGTGAAAAAATCAGCGCGTT-C-A-AAGCAGGCTT-ATGCCGTTGAATGTATTAGCATGGAATAATGAGATAGGA
CCTCGGTACTATTTTGTTGG-TTTGCGCACTGGGGTAATGATTAATAGGGACAGTTG-GGGGTATT-CGTATTGCATTGT
CAGAGGTGAAATTCTTGGATTTCTGCAAGACGAACTAC-TGCGAAAGCATTTACC-AA--GGATGTTTTCATTAATCAAG
AACGAAAGTTAGGGGATCGAAGATGATTAGATACCATCGTAGTCTTAACCATAAACTATGCCGACAAGGGATTGGTGGGG
-TGTCGTTA-CGTCTCCATCAGCACCTTATGAGAAATCA-CAAGTTTTTGGGTTCCGGGGGGAGT-ATGGTCGCAAGGCT
GAAACTTAAAGAAATTGACGGAAGGGCACCACCAGGAGTGGAGCC-TGCGGCTTAATTTGACTCAACACGGGAAAACTTA
CCAGGTCCAGACATAGTGA-GGATTGACAGATTGA-GAGCTC-TTTCTTGATTCTATGGTTGGTGGTGCATGGCCGTTCT
TAGTTGGTG-GAGTGATTTGTCTGGTTAATTCCGTTAACGA--ACGAGACCGCTGCCTGCTAAATAGTCC----CGCGAG
TGAT-TCTCA-CTGGC-GAGG-TCTTCTTAGAGGGACGTGCATTCTATT-CGATGCA-GGAAGATAGCGGCGATAACAGG
TCTGTGATGCCCTTAGATGTTCTGGGCCGCACGCGCGCTACACTGATGCATTC-AACG-A--GT---TTCCTTGGCCG-A
GAGGCCTGGGCAATCTTTTGAACGTGCATCGTGATAGGGATAGATTCTTGCAATTATTAATCTTGAACGAGGAATTCCTA
GTAAACGCAGAT-CATCAATCTGCATTGATTACGTCCCTGCCCTTTGTACACACCGCCCGTCGCACCTATAATTAAGCGG
AGGAAAAGAAACCAACTA-GGATTCCC-CCAGTAAGGGCGACTGAAGCGGGA-TGAGCTCACAGTGTGAATCGGCAC---
-C------TTTCTGGTGCTGAATTGTGGTCTGTGGACGCG-GGCGCTCGTT--GTGCCGGGCTAAG-TTCCTTGGAAGAG
GACAGCTGAGAGGGTGATACTCCCGTATGCCCGGCCATC--AAGCCTG-TGTCGAAGAGTCGAGTTGCTTGGGATTGCAG
CTCTAAGTGGGTGGTAAATTCCATCTAAGGCTAAATATTGGTGGGAGACCGATAGCGCACAAGTACCGTGAGGGAAAGAT
GCAAAGGACTTTGAAAAGAGAGTTAAAGAGTACCTGAAATTGCTGAAACGGAAGCGAAGGAAACCAGTGTCGAGCGAC-G
TCATACTTCCCCCTCTGC--TTGCGGGGTGGGGCACTGTGGCT--AGCGTC-TGCCAGGCTTGGTTAGGCC-GACCGGAT
AC-----CGCT--TGCGGTGT--------------------------------------GGTTGGCC-TGAC--------
TGAG----GCC---CTGGCGAAATGG-TTTTC-TTCTCCCG---------------------------------------
--------------------------TTTATCGCTTATGA-ATGTGATTTATTCGAAGAAGGTTCATTAGCAAACTTAAC
AGCATCAATTATCGGTAACGTATTTGGATTTAAAGCTATTTCTGCTTTACGTTTAGAAGATATGCGCATTCCTCACTCAT
ATTTAAAAACATTCCAAGGACCTGCAACTGGTATTATTGTAGAACGTGAGCGTTTAAACAAGTATGGTACACCATTATTA
GGTGCGACTGTAAAACCTAAATTAGGATTATCAGGTAAAAACTATGGCCGTGTAGTTTACGAAGGTTTAAAAGGTGGTTT
AGATTTTTTAAAAGATGATGAAAACATTAATTCTCAACCATTTATGCGTTGGAGAGAACGTTTTTTATACTGTATGGAAG
CTATTAACCGTGCTTCTGCAGCAACAGGTGAAACAAAAGGTTCTTATTTAAACATCACTGCAGGCACAATGGAAGAAGTT
TACAAACGAGCTGAGTATGCAAAAGCTGTTGGCTCAATCATTGTTATGATCGATTTAGTAATGGGTTATACGGCGATTCA
AAGTGCAGCAATTTGGTCTCGTGATAACGATATGTTATTACATTTACATCGAGCAGGGAATTCTACTTACGCGCGCCAAA
AAAACCA-TGGGATTAACTTCCGTGTTATTTGCAAA-TGGATGCGTATGTCAGG--------------------------
-------------------------------------------
>Cocconeis_stauroneiformis Concatenation of 3 sequences
AAACTGCG-AATGGCTCATTATATCAGTTATAGTTTATTTGATAGTCCCTT-ACTACTTGG-A--TAACCGTAGTAATTC
TAGAGCTAATACATGCGTCAAT-ACTCTTCTGGAG-TA-----GTATTTATTAGA-TTGAAACCAACCCCTTC--GGGGT
GATGTGGTGATTCATAATAAGCTTGCGGATCGCATGGCTT--TGCCGGCGATGGATCATTCAAG-TTTCTG-CCCTATCA
GC-TTGGATGGTAGGGTATTGGCCTACCATGGCTTTAACGGGTAACGGAGGATTAGGGTTTGATTCCGGAGAGGGAGCCT
-GAGAGACGGCTACCACATCCAAGGAAGGCAGCAGGCGCGTAAATTACCCAATCCTGACACAGGGAGGTAGTGACAATAA
ATAACAATGCCGGGCC-TTTCTAGGTCTGGCAATTGGAATGAGAACAATTTAAACCCCTTATCGAGGATCAATTGGAGGG
CAAG-TCTGGTGCCAGCAGCCGCGGTAATTCCAGCTCCAATAGCGTATATTAAAG-TTGTTGCAGTTAAAAAGCTCGTAG
-TTGGATTTGTGGTGGCACCATCC-TTGGG--TGG-AATCTGTGTGGCATTAAGTTGTCGTGCA-GGGGATGCCCAT-CG
TTTACTGTGAAAAAATCAGCGCGTT-C-A-AAGCAGGCTT-ATGCCGTTGAATGTATTAGCATGGAATAATAAGATAGGA
CCTTGGTACTATTTTGTTGG-TTTGCGCACCGAGGTAATGATTAATAGGGACAGTTG-GGGGTATT-CGTATTCCATTGT
CAGAGGTGAAATTCTTGGATTTCTGGAAGACGAACTAC-TGCGAAAGCATTTACC-AA--GGATGTTTTCATTAATCAAG
AACGAAAGTTAGGGGATCGAAGATGATTAGATACCATCGTAGTCTTAACCATAAACTATGCCGACAAGGGATTGGTGGGG
-TTTCGTTA-CGTCTCCATCAGCACCTTATGAGAAATCA-CAAGTTTTTGGGTTCCGGGGGGAGT-ATGGTCGCAAGGCT
GAAACTTAAAGAAATTGACGGAAGGGCACCACCAGGAGTGGAGCC-TGCGGCTTAATTTGACTCAACACGGGAAAACTTA
CCAGGTCCAGACATAGTGA-GGATTGACAGATTGA-GAGCTC-TTTCTTGATTCTATGGGTGGTGGTGCATGGCCGTTCT
TAGTTGGTG-GAGTGATTTGTCTGGTTAATTCCGTTAACGA--ACGAGACCGCTGCCTGCTAAATAGTCC----AGTGAG
TGAA-TTTCA-CTGAC-GGGG-ACTTCTTAGAGGGACGTGCATTCTATT-AGATGCA-GGAAGATAGCGGCAATAACAGG
TCTGTGATGCCCTTAGATGTTCTGGGCCGCACGCGCGCTACACTGATGCATTC-AACG-A--GT-TCTTCCTTGGCCG-A
GAGGCCTGGGCAATCTTTTGAACGTGCATCGTGATAGGGATAGATTATTGCAATTATTAATCTTGAACGAGGAATTCCTA
GTAAACGCAGAT-CATCAATCTGCATTGATTACGTCCCTGCCCTTTGTACACACCGCCCGTCGCACCTATAATTAAGCGG
AGGAAAAGAAACTAACCA-GGATTCCC-TCAGTAAGGGCGACTGAAGCGGGA-ATAGCTCACTATGTGAATCTGCGC---
-ACTT---------GCGTCGAATTGTGGTCTAGAGACTCT-TGTGTT-ACT--GG-CCGGGCCAAG-TCCCTTGGAACAG
GGCAGCTTAGAGGGTGAAACTCCCGTCTGCCTGGCCTWTT-GAGCAAG-TGTCTACGAGTCGAGTTGTTTGGGATTGCAG
CTCAAAGTGGGTGGTAAATTCCATCTAAAGCTAAATATTGGTGGGAGACCGATAGCGTACAAGTACCGTGAGGGAAAGAT
GCAAAGAACTTTGAAAAGAGAGTTAAAGAGTACCTGAAATTGCTGAAACGGAAGCGAAGGAAACCAGTGT-TAGCTGC-G
TCATACTTCCCTTACTGC--TTGCGG-TTGGGGCGCTGTGACT--GGCGTT--GTCAAGCTTGGTTGGGCT-GTCTGGAA
GC----GCGTA-CAGAGAGTT-------GATCTGTG---CATGACTGT-----------AGATGGCC-TGAC--------
TGAG---GTTG------ACGAAATGG-TTTTCTTTACCCCGTTACCGTGCTAAAGCTTACCGTGTAGATCCAGTTCCAAA
TACAACT-GA-TCAATATTT-T-GCATTCATCGCTTACGA-ATGTGATTTATTCGAAGAAGGTTCTTTAGCTAACTTAAC
AGCGTCTATCATTGGTAACGTATTCGGTTTCAAAGCCGTATCTGCTTTACGTTTAGAAGATATGCGTATTCCTCATTCTT
ACTTAAAAACATTCCAAGGTCCAGCGACTGGTGTTGTTGTAGAACGTGAACGTTTAAACAAATATGGTACTCCATTATTA
GGTGCTACAGTAAAACCTAAATTAGGTTTATCTGGTAAAAACTATGGTCGTGTAGTATATGAAGGTTTAAAAGGTGGTTT
AGACTTCTTAAAAGATGATGAAAACATTAACTCACAACCATTCATGCGTTGGAGAGAGCGTTTCTTAAACTGTATGGAAG
GTATCTACCGTGCATCTTCTGCTACTGGTGAAGTTAAAGGTTCTTACTTAAACATTACTGGTGGTACAATGGAAGAAGTT
TACAAACGTGCTGAATACGCTAAATCAGTAGGTTCTGTAATCGTTATGATCGATTTAGTTATGGGTTACACAGCTATTCA
ATCAATTGCGTACTGGGCTCGTGAAAACGATATGCTTTTACACTTACACCGTGCAGGTAACTCTACATACGCACGTCAAA
AAAACCA-TGGTATTAACTTCCGTGTTATTTGTAAG-TGGATGCGTATGTCTGGTGTAGATCATA--TT-CA-C-GCTGG
TACAGTTGTAGGTAAATTAGAAGGTGATCCTTTAATGATTAAA
>Craticula_cuspidata_AT-200.05 Concatenation of 3 sequences
AAACTGCG-AACGGCTCATTATATCAGTTATAGTTTATTTGATAGTCCCTT-ACTACACGG-A--TAACCGTAGTAATTC
TAGAGCTAATACGTGCGTCAAT-ACTCTTC-GGAG-TA-----GTATTTATTAGA-TAGAAACCAACTGCTTC--GGCAT
GATATGGTGATTCATAATAAGCTTGCGGATCGCATGGCTT--TGCCGGCGACGGATCATTCAAG-TTTCTG-CCCTATCA
GCTTT-GACGGTACTGTATTGGAGTACCGTGGCGGTAACGGGTGACGGAAAATTAGGGTTTGACACCGGAGAGGGAGCCT
-GAGAGACGGCTACCACATCCAAGGAAGGCAGCAGGCGCGTAAATTACCCAATCTTGACACAAGGAGGTAGTGACAATAA
ATAACAATGCCGGGCT-TTTGTAAGTCTGGCAATTGGAATGAGAACAATTTAAACCCCTTATCGAGGATCAATTGGAGGG
CAAG-TCTGGTGCCAGCAGCCGCGGTAATTCCAGCTCCAATAGCGTATATTAAAG-TTGTTGCAGTTAAAAAGCTCGTAG
-TTGGATTTGTGGTGCGTCCATCC-TTGGG--TGG-ATTCTGTGTGGCATTAGGTTGTCGTGCA-GGGGATGCCCAT-CG
TTTACTGTGAAAAAATTAGAGTGTT-C-A-AAGCAGGCTT-ATGCCGTTGAATATATTAGCATGGAATAATAAGATAGGT
CTTTGGTCCTATTTTGTTGG-TTTGCGGGCCAGAGAAATGATTAACAGGGACAGTTG-GGGGTATT-CGTATTCCATTGT
CAGAGGTGAAATTCTTGGATTTCTGGAAGACGAACTAC-TGCGAAAGCATTTACC-AA--GGATGTTTTCATTAATCAAG
AACGAAAGTTAGGGGATCGAAGATGATTAGATACCATCGTAGTCTTAACCATAAACTATGCCGACAAGGGATTGGCGGGG
-TTTCGTTA-CGTCTCCGTCAGCACCTTATGAGAAATCA-CAAGTTTTTGGGTTCCGGGGGGAGT-ATGGTCGCAAGGCT
GAAACTTAAAGAAATTGACGGAAGGGCACCACCAGGAGTGGAGCC-TGCGGCTTAATTTGACTCAACACGGGAAAACTTA
CCAGGTCCAGACATAGTGA-GGATTGACAGATTGA-GAGCTC-TTTCTTGATTCTATGGGTGGTGGTGCATGGCCGTTCT
TAGTTGGTG-GAGTGATTTGTCTGGTTAATTCCGTTAACGA--ACGAGACCCCTGCCTGCTAAATAATCC----CATGAG
TGAA-TTTCA-CTGAT-GCGG-ATTTCTTAGAGGGACGTGCATTCTATT-AGATGCA-GGAAGAGAGGGGCAATAACAGG
TCTGTGATGCCCTTAGATGTTCTGGGCCGCACGCGCGCTACACTGATGCATTC-AACG-A--GT-TTYACCTTGGCCG-A
GAGGCCTGGGCAATCTTTTGAACGTGCATCGTGATAGGGATAGATTATTGCAATTATTAATCTTGAACGAGGAATTCCTA
GTAAACGCAGAT-CATCAATCTGCATTGATTACGTCCCTGCCCTTTGTACACACCGCCCGTCGCACCTATAATTAAGCGG
AGGAAAAGAAACTAACCA-GAATTCCC-CTAGTAAGGGCGACTGAAGCGGGA-AAAGCCCATGA--GAAATCTGCGC---
-TCTT---------GCGCTGAATTGTGGTCTGAAGACACT-CGCGTT-AGC--GG-CCGGGCCAAG-TCCCTTGGAATGG
GGCAGCTGAGAGGGTGAGACTCCCGTCCGCCTGGCCTCGT-GAGCGAGCAGTCGACGAGTCGAGTTGTTTGGGATTGCAG
CTCTAATGGGGTGGTAAATTCCATCTAAGGCTAAATATTGGTGGGAGACCGATAGCGTACAAGTACCGTGAGGGAAAGAT
GCAAAGAACTTTGAAAAGAGAGTTAAAGAGTACCTGAAATTGCTGAAATGGAAGCGAAGGAAACCAGTGC-CAGGTGC-G
TCATACTTCCCCGACTGC--TTGCGG-TTGGGGCGCTGTGGCC--ACCATA--GCCAGGTTTGGTTGACACAGACGGGAA
GT----GCGTC-CAGAAAGTT-------GGTCTGGG---CATGTCTGC-----------AGTCCTGT-CGAC--------
TGAG---GCTG------GCAAAATGG-TTTTCTTTTTCCCG------------------------------------TAA
TACAACAGGA-TC-ATTCTT-C-GCTTTCATCGCATACGA-ATGTGATTTATTCGAAGAAGGTTCATTAGCTAACTTAAC
AGCGTCTATCATTGGTAACGTATTCGGTTTCAAAGCCGTATCTGCATTACGTTTAGAAGATATGCGTATTCCTCACTCTT
ACTTAAAAACATTCCAAGGTCCAGCGACAGGTGTTATTGTAGAGCGTGAGCGTTTAAACAAATACGGTACACCATTATTA
GGTGCAACAGTAAAACCTAAATTAGGTTTATCTGGTAAAAACTATGGTCGTGTAGTATATGAAGGTTTAAAAGGCGGTTT
AGACTTCTTAAAAGATGATGAGAACATTAACTCTCAACCATTTATGCGTTGGAGAGAACGTTTCTTATACTGTATGGAAG
CTATTAACCGTGCTTCTTCAGCTACAGGTGAAGTTAAAGGTTCATACTTAAACATCACTGCAGGTACAATGGAAGAAGTG
TACAAACGTGCTGAGTACGCTAAAGCTGTTGGTTCTATAGTTGTAATGATTGACTTAGTAATGGGTTACACAGCAATTCA
AAGTGCTGCATACTGGGCTCGTGAAAATGACATGCTTTTACATTTACACCGTGCAGGTAACTCTACATATGCTCGTCAAA
AGAATCA-TGGTATTAACTTCCGTGTTATCTGTAAA-TGGATGCGTATGTCTGGTGTAGACCATA--TC-CA-C-GCTGG
GA-----------------------------------------
>Craticula_importuna Concatenation of 3 sequences
AAACTGCG-AACGGCTCATTATATCAGTTATAGTTTATTTGATAGTCCCTT-ACTACTCGG-A--TAACCGTAGTAATTC
TAGAGCTAATACGTGCGTCAAT-ACTCTTC-GGAG-TA-----GTATTTATTAGA-TGGAAACCAACTGCTTC--GGCAT
GATGTGGTGATTCATAATAAGCTTGCGGATCGCATGGCCT--AGCCGGCGACGGATCATTCAAG-TTTCTG-CCCTATCA
GCTTT-GACGGTACTGTATTGGAGTACCGTGGCGGTAACGGGTAACGGAAAATTAGGGTTTGACACCGGAGAGGGAGCCT
-GAGAGACGGCTACCACATCCAAGGAAGGCAGCAGGCGCGTAAATTACCCAATCTTGACACAAGGAGGTAGTGACAATAA
ATAACAATGCCGGGCT-TGTATAAGTCTGGCAATTGGAATGAGAACAATTTAAACCCCTTATCGAGGATCAATTGGAGGG
CAAG-TCTGGTGCCAGCAGCCGCGGTAATTCCAGCTCCAATAGCGTATATTAAAG-TTGTTGCAGTTAAAAAGCTCGTAG
-TTGGATTTGTGGTGCTGCCATCC-TTGGG--TGG-ATCCTGTGTGGCATTAGGTTGTCGTGCA-GGGGATGCCCAT-CG
TTTACTGTGAAAAAATTAGAGTGTT-C-A-AAGCAGGCTT-ATGCCGTTGAATATATTAGCATGGAATAATAAGATAGGT
CTTTGGTCCTATTTTGTTGG-TTTGCGGGCCAGAGAAATGATTAACAGGGACAGTTG-GGGGTATT-CGTATTCCATTGT
CAGAGGTGAAATTCTTGGATTTCTGGAAGACGAACTAC-TGCGAAAGCATTTACC-AA--GGATGTTTTCATTAATCAAG
AACGAAAGTTAGGGGATCGAAGATGATTAGATACCATCGTAGTCTTAACCATAAACTATGCCGACAAGGGATTGGCGGGG
-TTTCGTTA-CGTCTCCGTCAGCACCTTATGAGAAATCA-CAAGTTTTTGGGTTCCGGGGGGAGT-ATGGTCGCAAGGCT
GAAACTTAAAGAAATTGACGGAAGGGCACCACCAGGAGTGGAGCC-TGCGGCTTAATTTGACTCAACACGGGAAAACTTA
CCAGGTCCAGACATAGTGA-GGATTGACAGATTGA-GAGCTC-TTTCTTGATTCTATGGGTGGTGGTGCATGGCCGTTCT
TAGTTGGTG-GAGTGATTTGTCTGGTTAATTCCGTTAACGA--ACGAGACCCCTGCCTGCTAAATAGTCC----CGCGAG
TGAA-TTTCA-CTGGT-GCGG-ACTTCTTAGAGGGACGTGCATTCTATT-AGATGCA-GGAAGATAGGGGCAATAACAGG
TCTGTGATGCCCTTAGATGTTCTGGGCCGCACGCGCGCTACACTGATGCATTC-AACG-A--GT-TTTACCTTGGCCG-A
GAGGCCTGGGCAATCTTTTGAACGTGCATCGTGATAGGGATAGATTATTGCAATTATTAATCTTGAACGAGGAATTCCTA
GTAAACGCAGAT-CATCAATCTGCATTGATTACGTCCCTGCCCTTTGTACACACCGCCCGTCGCACCTATTAATAAGCGG
AGGAAAAGAAACTAACCA-GGATTCCC-CTAGTAAGGGCGACTGAAGCGGGA-ATAGCCCATGT--GAAATCTGCGC---
-TCT----------GCGCCGAATTGTGGTCTGAAGACACT-TGCGTT-AGC--GG-CCGGGCCAAG-TCCCTTGGAACGG
GGCAGCTGAGAGGGTGAGACTCCCGTCCGCCTGGCCTCGC-GAGCAAGTAGTCAACGAGTCGAGTTGTTTGGGATTGCAG
CTCTAATTGGGTGGTAAATTCCATCTAAGGCTAAATACTGGTGGGAGACCGATAGCGTACAAGTACCGTGAGGGAAAGAT
GCAAAGAACTTTGAAAAGAGAGTTAAAGAGTACCTGAAATTGCTGAAAAGGAAGCGAAGGAAACCAGTGT-CCGGTGC-G
TCATACTTCCCCGATCGC--TTGCGG-TTGGGGCGCTGTGGCC--ACCCTT--GCCAGACTTGGTTAGCGCGGGCTGGAA
GT----GCGTC-CAGAAGGTT-------GTTCTGGG---CATGTCTGC-----------AGTTTGCC-TGAC--------
TGAG---GCTG------GCGAAATGG-TTTTCTTTTTCCCG---------------------------------------
-------------------T-C-GCGTTTATCGCATACGA-ATGTGATTTATTTGAAGAAGGTTCATTAGCGAACTTAAC
AGCATCGATCATCGGTAACGTATTCGGTTTCAAAGCCGTATCTGCATTACGTTTAGAAGATATGCGGATTCCTCACTCTT
ACCTAAAAACATTCCAAGGTCCAGCGACAGGTGTAATTGTAGAGCGTGAGCGTTTAAACAAATACGGTACACCATTATTA
GGTGCAACAGTAAAACCAAAATTAGGTTTATCTGGTAAAAACTATGGTCGTGTAGTATATGAAGGTTTAAAAGGTGGTTT
AGACTTCTTAAAAGATGATGAAAACATTAACTCACAACCGTTTATGCGTTGGAGAGAGCGTTTCTTAAACTGTATGGAAG
GGATTAACCGTGCTTCAGCAGCAACTGGTGAAGTCAAAGGTTCATACTTAAACATCACAGCTGGTACAATGGAAGAAGTG
TACAAACGTGCGGAATACGCAAAAGCTGTTGGTTCAGTAATTGTGATGATTGACTTAGTAATGGGTTACACATCCATTCA
AAGTTCTGCAATCTGGGCACGTGATAATGATATGCTTTTACATTTACACCGTGCGGGTAACTCAACTTACGCTCGTCAAA
AGAATCA-TGGGATTAACTTCCGTGTTATCTGTAAA-TGGATGCGTATGTCAGGTGCAGATCATA--TC-CA-C-GCAG-
-------------------------------------------
>Craticula_molestiformis Concatenation of 3 sequences
AAACTGCG-AACGGCTCATTATATCAGTTATAGTTTATTTGATAGTCCCTT-ACTACTCGG-A--TAACCGTAGTAATTC
TAGAGCTAATACGTGCGTCAAT-ACTCTTC-GGAG-TA-----GTATTTATTAGA-TGGAAACCAACTGCTTC--GGCAT
GATGTGGTGATTCATAATAAGCTTGCGGATCGCATGGCCT--AGCCGGCGACGGATCATTCAAG-TTTCTG-CCCTATCA
GCTTT-GACGGTACTGTATTGGAGTACCGTGGCGGTAACGGGTAACGGAAAATTAGGGTTTGACACCGGAGAGGGAGCCT
-GAGAGACGGCTACCACATCCAAGGAAGGCAGCAGGCGCGTAAATTACCCAATCTTGACACAAGGAGGTAGTGACAATAA
ATAACAATGCCGGGCT-TGTATAAGTCTGGCAATTGGAATGAGAACAATTTAAACCCCTTATCGAGGATCAATTGGAGGG
CAAG-TCTGGTGCCAGCAGCCGCGGTAATTCCAGCTCCAATAGCGTATATTAAAG-TTGTTGCAGTTAAAAAGCTCGTAG
-TTGGATTTGTGGTGCGCCCATCC-TTGGG--TGG-ATGCTGTGTGGCATTAGGTTGTCGCGCA-GTGGATGCCCAT-CG
TTTACTGTGAAAAAATTAGAGTGTT-C-A-AAGCAGGCTT-ATGCCGTTGAATATATTAGCATGGAATAATAAGATAGGT
CTTTGGTCCTATTTTGTTGG-TTTGCGGGCCAGAGAAATGATTAACAGGGACAGTTG-GGGGTATT-CGTATTCCATTGT
CAGAGGTGAAATTCTTGGATTTCTGGAAGACGAACTAC-TGCGAAAGCATTTACC-AA--GGATGTTTTCATTAATCAAG
AACGAAAGTTAGGGGATCGAAGATGATTAGATACCATCGTAGTCTTAACCATAAACTATGCCGACAAGGGATTGGCGGGG
-TTTCGTTA-CGTCTCCGTCAGCACCTTATGAGAAATCA-CAAGTTTTTGGGTTCCGGGGGGAGT-ATGGTCGCAAGGCT
GAAACTTAAAGAAATTGACGGAAGGGCACCACCAGGAGTGGAGCC-TGCGGCTTAATTTGACTCAACACGGGAAAACTTA
CCAGGTCCAGACATAGTGA-GGATTGACAGATTGA-GAGCTC-TTTCTTGATTCTATGGGTGGTGGTGCATGGCCGTTCT
TAGTTGGTG-GAGTGATTTGTCTGGTTAATTCCGTTAACGA--ACGAGACCCCTGCCTGCTAAATAGTCC----CGTGAG
TGAA-TTTCA-CTGAT-GCGG-ACTTCTTAGAGGGACGTGCATTCTATT-AGATGCA-GGAAGATAGGGGCAATAACAGG
TCTGTGATGCCCTTAGATGTTCTGGGCCGCACGCGCGCTACACTGATGCATTC-AACG-A--GT-TTTACCTTGGCCG-A
GAGGCCTGGGCAATCTTTTGAACGTGCATCGTGATAGGGATAGATTATTGCAATTATTAATCTTGAACGAGGAATTCCTA
GTAAACGCAGAT-CATCAATCTGCATTGATTACGTCCCTGCCCTTTGTACACACCGCCCGTCGCACCTATTAATAAGCGG
AGGAAAAGAAACTAACCA-GGATTCCC-CTAGTAAGGGCGACTGAAGCGGGA-ATAGCCCATGT--GAAATCTGCGC---
-TCT----------GCGCCGAATTGTGGTCTGTAGACACT-TGCATT-AGC--AG-CCAGGCGAAG-TCCCTTGGAACGG
GGCAGCTGAGAGGGTGAGACTCCCGTGTGCCTGGCTTCGT-GAGCGAGTAGTCGACGAGTCGAGTTGTTTGGGATTGCAG
CTCTAATTGGGTGGTAAATTCCATCTAAGGCTAAATACTGGTGGGAGACCGATAGCGTACAAGTACCGTGAGGGAAAGAT
GCAAAGAACTTTGAAAAGAGAGTTAAAGAGTACCTGAAATTGCTGAAAAGGAAGCGAAGGAAACCAGTGC-CAGGTGC-G
TCATACTTCCCCGGCCGC--TTGCGG-TTGGGGCGCTGTGGCC--ACCCCT--GCCAGACTTGGTTGGTTGCGGCTGGAA
GT----GCGTC-CGTAACGTT-------GTTGCGGG---CATGTCTGC-----------AGCTCGGC-CGAC--------
TGAG---GCTG------GCGAAATGG-TTTTCTTTTTCCC--------------------------------------AA
TTCAACA-GA-ATCATTCTT-T-GCTTTTATCGCATACGA-ATGTGATTTATTCGAAGAAGGTTCATTAGCTAACTTAAC
AGCGTCTATCATTGGTAACGTATTCGGTTTCAAAGCCGTATCTGCATTACGTTTAGAAGATATGCGAATTCCTCACTCTT
ACTTAAAAACATTCCAAGGTCCAGCGACAGGTATTATTGTAGAGCGTGAGCGTTTAAACAAATATGGTACACCATTATTA
GGTGCAACAGTAAAACCAAAATTAGGTTTATCTGGTAAAAACTACGGTCGTGTAGTATATGAAGGTTTAAAAGGTGGTTT
AGACTTCTTAAAAGATGATGAGAACATTAACTCACAACCATTTATGCGTTGGAGAGAACGTTTCTTAAACTGTATGGAAG
GTATTAACCGTGCTTCGGCAGCTACAGGTGAAGTAAAAGGTTCATACTTAAACATCACAGCTGGTACAATGGAAGAAGTT
TACAAACGTGCGGAATATGCAAAAGCAGTTGGTTCTGTCATTGTAATGATTGACTTAGTAATGGGTTACACAGCAATTCA
AAGTGCTGCGATCTGGTCTCGTGAAAACGACATGCTTTTACACTTACACCGTGCAGGTAACTCTACATATGCACGTCAAA
AGAACCA-TGGTATTAACTTCCGTGTTATCTGTAAA-TGGATGCGTATGTCAGGTGTAGACCATA--TC-CA-C-GCCGG
A------------------------------------------
>Cymbella_affinis_AT-204Gel02 Concatenation of 3 sequences
AAACTGCG-AATGGCTCATTATATCAGTAATAGTTTATTTGATAATCCTTT-ACTACTTGG-A--TAACTGTAGTAATTC
TAGAGCTAATACATGTGTAAAT-ACCCCTCTGGGG-TA-----GTATTTATTAGA-TTGAAACTAAC-CCTTC---GGGT
GATGTGGTGATTCATAATAAGCTTGCGGATTGCATGGATT--TTCCGGTGATGGATCATTCAAG-TTTCTG-CCCTATCA
GCTTT-GATGGTAGGGTATTGGCCTACCATGGCTTTAACGGGTAACGGAGGATTAGGGTTTGATTCCGGAGAGGGAGCCT
-GAGAGACGGCTACCACATCCAAGGAAGGCAGCAGGCGCGTAAATTACCCAATCCTGACACAGGGAGGTAGTGACAATAA
ATAACAATGCTGAACC--TTACAGGTTTGGCACTTGGAATGAGTACAATTCAAACTACTTAACAAGGATCAATTGGAGGG
CAAG-TCTGGTGCCAGCAGCCGCGGTAATTCCAGCTCCAATAGCGTATATTAAAG-TTGTTGCAGTTAAAAAGCTCGTAG
-TTGGATGTGTGGTAGTTCCATCT-TTGGG--TGA-AACCAGCGTGGCATTAGTTTGTCGTGTT-GGTGATTCCCAT-CA
TTTACTGTGAAAAAATCAGTGCGTT-C-A-AAGCAGGCTT-ATGCCATTGAATGTATTAGCATGGAATAATATGATAGGA
CCTCGGTACTATTTTGTTGG-TTTGTGCACCAAGGTAATGATTAATAGGGATAGTTG-GGGGTATT-TGTATTCCATTGT
CAGAGGTGAAATTCTTGGATTTTTGGAAGACAAACTAC-TGCGAAAGCATTTACC-AA--GGATGTTTTCATTAATCAAG
AACGAAAGTTAGGGGATCGAAGATGATTAGATACCATCGTAGTCTTAACCATAAACTATGCCAACAAGGGATTGGTGGGG
-CCTCGTAA-TGAGCCCATCAGCACCTTAAGAGAAATCA-CAAGTCTTTGGGTTCCGGGGGGAGT-ATGGTCACAAGGCT
GAAACTTAAAGAAATTGACGGAAGGGCACCACCAGGAGTGGAGCC-TGCGGCTTAATTTGACTCAACACGGGAAAACTTA
CCAGGTCCAGACATAGTTA-GGATTGACAGATTGA-GAGCTC-TTTCTTGATTTTATGGGTGGTGGTGCATGGCCGTTCT
TAGTTGGTG-GAGTGATTTGTCTGGTTAATTCCGTTAACGA--ACGAGACCGCTGCCTGCTAAATAGTTC----TTTAAG
TCAT-CGCGA-CTTAG-TTGA-TCTTCTTAGAGGGACGTGCATTTTTT--AGATGCA-GGAAGATAGCGGCAATAACAGG
TCTGTGATGCCCTTAGATGTTCTGGGCCGCACGCGCGCTACACTGATGTGTTC-AACA-A--GT---TTCCTTGACTG-A
GAAGTCTGGGTAATCTTATGAAAGCTCATCGTGATAGGGATAGATTATTGCAATTATTAATCTTGAACGAGGAATTCCTA
GTAAACGCAAAT-CATCAGTTTGCATTGATTACGTCCCTGCCCTTTGTACACACCGCCCGTCGCACCTATTACTAAGCGG
AGGAAAAGACACTAACCA-GGATTTCC-TTAGTAAGGGCGACTGAAGAGGAA-AAAGCTCAAGATGTGAATCGGTGC---
-TT-----------GCACTGAATTGTGGTCTGAAGGCAAG-TGTGTT-TCT--AA-TTTGGTTAAG-TCTCTTGGAACAG
AGTGGACTATAGGGTGAGACCCCCGTATACCTTACTATGA-TAACATT-TGTCAATGAGTCGAGTTGTTTGGGATTGCAG
CTCAAAGTGGGTGGTAAATTCCATCTAAAGCTAAATACTGTTGAGAAACCGATAGCGAACAAGTACCGTGAGGGAAAGAT
GCAAAGAACTTTGAAAAGAGAGTTAAAGAGTACCTGAAATTGCCGAAATGGAAGCGAAGGAAATCAGTGT-TTGCTAT-T
TCATATTATTCTGTCTGC--TTGCAG-GCAGGACGCTGTGGAT--TGCATA--GTTCCCGTCATCGATGTT-GGGTAAAA
TT----ACCTTTCAGTATTTT-------GCTGTTTG---TGGGATTAC-------------TTGATG-TTGC--------
TGAA-----TG---GGGACAAAATGG-TTTTCTTCTTCCCG------------------------------------AAA
TACAACG-GG-ATCATTCTT-C-GCTTTCATTGCATACGA-ATGTGATTTATTCGAAGAAGGTTCATTAGCTAACTTAAC
AGCGTCTATCATTGGTAACGTATTCGGTTTTAAAGCCGTTTCTGCATTACGTTTAGAAGATATGCGTATTCCTCATTCAT
ACTTAAAAACATTCCAAGGCCCTGCAACTGGTATTATTGTAGAACGTGAACGTTTAAACAAATACGGTGCTCCTTTATTA
GGTGCTACAGTAAAACCGAAATTAGGTTTATCTGGTAAAAACTACGGTCGTGTAGTTTACGAAGGTTTAAAAGGTGGTTT
AGACTTCTTAAAAGATGACGAAAACATCAACTCTCAACCATTCATGCGTTGGAGAGAGCGTTTCTTATACTGTATGGAAG
GTATTAACCGTGCAGCAGCAGCTACAGGTGAAGTTAAAGGTTCATACTTAAACATCACTGCGGGTACGATGGAAGAAGTT
TACAAACGTGCTGAATACGGTAAAGCTGTAGGTTCTATCGTTGTAATGATCGATTTAGTTATGGGTTATACAGCAATTCA
AAGTGCTGCTATTTGGGCTCGTGATAACGATTGTTTATTACACTTACACCGTGCAGGTAACTCAACTTATGCTCGTCAAA
AAAATCA-CGGTATTAACTTCCGTGTTATTTGTAAA-TGGATGCGTATGGCTGGTGTTGATCATA--TT-CACC-GCTGG
GTA----------------------------------------
>Cymbella_aspera_AT-210Gel07 Concatenation of 3 sequences
AAACTGCG-AATGGCTCATTATATCAGTTATAGTTTATTTGATGATCCCTT-ACTACTTGG-A--TAACCGTAGTAATTC
TAGAGCTAATACATGCTGCAAT-GCCCTCATGGGG-TA-----GTAGTTATTAGA-TTGAAACCAGC-CCTTT---GGGT
AATATGGTGATTCATAATAAAAATATAGATCGCAGGCTTT--TGCCGGCGATGGATCATTCAAG-TTTCTG-CCCTATCA
GCTTTGGATGGTAGGGTATTGGCCTACCATGGCTTTAACGGGTAACGGAGAATTAGGGTTTGATTCCGGAGAGGGAGCCT
-GAGAGACGGCTACCACATCCAAGGAAGGCAGCAGGCGCGTAAATTACCCAATCCTGATACAGGGAGGTAGTGACAATAA
ATAACATTGCCGGATC--TTTATGGTCTGACACTTGGAATGAGACCAATACAAACGCCTTAACGAGGATCAATTGGAGGG
CAAG-TCTGGTGCCAGCAGCCGCGGTAATTCCAGCTCCAATAGCGTATATTAAAG-TTGTTGCAGTTAAAAAGCTCGTAG
-TTGGACTTGTGGTGGAACCATGC-CAGGG--CTG-AATTTGTGTGACATTAGTTTGTTGTGCA-AAGGATGCCCAT-CA
-TTACTGTGAAAAAATCAATGCGTT-C-A-AAGCAGGCTT-ATGCCACTGAATGTGTTAGCATGGAATAATAAGATAGGA
CCTTGTTGCTATTTTGTTGG-TTTATGCA-TAAGGTAATGATTAATAGGGACTGTCG-GGGGTATC-TGTATTCCGTCGC
GAGAGGTGAAATTCTTAGACCGATGGAAGACAAACAAC-TGCGAAAGCATTTACC-AA--GGATGTTTTCATTAATCAAG
AACGAAAGTTGAGGGATCGAAGATGATTAGATACCATCGTAGTCTCAACCATAAACTATGCCGACAAGGGATAGGTAAAG
-TTCCGTAG-TGTCTTTATCTGCACCTTCGAGGAAACCA--AAGTCTTTGGGTTCCGGGGGGAGT-ATGGTCGCAAGTCT
GAAACTTAAAGAAATTGACGGAAGGGCACCACCAGGAGTGGAGCC-TGCGGCTTAATTTGACTCAACACGGGAAATCTTA
CCAGGTCCAGACATAGCTA-AGATTGACAGATTGA-TAGCTC-TTTCTTGATTCTATGGGTGGTGGTGCATGGCCGTTCT
TAGTTGGTG-GAGTGATTTGTCTGGTTAATTCCGTTAACGA--ACGAGACCGCTGCCTGCTAAATAGTTC----ATTTAG
TGAT-TTTCA-CTGAA-TTGA-GCTTCTTAGAGGGACGTGCATTTTTTC-AGATGCA-GGAAGATAGCGGCAATAACAGG
TCTGTGATGCCCTTAGATGTTCTGGGCCGCACGCGCGCTACACTGTTGCTTTC-AACA-AGAGT----TCCTTGGCTG-A
AAAGCCTGGGCAAACTTGTGAATGTGCGTCGTGATTGGGATAGATTCTTGAAATTGTTGGTCTTAAACGAGGAATTCCTA
GTAAATGCAGAT-CATCAGTCTGCATTGATTACGTCCCTGCCCTTTGTACACACCGCCCGTCGCACCTATAAATAAGCAG
AGGAAAAGAAACTAACTA-GGATTCCC-TCAGTAAGGGCGACTGAACAGGGA-GAAGCACAAGTTGATAATCGGTGT---
-GTATA--------ACACTGAATTGTGGTCTTAAAACTAT-CATTCT-AAA--AG-TTGGAAGAAGTTCTCTTGGAATAG
AGCGGCATAGAGGGTGACACCCCCGTTCTTCTGACTTGTG-CATTGGT-AGTTAACGAGTCGAGTTGCTTGGGATTGCAG
CTCAAAGTGGGTGGTAAATTCCATCTAATGCTAAATACCAAAGAGATACCGATAGCAAACAAGTACCGTGAGGGAAAGAT
GCAAAGAACTTTGAAAAGAGAGTTAAAAAGTACCTGAAATTGCTGAAATTAAAGAGAAGAGAACCAGTGT-TAGACACTG
TCGCTTTTTCCTCTTTGC--TTGCAG-AGAGGGCGCTGTGGCATTGTTGCC--GTCTTGCATAACTAATTT-GATGGAAG
AT----------TATGCAGTG-------TATT--TTTACTCTGTGTGT-----------AATTCATT-GAGT--------
TGGT----TTTGGACAGACAAAATGGTTTTTTTTCTTCCCG-------------------------------------AA
TACAACA-GA-TCACTTCTT-T-GCTTTTATTGCATATGA-ATGTGATTTATTCGAAGAAGGTTCATTAGCTAACTTAAC
AGCTTCTATTATTGGTAACGTATTTGGTTTTAAAGCCGTTTCTGCATTACGTTTAGAAGATATGCGTATTCCTCACTCAT
ATTTAAAAACATTCCAAGGTCCTGCAACTGGTATTATTGTAGAACGTGAACGTTTAAACAAATACGGTGCTCCATTATTA
GGTGCAACAGTAAAACCAAAATTAGGTTTATCTGGTAAAAACTACGGTCGTGTAGTTTATGAAGGTTTAAAAGGTGGTTT
AGACTTCTTAAAAGATGATGAAAACATTAACTCTCAACCATTTATGCGTTGGAGAGAGCGTTTCTTATATTGTATGGAAG
GTATTAACCGTGCTGCTGCTGCAACAGGTGAAGTTAAAGGTTCATACTTAAACATCACTGCTGGTACAATGGAAGAAGTT
TACAAACGTGCTGAATACGGTAAAGCTGTTGGTTCTGTAGTTGTAATGATCGACTTAGTTATGGGTTACACAGCAATTCA
AAGTGCTGCTATCTGGGCTCGTGAAAATGATTGTATTTTACACTTACATCGTGCAGGTAACTCAACTTACGCTCGTCAAA
AAAACCA-TGGTATTAACTTCCGTGTTATTTGTAAA-TGGATGCGTATGGCTGGTGTAGATCATA--TC-CA-C-GCTGG
TA-----------------------------------------
>Cymbella_cistula_CH019 Concatenation of 3 sequences
AAACTGCG-AATGGCTCATTATATCAGTAATAGTTTATTTGATAATCCTTT-ACTACTTGG-A--TAACTGTAGTAATTC
TAGAGCTAATACATGTGTAAAT-GCCCTTCTGGGG-TA-----GTATTTATTAGA-TTGAAACTAAC-CCTTC---GGGT
GATGTGGTGACTCATAATAAGCTTGCGGATTGCATGGATT--TTCCGGCGATGGATCATTCAAG-TTTCTG-CCCTATCA
GCTTTGGATGGTAGGGTATTGGCCTACCATGGCTTTAACGGGTAACGGAGGATTAGGGTTTGATTCCGGAGAGGGAGCCT
-GAGAGACGGCTACCACATCCAAGGAAGGCAGCAGGCGCGTAAATTACCCAATCCTGACACAGGGAGGTAGTGACAATAA
ATAACAATGCCGGGCC--TTCAAGGTTTGGCACTTGGAATGAGTACAATTCAAACTACTTAACAAGGATCAATTGGAGGG
CAAG-TCTGGTGCCAGCAGCCGCGGTAATTCCAGCTCCAATAGCGTATATTAAAG-TTGTTGCAGTTAAAAAGCTCGTAG
-TTGGATGTGTGGTTACTCCATCT-TTGGG--TGA-AACCAATGTGGCATTAGTTTGTCGTGTT-GGTGATTCCCAT-CA
TTTACTGTGAAAAAATCAGTGCGTT-C-A-AAGCAGGCTT-ATGCCATTGAATGTATTAGCATGGAATAATATGATAGGA
CCTCGGTACTATTTTGTTGG-TTTGTGCACCAAGGTAATGATTAATAGGGATAGTTG-GGGGTATT-TGTATTCCATTGT
CAGAGGTGAAATTCTTGGATTTTTGGAAGACAAACTAC-TGCGAAAGCATTTACC-AA--GGATGTTTTCATTAATCAAG
AACGAAAGTTAGGGGATCGAAGATGATTAGATACCATCGTAGTCTTAACCATAAACTATGCCAACAAGGGATTGGTGGGA
-CCTCGTAA-TGAGCCCATCAGCACCTTAAGAGAAATCA-TAAGTCTTTGGGTTCCGGGGGGAGT-ATGGTCACAAGGCT
GAAACTTAAAGAAATTGACGGAAGGGCACCACCAGGAGTGGAGCC-TGCGGCTTAATTTGACTCAACACGGGAAAACTTA
CCAGGTCCAGACATAGTTA-GGATTGACAGATTGA-GAGCTC-TTTCTTGATTTTATGGGTGGTGGTGCATGGCCGTTCT
TAGTTGGTG-GAGTGATTTGTCTGGTTAATTCCGTTAACGA--ACGAGACCGCTGCCTGCTAAATAGTTC----TTTAAG
TTA--TTGCAACTTAG-TTGA-TCTTCTTAGAGGGACGTGCATTTTTT--AGATGCA-GGAAGATAGCGGCAATAACAGG
TCTGTGATGCCCTTAGATGTTCTGGGCCGCACGCGCGCTACACTGATGTGTTC-AACA-A--GT---GTCCTTGACTG-A
GAAGTCTGGGTAATCTTCTGAAAGCCCATCGTGATAGGGATAGATTATTGCAATTATTAATCTTGAACGAGGAATTCCTA
GTAAACGCAAAT-CATCAGTTTGCATTGATTACGTCCCTGCCCTTTGTACACACCGCC-----------TTACTAAGCGG
AGGAAAAGATACTAACTA-GGATTTCC-TCAGTAAGGGCGACTGAAGCGGAA-ATAGCTCAATATGTGAATCAGTGT---
-TT-----------ACACTGAATTGTGGTCTGAAGATAAG-TGTGCT-TCT--AA-TTTGGTAAAG-TCTCTTGGAATTG
AGTGGACTATAGGGTGAGACCCCCGTATACCTTACTATGA-TAGCATT-TGTCAATGAGTCGAGTTGTTTGGGATTGCAG
CTCAAAGTGGGTGGTAAATTCCATCTAARGCTAAATACTGTTGAGAAGCCGATAGCGAACAAGTACCGTGAGGGAAAGAT
GCAAAGAACTTTGAAAAGAGAGTTAAAGAGTACCTGAAATTGCTGAAATGGAAGCGAAGGAAATCAGTGG-TTGCTGT-T
TCATATTATTTTATCTGC--TTGCAG-ATAGGATGCTGTGGAT--TGCATT--GTTCCTGTTAGCGATGTT-GTACAAAA
AT----ACCTTGACACATTTT-------GTGTTGAG---TGGGATTGT-------------ATGGTG-TTGC--------
TGAA-----TA---GGAACAAAATGG-TTTTCTTTTTCCCGTTACCGTGCTAAAGCTTACCGTGTAGATCCGGTTCCAAA
TACAACA-GA-CCAATTCTT-C-GCTTTTATCGCATACGA-ATGTGATTTATTTGAAGAAGGTTCGTTAGCTAACTTAAC
AGCGTCTATCATTGGTAACGTATTCGGTTTCAAAGCCGTTTCTGCATTACGTTTAGAAGATATGCGTATTCCTCACTCAT
ACTTAAAAACATTCCAAGGACCTGCAACTGGTATTATTGTAGAACGTGAACGTTTAAACAAATACGGTGCTCCTTTATTA
GGTGCTACAGTAAAACCAAAATTAGGTTTATCTGGTAAAAACTACGGTCGTGTAGTTTACGAAGGTTTAAAAGGTGGTTT
AGACTTCTTAAAAGATGATGAAAACATTAACTCTCAACCATTTATGCGTTGGAGAGAGCGTTTCTTATACTGTATGGAAG
GTATTAACCGTGCTGCTGCAGCTACAGGTGAAGTTAAAGGTTCATACTTAAACATTACTGCTGCTACAATGGAAGAAGTT
TACAAACGTGCTGATTATGCAAAAGCTGTAGGTTCTATCGTTGTAATGATCGATTTAGTTATGGGTTACACAGCAATTCA
AAGTGCTGCTATCTGGTCACGTGAAAACGATTGTTTATTACACTTACACCGTGCAGGTAACTCAACTTACGCTCGTCAAA
AAAATCA-TGGTATTAACTTCCGTGTTATTTGTAAA-TGGATGCGTATGTCTGGTGTAGATCATA--TC-CA-C-GCTGG
TACAGTTGTAGGTAAATTAGAAGGTGATCCTTTAATGATTAAA
>Cymbella_helvetica Concatenation of 3 sequences
AAACTGCG-AATGGCTCATTATATCAGTAATAGTTTATTTGATAATCCTTT-ACTACTTGG-A--TAACTGTAGTAATTC
TAGAGCTAATACATGTGTAAAT-ACCCTTCTGGGG-TA-----GTATTTATTAGA-TTGAAACTAAC-CCTTC---GGGT
GATGTGGTGATTCATAATAAGCTTGCGGATTGCATGGATT--TTCCGGCGATGGATCATTCAAG-TTTCTG-CCCTATCA
GCTTTGGATGGTAGGGTATTGGCCTACCATGGCTTTAACGGGTAACGGAGGATTAGGGTTTGATTCCGGAGAGGGAGCCT
-GAGAGACGGCTACCACATCCAAGGAAGGCAGCAGGCGCGTAAATTACCCAATCCTGACACAGGGAGGTAGTGACAATAA
ATAACAATGCTGGGCC--TTCAAGGTTTGGCACTTGGAATGAGTAAAATTCAAACTACTTAACAAGGATCAATTGGAGGG
CAAG-TCTGGTGCCAGCAGCCGCGGTAATTCCAGCTCCAATAGCGTATATTAAAG-TTGTTGCAGTTAAAAAGCTCGTAG
-TTGGATGTATGGTGGTTCCTTCT-TTGGG--TGT-AACCAGCGTGGCATTAGTTTGTCGTGTT-GGTGATTCCCAT-CA
TTTACTGTGAAAAAATCAGTGCGTT-C-A-ARGCAGGCTT-ATGCCATTGAATGTATTAGCATGGAATAATATGATAGGA
CCTCGGTACTATTTTGTTGG-TTTGTGCACCAAGGTAATGATTAATAGGGATAGTTG-GGGATATT-TGTATTCCATTGT
CAGAGGTGAAATTCTTGGATTTTTGGAAGACAAACTAC-TGCGAAAGCATTTATC-AA--GGATGTTTTCATTAATCAAG
AACGAAAGTTAGGGGATCGAAGATGATTAGATACCATCGTAGTCTTAACCATAAACTATGCCAACAAGGGATTGGTGGGG
-TCTCGTAG-TGAGCCCATCAGCACCTTAAGAGAAATCA-TAAGTCTTTGGGTTCCGGGGGGAGT-ATGGTCACAAGGCT
GAAACTTAAAGAAATTGACGGAAGGGCACCACCAGGAGTGGAGCC-TGCGGCTTAATTTGACTCAACACGGGAAAACTTA
CCAGGTCCAGACATAGTTA-GGATTGACAGATTGA-GAGCTC-TTTCTTGATTTTATGGGTGGTGGTGCATGGCCGTTCT
TAGTTGGTG-GAGTGATTTGTCTGGTTAATTCCGTTAACGA--ACGAGACCGCTGCCTGCTAAATAGTGC-----GCTAG
GATTACTTCC-TAGGT----A-ACTTCTTAGAGGGACGTGCATTTTTT--AGATGCA-GGAAGATAGCGGCAATAACAGG
TCTGTGATGCCCTTAGATGTTCTGGGCCGCACGCGCGCTACACTGATGTGTTC-AACA-A--GT---TTCCTTGACTG-A
GAAGTCTGGGTAATCTTATAAAAGCTCATCGTGATAGGGATAGATTATTGCAATTATTAATCTTGAACGAGGAATTCCTA
GTAAACGCAAAT-CATCAGTTTGCATTGATTACGTCCCTGCCCTTTGTACACACCGC------------TTACTAAGCGG
AGGAAAAGAAACTAACAA-GGATTTCC-TTAGTAAGGGCGACTGAAGAGGAA-AAAGCTCAAAATGTGAATCGGTGC---
-TT-----------GCACTGAATTGTGGTCTGAAGGCAAG-TGTGTT-TCT--AA-TTCGGTTAAG-TCTCTTGGAATAG
AGTGGACTATAGGGTGAGACCCCCGTATACCTTACCATGA-TAACATT-TGCCAATGAGTCGAGTTGTTTGGGATTGCAG
CTCAAAGTGGGTGGTAAATTCCATCTAAAGCTAAATACTGTTGAGAAACCGATAGTGAACAAGTACCGTGAGGGAAAGAT
GCAAAGAACTTTGAAAAGAGAGTTAAAGAGTACCTGAAATTGCCGAAATGGAAGCGAAGGAAATCAGTGA-TTGCTTT-T
TCATATTATTCTGTTTGC--TTGCAG-GCAGGACGCTGTGGAT--TGCAAA--GTTCCCGTCATCAATGTT-GAGTAAAA
AG----ACCTT----TCAGTT-------GATACTGATTGTGAGATTAC-------------CTGATA-TTGC--------
TGAA-----TG---GGGACGAAATGG-TTTTCTTCTTCCCGTTACCGTGCAAAAGCTTACCGTGTAGATCCAGTTCCAAA
TACAACA-GA-TCAATTCTT-C-GCTTTTATCGCATATGA-ATGTGACTTATTCGAAGAAGGTTCATTAGCTAACTTAAC
AGCTTCTATCATTGGTAACGTATTCGGTTTCAAAGCCGTTTCTGCATTACGTTTAGAAGATATGCGTATTCCTCACTCAT
ACTTAAAAACATTCCAAGGTCCAGCAACTGGTATTATTGTAGAACGTGAACGTTTAAACAAATACGGTGCTCCTTTATTA
GGTGCTACAGTAAAACCAAAATTAGGTTTATCTGGCAAAAACTACGGTCGTGTAGTTTATGAAGGTTTAAAAGGTGGTTT
AGACTTCTTAAAAGATGACGAAAACATTAACTCACAACCATTCATGCGTTGGAGAGAGCGTTTCTTATACTGTATGGAAG
GTATTAACCGTGCAGCAGCGGCTACAGGTGAAGTTAAAGGTTCATACTTAAACATCACTGCTGGTACAATGGAAGAAGTT
TACAAACGTGCTGAATACGGTAAAGCTGTTGGTTCTATCGTTGTAATGATCGATTTAGTTATGGGTTACACAGCAATTCA
AAGTGCTGCTATCTGGGCTCGTGATAATGATTGTTTATTACACTTACACCGTGCAGGTAACTCAACTTACGCTCGTCAAA
AAAATCA-TGGTATTAACTTCCGTGTTATTTGTAAA-TGGATGCGTATGGCTGGTGTAGATCATA--TC-CA-C-GCTGG
TACAGTTGTAGGTAAATTAGAAGGTGATCCTTTAATGATTAAA
>Cymbella_janischii Concatenation of 3 sequences
AAACTGCG-AATGGCTCATTATATCAGTTATAGTTTATTTGATAGTCCCTT-ACTACTTGG-A--TAACCGTAGTAATTC
TAGAGCTAATACTTGCATAAATATCCCTTCAAGGA-TA-----GTATTTATTAGA-TTGAAACCAACCCCTTT--GGGGT
GATGTGGTGATTCAAAATAAGTTTACGGATCGCATGGYTT--TGCCGGCGACGGATCATTCAAG-TTTCTG-CCCTATCA
GCTTTGGATGGTAGGGTATTGGCCTACCATGGCTTTAACGGGTAACGGAGGATTAGGGTTTGATTCCGGAGAGGGAGCCT
-GAGAGACGGCTACCACATCCAAGGAAGGCAGCAGGCGCGTAAATTACCCAATCCTGACACAGGGAGGTAGTGACAATAA
ATAACAATGCCGGGCC--CTTGTGGTTTGGCACTTGGAATGAGAACAACTCAAACCACTTAACGAGGATCAATTGGAGGG
CAAG-TCTGGTGCCAGCAGCCGCGGTAATTCCAGCTCCAATAGCGTATATTAAAG-TTGTTGCAGTTAAAAAGCTCGTAG
-TTGGATTTGTGATAGAATCATCT-GTAGG--TGG-AATCTGTTTGGCATTAGGTTGTCAGGCA-GAGGATGCCTAT-CC
TTTACTGTGAAAAAATCAGTGCGTT-C-A-AAGCAGACTT-ATGTCGTTGAATGTATTAGCATGGAATAATAAGATAGGA
CCTTTGTACTATTTTGTTGG-TTTGTGTATTTAGGTAATGATTAAAAGGAACAGTTG-GGGGTATT-TGTATTCCATTGT
CAGAGGTGAAATTCTTGGATTTTTGGAAGACAAACTAC-TGCGAAAGCATTTACC-AA--GGATGTTTTCATTAATCAAG
AACGAAAGTTAGGGGATCGAAGATGATTAGATACCATCGTAGTCTTAACCATAAACTATGCCAACAAGGGATTGGTGGGG
-TTTCGTAA-TGTCCCCATCAGCACCTTATGAGAAATCA-AAAGTTTTTGGGTTCCGGGGGGAGT-ATGGTCGCAAGGCT
GAAACTTAAAGAAATTGACGGAAGGGCACCACCAGGAGTGGAGCC-TGCGGCTTAATTTGACTCAACACGGGGAAACTTA
CCAGGTCCAGACATAGTGA-GGATTGACAGATTGA-GAGCTC-TTTCTTGATTCTATGGGTGGTGGTGCATGGCCGTTCT
TAGTTGGTG-GAGTGATTTGTCTGGTTAATTCCGTTAACGA--ACGAGACCGCTGCCTGCTAAATAGACT----AGTTAG
TGAT-TTTCA-CTGAT-CAGG-TCTTCTTAGAGGGACGTGCATTTTTTT-AGATGCA-GGAAGATAGCGGCAATAACAGG
TCTGTGATGCCCTTAGATGATCTGGGCCGCACGCGCGCTACACTGATGTATTC-AACG-A--GT-ATTTCCTTGGCTG-A
GAAGCCTGGGTAATCTTATGAACGTGCATCGTGATAGGGATAGATTATTGCAATTATTAATCTTGAACGAGGAATTCCTA
GTAAACGCAGAT-CATCAGTCTGCATTGATTACGTCCCTGCCCTTTGTACACACCGCCCGTCGCACCTATTAATAAGCGG
AGGAAAAGAAACTAACAA-GGATTCTC-TTAGTAAGGGCGACTGAAGCGAGA-ATAGCTCAAGATGTTAATTGATGT---
-GTCAT--------GCATCGAATTGTGGTCTTTTGATATT-TGTGTT-AAA--GT-GTGGATGAAG-TCTTCTGGAAAGG
AGCGGCAAAGAGGGTGACACCCCCGTGAATCTACGCTATA-AAACTTT-TATCATTGAGTCGAGTTGCTTGGGATTGCAG
CTCTAAGTGGGTGGTAAATTCCATCTAAAGCTAAATATGGTTGGGAAACCGATAGTGAACAAGTACCGTGAGGGAAAGAT
GCAAAGAACTTTGAAAAGAGAGTTAAAGAGTACCTGAAATTGCTGAAAGGGAAGCGAAGGAAACCAGTGT-ATGTTAA-A
ACATATTTGTCTTCTGGC--TTGCTG-GAAGACCGCTATGCTT--AACAAT--GTCTTGGTTGGTTGGATT-GGGAAAAA
AT----TTGTT-TTTACTGCT-------AGTG-------ATTACATAG---------TTTCTTGATT-TGAC--------
TGAG-----TT---AAGACAAAATGG-TTTTCTTTTCCCCGTTACCGTGCTAAAGCGTACCGTGTAGATCCAGTTCCGAA
TACAACA-GA-TCAATTTTT-C-GCTTTTATCGCATATGA-ATGTGATTTATTCGAAGAAGGTTCATTAGCGAACTTAAC
AGCGTCTATTATTGGTAACGTGTTCGGCTTTAAAGCTGTTTCTGCATTACGTTTAGAAGATATGCGTATTCCTCACTCAT
ACTTAAAAACATTCCAAGGTCCTGCCACTGGTATTATTGTAGAACGTGAGCGTTTAAACAAATACGGTGCTCCATTATTA
GGTGCTACAGTAAAACCGAAATTAGGTTTATCTGGTAAAAACTATGGTCGTGTAGTTTATGAAGGTTTAAAAGGTGGTTT
AGACTTCTTAAAAGATGACGAAAACATTAACTCACAACCATTCATGCGTTGGAGAGAACGTTTCCTATACTGTATGGAAG
GTATTAACCGTGCGGCTGCAGCTACAGGTGAAGTTAAAGGTTCATACTTAAACATCACTGCTGGTACAATGGAAGAAGTG
TACAAACGTGCTGAATACGGTAAAGCTGTTGGTTCTGTAGTTGTAATGATCGATTTAGTTATGGGTTATACAGCAATTCA
AAGTGCTGCTATTTGGGCTCGTGATAACGATATGCTTTTACATTTACACCGTGCTGGTAACTCTACGTACGCTCGTCAAA
AAAATCA-TGGTATCAACTTCCGTGTAATCTGTAAA-TGGATGCGTATGGCTGGTGTAGATCACA--TC-CA-T-GCTGG
TACAGTTGTTGGTAAACTAGAAGGTGATCCTTTAATGATTAAA
>Cymbella_lanceolata_AT-194Gel07 Concatenation of 3 sequences
AAACTGCA-AATGGCTCATTATATCAGTAATAGTTTATTTTATAATCCCTT-ACTACTTGG-A--TAACTGTAGTAATTC
TAGAGCTAATACATGTGCTAAT-ACCCTTCTGGGG-TA-----GTATTTATTAGA-TGTAAACTAAC-CCTTC--GTGGT
AATTTGGTGATTCATAATAATTTTGCGGATCGCATGGGTTT-TCCCAGTGATGGATTTTTCAAG-TTTCTG-CCCTATCA
GCTTTGGATGGTAGGGTATTGGCCTACCATGGCTTTCACGGGTAACGGAGGATTAGGGTTTGATTCCGGAGAGGGAGCCT
-GAGAGACGGCTACCACATCCAAGGAAGGCAGCAGGCGCGTAAATTACCCAATCCTGACACAGGGAGGTAGTGACAATAA
ATAACAATGCTGGGCC--TTCAAGGTTTGGCACTTGGAATGAGTAAAATTTAAACTAC-TAACAAGTATCAATTGGAGGG
CAAG-TCTGGTGCCAGCAGCCGCGGTAATTCCAGCTCCAATAGCGTATATTAAAG-TTGTTGCAGTTAAAAAGCTCGTAG
-TTGGATATATGGAACGATCATTT-TTGTG--TAA-AACCAGCGTGGCATTAGTTTGTTGTGCT-GGTGATATGCAT-CA
TTTACTGTGAAAAAATCAGTGCGTT-C-A-AAGCAGGCTT-ATGCCATTGAATGTATTAGCATGGAATAATATGATATGA
CCTCGGTTCTATTTTGTTGG-TTTGTGCACCAAGGTAATGATTAATAGGGATAGTTG-GGGGTATT-TGTATTCCATTGT
CAGAGGTGAAATTCTTGGATTTTTGGAAGACAAACTAC-TGCGAAAGCATCTACC-AA--GGATGTTTTCATTAATCAAG
AACGAAAGTTAGGGGATCGAAGATGATTAGATACCATCGTAGTCTTAACCATAAACTATGCCAACAAGGGATTGGTGGGG
-TCTCGTAA-TGAGCTCATCAGCACCTTAAGAGAAATCA-CAAGTCTTTGGGTTCCGGGGGGAGT-ATGGTCACAAGGCT
GAAACTTAAAGAAATTGACGGAAGGGCACCACCAGGAGTGGAGCC-TGCGGCTTAATTTGACTCAACACGGGAAAACTTA
CCAGGTCCAGACATAGTTA-GGATTGACAGATTGA-GAGCTC-TTTCTTGATTTTATGGGTGGTGGTGCATGGCCGTTCT
TAGTTGGTG-GAGTGATTTGTCTGGTT-ATTCCGTT-ACGA--ACGAGACCGCTGCCTGCTAAATAGTTTTCAAAGTCAA
TGAA-CTTCG-------TTAT-ACTTCTTAGAGGGACGTGCATTTTTT--AGATGCA-GGAAGATAGCGGCAATAACAGG
TCTGTGATGCCCTTAGATGTTCTGGGCTGCACGCGCGCTACACTGATGTGTTC-AACA-A--GT---TTCCTTGACTG-A
GAAGTCTGGGTAATCTTATGAAAGCATATCGTGATAGGGATAGATTATTGCAATTATTAATCTTAAACGAGGAATTCCTA
GTAAACGCAAAT-CATCAGTTTGCATTGATTACGTCCCTGCCCTTTGTACACACCGCCCGTCGCACCTATTACTAAGCGG
AGGAAAAGATACTAACTA-GAATTTCC-TTAGTAAGGGCGACTGAAGAGGAA-AAAGCTCAAAATGTGAATCGGTGC---
-TT-----------GCACTGAATTGTGGTCTGAAGGCAAG-TGTGTT-AAT--AA-TTTGGCAAAG-TCTCTTGGAACAG
AGTGGATTATAGGGTGAGACCCCTGTGTGCCAAGCTATTT-TTACATT-TGTCAACGAGTCGAGTTGTTTGGGAGTGCAG
CTCAAAGTGGGTGGTAAATTTTATCTAAAGCTAAATATTACTGAGAAACCGATAGCGAACAAGTACCGTGAGGGAAAGAT
GCAAAGAACTTTGAAAAGAGAGTTAAAGAGTACCTGAAATTGTCGTGATTGAAGCAATGGAAACCAGTGT-CGTCTTTAT
TCATATTACTCCTCCTGC--TTGCGG-GTGGAACACTGTGGAT--ATTAGG--GTTCTCGTCATCAATTGT-GGTGCAAT
AT----TCCTTTCAGTAGTTTACTGATTGATTTTAA---AGCAC-TGT-----------GGTTGC---TGAA--------
TGAG------------TACGAAATGG-TTTTCCTTTTCCCG--------------------------------------A
TACAACA-GA-CCACTTCTT-T-GCTTTTATCGCATACGA-ATGTGATTTATTCGAAGAAGGTTCATTAGCTAACTTAAC
AGCGTCTATCATTGGTAACGTATTCGGTTTCAAAGCCGTTTCTGCATTACGTTTAGAAGATATGCGTATTCCTCACTCAT
ACTTAAAAACATTCCAAGGACCTGCAACTGGTATTATTGTAGAACGTGAACGTTTAAACAAATACGGTGCTCCTTTATTA
GGTGCTACAGTAAAACCAAAATTAGGTTTATCTGGTAAAAACTACGGTCGTGTAGTTTATGAAGGTTTAAAAGGTGGTTT
AGACTTCTTAAAAGATGACGAAAATATTAACTCTCAACCATTCATGCGTTGGAGAGAACGTTTCTTATACTGTATGGAAG
GTATTAACCGTGCTGCAGCAGCAACAGGTGAAGTTAAAGGTTCATACTTAAACATCACTGCTGGTACAATGGAAGAAGTT
TACAAACGTGCTGAATACGGTAAAGCTGTAGGTTCTATCGTTGTAATGATCGATTTAGTTATGGGTTACACAGCAATTCA
AAGTGCTGCTATCTGGGCTCGTGATAACGATTGTTTATTACACTTACACCGTGCAGGTAACTCTACTTACGCTCGTCAAA
AAAATCA-TGGTATTAACTTCCGTGTTATCGGTAAA-GGGAGTGCG---------GTA----------------------
-------------------------------------------
>Cymbella_mexicana Concatenation of 3 sequences
AAACTGCG-AATGGCTCATTATATCAGTTATAGTTTATTTGATAGTCCCTT-ACTACTTGG-A--TAACCGTAGTAATTC
TAGAGCTAATACTTGCATAAATATCCCTTCAAGGA-TA-----GTATTTATTAGA-TTGAAACCAACCCCTTT--GGGGT
GATGTGGTGATTCAAAATAAGTTTACGGATCGCATGGCTT--TGCCGGCGACGGATCATTCAAG-TTTCTG-CCCTATCA
GCTTTGGATGGTAGGGTATTGGCCTACCATGGCTTTAACGGGTAACGGAGGATTAGGGTTTGATTCCGGAGAGGGAGCCT
-GAGAGACGGCTACCACATCCAAGGAAGGCAGCAGGCGCGTAAATTACCCAATCCTGACACAGGGAGGTAGTGACAATAA
ATAACAATGCTGGGCC--CTTGTGGTTTGGCACTTGGAATGAGAACAACTCAAACCACTTAACGAGGATCAATTGGAGGG
CAAG-TCTGGTGCCAGCAGCCGCGGTAATTCCAGCTCCAATAGCGTATATTAAAG-TTGTTGCAGTTAAAAAGCTCGTAG
-TTGGATTTGTGATAGAATCATCT-GTAGG--TGG-AATCTGTTTGGCATTAGGTTGTCAGGCA-GAGGATGCCTAT-CC
TTTACTGTGAAAAAATCAGTGCGTT-C-A-AAGCAGACTT-ATGTCGTTGAATGTATTAGCATGGAATAATAAGATAGGA
CCTTTGTACTATTTTGTTGG-TTTGTGTATTTAGGTAATGATTAAAAGGAACAGTTG-GGGGTATT-TGTATTCCATTGT
CAGAGGTGAAATTCTTGGATTTTTGGAAGACAAACTAC-TGCGAAAGCATTTACC-AA--GGATGTTTTCATTAATCAAG
AACGAAAGTTAGGGGATCGAAGATGATTAGATACCATCGTAGTCTTAACCATAAACTATGCCAACAAGGGATTGGTGGGG
-TTTCGTAA-TGTCCCCATCAGCACCTTARGAGAAATCA-AAAGTTTTTGGGTTCCGGGGGGAGT-ATGGTCGCAAGGCT
GAAACTTAAAGAAATTGACGGAAGGGCACCACCAGGAGTGGAGCC-TGCGGCTTAATTTGACTCAACACGGGGAAACTTA
CCAGGTCCAGACATAGTGA-GGATTGACAGATTGA-GAGCTC-TTTCTTGATTCTATGGGTGGTGGTGCATGGCCGTTCT
TAGTTGGTG-GAGTGATTTGTCTGGTTAATTCCGTTAACGA--ACGAGACCGCTGCCTGCTAAATAGACT----AGTTAG
TGAT-TTTCA-CTGAT-CAGG-TCTTCTTAGAGGGACGTGCATTTTTTT-AGATGCA-GGAAGATAGCGGCAATAACAGG
TCTGTGATGCCCTTAGATGATCTGGGCCGCACGCGCGCTACACTGATGTATTC-AACG-A--GT-ATTTCCTTGGCTG-A
GAAGCCTGGGTAATCTTATGAACGTGCATCGTGATAGGGATAGATTATTGCAATTATTAATCTTGAACGAGGAATTCCTA
GTAAACGCAGAT-CATCAGTCTGCATTGATTACGTCCCTGCCCTTTGTACACACCGCC-----------TTAATAAGCGG
AGGAAAAGAAACTAACAA-GGATTCTC-TTAGTAAGGGCGACTGAAGCGAGA-ATAGCTCAAGATGTTAATCAATGT---
-GTTAT--------GCATTGAATTGTGGTCTTTTGATATT-TGTGTT-AAA--GT-GTGGATGAAG-TCTTCTGGAAAGG
AGCGGCAAAGAGGGTGACACCCCCGTGAATCTACGCTGTA-TAACTTT-TATCATTGAGTCGAGTTGCTTGGGATTGCAG
CTCTAAGTGGGTGGTAAATTCCATCTAAAGCTAAATATGGTTGGGAAACCGATAGTGAACAAGTACCGTGAGGGAAAGAT
GCAAAGAACTTTGAAAAGAGAGTTAAAGAGTACCTGAAATTGCTGAAAGGGAAGCAAAGGAAACCAGTGA-ATGTTAA-A
ACATATTTGTTTTCTGGC--TTGCTG-GAAGACCGCTATGCTT--AACAAT--GTCTTGGTTGGTTGGACT-GAGGAAAA
AT----TTGTA-GTTACTGTT-------AGTGATCA---CATAGTTTC-------------TTGGTT-TGAC--------
TGAG-----TT---AAGGCTAAATGG-TTTTCTTTTCCCCGTTACCGTGCTAAAGCGTACCGTGTAGATCCAGTTCCGAA
TACAACA-GA-TCAATTTTT-C-GCTTTAATCGCATATGA-ATGTGATTTATTCGAAGAAGGTTCATTAGCGAACTTAAC
AGCGTCTATTATTGGTAACGTGTTCGGCTTTAAAGCTGTTTCTGCATTACGTTTAGAAGATATGCGTATTCCTCACTCAT
ACTTAAAAACATTCCAAGGTCCTGCCACTGGTATTATTGTAGAACGTGAGCGTTTAAACAAATACGGTGCTCCATTATTA
GGTGCTACAGTAAAACCGAAATTAGGTTTATCTGGTAAAAACTATGGTCGTGTAGTTTATGAAGGTTTAAAAGGTGGTTT
AGACTTCTTAAAAGATGACGAAAACATTAACTCGCAACCATTCATGCGTTGGAGAGAACGTTTCTTATACTGTATGGAAG
GTATTAATCGTGCGTCTGCAGCTACAGGTGAAGTTAAAGGTTCATACTTAAACATCACTGCTGGTACAATGGAAGAAGTT
TACAAACGTGCTGAATACGGTAAAGCTGTTGGTTCTGTAGTTGTAATGATCGATTTAGTTATGGGTTATACAGCAATTCA
AAGTGCTGCTATTTGGGCTCGTGATAACGATATGCTTTTACATTTACACCGTGCTGGTAACTCTACGTACGCTCGTCAAA
AAAGTCA-TGGTATCAACTTCCGTGTAATCTGTAAA-TGGATGCGTATGGCTGGTGTAGATCACA--TC-CA-T-GCTGG
TACAGTTGTTGGTAAATTAGAAGGTGATCCTTTAATGATTAAA
>Cymbella_proxima_AT-210Gel13 Concatenation of 3 sequences
AAACTGCG-AATGGCTCATTATATCAGTTATAGTTTATTTGATAATCCCTT-ACTACTTGG-A--TAACCGTAGTAATTC
TAGAGCTAATACTTGCATAAATATCCCCTCAAGGA-TA-----GTATTTATTAGA-TTTAAACCAACCCCTTC--GGGGT
GATGTGGTGATTCAAAATAAGTTTACGGATCGCATGGCTC--TGCCGGCGACGGATCATTCAAG-TTTCTG-CCCTATCA
GCTTTGGATGGTAGGGTATTGGCCTACCATGGCTTTAACGGGTAACGGAGGATTAGGGTTTGATTCCGGAGAGGGAGCCT
-GAGAGACGGCTACCACATCCAAGGAAGGCAGCAGGCGCGTAAATTACCCAATCCTGACACAGGGAGGTAGTGACAATAA
ATAACAATGCCGGGCC--CTTGTGGTTTGGCACTTGGAATGAGTACAACTCAAACCACTTAACGAGTATCAATTGGAGGG
CAAG-TCTGGTGCCAGCAGCCGCGGTAATTCCAGCTCCAATAGCGTATATTAAAG-TTGTTGCAGTTAAAAAGCTCGTAG
-TTGGATTTGTGATGGAATCATCT-TTAGG--TGG-AATTTGCTTGGCATTAGGTTGTCAGGCA-GAGGATGCCTAT-CC
TTTACTGTGAAAAAATCAGTGCGTT-C-A-AAGCAGGCTT-ATGCCGTTGAATGTATTAGCATGGAATAATAAGATAGGA
CCTTTGTACTATTTTGTTGG-TTTGTGTACTCAGGTAATGATTAAAAGGAACAGTTG-GGGGTATT-TGTATTCCATTGT
CAGAGGTGAAATTCTTGGATTTTTGGAAGACAAACTAC-TGCGAAAGCATTTACC-AA--GGATGTTTTCATTAATCAAG
AACGAAAGTTAGGGGATCGAAGATGATTAGATACCATCGTAGTCTTAACCATAAACTATGCCAACAAGGGATTGGTGGGG
-TTCCGTAA-TGTCCCCATCAGCACCTTAAGAGAAATCA--AAGTTTTTGGGTTCCGGGGGGAGT-ATGGTCGCAAGGCT
GAAACTTAAAGAAATTGACGGAAGGGCACCACCAGGAGTGGAGCC-TGCGGCTTAATTTGACTCAACACGGGGAAACTTA
CCAGGTCCAGACATAGTGA-GGATTGACAGATTGA-GAGCTC-TTTCTTGATTCTATGGGTGGTGGTGCATGGCCGTTCT
TAGTTGGTG-GAGTGATTTGTCTGGTTAATTCCGTTAACGA--ACGAGACCGCTGCCTGCTAAATAGATT----AATCAG
TGAT-TTTCA-CTGAT-CAGA-TCTTCTTAGAGGGACGTGCATTTTTTT-AGATGCA-GGAAGATAGCGGCAATAACAGG
TCTGTGATGCCCTTAGATGTTCTGGGCCGCACGCGCGCTACACTGATGTACTC-AACG-A--GT---TTCCTTGGCTG-A
GAAGCCTGGGTAATCTTCTAAACTTGCATCGTGATAGGGATAGATTATTGCAATTATTAATCTTGAACGAGGAATTCCTA
GTAAACGCAGAT-CATCAGTCTGCATTGATTACGTCCCTGCCCTTTGTACACACCGCCCGTCGCACCTATTAATAAGCGG
AGGAAAAGAAACTAACAA-GGATTCTC-TTAGTAAGGGCGACTGAAGCGAGA-ATAGCTCAAGATGTAAATCGGTGT---
-TTTT---------GCACTGAATTGTGGTCTATTGATTTG-AGTGTT-ATA--AT-GTGGATTAAG-TCTTCTGGAATGG
AGCGGCATAGAGGGTGACACCCCCGTAAATCTACATTACA-AAACTTT-TATCATTGAGTCGAGTTGCTTGGGATTGCAG
CTCTAAGTGGGTGGTAAATTCCATCTAAAGCTAAATACGGTGGGGAAACCGATAGTGAACAAGTACCGTGAGGGAAAGAT
GCAAAGAACTTTGAAAAGAGAGTTAAAGAGTACCTGAAATTGCTGAAAGGGAAGCGAAGGAAATCAGTGT-TAGTTAA-A
ACATATTTGTATTCTTGC--TTGCAG-GAATTCCGCTATGCTT--AACGTC--GTCTCATTTGGTTGAACT-GGGAAAAT
AT----TTGTG-TTTACTGTT-------GGTATTCA---CATAATTTC-------------CTGATT-TGAC--------
TGAG-----TT---GAGTCAAAATGG-TTTTCTTTTCCCCG---------------------------------------
----ACA-GA-TCACTTCTT-C-GCTTTTATCGCATATGA-ATGTGATTTATTCGAAGAAGGTTCATTAGCAAACTTAAC
AGCGTCTATCATTGGTAACGTATTCGGTTTCAAAGCCGTTTCTGCATTACGTTTAGAAGATATGCGTATTCCTCACTCAT
ACTTAAAAACATTCCAAGGTCCTGCAACTGGTATTATTGTAGAACGTGAGCGTTTAAACAAATACGGTGCTCCATTATTA
GGTGCTACAGTAAAACCAAAATTAGGTTTATCTGGTAAAAACTACGGTCGTGTAGTTTATGAAGGTTTAAAAGGTGGTTT
AGACTTCTTAAAAGATGACGAAAACATTAACTCTCAACCATTTATGCGTTGGAGAGAACGTTTCTTATACTGTATGGAAG
GTATTAACCGTGCTGCTGCTGCTACAGGTGAAGTTAAAGGTTCATACTTAAACATCACTGCTGGTACAATGGAAGAAGTT
TACAAACGTGCTGAGTACGGTAAAGCTGTAGGTTCTGTAGTTGTAATGATCGATTTAGTTATGGGTTACACAGCAATTCA
AAGTGCTGCTATTTGGGCTCGTGACAACGATATGCTTTTACATTTACACCGTGCAGGTAACTCTACTTACGCTCGTCAAA
AAAATCA-TGGTATTAACTTCCGTGTAATTTGTAAA-TGGATGCGTATGGCTGGTGTAGATCATA--TC-CACCGGCTGG
-A-----------------------------------------
>Cymbella_stuxbergii_B382 Concatenation of 3 sequences
AAACTGCG-AATGGCTCATTATATCAGTTATAGTTTATTTGATAGTCCCTT-ACTACTTGG-A--TAACCGTAGTAATTC
TAGAGCTAATACTTGCATAAATATCCCCTCAAGGA-TA-----GTATTTATTAGA-TTTAAACCAACCCCTTC--GGGGT
GATGTGGTGATTCAAAATAAGTTTACGGATCGCATGGCTT--TGCCGGCGACGGATCATTCAAG-TTTCTG-CCCTATCA
GCTTTGGATGGTAGGGTATTGGCCTACCATGGCTTTAACGGGTAACGGAGGATTAGGGTTTGATTCCGGAGAGGGAGCCT
-GAGAGACGGCTACCACATCCAAGGAAGGCAGCAGGCGCGTAAATTACCCAATCCTGACACAGGGAGGTAGTGACAATAA
ATAACAATGCTGGGCC--CTTGTGGTTTGGCACTTGGAATGAGTACAACTCAAACCACTTAACGAGGATCAATTGGAGGG
CAAG-TCTGGTGCCAGCAGCCGCGGTAATTCCAGCTCCAATAGCGTATATTAAAG-TTGTTGCAGTTAAAAAGCTCGTAG
-TTGGATTTGTGATGGAATCATCT-TTAGG--TGG-AATTTGCTTGGCATTAGGTTGTCAGGCA-GAGGATGCCTAT-CC
TTTACTGTGAAAAAATCAGTGCGTT-C-A-AAGCAGGCTT-ATGCCGTTGAATGTATTAGCATGGAATAATAAGATAGGA
CCTTAGTACTATTTTGTTGG-TTTGTGTACTCAGGTAATAATTAACAGGAACAGTTG-GGGGTATT-TGTATTCCATTGT
CAGAGGTGAAATTCTTGGATTTCTGGAAGACAAACTAC-TGCGAAAGCATTTACC-AA--GGATGTTTTCATTAATCAAG
AACGAAAGTTAGGGGATCGAAGATGATTAGATACCATCGTAGTCTTAACCATAAACTATGCCAACAAGGGATTGGTGGGG
-TTCCGTAA-TGTCCCCATCAGCACCTTAAGAGAAATCA--AAGTTTTTGGGTTCCGGGGGGAGT-ATGGTCGCAAGGCT
GAAACTTAAAGAAATTGACGGAAGGGCACCACCAGGAGTGGAGCC-TGCGGCTTAATTTGACTCAACACGGGGAAACTTA
CCAGGTCCAGACATAGTGA-GGATTGACAGATTGA-GAGCTC-TTTCTTGATTCTATGGGTGGTGGTGCATGGCCGTTCT
TAGTTGGTG-GAGTGATTTGTCTGGTTAATTCCGTTAACGA--ACGAGACCGCTGCCTGCTAAATAGATT----AATCAG
TGAT-TTTCA-CTGAT-CAGA-TCTTCTTAGAGGGACGTGCATTTTTTT-AGATGCA-GGAAGATAGCGGCAATAACAGG
TCTGTGATGCCCTTAGATGTTCTGGGCCGCACGCGCGCTACACTGATGTACTC-AACG-A--GT---TTCCTTGGCTG-A
GAAGCCTGGGTAATCTTCTAAACTTGCATCGTGATAGGGATAGATTATTGCAATTATTAATCTTGAACGAGGAATTCCTA
GTAAACGCAGAT-CATCAGTCTGCATTGATTACGTCCCTGCCCTTTGTACACACCGC------------TTAATAAGCGG
AGGAAAAGAAACTAACAA-GGATTCTC-TTAGTAAGGGCGACTGAAGCGAGA-ATAGCTCAAGATGTTAATCGGTGT---
-TTTT---------GCACTGAATTGTGGTCTATTGGTTTA-AGTGCT-ATA--AT-GTGAATTAAG-TCTTCTGGAATGG
AGCGGCATAGAGGGTGACACCCCCGTGAATTTACGTTACA-AAACTTT-TACTATTGAGTCGAGTTGCTTGGGATTGCAG
CTCTAAGTGGGTGGTAAATTCCATCTAAAGCTAAATACGGTGGGGAAACCGATAGTGAACAAGTACCGTGAGGGAAAGAT
GCAAAGAACTTTGAAAAGAGAGTTAAAGAGTACCTGAAATTGCTGAAAGGGAAGCGAAGGAAATCAGTGT-TAGTTAA-A
ACATATTTGTATTCTTGC--TTGCAG-GAATTCCGCTATGCTT--AACGCC--GTCTTATTTGGTTAAACT-GGGAAAAT
AT----TTGTT-CATGCTGTT-------GCAATGCT---CATAATTTC-------------TTGGTT-TGAC--------
TGAA-----CT---AAGTCAAAATGA-TTTTCTTTTCCCCGTTACCGTGCTAAAGCTTACCGTGTAGATCCAGTTCCAAA
TACAACA-GA-TCAATTCTT-C-GCTTTCGTCGCATACGA-ATGTGATTTATTCGAAGAAGGTTCATTAGCAAACTTAAC
AGCGTCTATCATTGGTAACGTATTCGGTTTCAAAGCCATTTCTGCATTACGTTTAGAAGATATGCGTATTCCTCACTCAT
ACTTAAAAACATTCCAAGGCCCTGCAACTGGTATCATTGTAGAACGTGAGCGTTTAAACAAATACGGTGCTCCATTATTA
GGTGCTACAGTAAAACCAAAATTAGGTTTATCTGGTAAAAACTACGGTCGTGTAGTTTATGAAGGTTTAAAAGGTGGTTT
AGACTTCTTAAAAGATGATGAAAACATTAACTCTCAACCATTCATGCGTTGGAGAGAACGTTTCTTATACTGTATGGAAG
GTATTAACCGTGCTGCTGCTGCTACAGGTGAAGTTAAAGGTTCTTACTTAAACATCACTGCTGGTACAATGGAAGAAGTT
TACAAACGTGCTGAATACGGTAAAGCTGTAGGTTCTATAGTTGTAATGATCGATTTAGTTATGGGCTACACAGCAATTCA
AAGTGCTGCTATTTGGGCTCGTGACAACGATATGCTTTTACATTTACACCGTGCAGGTAACTCTACTTACGCTCGTCAAA
AAAATCA-TGGTATTAACTTCCGTGTAATTTGTAAA-TGGATGCGTATGGCTGGTGTAGATCATA--TC-CA-C-GCTGG
TACAGTTGTTGGTAAATTAGAAGGTGATCCTTTAATGATTAAA
>Cymbella_tumida_1vii097A Concatenation of 3 sequences
AAACTGCG-AATGGCTCATTATATCAGTTATAGTTTATTTGATAATCCCTT-ACTACTTGG-A--TAACCGTAGTAATTC
TAGAGCTAATACATGCACAAATATCCCCTCAAGGA-TA-----GTATTTATTAGA-TTTAAACCAGCCCCTCC--GGGGT
GATGTGGTGATTCAAAATAATTTTACGGATCGCATGGTTA--TACCAGCGACGGATCATTCAAG-TTTCTG-CCCTATCA
GCTTTGGATGGTAGGGTATTGGCCTACCATGGCTTTAACGGGTAACGGAGGATTAGGGTTTGATTCCGGAGAGGGAGCCT
-GAGAGACGGCTACCACATCCAAGGAAGGCAGCAGGCGCGTAAATTACCCAATCCTGACACAGGGAGGTAGTGACAATAA
ATAACAATGCCGGGCC--CTTGCGGTTTGGCACTTGGAATGAGTACAACTCAAATCCATTAACGAGAATCAATTGGAGGG
CAAG-TCTGGTGCCAGCAGCCGCGGTAATTCCAGCTCCAATAGCGTATATTAAAG-TTGTTGCAGTTAAAAAGCTCGTAG
-TTGAATATCTGATAGAA--CTCT-GTAGG--TGA-AATTTGTTTGGCATTAGGTTGTCATTCA-AAGGACGTCTAC-CC
TTTACTGTGAAAAAATCAGTGCGTT-C-A-AAGCAGGCTT-ACGCCGTTGAATGTATTAGCATGGAATAATAAGATAGGA
CTTTTTGACTATTTTGTTGG-TTTGTGTTAAAAGGTAATGATTAACAGGAACGGACG-GGGGTATA-GGTATTCCAGAGT
CAGAGGTGAAATTCTTGGATTTTTGGAAGACTAACTAC-TGCGAAAGCATTTACC-AA--GAATGTTTTCATTAATCAAG
AACGAAAGTTAAGGGATCGAAGATGATTAGATACCATCGTAGTCTTAACCATAAACTATGCCGACTAGGGATTGGTGGGG
-TTTCGTAA-TGTCCCCATCAGCACCTTAGGAGAAATCA--AAGTCTTTGGGTTCCGGGGGGAGT-ATGGTCGCAAGTCT
GAAACTTAAAGAAATTGACGGAAGGGCACCACCAGGAGTGGAGCC-TGCGGCTTAATTTGACTCAACACGGGAAAACTTA
CCAGGTCCAGACATAGTGA-GGATTGACAGATTGA-GAGCTC-TTTCTTGATTCTATGGGTGGTGGTGCATGGCCGTTCT
TAGTTGGTG-GAGTGATTTGTCTGGTTAATTCCGTTAACGA--ACGAGACCGCTGCCTGCTAAATAGACT----AGTTAG
TGAT-TTTCA-CTGAT-AAGG-TCTTCTTAGAGGGACGTGCATTTTTTT-AGATGCA-GGAAGATAGCGGCAATAACAGG
TCTGTGATGCCCTTAGATGTTCTGGGCCGCACGCGCGCTACACTGATGTATTC-AACG-A--GT-GCTTCCTTGGCTG-A
AAAGCCTGGGTAATCTTGTGAACGTGCATCGTGATAGGGATAGATTATTGCAATTATTAATCTTGAACGAGGAATTCCTA
GTAAATGCAGAT-CATCAGTCTGCG--------------------------------------------TTAATAAGCGG
AGGAAAAGAAAATAACTA-TGATTCTC-TTAGTAAGGGCGACTGAAACGAGA-ATAGCTCAAGAT-TGAATCGGTGC---
----------GAAAGCACTGAGTTGTGATCTATAGGTATA-GGTGTTAAAT--TG--TGGATTAAG-TCTCCTGGAATGG
AGCGGTATAGAGGGTGACACCCCCGTGAATCTACGATGTA-AAACTTA-TGCTTTTGAGTCGAGTTGCTTGGGATTGCAG
CTCTAAGTGGGAGGTAAATTCCTTCTAAAGCTAAATATGGTTGGGAAACCGATAGCAAACAAGTACCGTGAGGGAAAGAT
GCAAAGAACTTTGAAAAGAGAGTTAAAAAGTACCTGAAATTGCTGAAAGGTAAGCGAAGAAAGCCAGTGT-ATGCTGA-A
AAATATTTGGATGATTGC--TTGCAG-TTGTTCCGCTATTTTA--GGCAAT--GCCTTGCTTGGATTGACT-GTCAAAAG
CT---GTCTTTTTGCAGTGCT-------AACCAC-----ATTGCATTGAGACTGATCTTTGATGGTC-TGTC--------
TGAG-----AGTACAAGTCAAAATGG-ATTTCTTCTCCCCGTTACCGTGCTAAAGCTTACCGTGTAGATCCAGTTCCAAA
TACAACA-GA-TCAATTCTT-C-GCTTTTATCGCATACGA-ATGTGATTTATTTGAAGAAGGTTCATTAGCTAACTTAAC
AGCGTCTATCATTGGTAACGTATTCGGTTTTAAAGCCGTTTCTGCATTACGTTTAGAAGATATGCGTATTCCTCACTCAT
ACTTAAAAACATTCCAAGGTCCTGCAACTGGTATTATTGTAGAACGTGAACGTTTAAACAAATATGGTGCTCCATTATTA
GGTGCTACAGTAAAACCAAAATTAGGTTTATCTGGTAAAAACTACGGTCGTGTAGTTTATGAAGGTTTAAAAGGTGGTTT
AGACTTCTTAAAAGATGATGAAAACATTAACTCACAACCATTTATGCGTTGGAGAGAACGTTTCTTATACTGTATGGAAG
GTATTAACCGTGCAGCTGCTGCTACAGGTGAAGTTAAAGGTTCATACTTAAACATCACTGCTGGTACAATGGAAGAAGTT
TACAAACGTGCTGAATACGGTAAAGCTGTAGGTTCTGTAGTTGTAATGATCGATTTAGTTATGGGTTACACAGCAATTCA
AAGTGCTGCTATTTGGGCTCGTGATAACGACATGCTTTTACACTTACACCGTGCAGGTAACTCTACTTACGCTCGTCAAA
AGAACCA-TGGTATTAACTTCCGTGTAATCTGTAAA-TGGATGCGTATGTCTGGTGTAGACCATA--TC-CA-C-GCTGG
TACAGTTGTTGGTAAATTAGAAGGTGATCCTTTAATGATTAAA
>Cymbopleura_naviculiformis_AT-177.04 Concatenation of 3 sequences
AAACTGCG-AATGGCTCATTATATCAGTTATAGTTTATTTGATAGTCCCTT-ACTACTTGG-A--TAACCGTAGTAATTC
TAGAGCTAATACATGCTTAAAT-ACCCTTATGGGG-TA-----GTATTTATTAGA-TTGAAACCAACCCCTCC--GGGGT
GATGTGGTGATTCATAATAAGTTTACAGATCGCATGGTTC--TGCCAGCGATGGATCATTCAAG-TTTCTG-CCCTATCA
GCTTTGGATGGTAGGGTATTGGCCTACCATGGCTTTAACGGGTAACGGAGGATTAGGGTTTGATTCCGGAGAGGGAGCCT
-GAGAGACGGCTACCACATCCAAGGAAGGCAGCAGGCGCGTAAATTACCCAATCCTGATACAGGGAGGTAGTGACAATAA
ATAACAATGCCGGGCC--TTTAAGGTCTGGCACTTGGAATGAGAACAACTCAAACCACTTAACGAGGATCAATTGGAGGG
CAAG-TCTGGTGCCAGCAGCCGCGGTAATTCCAGCTCCAATAGCGTATATTAAAG-TTGTTGCAGTTAAAAAGCTCGTAG
-TTGGATTTGTGGTGGTATCATCT-TTGGG--TGA-AATCTGTGTGGCATTAGGTTGTCATGCA-GAGGATGCCTAT-CA
TTTACTGTGAAAAAATCAGCGCGTT-C-A-AAGCAGGCTT-ATGCCATTGAATGTATTAGCATGGAATAATAAGATAGGA
CCTTGGTACTATTTTGTTGG-TTTGTGCACCGAGGTAATGATTAATAGGGACAGTTG-GGGGTATT-CGTATTCCATTGT
CAGAGGTGAAATTCTTGGATTTTTGGAAGACGAACTAC-TGCGAAAGCATTTACC-AA--GGATGTTTTCATTAATCAAG
AACGAAAGTTAGGGGATCGAAGATGATTAGATACCATCGTAGTCTTAACCATAAACTATGCCGACAAGGGATTGGTGGGG
-CTTCGTAA-TGTCTCCATCAGCACCTTATGAGAAATCA-TAAGTTTTTGGGTTCCGGGGGGAGT-ATGGTCGCAAGGCT
GAAACTTAAAGAAATTGACGGAAGGGCACCACCAGGAGTGGAGCC-TGCGGCTTAATTTGACTCAACACGGGGAAACTTA
CCAGGTCCAGACATAGTGA-GGATTGACAGATTGA-GAGCTC-TTTCTTGATTCTATGGGTGGTGGTGCATGGCCGTTCT
TAGTTGGTG-GAGTGATTTGTCTGGTTAATTCCGTTAACGA--ACGAGACCGCTGCCTGCTAAATAGTCT----AGGTAG
TGAT-TTTCA-CTGTC-CAGG-GCTTCTTAGAGGGACGTGCATTTTTTT-AGATGCA-GGAAGATAGCGGCAATAACAGG
TCTGTGATGCCCTTAGATGTTCTGGGCCGCACGCGCGCTACACTGATGTACTC-AACG-A--GT-GTTTCCTTGGCTG-A
GAAGCCTGGGCAATCTTTTGAATGTGCATCGTGATAGGGATAGATTATTGCAATTATTAATCTTGAACGAGGAATTCCTA
GTAAACGCAGAT-CATCAGTCTGCATTGATTACGTCCCTGCCCTTTGTACACACCGCCCGTCGCACCTATTAATAAGCGG
AGGAAAAGAAACTAACTA-GGATTCCC-TCAGTAAGGGCGACTGAAGCGGGA-ATAGCTCAAGATGTAAATCGGTGT---
-TTCG---------GCACTGAATTGTGGTCTACAGACTCT-AGCGTTAAGT--GC-CTGGGTGAAG-TCTCTTGGAACAG
AGCGGCGAAGAGGGTGAGACCCCCGTGAACCCGGACCTTC-AAGCGAG-TGTCGATGAGTCGAGTTGTTTGGGATTGCAG
CTCAAAGTGGGTGGTAAATTCCATCTAAAGCTAAATACCGGTGGGAAACCGATAGTGAACAAGTACCGTGAGGGAAAGAT
GCAAAGAACTTTGAAAAGAGAGTTAAAGAGTACCTGAAATTGCTGAAAGGGAAGCGAAGGAAACCAGTGC-TTGCAAT-G
TCATATTTTCCAACCTGC--TTGCGG-GTAGGGCGCTGTGTCA--TGCAAT--GTCTCGGTTGGTTGGGGG-GAGTTAAA
CT----GCGTA-GAGGTAGTT-------GACCTCTG---CATGCAAA------------ACTTTGCC-TGAC--------
TGAG-----TT---GATACGAAATGG-TTTTCTTCTCCCCG------------------------------------AAG
TACAACA-GA-TCAATTCTT-C-GCTTTTATCGCATACGA-ATGTGATTTATTTGAAGAAGGTTCGTTAGCTAACTTAAC
AGCTTCTATCATTGGTAACGTATTTGGTTTTAAAGCCATTTCTGCATTACGTTTAGAAGATATGCGTATTCCTCACTCAT
ATTTAAAAACATTCCAAGGTCCTGCAACTGGTATTATTGTAGAACGTGAACGTTTAAACAAATACGGTGCTCCATTATTA
GGTGCAACAGTAAAACCAAAATTAGGTTTATCTGGTAAAAACTACGGTCGTGTAGTTTATGAAGGTTTAAAAGGTGGTTT
AGACTTCTTAAAAGATGATGAAAACATTAACTCTCAACCATTTATGCGTTGGAGAGAGCGTTTCTTATACTGTATGGAAG
GTATTAACCGTGCTGCTGCAGCTACAGGTGAAGTTAAAGGTTCATACTTAAACATCACTGCTGGTACAATGGAAGAAGTG
TACAAACGTGCTGAATATGGTAAAGCTGTTGGTTCTGTAATTGTAATGATCGATTTAGTTATGGGTTACACAGCAATTCA
AAGTGCTGCTATCTGGGCTCGTGATAATGATTGTCTTTTACACTTACACCGTGCAGGTAACTCAACTTACGCTCGTCAAA
AAAATCA-TGGTATTAACTTCCGTGTTATTTGTAAA-TGGATGCGTATGTCTGGTGTAGATCATA--TC-CA--------
-------------------------------------------
>Cymbopleura_sp._B37 Concatenation of 3 sequences
AAACTGCG-AATGGCTCATTATATCAGTTATAGTTTATTTGATAGTCCCTT-ACTACTTGG-A--TAACCGTAGTAATTC
TAGAGCTAATACATGCTTCAAT-ACCCTTATGGGG-TA-----GTATTTATTAGA-TTTAAACCAACCCCTCC--GGGGT
GATGTGGTGATTCATAATAAGTTTACAGATCGCATGGTCC--TGCCAGCGATGGATCATTCAAG-TTTCTG-CCCTATCA
GCTTTGGATGGTAGGGTATTGGCCTACCATGGCTTTAACGGGTAACGGAGGATTAGGGTTTGATTCCGGAGAGGGAGCCT
-GAGAGACGGCTACCACATCCAAGGAAGGCAGCAGGCGCGTAAATTACCCAATCCTAATACAGGGAGGTAGTGACAATAA
ATAACAATGCCGGGCC--TTTAAGGTCTGGCACTTGGAATGAGAACAACTCAAACCACTTAACGAGGACCAATTGGAGGG
CAAG-TCTGGTGCCAGCAGCCGCGGTAATTCCAGCTCCAATAGCGTATATTAAAG-TTGTTGCAGTTAAAAAGCTCGTAG
-TTGGATTTGTGGTGGTACCATCT-TTGGG--TGG-AATCTGTGTGGCATTAGGTTGTCATGAA-GAGGATGCCTAT-CA
TTTACTGTGAAAAAATCAGTGCGTT-C-A-AAGCAGGCTT-ATGCCATTGAATGTATTAGCATGGAATAATAAGATAGGA
CCTTGGTACTATTTTGTTGG-TTTGTGCACCGAGGTAATGATTAATAGGGACAGTTG-GGGGTATT-CGTATTCCATTGT
CAGAGGTGAAATTCTTGGATTTTTGGAAGACGAACTAC-TGCGAAAGCATTTACC-AA--GGATGTTTTCATTAATCAAG
AACGAAAGTTAGGGGATCGAAGATGATTAGATACCATCGTAGTCTTAACCATAAACTATGCCGACAAGGGATTGGTGGGG
-CTTCGTAA-TGTCTCCATCAGCACCTTATGAGAAATCA-TAAGTTTTTGGGTTCCGGGGGGAGT-ATGGTCGCAAGGCT
GAAACTTAAAGAAATTGACGGAAGGGCACCACCAGGAGTGGAGCC-TGCGGCTTAATTTGACTCAACACGGGGAAACTTA
CCAGGTCCAGACATAGTGA-GGATTGACAGATTGA-GAGCTC-TTTCTTGATTCTATGGGTGGTGGTGCATGGCCGTTCT
TAGTTGGTG-GAGTGATTTGTCTGGTTAATTCCGTTAACGA--ACGAGACCGCTGCCTGCTAAATAGTTT----AGATAG
TGAT-TTTCA-CTGTT-CAGG-GCTTCTTAGAGGGACGTGCATTTTTTT-AGATGCA-GGAAGATAGCGGCAATAACAGG
TCTGTGATGCCCTTAGATGTTCTGGGCCGCACGCGCGCTACACTGATGTACCC-AACG-A--GT-GTCTCCTTGGCTG-A
GAAGCCTGGGCAATCTTTTGAACGTGCATCGTGATAGGGATAGATTATTGCAATTATTAATCTTGAACGAGGAATTCCTA
GTAAACGCAGAT-CATCAGTCTGCATTGATTACGTCCCTGCCCTTTGTACACACCGC------------TTAATAAGCGG
AGGAAAAGAAACTAACAA-GGATTCTC-TCAGTAAGGGCGACTGAAGCGGGA-ATAGCTCAAGATGTGAATCGGTGT---
-CTCG---------GCACTGAATTGTGGTCTATAGACTCT-CACGTT-ACT--GA-CTGGGTGAAG-TCTCTTGGAAAAG
AGCGGCGAAGAGGGTGAGACCCCCGTGAACCTGGGTAATT-AAGTGAG-TGTCGATGAGTCGAGTTGTTTGGGATTGCAG
CTCAAAGTGGGTGGTAAATTCCATCTAAAGCTAAATACCGGTGGGAAACCGATAGTGAACAAGTACCGTGAGGGAAAGAT
GCAAAGAACTTTGAAAAGAGAGTTAAAGAGTACCTGAAATTGCTGAAAGGGAAGCGAAGGAAACCAGTTT-TCGCATT-C
TCATATTATCCCAGCCGC--TTGCGG-GTAGGACGCTGTGACA--TGTGAC--GTCTCAGTTGGTTGGGTT-GACTTGAA
TT----GCGTA-GTGGTAGTT-------GACCTCTG---CATGCAAA------------ACTTGGCC-TGAC--------
TGAG-----TT---GATACGAAATGG-CTTTCTTCTCCCCGTTACCGTGCTAAAGCTTACCGTGTAGATCCAGTTCCAAA
TACAACA-GA-TCAATTCTT-C-GCTTTTATCGCATACGA-ATGTGATTTATTCGAAGAAGGTTCATTAGCTAACTTAAC
TGCTTCTATCATTGGTAACGTATTTGGTTTTAAAGCCATTTCTGCATTACGTTTAGAAGATATGCGTATTCCTCACTCAT
ATTTAAAAACATTCCAAGGTCCTGCAACTGGTATTATTGTAGAACGTGAACGTTTAAACAAATACGGTGCTCCATTATTA
GGTGCAACAGTAAAACCAAAATTAGGTTTATCTGGTAAAAACTACGGTCGTGTAGTTTATGAAGGCTTAAAAGGTGGTTT
AGACTTCTTAAAAGATGATGAAAACATTAACTCTCAACCATTCATGCGTTGGAGAGAGCGTTTCTTATACTGTATGGAAG
GTATTAACCGTGCTGCTGCAGCTACAGGTGAAGTTAAAGGTTCATACTTAAACATCACTGCTGGTACAATGGAAGAAGTG
TATAAACGTGCTGAATATGGTAAAGCTGTTGGTTCTGTAATCGTAATGATCGATTTAGTTATGGGTTACACAGCAATTCA
AAGTGCTGCTATCTGGGCTCGTGATAATGATTGTTTATTACACTTACACCGTGCAGGTAACTCAACTTACGCTCGTCAAA
AAAATCA-TGGTATTAACTTCCGTGTTATTTGTAAA-TGGATGCGTATGTGTGGTGTAGATCATA--TC-CA-C-GCGGG
TACAGTTGTTGGTAAATTAGAAGGTGATCCTTTAATGATTAAA
>Didymosphenia_dentata Concatenation of 3 sequences
AAACTGCG-AATGGCTCATTATATCAGTTATAGTTTATTTGATAGTCCCTT-ACTACTTGG-A--TAACCGTAGTAATTC
TAGAGCTAATACTTGCATAAATATCCCTTCAAGGA-TA-----GTATTTATTAGA-TTGAAACCAACCCCTTA--GGGGT
GATGTGGTGATTCAAAATAAGTTTACGGATCGCATGGCTA--TGCCGGCGACGGATCATTCAAG-TTTCTG-CCCTATCA
GCTTTGGATGGTAGGGTATTGGCCTACCATGGCTTTAACGGGTAACGGAGGATTAGGGTTTGATTCCGGAGAGGGAGCCT
-GAGAGACGGCTACCACATCCAAGGAAGGCAGCAGGCGCGTAAATTACCCAATCCTGACACAGGGAGGTAGTGACAATAA
ATAACAATGCCGAGCC--CTTGTGGTTTGGCACTTGGAATGAGTACAACTCAAACCACTTAACGAGGATCAATTGGAGGG
CAAG-TCTGGTGCCAGCAGCCGCGGTAATTCCAGCTCCAATAGCGTATATTAAAG-TTGTTGCAGTTAAAAAGCTCGTAG
-TTGGATTTGTGATGGAATCATCT-GTGGG--TGG-AATTTGTTTGGCATTAGGTTGTCAGGCA-GAGGATGCCTAT-CC
TTTACTGTGAAAAAATCAGTGCGTT-C-A-AAGCAGACTT-ATGTCGATGAATGTATTAGCATGGAATAATAAGATAGGA
CCTTTGTACTATTTTGTTGG-TTTGTGTATAGAGGTAATGATTAAAAGGAACAGTTG-GGGGTATT-TGTATTCCATTGT
CAGAGGTGAAATTCTTGGATTTTTGGAAGACAAACTAC-TGCGAAAGCATTTACC-AA--GGATGTTTTCATTAATCAAG
AACGAAAGTTAGGGGATCGAAGATGATTAGATACCATCGTAGTCTTAACCATAAACTATGCCAACAAGGGATTGGTGGGG
-TTTCGTAA-TGTCCCCATCAGCACCTTAGGAGAAATCA-AAAGTTTTTGGGTTCCGGGGGGAGT-ATGGTCGCAAGGCT
GAAACTTAAAGAAATTGACGGAAGGGCACCACCAGGAGTGGAGCC-TGCGGCTTAATTTGACTCAACACGGGGAAACTTA
CCAGGTCCAGACATAGTGA-GGATTGACAGATTGA-GAGCTC-TTTCTTGATTCTATGGGTGGTGGTGCATGGCCGTTCT
TAGTTGGTG-GAGTGATTTGTCTGGTTAATTCCGTTAACGA--ACGAGACCGCTGCCTGCTAAATAGACT----AGTTAG
TGAT-TTTCA-CTGAT-CAGG-TCTTCTTAGAGGGACGTGCATTTTATT-AGATGCA-GGAAGATAGCGGCAATAACAGG
TCTGTGATGCCCTTAGATGATCTGGGCCGCACGCGCGCTACACTGATGTATTC-AACG-A--GT-TTTTCCTTGGCTG-A
GAAGCCTGGGTAATCTTTTAAACTTGCATCGTGATAGGGATAGATTATTGCAATTATTAATCTTGAACGAGGAATTCCTA
GTAAACGCAGAT-CATCAGTCTGCATTGATTACGTCCCTGCCCTTTGTACACACCGC------------TTAATAAGCGG
AGGAAAAGAAACTAACAA-GGATTCTC-TTAGTAAGGGCGACTGAAGCGAGA-ATAGCTCAAGATGTTAATTGGTGT---
-GTAAT--------GCACTGAATTGTGGTCTATTGATATT-TGTGTT-AAA--AT-GTGGATAAAG-TCTCCTGGAATGG
AGCGGCATAGAGGGTGACACCCCCGTGAATCTACGTTACA-AAACTTT-TATCATTGAGTCGAGTTGCTTGGGATTGCAG
CTCTAAGTGGGTGGTAAATTCCATCTAAAGCTAAATATTTTTGGGAAACCGATAGTGAACAAGTACCGTGAGGGAAAGAT
GCAAAGAACTTTGAAAAGAGAGTTAAAGAGTACCTGAAATTGCTGAAAGGGAAGCGAAGAAAACCAGTGT-AAGTTAA-A
ACATATTTGTCACCTGGC--TTGCTG-GGAGACCGCTATGCTT--GACGTC--GCCTCGGTTGGTTGGATT-GGGAAAAT
AT----------TTGTGATTT---------CTGTTAGAGATTGCATAGTT---------TTTTGATC-TGAC--------
TGAG-----TT---GAGTCAAAATGG-TTTTCTTCACCCCGTTACCGTGCTAAAGCTTACCGTGTAGACCCAGTTCCAAA
TACAACA-GA-TCAATTTTT-C-GCGTTTATCGCATATGA-ATGTGATTTATTTGAAGAAGGTTCATTAGCGAATTTAAC
AGCGTCTATCATTGGTAACGTATTCGGTTTCAAAGCCGTTTCTGCATTACGTTTAGAAGATATGCGTATTCCTCACTCAT
ACTTAAAAACATTCCAAGGTCCTGCAACTGGTATTATTGTAGAACGTGAGCGTTTAAACAAATACGGTGCTCCATTATTA
GGTGCTACAGTAAAACCAAAATTAGGTTTATCTGGCAAAAACTACGGTCGTGTAGTTTATGAAGGTTTAAAAGGTGGTTT
AGACTTCTTAAAAGATGACGAAAACATTAACTCTCAACCATTTATGCGTTGGAGAGAACGTTTCTTATACTGTATGGAAG
GTATTAACCGTGCGGCTGCAGCTACAGGTGAAGTTAAAGGTTCATACTTAAACATCACTGCGGGTACAATGGAAGAAGTA
TACAAACGTGCTGAGTACGGTAAAGCTGTAGGTTCTATCGTTGTAATGATCGATTTAGTTATGGGTTACACAGCAATTCA
AAGTGCTGCTATTTGGGCTCGTAATAACGATATGCTTTTACATTTACACCGTGCAGGTAACTCTACTTACGCTCGTCAAA
AGAATCA-TGGTATTAACTTCCGTGTAATCTGTAAA-TGGATGCGTATGGCTGGTGTAGATCATA--TC-CA-T-GCTGG
TACAGTTGTTGGTAAATTAGAAGGTGATCCTTTAATGATTAAA
>Didymosphenia_geminata Concatenation of 3 sequences
AAACTGCG-AATGGCTCATTATATCAGTTATAGTTTATTTGATAGTCCCTT-ACTACTTGG-A--TAACCGTAGTAATTC
TAGAGCTAATACTTGCATAAATATCCCTTCAAGGA-TA-----GTATTTATTAGA-TTTAAACCAACCCCTTC--GGGGT
GATGTGGTGATTCAAAATAAGTTTACGGATCGCATGGCTT--TGCCGGCGACGGATCATTCAAG-TTTCTG-CCCTATCA
GCTTTGGATGGTAGGGTATTGGCCTACCATGGCTTTAACGGGTAACGGAGGATTAGGGTTTGATTCCGGAGAGGGAGCCT
-GAGAGACGGCTACCACATCCAAGGAAGGCAGCAGGCGCGTAAATTACCCAATCCTGACACAGGGAGGTAGTGACAATAA
ATAACAATGCCGAGCC--CTTGTGGTTTGGCACTTGGAATGAGAACAACTCAAACCACTTAACGAGGATCAATTGGAGGG
CAAG-TCTGGTGCCAGCAGCCGCGGTAATTCCAGCTCCAATAGCGTATATTAAAG-TTGTTGCAGTTAAAAAGCTCGTAG
-TTGGATTTGTGATGGAATCATCT-GTGGG--TGG-AATTTGTTTGGCATTAGGTTGTCAGACA-GAGGATGCCTAT-CC
TTTACTGTGAAAAAATCAGTGCGTT-C-A-AAGCAGACTT-ACGTCGATGAATGTATTAGCATGGAATAATAAGATAGGA
CCTTTGTACTATTTTGTTGG-TTTGTGTATAGAGGTAATGATTAAAAGGAACAGTTG-GGGGTATT-TGTATTCCATTGT
CAGAGGTGAAATTCTTGGATTTTTGGAAGACAAACTAC-TGCGAAAGCATTTACC-AA--GGATGTTTTCATTAATCAAG
AACGAAAGTTAGGGGATCGAAGATGATTAGATACCATCGTAGTCTTAACCATAAACTATGCCAACAAGGGATTGGTGGGG
-TTTCGTAA-TGTCCCCATCAGCACCTTAGGAGAAATCA-AAAGTTTTTGGGTTCCGGGGGGAGT-ATGGTCGCAAGGCT
GAAACTTAAAGAAATTGACGGAAGGGCACCACCAGGAGTGGAGCC-TGCGGCTTAATTTGACTCAACACGGGGAAACTTA
CCAGGTCCAGACATAGTGA-GGATTGACAGATTGA-GAGCTC-TTTCTTGATTCTATGGGTGGTGGTGCATGGCCGTTCT
TAGTTGGTG-GAGTGATTTGTCTGGTTAATTCCGTTAACGA--ACGAGACCGCTGCCTGCTAAATAGACT----AGTTAG
TGAT-TTTCA-CTGAT-CAGG-TCTTCTTAGAGGGACGTGCATTTTATT-AGATGCA-GGAAGATAGCGGCAATAACAGG
TCTGTGATGCCCTTAGATGATCTGGGCCGCACGCGCGCTACACTGATGTACTC-AACG-A--GT-TTTTCCTTGGCTG-A
GAAGCCTGGGTAATCTTTTAAACTTGCATCGTGATAGGGATAGATTATTGCAATTATTAATCTTGAACGAGGAATTCCTA
GTAAACGCAGAT-CATCAGTCTGCATTGATTACGTCCCTGCCCTTTGTACACACCGCCCGTCGCACCTATTAATAAGCGG
AGGAAAAGAAACTAACAA-GGATTCTC-TTAGTAAGGGCGACTGAAGCGAGA-ATAGCTCAAGATGTTAATTGGTGT---
-GTCAT--------GCACTGAATTGTGGTCTATTGATATT-TGTGTT-AAA--AT-GTGGATGAAG-TCTCCTGGAATGG
AGCGGCAGAGAGGGTGACACCCCCGTGAATCTACGTTGCA-AAACTTT-TATCATTGAGTCGAGTTGCTTGGGATTGCAG
CTCTAAGTGGGTGGTAAATTCCATCTAAAGCTAAATATTTTTGGGAAACCGATAGTGAACAAGTACCGTGAGGGAAAGAT
GCAAAGAACTTTGAAAAGAGAGTTAAAGAGTACCTGAAATTGCTGAAAGGGAAGCGAAGAAAACCAGTGT-AAGTTAA-A
ACATATTTGTCACCTGGC--TTGCTG-GGAGACCGCTATGCTT--AACGTC--GCCTCGGTTGGTTGGATT-GGAAAAAT
AT----------TTGTGGTTT---------CTGTTAGAGACTGCATAGTT---------TTTTGATC-TGAC--------
TGAG-----TT---GAGTCAAAATGG-TTTTCTTCACCCCGTTACCGTGCTAAAGCTTACCGTGTAGATCCAGTTCCAAA
TACAACT-GA-TCAATTTTT-C-GCGTTTATCGCATACGA-ATGTGATTTATTTGAAGAAGGTTCATTAGCGAATTTAAC
AGCGTCTATCATTGGTAACGTATTCGGTTTCAAAGCCGTTTCTGCATTACGTTTAGAAGATATGCGTATTCCTCACTCAT
ACTTAAAAACATTCCAAGGTCCTGCAACTGGTATTATTGTAGAACGTGAGCGTTTAAACAAATACGGTGCTCCATTATTA
GGTGCTACAGTAAAACCGAAATTAGGTTTATCAGGCAAAAACTACGGTCGTGTAGTTTATGAAGGTTTAAAAGGTGGTTT
AGACTTCTTAAAAGATGACGAAAACATTAACTCTCAACCATTTATGCGTTGGAGAGAACGTTTCTTATACTGTATGGAAG
GTATTAACCGTGCTGCTGCAGCTACAGGTGAAGTTAAAGGTTCATACTTAAACATCACTGCTGGTACAATGGAAGAAGTA
TACAAACGTGCTGAGTACGGTAAAGCTGTAGGTTCTATCGTTGTAATGATCGATTTAGTTATGGGTTACACAGCAATTCA
AAGTGCTGCTCTTTGGGCTCGTGATAACGATATGCTTTTACATTTACACCGTGCAGGTAACTCTACTTACGCTCGTCAAA
AGAATCA-TGGTATTAACTTCCGTGTAATCTGTAAA-TGGATGCGTATGGCTGGTGTAGATCATA--TC-CA-C-GCTGG
TACAGTTGTTGGTAAATTAGAAGGTGATCCTTTAATGATTAAA
>Didymosphenia_siberica Concatenation of 3 sequences
AAACTGCG-AATGGCTCATTATATCAGTTATAGTTTATTTGATAGTCCCTT-ACTACTTGG-A--TAACCGTAGTAATTC
TAGAGCTAATACTTGCATAAATATCCCTTCAAGGA-TA-----GTATTTATTAGA-TTGAAACCAACCCCTTC--GGGGT
GATGTGGTGATTCAAAATAAGTTTACGGATCGCATGGCTT--TGCCGGCGACGGATCATTCAAG-TTTCTG-CCCTATCA
GCTTTGGATGGTAGGGTATTGGCCTACCATGGCTTTAACGGGTAACGGAGGATTAGGGTTTGATTCCGGAGAGGGAGCCT
-GAGAGACGGCTACCACATCCAAGGAAGGCAGCAGGCGCGTAAATTACCCAATCCTGACACAGGGAGGTAGTGACAATAA
ATAACAATGCCGAGCC--CTTGTGGTTTGGCTTTTGGAATGAGAACAACTCAAACCACTTAACGAGGATCAATTGGAGGG
CAAG-TCTGGTGCCAGCAGCCGCGGTAATTCCAGCTCCAATAGCGTATATTAAAG-TTGTTGCAGTTAAAAAGCTCGTAG
-TTGGATTTGTGATGGAATCATCT-GTGGG--TGG-AATTTGTTTGGCATTAGGTTGTCAGGCA-AAGGATGCCTAT-CC
TTTACTGTGAAAAAATCAGTGCGTT-C-A-AAGCAGACTT-ATGTCGATGAATGTATTAGCATGGAATAATAAGATAGGA
CCTTTGTACTATTTTGTTGG-TTTGTGTATAGAGGTAATGATTAAAAGGAACAGTTG-GGGGTATT-TGTATTCCATTGT
CAGAGGTGAAATTCTTGGATTTTTGGAAGACAAACTAC-TGCGAAAGCATTTACC-AA--GGATGTTTTCATTAATCAAG
AACGAAAGTTAGGGGATCGAAGATGATTAGATACCATCGTAGTCTTAACCATAAACTATGCCAACAAGGGATTGGTGGGG
-TTTCGTAA-TGTCCCCATCAGCACCTTATGAGAAATCA-AAAGTTTTTGGGTTCCGGGGGGAGT-ATGGTCGCAAGGCT
GAAACTTAAAGAAATTGACGGAAGGGCACCACCAGGAGTGGAGCC-TGCGGCTTAATTTGACTCAACACGGGGAAACTTA
CCAGGTCCAGACATAGTGA-GGATTGACAGATTGA-GAGCTC-TTTCTTGATTCTATGGGTGGTGGTGCATGGCCGTTCT
TAGTTGGTG-GAGTGATTTGTCTGGTTAATTCCGTTAACGA--ACGAGACCGCTGCCTGCTAAATAGACT----AGTTAG
TGAT-TTTCA-CTGAT-CAGG-TCTTCTTAGAGGGACGTGCATTTTATT-AGATGCA-GGAAGATAGCGGCAATAACAGG
TCTGTGATGCCCTTAGATGATCTGGGCCGCACGCGCGCTACACTGATGTATTC-AACG-A--GT-TTTTCCTTGGCTG-A
GAAGCCTGGGTAATCTTTTAAACTTGCATCGTGATAGGGATAGATTATTGCAATTATTAATCTTGAACGAGGAATTCCTA
GTAAACGCAGAT-CATCAGTCTGCATTGATTACGTCCCTGCCCTTTGTACACACCGC------------TTAATAAGCGG
AGGAAAAGAAACTAACAA-GGATTCTC-TTAGTAAGGGCGACTGAAGCGAGA-ATAGCTCAAGATGTTAATTGGTGT---
-GTAAT--------GCACTGAATTGTGGTCTATTGATATT-TGTGTT-ACT--AT-GTGGATGAAG-TCTCCTGGAACGG
AGCGGCATAGAGGGTGATACCCCCGTGAATCCACGTTACA-AAACTTT-TATCATTGAGTCGAGTTGCTTGGGATTGCAG
CTCTAAGTGGGTGGTAAATTCCATCTAAAGCTAAATATTTTTGGGAAACCGATAGTGAACAAGTACCGTGAGGGAAAGAT
GCAAAGAACTTTGAAAAGAGAGTTAAAGAGTACCTGAAATTGCTGAAAGGGAAGCGAAGAAAACCAGTGT-AAGTTAA-A
ACATATTTGTCACCTGGC--TTGCTG-GGAGACCGCTATGCTT--AACGTC--GCCTCGGTTGGTTGGATT-GGAAAAAT
AT----------TTGTGGTTT--CTGTTAGGAATTG---CATAGTTTT-------------TTGATC-TGAC--------
TGAG-----TT---GAGTCAAAATGG-TTTTCTTCACCCCGTTACCGTGCTAAAGCTTACCGTGTAGATCCAGTTCCAAA
TACAACT-GA-TCAATTTTT-C-GCTTTTATCGCATACGA-ATGTGATTTATTTGAAGAAGGTTCATTAGCGAATTTAAC
AGCGTCTATCATTGGTAACGTATTCGGTTTCAAAGCCGTTTCTGCATTACGTTTAGAAGATATGCGTATTCCTCACTCAT
ACTTAAAAACATTCCAAGGTCCTGCAACTGGTATTATTGTAGAACGTGAGCGTTTAAACAAATACGGTGCTCCATTATTA
GGTGCTACAGTAAAACCAAAATTAGGTTTATCAGGCAAAAACTACGGTCGTGTAGTTTATGAAGGTTTAAAAGGTGGTTT
AGACTTCTTAAAAGATGACGAAAACATTAACTCTCAACCATTTATGCGTTGGAGAGAACGTTTCTTATACTGTATGGAAG
GTATTAACCGTGCTGCTGCAGCTACAGGTGAAGTTAAAGGTTCATACTTAAACATCACTGCTGGTACAATGGAAGAAGTA
TACAAACGTGCTGAGTACGGTAAAGCTGTAGGTTCTATCGTTGTAATGATCGATTTAGTTATGGGTTACACAGCAATTCA
AAGTGCTGCTCTTTGGGCTCGTGATAACGATATGCTTTTACATTTACACCGTGCAGGTAACTCTACTTACGCTCGTCAAA
AGAATCA-TGGTATTAACTTCCGTGTAATCTGTAAA-TGGATGCGTATGGCTGGTGTAGATCATA--TC-CA-C-GCTGG
TACAGTTGTTGGTAAATTAGAAGGTGATCCTTTAATGATTAAA
>Encyonema_caespitosum Concatenation of 3 sequences
AAACTGCG-AATGGCTCATTATATCAGTTATAGTTTATTTGATAGTCCCTT-ACTACTTGG-A--TAACCGTAGTAATTC
TAGAGCTAATACATGCGTCAAT-ACCCTTCCGGGG-TA-----GTATTTATTAGA-TTGAAACCAACCCCTCA--CGGGT
GATGTGGTGATTCATAATAAAGTTGCGAATCGCACGGCTA--TGCTGGCGATGGATCATTCAAG-TTTCTG-CCCTATCA
GCTTTGGATGGTAGGGTATTGGCCTACCATGGCTTTAACGGGTAACGGAGGATTAGGGTTTGATTCCGGAGAGGGAGCCT
-GAGAGACGGCTACCACATCCAAGGAAGGCAGCAGGCGCGTAAATTACCCAATCCTGACACAGGGAGGTAGTGACAATAA
ATAACAATGCCGGGCC--TTTCAGGTCTGGCACTTGGAATGAGAACAATTCAAACCACTTATCGAGTATCGATTGGAGGG
CAAG-TCTGGTGCCAGCAGCCGCGGTAATTCCAGCTCCAATAGCGTATATTAAAG-TTGTTGCAGTTAAAAAGCTCGTAG
-TTGGATTTGTGGTGGATCCATCC-TTGGG--TGG-AACCTGCGTGGCATTAGGTTGTCGTGTA-GGGGATGCCCAC-CA
TTTACTGTGAAAAAATCAGCGCGTT-C-A-AAGCAGGCTT-ATGCCGTTGAATGTATTAGCATGGAATAATAAGATAGGA
CCTTGGTACTATTTTGTTGG-TTTGTGCACCGAGGTAATGATTAATAGGGACAGTTG-GGGGTATT-CGTATTCCATTGT
CAGAGGTGAAATTCTTGGATTTCTGGAAGACGAACTAC-TGCGAAAGCATTTACC-AA--GGATGTTTTCATTAATCAAG
AACGAAAGTTAGGGGATCGAAGATGATTAGATACCATCGTAGTCTTAACCATAAACTATGCCGACAAGGGATTGGTGGAG
-TTCCGTAA-TGTCTCCATCAGCACCTTATGAGAAATCA-CAAGTTTTTGGGTTCCGGGGGGAGT-ATGGTCGCAAGGCT
GAAACTTAAAGAAATTGACGGAAGGGCACCACCAGGAGTGGAGCC-TGCGGCTTAATTTGACTCAACACGGGAAAACTTA
CCAGGTCCAGACATAGTGA-GGATTGACAGATTGA-GAGCTC-TTTCTTGATTCTATGGGTGGTGGTGCATGGCCGTTCT
TAGTTGGTG-GAGTGATTTGTCTGGTTAATTCCGTTAACGA--ACGAGACCGCTGCCTGCTAAATAGTCC----CGTTAG
TGAT-TTTCA-CTGAT-TGGG-GCTTCTTAGAGGGACGTGCATTTTTTT-AGATGCA-GGAAGATAGCGGCAATAACAGG
TCTGTGATGCCCTTAGATGTTCTGGGCCGCACGCGCGCTACACTGATGCATTC-AACG-A--GT-TCTTCCTTGGCTG-A
GAAGCCTGGGCAATCTTTTGAATGTGCATCGTGATAGGGATAGATTATTGCAATTATTAATCTTGAACGAGGAATTCCTA
GTAAACGCAGAT-CATCAATCTGCATTGATTACGTCCCTGCCCTTTGTACACACCGCCCGTCGCACCTATTACTAAGCGG
AGGAAAAGAAACTAACAA-AGATTCCC-TCAGTAAGGGCGACTGAAGGGGGA-ATAGTTCAATTTGTGAATCAATGT---
-CCTG---------ACATTGAATTGTGGTCTACAGTATCG-AACATC-AAT--GA-CCGGATCAAG-TCCCTTGGAATAG
GGCGGCCGAGAGGGTGAGACCCCCGTTCATCTGGTCAATG-AAGTGAGAT-TCTATGAGTCGAGTTGTTTGGGATTGCAG
CTCAAAGTGGGTGGTAAATTCCATCTAAAACTAAATATTGGTGGGAGACCGATAGCAAACAAGTACCGTGAGGGAAAGAT
GCAAAGAACTTTGAAAAGAGAGTTAAAGAGTACCTGAAATTGCTGAAAGGGAAGCGAAGGAAACTAGTGT-CGACCTC-G
TCATATTTTTCTGTCTGC--TTGCGG-ATAGAACGCTGTGGCG--GGTAGG--GTCAGTATTGGTTGGGTA-ACATGTAA
AT----GTGTC-AAGGGAGTT-------GACCTTGATCTATGACCTGT-----------TGTCCTAC-TGAT--------
TGCT------------GACAAAATGG-TTTTCTTCTCCCTG---------------------------------------
----ACA-GA-TCACTTCTT-C-GCATTCGTTGCTTACGA-ATGTGATTTATTTGAAGAAGGTTCATTAGCTAACTTAAC
AGCGTCTATCATTGGTAACGTATTCGGTTTCAAAGCCATTTCTGCATTACGTTTAGAAGATATGCGTATTCCTCACTCAT
ATTTAAAAACATTCCAAGGTCCTGCGACTGGTATTATTGTTGAACGTGAGCGTTTAAATAAATACGGTGCTCCATTATTA
GGTGCAACAGTAAAACCAAAATTAGGTTTATCTGGTAAAAACTATGGTCGTGTAGTTTATGAAGGTTTAAAAGGTGGTTT
AGACTTCTTAAAAGATGACGAAAACATTAACTCGCAACCATTTATGCGTTGGAGAGAGCGTTTCTTATACTGTATGGAAG
GTATTAACCGTGCTGCTGCAGCTACAGGTGAAATTAAAGGTTCATACTTAAACATCACTGCTGGTACAATGGAAGAAGTG
TACAAACGTGCTGAATACGGTAAAGCTGTAGGTTCTATAATCGTAATGATCGATTTAGTTATGGGCTATACAGCAATTCA
AAGTGCTGCTATCTGGTCTCGTGACAATGATATGCTTTTACATTTACACCGTGCTGGTAACTCTACATATGCACGTCAAA
AAAATCA-TGGTATTAACTTCCGTGTTATCTGTAAA-TGGATGCGTATGTCAGGTGTAGATCATA--TT-CA-C-GCGGG
-------------------------------------------
>Encyonema_minutum_22vi092A Concatenation of 3 sequences
AAACTGCG-AATGGCTCATTATATCAGCTATAGTTTATTTGATAGTCCCTT-ACTACTTGG-A--TAACCGTAGTAATTC
TAGAGCTAATACATGCGTCAAT-ACCCTTCTGGGG-TA-----GTATTTATTAGA-TTGAAACCAACCCCTTT--TGGGT
GATGTGGTGATTCATAATAAAGTTGCGAATCGCACGGCCT--TGCTGGCGATGGATCATTCAAG-TTTCTG-CCCTATCA
GCTTTGGATGGTAGGGTATTGGCCTACCATGGCTTTAACGGGTAACGGAGGATTAGGGTTTGATTCCGGAGAGGGAGCCT
-GAGAGACGGCTACCACATCCAAGGAAGGCAGCAGGCGCGTAAATTACCCAATCCTGACACAGGGAGGTAGTGACAATAA
ATAACAATGCCGGGCC--TTTCAGGTCTGGCACTTGGAATGAGAACAATTCAAACCACTTATCGAGGATCGATTGGAGGG
CAAG-TCTGGTGCCAGCAGCCGCGGTAATTCCAGCTCCAATAGCGTATATTAAAG-TTGTTGCAGTTAAAAAGCTCGTAG
-TTGGATTTGTGGTGAATCCATCC-TTGGG--CGG-AATCTGTGTGGCATTAGGTTGTCGTGCA-GGGGAGGCTCAT-CA
TTTACTGTGAAAAAATCAGCGCGTT-C-A-AAGCAGGCTT-AGGCCGTTGAATGTATTAGCATGGAATAATAAGATAGGG
CCTTGGTACTATTTTGTTGG-TTTGTGCACCGAGGTAATGATTAATAGGGACAGTTG-GGGGTATT-CGTATTCCATTGT
CAGAGGTGAAATTCTTGGATTTCTGGAAGACGAACTAC-TGCGAAAGCATTTACC-AA--GGATGTTTTCATTAATCAAG
AACGAAAGTTAGGGGATCGAAGATGATTAGATACCATCGTAGTCTTAACCATAAACTATGCCGACAAGGGATTGGTGGAG
-TTTCGTAA-TGTCTCCATCAGCACCTTATGAGAAATCA-CAAGTTTTTGGGTTCCGGGGGGAGT-ATGGTCGCAAGGCT
GAAACTTAAAGAAATTGACGGAAGGGCACCACCAGGAGTGGAGCC-TGCGGCTTAATTTGACTCAACACGGGAAAACTTA
CCAGGTCCAGACATAGTGA-GGATTGACAGATTGA-GAGCTC-TTTCTTGATTCTATGGGTGGTGGTGCATGGCCGTTCT
TAGTTGGTG-GAGTGATTTGTCTGGTTAATTCCGTTAACGA--ACGAGACCGCTGCCTGCTAAATAGCGC----AGCTAG
TGAT-TTTTA-CTGGT-ATGA-GCTTCTTAGAGGGACGTGCATTTTTTT-AGATGCA-GGAAGATAGCGGCAATAACAGG
TCTGTGATGCCCTTAGATGTTCTGGGCCGCACGCGCGCTACACTGATGCATTC-AACG-A--GT-TTTTCCTTGGCTG-A
GAAGCCTGGGTAATCTTTTGAATGTGCATCGTGATAGGGATAGATTATTGCAATTATTAATCTTGAACGAGGAATTCCTA
GTAAACGCAGAT-CATCAATCTGCATTGATTACGTCCCTGCCCTTTGTACACACCGCCCGTCGCACCTATTAATAAGCGG
AGGAAAAGAAACTAACCA-GGATTCCC-CCAGTAAGGGCGACTGAAGTGGGA-ATGGCTTAAGTTGTGAATCGATGC---
-TTYG---------GCACCGAATTGTGGTCTACCGATGTT-TRCACT-AAG--GA-CCGGGTCAAG-TCCCTTGGAATAG
GGTGGCAGAGAGGGTGAGACCCCCGTACWCCTGGTTCACG-GAGCAAA-TGTCTAAGAGTCGAGTTGTTTGGGATTGCAG
CTCTAATYGGGTGGTAAATTCCATCTAAAGCTAAATACTGGTGGGAGACCGATAGCAAACAAGTACCGTGAGGGAAAGAT
GCAAAGAACTTTGAAAAGAGAGTTAAAGAGTACCTGAAATTGCTGAAAGGGAAGCGAAGGAAACCAGTGT-AGGCCGA-A
TCATAATTTCCTGCTTGC--TTGCAT-ACGGGACGCTATGGTTTGACCGA---GTCATGTTTGGTTGTAGCAGGTGCAAA
AA------GCTCGAGGGAGTT-------GACCTAGTTCCATTGC---------------ACCTGTCA-TGAC--------
TGAA--------GAGAGGCGRAATGG-CTTTCTTCTCCCCGTTACCGTGCTAAAGCTTACCGTGTAGATCCAGTTCCAAA
TACAACA-GA-CCAATTCTT-C-GCATTCATCGCTTATGA-ATGTGATTTATTTGAAGAAGGTTCATTAGCTAACTTAAC
AGCATCTATCATTGGTAACGTATTCGGTTTCAAAGCCGTTTCTGCATTACGTTTAGAAGATATGCGTATTCCTCACTCAT
ATTTAAAAACATTCCAAGGTCCTGCGACTGGTATTATTGTTGAACGTGAACGTTTAAACAAATACGGTGCACCATTATTA
GGTGCAACAGTAAAACCAAAATTAGGTTTATCTGGTAAAAACTACGGTCGTGTAGTTTATGAAGGTTTAAAAGGTGGTTT
AGACTTCTTAAAAGATGATGAAAACATTAACTCTCAACCATTCATGCGTTGGAGAGAACGTTTCTTATACTGTATGGAAG
GTATTAACCGTGCTGCTGCAGCTACAGGTGAAGTTAAAGGTTCATACTTAAACATCACTGCTGGTACAATGGAAGAAGTT
TACAAACGTGCTGAGTACGGTAAAGCTGTAGGTTCTGTAGTTGTAATGATCGATTTAGTTATGGGTTACACAGCGATTCA
AAGTGCTGCAATCTGGTCTCGTGAAAACGATATGGTTTTACATTTACACCGTGCAGGTAACTCAACTTATGCACGTCAAA
AAAATCA-TGGTATTAACTTCCGTGTAATCTGTAAA-TGGATGCGTATGGCTGGTGTAGATCATA--TT-CA-C-GCAGG
TACTGTTGTTGGTAAATTAGAAGGCGATCCTTTAATGATTAAA
>Encyonema_muelleri Concatenation of 3 sequences
AAACTGCG-AATGGCTCATTATATCAGTTATAGTTTATTTGATAGTCCCTT-ACTACTTGG-A--TAACCGTAGTAATTC
TAGAGCTAATACATGCGTCAAT-ACCCTTCTGGGG-TA-----GTATTTATTAGA-TTGAAACCAACCCCTCA--CGGGT
GATGTGGTGATTCATAATAAAGTTGCGAATCGCACGGCTA--TGCTGGCGATGGATCATTCAAG-TTTCTG-CCCTATCA
GCTTTGGATGGTAGGGTATTGGCCTACCATGGCTTTAACGGGTAACGGAGGATTAGGGTTTGATTCCGGAGAGGGAGCCT
-GAGAGACGGCTACCACATCCAAGGAAGGCAGCAGGCGCGTAAATTACCCAATCCTGACACAGGGAGGTAGTGACAATAA
ATAACAATGCCGGGCC--TTTCAGGTCTGGCACTTGGAATGAGAACAATTCAAACCACTTATCGAGTATCGATTGGAGGG
CAAG-TCTGGTGCCAGCAGCCGCGGTAATTCCAGCTCCAATAGCGTATATTAAAG-TTGTTGCAGTTAAAAAGCTCGTAG
-TTGGATTTGTGGTGGATCCATCC-TTGGG--TGG-AACCTGCGTGGCATTAGGTTGTCGTACA-GGGGATGCTCAT-CA
TTTACTGTGAAAAAATCAGTGCGTT-C-A-AAGCAGGCTT-ATGCCGTTGAATGTATTAGCATGGAATAATAAGATAGGA
CCTTGGTACTATTTTGTTGG-TTTGTGCACCGAGGTAATGATTAATAGGGACAGTTG-GGGGTATT-CGTATTCCATTGT
CAGAGGTGAAATTCTTGGATTTCTGGAAGACGAACTAC-TGCGAAAGCATTTACC-AA--GGATGTTTTCATTAATCAAG
AACGAAAGTTAGGGGATCGAAGATGATTAGATACCATCGTAGTCTTAACCATAAACTATGCCGACAAGGGATTGGTGGAG
-TTTCGTAA-TGTCTCCATCAGCACCTTATGAGAAATCA-CAAGTTTTTGGGTTCCGGGGGGAGT-ATGGTCGCAAGGCT
GAAACTTAAAGAAATTGACGGAAGGGCACCACCAGGAGTGGAGCC-TGCGGCTTAATTTGACTCAACACGGGAAAACTTA
CCAGGTCCAGACATAGTGA-GGATTGACAGATTGA-GAGCTC-TTTCTTGATTCTATGGGTGGTGGTGCATGGCCGTTCT
TAGTTGGTG-GAGTGATTTGTCTGGTTAATTCCGTTAACGA--ACGAGACCGCTGCCTGCTAAATAGCGC----AGTTAG
TGAT-TTTCA-CTGGC-ATGA-GCTTCTTAGAGGGACGTGCATTTTTTT-AGATGCA-GGAAGATAGCGGCAATAACAGG
TCTGTGATGCCCTTAGATGTTCTGGGCCGCACGCGCGCTACACTGATGCATTC-AACG-A--GT-TTTACCTTGGCTG-A
GAAGCCTGGGCAATCTTTTGAATGTGCATCGTGATAGGGATAGATTATTGCAATTATTAATCTTGAACGAGGAATTCCTA
GTAAACGCAGAT-CATCAATCTGCATTGATTACGTCCCTGCCCTTTGTACACACCGCCCGTCGCACCTATTACTAAGCGG
AGGAAAAGAAACTAACAA-AGATTCCC-TCAGTAAGGGCGACTGAAGGGGGA-ATAGTTCAATTTGTGAATCAATGT---
-CCTG---------ACATTGAATTGTGGTCTACAGTATCG-AACATC-AAT--GA-CCGGATCAAG-TCCCTTGGAATAG
GGCGGCCGAGAGGGTGAGACCCCCGTTCATCTGGTCAATG-AAGTGAGAT-TCTATGAGTCGAGTTGTTTGGGATTGCAG
CTCAAAGTGGGTGGTAAATTCCATCTAAAACTAAATATTGGTGGGAGACCGATAGCAAACAAGTACCGTGAGGGAAAGAT
GCAAAGAACTTTGAAAAGAGAGTTAAAGAGTACCTGAAATTGCTGAAAGGGAAGCGAAGGAAACTAGTGT-CGACCTC-G
TCATATTTTTCTGTCTGC--TTGCGG-ATAGAACGCTGTGGCG--GGTAGG--GTCAGTATTGGTTGGGTA-ACATGTAA
AT----GTGTC-AAGGGAGTT-------GACCTTGATCTATGACCTGT-----------TGTCCTAC-TGAT--------
TGCT------------GACAAAATGG-TTTTCTTCTCCCCGTTACCGTGCTAAAGCTTACCGTGTAGATCCAGTTCCAAA
TACAACA-GA-TCAATTCTT-C-GCATTCATTGCTTACGA-ATGTGATTTATTTGAAGAAGGTTCATTAGCTAACTTAAC
AGCGTCTATCATTGGTAACGTATTCGGTTTCAAAGCCGTTTCTGCATTACGTTTAGAAGATATGCGTATTCCTCACTCAT
ATTTAAAAACATTCCAAGGTCCTGCGACTGGTATTATTGTTGAACGTGAGCGTTTAAATAAATACGGTGCTCCATTATTA
GGTGCAACAGTAAAACCAAAATTAGGTTTATCTGGTAAAAACTATGGTCGTGTAGTTTATGAAGGTTTAAAAGGTGGTTT
AGACTTCTTAAAAGATGACGAAAACATTAACTCGCAACCATTTATGCGTTGGAGAGAGCGTTTCTTATACTGTATGGAAG
GTATTAACCGTGCTGCTGCAGCTACAGGTGAAATTAAAGGTTCATACTTAAACATCACTGCTGGTACAATGGAAGAAGTG
TACAAACGTGCTGAATACGGTAAAGCTGTAGGTTCTGTAATCGTAATGATCGATTTAGTTATGGGCTATACAGCAATTCA
AAGTGCTGCTATCTGGTCTCGTGACAATGATATGCTTTTACATTTACACCGTGCTGGTAACTCTACATATGCACGTCAAA
AAAATCA-TGGTATTAACTTCCGTGTTATCTGTAAA-TGGATGCGTATGTCAGGTGTAGATCATA--TT-CA-C-GCGGG
TACAGTTGTTGGTAAATTAGAAGGTGATCCTTTAATGATTAAA
>Encyonema_triangulum Concatenation of 3 sequences
AAACTGCG-AATGGCTCATTATATCAGTTATAGTTTATTTGATAGTCCCTT-ACTACTTGG-A--TAACCGTAGTAATTC
TAGAGCTAATACATGCGTCAAT-ACCCTTCTGGGG-TA-----GTATTTATTAGA-TTGAAACCAACCCCTCA--CGGGT
GATGTGGTGATTCATAATAAAGTTGCGAATCGCACGGCCT--TGCTGGCGATGGATCATTCAAG-TTTCTG-CCCTATCA
GCTTTGGATGGTAGGGTATTGGCCTACCATGGCTTTAACGGGTAACGGAGGATTAGGGTTTGATTCCGGAGAGGGAGCCT
-GAGAGACGGCTACCACATCCAAGGAAGGCAGCAGGCGCGTAAATTACCCAATCCTGACACAGGGAGGTAGTGACAATAA
ATAACAATGCCGGGCC-TTA-CAGGTCTGGCACTTGGAATGAGAACAATTCAAACCACTTATCGAGGATCGATTGGAGGG
CAAG-TCTGGTGCCAGCAGCCGCGGTAATTCCAGCTCCAATAGCGTATATTAAAG-TTGTTGCAGTTAAAAAGCTCGTAG
-TTGGATTTGTGGTTGATCCATCC-TTGGG--TGG-AACCTGTGTGGCATTAGGTTGTCGTGCT-GGGGATGCTCAT-CA
TTTACTGTGAAAAAATCAGCGCGTT-C-A-AAGCAGGCTT-ATGCCGTTGAATGTAATAGCATGGAATAATAAGATAGGA
CCTTGGTACTATTTTGTTGG-TTTGTGCACCGAGGTAATGATTAATAGGGACAGTTG-GGGGTATT-CGTATTCCATTGT
CAGAGGTGAAATTCTTGGATTTTTGGAAGACGAACTAC-TGCGAAAGCATTTACC-AA--GGATGTTTTCATTAATCAAG
AACGAAAGTTAGGGGATCGAAGATGATTAGATACCATCGTAGTCTTAACCATAAACTATGCCGACAAGGGATTGGTGGAG
-TTTCGTAA-TGTCTCCATCAGCACCTTATGAGAAATCA-CAAGTTTTTGGGTTCCGGGGGGAGT-ATGGTCGCAAGGCT
GAAACTTAAAGAAATTGACGGAAGGGCACCACCAGGAGTGGAGCC-TGCGGCTTAATTTGACTCAACACGGGAAAACTTA
CCAGGTCCAGACATAGTGA-GGATTGACAGATTGA-GAGCTC-TTTCTTGATTCTATGGGTGGTGGTGCATGGCCGTTCT
TAGTTGGTG-GAGTGATTTGTCTGGTTAATTCCGTTAACGA--ACGAGACCGCTGCCTGCTAAATAGTGC----AGTTAG
TGAT-TTTCA-CTGAC-TCGA-GCTTCTTAGAGGGACGTGCATTTTTTT-AGATGCA-GGAAGATAGCGGCAATAACAGG
TCTGTGATGCCCTTAGATGTTCTGGGCCGCACGCGCGCTACACTGATGCATTC-AACG-A--GT-CCTACCTTGGCTG-A
GAAGCCTGGGCAATCTTTTGAATGTGCATCGTGATAGGGATAGATTATTGCAATTATTAATCTTGAACGAGGAATTCCTA
GTAAACGCAGAT-CATCAATCTGCATTGATTACGTCCCTGCCCTTTGTACACACCGCCCGTCGCACCTATTACTAGGCGG
AGGAAAAGAAACTAACCA-GGATTCCC-TCAGTAAGGGCGACTGAAGCGGGA-ATAGCCCAGCATGTGAATCGATGT---
-TTCG---------GCATCGAATTGTGGTCTAAAGAATCT-TGTGTC-AAT--GA-CTGGGTCAAG-TCCCTTGGAATAG
GGCGGCAGAGAGGGTGAGACCCCCGTTTACCTAGTCTATG-AAGCAAG-TTTCCATGAGTCGAGTTGTTTGGGATTGCAG
CTCAAAGTGGGTGGTAAATTCCATCTAAGGCTAAATACTGGTGGGAGACCGATAGCAAACAAGTACCGTGAGGGAAAGAT
GCAAAGAACTTTGAAAAGAGAGTTAAAGAGTACCTGAAATTGCTGAAAGGGAAGCGAAGGAAATCAGTGA-TAACTTG-T
TCACATTTTTCTGTCTGC--TTGCAG-ATGGAACGCTGTGGCCTTGTTGC---GTCAATCTTAGTTGTGCG-AGGTGCAA
AT----GCGTC-GAGGGAGTT-------GACCAAGA---CTTGCTGG------------ACCCAGTG-CGAC--------
CGAA--------AGATGACGAAATGG-TTTTCTTCTCCCCGTTACCGTGCTAAAGCTTACCGTGTAGATCCAGTTCCAAA
TACAACA-GA-TCAATTCTT-T-GCATTTATCGCTTATGA-ATGTGATTTATTTGAAGAAGGTTCGTTAGCTAACTTAAC
AGCATCTATCATTGGTAACGTATTCGGTTTCAAAGCCGTTTCTGCATTACGTTTAGAAGATATGCGTATTCCTCACTCAT
ATTTAAAAACATTCCAAGGTCCTGCGACTGGTATTATTGTAGAACGTGAGCGTTTAAACAAATACGGTGCTCCATTATTA
GGTGCAACAGTAAAACCAAAATTAGGTTTATCTGGTAAAAACTATGGTCGTGTAGTTTATGAAGGTTTAAAAGGTGGTTT
AGACTTCTTAAAAGATGATGAAAACATTAACTCTCAACCATTCATGCGTTGGAGAGAACGTTTCCTATACTGTATGGAAG
GTATTAACCGTGCTGCTGCAGCTACAGGTGAAGTTAAAGGTTCATACTTAAACATCACTGCGGGTACAATGGAAGAAGTT
TACAAACGTGCTGAATACGGAAAAGCTGTAGGCTCTATAGTCGTGATGATCGATTTAGTTATGGGTTACACAGCAATTCA
AAGTGCTGCAATTTGGTCTCGTGAAAACGATATGCTTTTACATTTACACCGTGCAGGTAACTCTACTTACGCGCGTCAAA
AAAATCA-TGGTATTAACTTCCGTGTAATCTGTAAA-TGGATGCGTATGGCTGGTGTAGATCATA--TC-CA-C-GCAGG
TACAGTTGTTGGTAAATTAGAAGGTGATCCTTTAATGATTAAA
>Encyonopsis_sp._CH021 Concatenation of 3 sequences
AAACTGCG-AATGGCTCATTATATCAGTTATAGTTTATTTGATAGTCCCTT-ACTACTTGG-A--TAACCGTAGTAATTC
TAGAGCTAATACATGCATCAAT-ACCCTTCTGGGG-TA-----GTATTTATTAGA-TTGAAACCAACCCCTTC--GGGGT
GATGTGGTGATTCATAATAACCATACAGATTGCACGGTC---CGCCGGCAATGGATCATTCAAG-TTTCTG-CCCTATCA
GCTTTGGATGGTAGGGTATTGGCCTACCATGGCTTTAACGGGTAACGGAGGATTAGGGTTTGATTCCGGAGAGGGAGCCT
-GAGAGACGGCTACCACATCCAAGGAAGGCAGCAGGCGCGTAAATTACCCAATCCTGACACAGGGAGGTAGTGACAATAA
ATAACAATGCCGAGCC--TTTCAGGTTTGGCACTTGGAATGAGTACAACTCAAACCACTTAACGAGTATCAATTGGAGGG
CAAG-TCTGGTGCCAGCAGCCGCGGTAATTCCAGCTCCAATAGCGTATATTAAAG-TTGTTGCAGTTAAAAAGCTCGTAG
-TTGGATATGTGTCGATATCATCC-GTAGG--TGG-AATTAATGTGGCATTAGGTTGTCATGTT-AAGGATACCTAT-CA
TTTACTGTGAAAAAATCAGCGCGTT-C-A-AAGCAGGCTT-ATGCCATTGAATGTATTAGCATGGAATAATAAGATAGGA
CCCTGGTACTATTTTGTTGG-TTTGCGCACCAAGGTAATGATTAATAGGGACGGTCG-GGGGTATT-CGTATTCCATTGT
CAGAGGTGAAATTCTTGGATTTCTGGAAGACGCACTAC-TGCGAAAGCATTTACC-AA--GGATGTTTTCATTAATCAAG
AACGAAAGTTAGGGGATCGAAGATGATTAGATACCATCGTAGTCTTAACCATAAACTATGCCGACAAGGGATTGGTGGGG
-TTCCGTAA-TGTCTCCATCAGCACCTTATGAGAAATCA-CAAGTTTTTGGGTTCCGGGGGGAGT-ATGGTCGCAAGGCT
GAAACTTAAAGAAATTGACGGAAGGGCACCACCAGGAGTGGAGCC-TGCGGCTTAATTTGACTCAACACGGGGAAACCTA
CCAGGTCCAGACATAGTGA-GGATTGACAGATTGA-GAGCTC-TTTCTTGATTCTATGGGTGGTGGTGCATGGCCGTTCT
TAGTTGGTG-GAGTGATTTGTCTGGTTAATTCCGTTAACGA--ACGAGACAGCTGCCTGCTAAATAGTCC----TGTCAG
TGAT-TTTCA-CTATG-CAGG-ACTTCTTAGAGGGACGTGCATCTTTTT-AGATGCA-GGAAGATAGCGGCAATAACAGG
TCTGTGATGCCCTTAGATGTTCTGGGCCGCACGCGCGCTACACTGATGTACTC-AACA-A--GT-CCTCCCTTGGCTG-A
GAAGCCTAGGAAATCTTCTGAATGTTCATCGTGATAGGGATAGATTATTGCAATTATTAATCTTGAACGAGGAATTCCTA
GTAAACGCAGAT-CATCAGTCTGCATTGATTACGTCCCTGCCCTTTGTACACACCGCC-----------TTAATAAGCGG
AGGAAAAGAAATTAACTA-AGATTCCC-CTAGTAAAGGCGATTGAAGCGGGA-TAAGCTCAGCATGTGAATTGACTT---
---------------TGTCAAGTTGTGGTCTGCAGGCTTT-TGCGTT-ACT--GG-CCGGGTGAAG-TCTCTTGGAACAG
AGCGGCAGAGAGGGTGACACCCCCGTGAACCTGGCCTCTA-GAGCAAT-TGCCAAAGAGTCGAGTTGTTTGGGATTGCAG
CTCTAATTTGGTGGTAAATTCCATCTAAAGCTAAATAATGATGGGAAACCGATAGTGAACAAGTACCGTGAGGGAAAGAT
GCAAAGAACTTTGGAAAGAGAGTTAAAGAGTACCTGAAATTGCTGAAAGGGAAGCGAAGGAAATCAGTGA-TTGCCAA-G
TCATATTTTTCTAGCTGC--TTGCGG-CTAGGACGCTGTGGC---GGCGAT--GTCTCGGTTKGTTTGGTTCTGTTGAAA
TT------AGCGGTGGGCGT--------GCCCGCTGCCGTATGGACGC-----------GACCAGAC-TGAC-------T
CGAG-------------TCGAAATGG-TTTTCTTCACCCCGTTACCGTGCTAAAGCTTACCGTGTAGATCCAGTTCCAAA
TACAACT-GA-TCAATTCTT-C-GCTTTTATCGCATACGA-ATGTGATTTATTTGAAGAAGGTTCATTAGCTAATTTAAC
AGCTTCTATTATTGGTAACGTATTCGGTTTCAAAGCCGTTTCTGCATTACGTTTAGAAGATATGCGTATTCCTCACTCAT
ACTTAAAAACATTCCAAGGTCCTGCAACTGGGATTATTGTAGAACGTGAACGTTTAAACAAATACGGTGCACCTTTATTA
GGTGCAACAGTAAAACCAAAATTAGGTTTATCTGGTAAAAACTACGGTCGTGTAGTTTATGAAGGTTTAAAAGGTGGTTT
AGACTTCTTAAAAGATGATGAAAACATTAACTCTCAACCATTTATGCGTTGGAGAGAACGTTTCTTATACTGTATGGAAG
GTATTAACCGTGCTGCTGCTGCTACAGGTGAAGTTAAAGGTTCATACTTAAACATCACTGCTGGTACAATGGAAGAAGTT
TACAAACGTGCTGAATACGGTAAAGCTGTTGGTTCAGTAATCGTAATGATCGATTTAGTTATGGGTTATACAGCAATTCA
AAGTGCTGCTATTTGGGCTCGTGATAATGATTGTATTTTACATTTACACCGTGCAGGTAACTCGACTTACGCTCGTCAAA
AAAACCA-TGGTATTAATTTCCGTGTTATCTGTAAA-TGGATGCGTATGTCAGGTGTAGATCATA--TC-CA-C-GCTGG
TACAGTTGTAGGTAAATTAGAAGGTGATCCTTTAATGATTAAA
>Eolimna_minima Concatenation of 3 sequences
AAACTGCG-AATGGCTCATTATATCAGTTATAGTTTATTTGATAGTCCCTT-ACTACTTGG-A--TAACCGTAGTAATTC
TAGAGCTAATACATGCGTCAAT-ACCCTTCTGGGG-TA-----GTATTTATTAGA-TGGAAACCAACCCCTTC--GGGGT
GATGTGGTGATTCATAATAAGCTTGCGGATCGCACGGCTTTTTGCCGGCGATGGATCATTCAAG-TTTCTG-CCCTATCA
GCTTTGGAAGGTAGGGTATTGGCCTACCTTGGCTTTAACGGGTAACGGATAATTAGGGTTTGATTCCGGAGAGGGAGCCT
-GAGAGACGGCTACCACATCCAAGGAAGGCAGCAGGCGCGTAAATTACCCAATCCTGACACAGGGAGGTAGTGACAATAA
ATAACAATGCCGGGCC-TTTGTAGGTCTGGCAATTGGAATGAGAACAATTTAAACCCCTTATCGAGGATCCAATGGAGGG
CAAG-TCTGGTGCCAGCAGCCGCGGTAATTCCAGCTCCATTAGCGTATATTAACG-TTGTTGCAGTTAAAAAGCTCGTAG
-TTGGATTTGTGGTTTGTCCATCC-TTGGG--TGG-AATCTGTGTGGCATTAGGTTGTCGCGCA-GGGGATGCCCAT-CG
TTTACTGTGAAAAAATTAGAGTGTT-C-A-AAGCAGGCTT-ATGCCGTTGAATATATTAGCATGGAATAATGAGATAGGA
CCTTGGTACTATTTTGTTGG-TTTGCGCACCGAGGTAATGATTAATAGGGACAGTTG-GGGGTATT-CGTATTCCATTGT
CAGAGGTGAAATTCTTGGATTTCTGGAAGACGAACTAC-TGCGAAAGCATTTACC-AA--GGATGTTTTCATTAATCAAG
AACGAAAGTTAGGGGATCGAAGATGATTAGATACCATCGTAGTCTTAACCATAAACTATGCCGGTTAGGGATTGGCAGGG
-CTTCGTTA-TGTCTCTGTCAGCACCTTATGAGAAATCATTAAACTTTTGGGTTCCGGGGGGAGT-ATGGTCGCAAGGCT
GAAACTTAAAGAAATTGACGGAAGGGCACCACCAGGAGTGGAGCC-TGCGGCTTAATTTGACTCAACACGGGAAAACTTA
CCAGGTCCAGACATAGTGA-GGATTGACAGATTGA-GAGCTC-TTTCTTGATTCTATGGGTGGTGGTGCATGGCCGTTCT
TAGTTGGTG-GAGTGATTTGTCTGGTTAATTCCGTTAACGA--ACGAGACCCCTGCCTGCTAAATAGTCC----AGTTAG
TGAT-TTTCA-CTGGC-CCGG-GCTTCTTAGAGGGACGTGCATTCTATT-AGATGCA-GGAAGATAGGGGCAATAACAGG
TCTGTGATGCCCTTAGATGTTCTGGGCCGCACGCGCGCTACACTGATGCATTC-AACG-A--GT-TTTTCCTTGGCCG-A
GAGGCCTGGGCAATCTTTTGAACGTGCATCGTGATAGGGATAGATTATTGCAATTATTAATCTTGAACGAGGAATTCCTA
GTAAACGCAGTT-CATCAAACTGCATTGATTACGTCCCTGCCCTTTGTACACACCGCCCGTCGCACCTATAATTAAGCGG
AGGAAAAGAAACTAACCA-GGATTCCC-TCAGTAAGGGCGACTGAAGCGGGA-ATAGCTCACGATGTGAATCTGCGC---
-CTCGT--------GCGCCGAATTGTGGTCTGGAGACTCT-TGCATT-ACT--GG-CCGAACCAAG-TCTGTTGGAAAGC
AGCAGCGGAGAGGGTGAAACTCCCGTCCGTTTGGCCTTTG-GAGCGAG-TGTCTACGAGTCGAGTTGTTTGGGATTGCAG
CTCTAAGCGGGTGGTAAATTCCATCTAAAGCTAAATATTGGTGGGAGACCGATAGCGTACAAGTACCGTGAGGGAAAGAT
GCAAAGAACTTTGAAAAGAGAGTGAAA-AGTACCTGAAATTGCTGAAAAGGAAGCGAAGGAAATCAGTGTKTAGTTGC-G
TCATACTTCCCCAGTCGC--TTGCGG-ATGGGGCGCTGTGGCC--AGCGTG--GTCAGCCTTGGTGGGAAC-TGTCGGAC
AC----TCGTT-GCGAGAGTT-------GATCGCAG---CATG-CCGC-----------GACGGTTC-CGAC--------
TGAG-----GC---T-GACGAAATGA-TTTTCTTTTTCCCG--------------------------------------A
TACTACA-GA-CCAATACTT-C-GCTTTCGTAGCATACGA-ATGTGATTTATTCGAAGAAGGTTCTTTAGCAAACTTAAC
AGCGTCTATCATTGGTAACGTATTCGGTTTCAAAGCAATCTCTGCTTTACGTTTAGAAGATATGCGTATTCCTCACTCTT
ACTTAAAAACATTCCAAGGTCCAGCCACTGGTATTGTTGTAGAGCGTGAGCGTTTAAACAAATACGGTACTCCATTATTA
GGTGCTACAGTAAAACCAAAATTAGGTTTATCTGGTAAAAACTATGGTCGTGTAGTATACGAAGGTTTAAAAGGTGGGTT
AGACTTCTTAAAAGATGATGAGAACATTAACTCTCAACCATTCATGCGTTGGAGAGAGCGTTTCTTATACTGTATGGAAG
GTATTAACCGTGCTTCTGCAGCTACAGGTGAAAGTAAAGGTTCTTACTTAAACATCACTGCTGGTACTATGGAAGAAGTT
TACGCACGTGCTGAATACGGTAAAGCAGTTGGTTCTGTAATTGTGATGATCGATTTAGTTATGGGTTACACAGCAATTCA
ATCTGCTGCGATTTGGTCTCGTAACAACGACATGATTTTACATTTACACCGTGCAGGTAACTCTACTTACGCTCGTCAAA
AAAATCA-TGGGATTAACTTCCGTGTAATTTGTAAA-TGGATGCGTATGTCAGGTGTAGACCATA--TC-CA-C-GCCTG
TA-----------------------------------------
>Eunotia_formica Concatenation of 3 sequences
AAACTGCG-AATGGCTCATTATATCAGTTATAGTTTATTTGATAGTCCCTT-ACTACTTGG-A--TAACCGTAGTAATTC
TAGAGCTAATACATGCGTCAAT-ACCCGTCAAGGG-TA-----GTATTTATTAGA-TGGAAACCAACCCCTTC--GGGGT
GATGTGGTGATTCATAATAAGTTTACGAATCGCACGGCGT--TGCCGGCGATGGATCATTCAAG-TTTCTG-CCCTATCA
GCTTTGGATGGTAGGGTATTGGCCTACCATGGCTTTAACGGGTAACGGGAAATTAGGGTTTGATTCCGGAGAGGGAGCCT
-GAGAGACGGCTACCACATCCAAGGAAGGCAGCAGGCGCGTAAATTACCCAATCCTGACACAGGGAGGTAGTGACAATAA
ATAACAATGCCGGGCCTTTTCTAGGTCTGGCAATTGGAATGAGAACAATTTAAACCCCTTATCGAGTATCAATTGGAGGG
CAAG-TCTGGTGCCAGCAGCCGCGGTAATTCCAGCTCCAATAGCGTATATTAAAG-TTGTTGCAGTTAAAAAGCTCGTAG
-TTGGATTTGTGGCAGGCCCATCC-TTGGG--TGG-AACCTGTGTGGCATTAGGTTGTCGTGCA-GGGGATGCCCAT-CG
TTTACTGTGAAAAAATTAGAGTGTT-C-A-AAGCAGGCTT-ATGCCGTTGAATATATTAGCATGGAATAATGAGATAGGA
CCTTGGTACTATTTTGTTGG-TTTGCGCACCAAGGTAATGATTAATAGGGACAGTTG-GGGGTATT-CGTATTCCATTGT
CAGAGGTGAAATTCTTGGATTTTTGGAAGACGAACTAC-TGCGAAAGCATTTACC-AA--GGATGTTTTCATTAATCAAG
AACGAAAGTTAGGGGATCGAAGATGATTAGATACCATCGTAGTCTTAACCATAAACTATGCCGACAAGGGATTGGCGGGG
-TTTCTTTT-TGTCTCCGTCAGCACCTTATGAGAAATCA-CAAGTCTTTGGGTTCCGGGGGGAGT-ATGGTCGCAAGGCT
GAAACTTAAAGAAATTGACGGAAGGGCACCACCAGGAGTGGAGCC-TGCGGCTTAATTTGACTCAACACGGGAAAACTTA
CCAGGTCCAGACATAGTGA-GGATTGACAGATTGA-GAGCTC-TTTCTTGATTCTATGGGTGGTGGTGCATGGCCGTTCT
TAGTTGGTG-GAGTGATTTGTCTGGTTAATTCCGTTAACGA--ACGAGACCCCTGCCTGCTAAATAGTTG----GGCGAG
TGATTAGTCA-CTGGC-TGCA-GCTTCTTAGAGGGACGTGCATTCTATT-AGATGCA-GGAAGATAGGGGCAATAACAGG
TCTGTGATGCCCTTAGATGTCCTGGGCCGCACGCGCGCTACACTGATGCATCC-AACG-A--GTAATTTCCTTGGCCG-A
GAGGCCTGGGCAATCTT-TGAACGTGCATCGTGATAGGGATAGATTATTGCAATTATTAATCTTCAACGAGGAATTCCTA
GTAAACGCAGAT-CATCAATCTGCATTGATTACGTCCCTGCCCTTTGTACACACCGCCCGTCGCACCTATAATTAGGCGG
AGGAAAAGAAACTAACCA-GGATTCCC-CCAGTAAGGGCGACTGAAGCGGGA-AGAGCTCGCAGTGTGAATCGGT-----
--------------TCGCCGAATTGTGGTCTGTT-------TGCATT-AAC--GG-CCGGGCCAAG-TCCCTTGGAACAA
GGCAGCCGAGAGGGTGAGACTCCCGTCCGCCCGGCCATGT-GAGCAAA-CAAATACGAGTCGAGTTGTTTGGGATTGCAG
CTCGAAGTTGGTGGTAAATTCCATCTAAGGCTAAATATTGGTGGGAGACCGATAGCGTACAAGTACCGTGAGGGAAAGAT
GCAAAGAACTTTGAAAAGAGAGTTAAAGAGTACCTGAAATTGCTGAAAAGGAAGCGAAGGAAAGCAGTGC-CCGCTTG-G
CTATACTTCCCCATCCGC--TTGCGG-GTGGGGCGCTGTGGCCG-GCCGGA--GTCGGTCTTGATTTATTC-TGCCGGAA
AG----GCGTTGCGGGGAGTT-------GACCTGTG----ACGGTGGC-----------GGCGGGAG-AAAT--------
CGAG---------GCGGACGAAATGG-TTTTCTTCTCCCCG------------------------------------TAA
TACAACA--AATCAATATTT-T-GCTTTCATCGCATATGA-AGGTGACTTATTCGAAGAAGGTTCTTTAGCTAACTTAAC
AGCATCTATTATTGGTAACGTTTTCGGATTTAAAGCAGTATCTGCTTTACGTTTAGAAGATATGCGTATTCCTCACTCAT
ACTTAAAAACATTCCAAGGTCCAGCTACAGGTATCATTGTAGAACGTGAACGTTTAAACAAATATGGGGTTCCATTATTA
GGTGCAACAGTAAAACCAAAATTAGGTCTTTCTGGTAAAAACTACGGCCGTGTAGTATATGAAGGTTTAAAAGGTGGTTT
AGACTTCTTAAAAGATGACGAAAACATTAACTCTCAACCTTTTATGCGTTGGAGAGAACGTTTTTTATACTGTATCGAAG
GTATTAACCGTGCCGCTTGTTCTACAGGTGAAGTTAAAGGTTCGTACTTAAACGTTACTGCAGCTACTCAAGAAGAAGTT
TACAAACGTGCTGCCTTTGCTAAAGAACTTGGTTCTGTTATTATTATGATCGACTTAGTAATGGGTTACACATCAATCCA
AACAACTGCTATTTGGGCACGTGAAAACGATATGATTTTACATTTACACCGTGCAGGTAACTCTACATATGCTCGTCAAA
AAAATCA-TGGTATTAACTTCCGTGTTATTTGTAAA-TGGATGCGTATGTCTGGTGTAGACCATA--TC-CA--CGCTGG
TA-----------------------------------------
>Eunotia_implicata Concatenation of 3 sequences
AAACTGCG-AATGGCTCATTATATCAGTTATAGTTTATTTGATAGTCCCTT-ACTACTTGG-A--TAACCGTAGTAATTC
TAGAGCTAATACATGCGTCAAT-ACCCATCTCGGG-TA-----GTATTTATTAGA-TGGAAACCAACTCCTTC--GGGGT
GATGTGGTGATTCATAATAAGCTTGCGGATCGCACGGTTT--TGCCGGCGATGGATCATTCAAG-TTTCTG-CCCTATCA
GCTTTGGATGGTAGGGTATTGGCCTACCATGGCTTTAACGGGTAACGGGAAATTAGGGTTTGATTCCGGAGAGGGAGCCT
-GAGAGACGGCTACCACATCCAAGGAAGGCAGCAGGCGCGTAAATTACCCAATCCTGACACAGGGAGGTAGTGACAATAA
ATAACAATGCCGGGCC-TTTGTAGGTCTGGCAATTGGAATGAGAACAATTTAAACCCCTTATCGAGGATCCA-TGGAGGG
CAAG-TCTGGTGCCAGCAGCCGCGGTAATTCCAGCTCCAATAGCGTATATTAAAG-TTGTTGCAGTTAAAAAGCTCGTAG
-TTGGATTTGTGGCAGGTCCATCC-CTGGG--TGG-AACCTGTGTGGCATTAAGTTGTCGTGCA-GGGGATGCCCAT-CT
TTTACTGTGAAAAAATTAGAGTGTT-C-A-AAGCAGGCTT-ATGCCGTTGAATATATTAGCATGGAATAATGAGATAGGA
CCTTGGTACTATTTTGTTGG-TTTGCGCACCAAGGTAATGATTAATAGGGACAGTTG-GGGGTATT-CGTATTCCATTGT
CAGAGGTGAAATTCTTGGATTTCTGGAAGACGAACTAC-TGCGAAAGCATTTACC-AA--GGATGTTTTCATTAATCAAG
AACGAAAGTTAGGGGATCGAAGATGATTAGATACCATCGTAGTCTTAACCATAAACTATGCCGACAAGGGATTGGCGGGG
-TTTCATT--TGTCCCCGTCAGCACCTTATGAGAAATCA-CAAGTCTTTGGGTTCCGGGGGGAGT-ATGGTCGCAAGGCT
GAAACTTAAAGAAATTGACGGAAGGGCACCACCAGGAGTGGAGCC-TGCGGCTTAATTTGACTCAACACGGGAAAACTTA
CCAGGTCCAGACATAGTGA-GGA-TGACAGATTGA-GAGCTC-TTTCTTGATTCTATGGGTGGTGGTGCATGGCCGTTCT
TAGTTGGTG-GAGTGATTTGTCTGGTT-ATTCCGTTAACGA--ACGAGACCCCTGCCTGCTAAATAGCTG----GGCTAG
TGATTAGTCA-CTGGC-TGCT-GCTTCTTAGAGGGACGTGCATTCTATC-AGATGCA-GGAAGATAGGGGCAATAACAGG
TCTGTGATGCCCTTAGATGTCCTGGGCCGCACGCGCGCTACACTGATGCATTC-AACG-A--GT-CTCACCTTGGCCG-A
GAGGCCTGGGCAATCTTGTAAACGTGCATCGTGATAGGGATAGATTATTGCAATTATTAATCTTCAACGAGGAATTCCTA
GTAAACGCAGAT-CATCAATCTGCATTGATTACGTCCCTGCCCTTTGTACACACCGCCCGTCGCACCTATCATTAAGCGG
AGGAAAAGAAACTAACCA-GGATTCCC-TCAGTAAGGGCGACTGAAGCGGGA-AGAGCTCGTGCTGTGAATCTGTGC---
-TTCTG--------GCGCCGAATTGTGGTCTGTAGACGCT-TGCGTT-ATT--GG-CCCGGCCAAG-TCCCTTGGAACAG
GGCAGCCGAGAGGGTGAGACTCCCGTCCGCCGGGCCAAAG-GAGCAGGTAGTCGACGAGTCGAGTTGTTTGGGATTGCAG
CTCGAAGCGGGTGGTAAATTCCATCTAAAGCTAAATATTGGTGGGAGACCGATAGCGTACAAGTACCGTGAGGGAAAGAT
GCAAAGAACTTTGAAAAGAGAGTTAAAGAGTACCTGAAATTGCTGAAAAGGAAGCGAAGGAAACCAGTGC-CTGCCTG-G
TCATATTTCCCCATTTGC--TTGCGG-GTGGGGCGCTGTGGCC--GGCTTG-TGTCGGGCTTGGTTGGTTC-GGCCGGAA
GG-----GCTTGCAGGGAGTC-------GACCTGCA----GTGCCGGC-----------GGCTGGAC-GGAC--------
CGAG---------CTAGACTAAATGG-TTTTCTTTTCCCCG-------------------------------------TA
TACAACA-GA-TC-ATATTT-T-TCTTTCATCGCGTATGA-AGGTGATTTATTTGAAGAAGGTTCTTTAGCTAACTTAAC
AGCATCTATTATTGGTAACGTTTTTGGATTTAAAGCAGTATCTGCTTTACGTTTAGAAGATATGCGTATTCCTCATTCAT
ATTTAAAAACATTCCAAGGTCCTGCAACAGGTATTATTGTAGAACGTGAACGTTTAAACAAATATGGTGTTCCATTATTA
GGTGCAACAGTAAAACCTAAATTAGGTCTTTCTGGTAAAAACTATGGCCGTGTTGTATATGAAGGTTTAAAAGGTGGTTT
AGACTTCTTAAAAGATGATGAAAACATTAACTCACAACCATTTATGCGTTGGAGAGAACGTTTCTTATACTGTATAGAAG
GTATTAACCGTGCTGCTGCTGCTACAGGTGAAGTTAAAGGTTCATACTTAAACGTTACTGCAGCTACTCAAGACGAAATC
TTCAAACGTGCTGAGTTTGCTAAAGAAATCGGCTCTGTAATTGTTATGATTGATTTAGTATTAGGTTACACAGCAATTCA
AACAACGGCAATTTGGGCACGTGAAAACGACATGATTTTACATTTACACCGTGCAGGTAACTCTACATATGCTCGTCAAA
AAAATCA-TGGGATTAACTTCCGTGTTATTTGTAAA-TGGATGCGTATGTCTGGTGTAGATCATA---T-CA--CGCTGG
-------------------------------------------
>Eunotia_sp._AT-73Gel02 Concatenation of 3 sequences
AAACTGCG-AATGGCTCATTATATCAGTTATAGTTTATTTGATAGTCCCTT-ACTACTTGG-A--TAACCGTAGTAATTC
TAGAGCTAATACATGCGTCAAT-ACCCGTCTAGGG-TA-----GTATTTATTAGA-TGGAAACCAACCCCTTC--GGGGT
GATGTGGTGATTCATAATAAGCTTGCGAATCGCACGGCTT--TGCCGGCGATGGATCATTCAAG-TTTCTG-CCCTATCA
GCTTTGGATGGTAGGGTATTGGCCTACCATGGCTTTAACGGGTAACGGGAAATTAGGGTTTGATTCCGGAGAGGGAGCCT
-GAGAGACGGCTACCACATCCAAGGAAGGCAGCAGGCGCGTAAATTACCCAATCCTGACACAGGGAGGTAGTGACAATAA
ATAACAATGCCGGGCC-TTTCTAGGTCTGGCAATTGGAATGAGAACAATTTAAACCCCTTATCGAGGATCAATTGGAGGG
CAAG-TCTGGTGCCAGCAGCCGCGGTAATTCCAGCTCCAATAGCGTATATTAAAG-TTGTTGCAGTTAAAAAGCTCGTAG
-TTGGATTTGTGGCAGGTCCATCC-TTGGG--TGG-ARCCTGTGTGGCATTAGGTTGTCGTGCA-GGGGATGCCCAT-CT
TTTACTGTGAAAAAATTAGAGTGTT-C-A-AAGCAGGCTT-ATGCCGTTGAATATATTAGCATGGAATAATGAGATAGGA
CCTTGGTACTATTTTGTTGG-TTTGCGCACCAAGGTAATGATTAATAGGGACAGTTG-GGGGTATT-CGTATTCCATTGT
CAGAGGTGAAATTCTTGGATTTCTGGAAGACGAACTAC-TGCGAAAGCATTTACC-AA--GGATGTTTTCATTAATCAAG
AACGAAAGTTAGGGGATCGAAGATGATTAGATACCATCGTAGTCTTAACCATAAACTATGCCGACAAGGGATTGGCGGGG
-TTTCATTT-TGTCCCCGTCAGCACCTTATGAGAAATCA-CAAGTCTTTGGGTTCCGGGGGGAGT-ATGGTCGCAAGGCT
GAAACTTAAAGAAATTGACGGAAGGGCACCACCAGGAGTGGAGCC-TGCGGCTTAATTTGACTCAACACGGGAAAACTTA
CCAGGTCCAGACATAGTGA-GGATTGACAGATTGA-GAGCTC-TTTCTTGATTCTATGGGTGGTGGTGCATGGCCGTTCT
TAGTTGGTG-GAGTGATTTGTCTGGTTAATTCCGTTAACGA--ACGAGACCCCTGCCTGCTAAATAGTTG----GGCGAG
TGATTAGTCA-CTGGC-TGCA-GCTTCTTAGAGGGACGTGCATTCTATT-AGATGCA-GGAGGATAGGGGCAATAACAGG
TCTGTGATGCCCTTAGATGTCCTGGGCCGCACGCGCGCTACACTGATGCATTC-AACG-A--GT-TTTACCTTGGCCG-A
GAGGCCTGGGCAATCTT-TGAACGTGCATCGTGATAGGGATAGATTATTGCAATTATTAATCTTCAACGAGGAATTCCTA
GTAAACGCAGAT-CATCAATCTGCATTGATTACGTCCCTGCCCTTTGTACACACCGCCCGTCGCACCTATAATTAGGCGG
AGGAAAAGAAACTAACCA-GGATTCCC-CCAGTAAGGGCGACTGAAGCGGGA-AGAGCTCGTAGTGTGAATCGGT-----
--------------TCGCCGAATTGTGGTCTGTT-------TGCGTT-ATT--GG-CCGGGCCAAG-TCCCTTGGAACAG
GGCAGCCGAGAGGGTGAGACTCCCGTCCGCCTGGCCGCTA-GAGCGAACTA-GAACGAGTCGAGTTGTTTGGGATTGCAG
CTCGAAGTGGGTGGTAAATTCCATCTAAGGCTAAATATTGGTGGGAGACCGATAGCGTACAAGTACCGTGAGGGAAAGAT
GCAAAGAACTTTGAAAAGAGAGTTAAAAAGTACCTGAAATTGCTGAAAAGGAAGCGAAGGAAACCAGTGC-CTGCTCG-G
TTATACTTCCCCGTCCGC--TTGCGG-GTGGGGCGCTGTGGCCA-GCTGGA--GTCGGATTTGCTTGTGGC-TGCCGGAA
GG----GCG-CACGGGGAGTT-------GACCCGTG----TTGCTGGC-----------GGCGGTCG-CAAG--------
TGAG---------TTGGACGAAATGG-TTTTCTTTTCCCCG---------------------------------------
------------------------CTTTCATTGCCTATGA-AGGTGATTTATTCGAAGAAGGTTCTTTAGCTAACTTAAC
AGCATCTATTATTGGTAACGTTTTTGGATTTAAAGCAGTATCTGCTTTACGTTTAGAAGATATGCGTATTCCTCACTCAT
ACTTAAAAACATTCCAAGGTCCTGCTACAGGTATTATTGTAGAACGTGAACGTTTAAATAAATATGGTGTTCCATTATTA
GGCGCAACAGTAAAACCAAAATTAGGTCTTTCTGGTAAAAATTATGGTCGTGTAGTATATGAAGGTTTAAAAGGTGGTTT
AGACTTTTTAAAAGATGACGAAAATATTAATTCTCAACCATTTATGCGTTGGAGAGAACGTTATTTATACTGTATAGAAG
GAATTAATCGTGCTGCCGCTGCAACAGGTGAAGTTAAAGGTTCATATTTAAACGTTACTGCAGCTACTCAAGAAGAAGTT
TACAAACGTGCACAGTTTGCTAAAGAGCTTGGTTCTGTAATTATTATGATTGACTTAGTAATGGGTTACACTTCAATTCA
AACAACTGCTATTTGGGCACGTGAAAATGATATGATTTTACACTTACACCGTGCAGGTAACTCTACATATGCTCGTCAAA
AAAATCA-TGGTATTAACTTCCGTGTTATTTGTAAA-TGGATGCGTATGTCTGGTGCAGATC------------------
-------------------------------------------
>Geissleria_decussis Concatenation of 3 sequences
AAACTGCG-AATGGCTCATTATATCAGTTATAGTTTATTTGATAGTCCCTT-ACTACTTGG-A--TAACCGTAGTAATTC
TAGAGCTAATACATGCGTCAAT-ACCTTTC-GGGG-TA-----GTATTTATTAGA-TTGAAACCAACCCCTTC--GGGGT
GATGTGGTGATTCATAATAAGCTTGCAGATCGCACGGTT---CGCCGGCGATGGATCATTCAAG-TTTCTG-CCCTATCA
GCTTTGGATGGTAGGGTATTGGCCTACCATGGCTTTAACGGGTAACGGAGGATTAGGGTTTGATTCCGGAGAGGGAGCCT
-GAGAGACGGCTACCACATCCAAGGAAGGCAGCAGGCGCGTAAATTACCCAATCCTGACACAGGGAGGTAGTGACAATAA
ATAACAATGCCGGGCA--TTCAATGTCTGGCACTTGGAATGAGAACAACTCAAACCACTTATCGAGGATCAATTGGAGGG
CAAG-TCTGGTGCCAGCAGCCGCGGTAATTCCAGCTCCAATAGCGTATATTAAAG-TTGTTGCAGTTAAAAAGCTCGTAG
-TTGGATTTGTGGCGGTCCCATCC-TTGGG--TGG-AACTTGTGCGGCATTAGCTTGTCGTGCA-AGGGATGCTCAT-CA
TTTACTGTGAAAAAATCAGCGCGTT-C-A-AAGCAGGCTT-ATGCCATTGAATGTATTAGCATGGAATAATAAGATAGGA
CCTTGGTACTATTTTGTTGG-TTTGCGCACCGAGGTAATGATTAATAGGGACAGTTG-GGGGTATT-CGTATTCCATTGT
CAGAGGTGAAATTCTTGGATTTCTGGAAGACGAACTAC-TGCGAAAGCATTTACC-AA--GGATGTTTTCATTAATCAAG
AACGAAAGTTAGGGGATCGAAGATGATTAGATACCATCGTAGTCTTAACCATAAACTATGCCGACAAGGGATTGGTGGGG
-TTTCGTAA-TGTCTCCATCAGCACCTTATGAGAAATCA-CAAGTTTTTGGGTTCCGGGGGGAGT-ATGGTCGCAAGGCT
GAAACTTAAAGAAATTGACGGAAGGGCACCACCAGGAGTGGAGCC-TGCGGCTTAATTTGACTCAACACGGGAAAACTTA
CCAGGTCCAGACATAGTGA-GGATTGACAGATTGA-GAGCTC-TTTCTTGATTCTATGGGTGGTGGTGCATGGCCGTTCT
TAGTTGGTG-GAGTGATTTGTCTGGTTAATTCCGTTAACGA--ACGAGACCGCTGCCTGCTAAATAGTCC----AGTGAG
TGAT-TTTCA-CTGAC-CAGG-GCTTCTTAGAGGGACGTGCATTTTATT-AGATGCA-GGAAGATAGCGGCAATAACAGG
TCTGTGATGCCCTTAGATGTTCTGGGCCGCACGCGCGCTACACTGATGTATTC-AACG-A--GT-GTTTCCTTGGCTG-A
AAAGCCTGGGCAATCTTTTGAACGTGCATCGTGATAGGGATAGATTATTGCAATTATTAATCTTGAACGAGGAATTCCTA
GTAAACGCAGAT-CATCAGTCTGCATTGATTACGTCCCTGCCCTTTGTACACACCGCCCGTCGCACCTATTAATAAGCGG
AGGAAAAGAAACTAACCA-GGATTCCC-TCAGTAAGGGCGACTGAAGCGGGA-ATAGCTCAGGATGTGAATCGGTGT---
-TTCG---------GCACTGAATTGTGGTCTATAGACGCT-CACGCT-ACT--GG-CCGGGCCAAG-TCCCTTGGAACAG
GGCGGCCGAGAGGGTGAGACCCCCGTTCGCCTGGCCTCTC-AAGTGTG-CGTCAACGAGTCGAGTTGTTTGGGATTGCAG
CTCAAAGTGGGTGGTAAATTCCATCGAAAGCTAAATACTGGTGGGAAACCGATAGTGTACAAGTACCGTGAGGGAAAGAT
GCAAAGAACTTTGAAAAGAGAGTTAAAGAGTACCTGAAATTGCTGAAAGGGAAGCGAAGGAAACCAGTGT-TGGCTGT-G
TCATATTTTTCTGTCTGC--TTGCAG-GCGGGACGCTGTGGCC--GGTCGT--GTCTCGGTTGATTGGGTG-TAGTCGAA
CT----GCGCT-GGGAGAGTT-------GATCTCAG---CACGCTGG------------ACTGTGCC-TGAT--------
TGAG-----TT---GCGACGAAATGG-TTTTCTTCTCCCCGTTACCGTGCTAAAGCTTACCGTGTAGATCCAGTTCCAAA
TACAACA-GA-TCAATTCTT-C-GCTTTTATCGCATATGA-ATGTGATTTATTCGAAGAAGGTTCGTTATCGAACTTAAC
AGCATCTATCATTGGTAACGTATTCGGTTTCAAGGCTGTTTCTGCATTACGTTTAGAAGATATGCGTATTCCTCACTCAT
ACTTAAAAACATTCCAAGGTCCTGCTACTGGTATCATTGTAGAACGTGAACGTTTAAACAAATACGGTGCTCCATTATTA
GGTGCAACAGTAAAACCAAAATTAGGTTTATCTGGTAAAAACTATGGCCGTGTAGTTTACGAAGGTTTAAAAGGTGGTTT
AGACTTCTTAAAAGATGACGAAAACATTAACTCTCAACCATTTATGCGTTGGAGAGAGCGTTTCTTATACTGTATGGAAG
GTATTAACCGTGCTGCCGCAGCTACAGGTGAAGTTAAAGGTTCATACTTAAACATCACTGCTGGTACAATGGAAGAAGTT
TACAAACGTGCTGAATATGCTAAAGCTGTTGGTTCTGTTGTTGTAATGATCGACTTAGTTATGGGTTACACAGCAATTCA
AAGTGCTGCTATTTGGGCTCGTGATAACGATATGTTATTACACTTACACCGTGCGGGTAACTCAACTTACGCTCGTCAAA
AAAATCA-TGGTATTAACTTCCGTGTTATCTGTAAA-TGGATGCGTATGTCTGGTGTAGACCATA--TC-CA-C-GCTGG
TACAGTTGTTGGTAAATTAGAAGGTGATCCTTTAATGATTAAA
>Gomphoneis_minuta_CH053 Concatenation of 3 sequences
AAACTGCG-AATGGCTCATTATATCAGTTATAGTTTATTTGATAATCCCTT-ACTACTTGG-A--TAACCGTAGTAATTC
TAGAGCTAATACATGCAATAAT-ACCCTTCTCGGG-TA-----GTATTTATTAGA-TTTAAACCAACCCCTTT--GGGGT
GATGTGGTGATTCATAATAATTTTGCGAATCGCATGACCT--AGTCGGCGATGGATCATTCAAG-TTTCTG-CCCTATCA
GCTTTGGATGGTAGGGTATTGGCCTACCATGGCTTTAACGGGTAACGGAGGATTAGGGTTTGATTCCGGAGAGGGAGCCT
-GAGAGACGGCTACCACATCCAAGGAAGGCAGCAGGCGCGTAAATTACCCAATCCTGATACAGGGAGGTAGTGACAATAA
ATAACAATGCCGGGCC--TTTCAGGTCTGGCACTTGGAATGAGAACAACTCAAACCACTTATCGAGGATCAATTGGAGGG
CAAG-TCTGGTGCCAGCAGCCGCGGTAATTCCAGCTCCAATAGCGTATATTAAAG-TTGTTGCAGTTAAAAAGCTCGTAG
-TTGGATTTGTGATGATGTCATCT-TTGGG--AGG-ATTTTGTGTGGCATTAGCTTGTTGCATA-GGGGATACTCAA-CG
TTTACTGTGAAAAAATCAGCGCGTT-C-A-AAGCAAGCTT-ATGCTG-TGAATGTATTAGCATGGAATAATAAGATAGGA
CCTTGGTACTATTTTGTTGG-TTTGTGCACCGAGGTAATGATTAATAGGGATAGTTG-GGGGTATT-CGTATTCCATTGT
CAGAGGTGAAATTCTTGGATTTTTGGAAGACCAACTAC-TGCGAAAGCATTTACC-AA--GGATGTTTTCATTAATCAAG
AACGAAAGTTAGGGGATCGAAGATGATTAGATACCATCGTAGTCTTAACCATAAACTATGCCGACAAGGGATTGGTAGAG
-TTTCGTAA-TGTCTCTATCAGCACCTTAGGAGAAATCA-TAAGTCTTTGGGTTCCGGGGGGAGT-ATGGTCGCAAGGCT
GAAACTTAAAGAAATTGACGGAAGGGCACCACCAGGAGTGGAGCC-TGCGGCTTAATTTGACTCAACACGGGGAAACTTA
CCAGGTCCAGACATAGTGA-GGATTGACAGATTGA-GAGCTC-TTTCTTGATTCTATGGGTGGTGGTGCATGGCCGTTCT
TAGTTGGTG-GAGTGATTTGTCTGGTTAATTCCGTTAACGA--ACGAGACCGCTGCCTGCTAAATAGCTC----GGCTAG
TGAT-TTTCA-CTGGC-TTGA-GCTTCTTAGAGGGACGTGCATAATTTT-AAATGCA-GGAAGATAGCGGCAATAACAGG
TCTGTGATGCCCTTAGATGTTCTGGGCCGCACGCGCGCTACACTGATGTGTTC-AACG-A--GT-TTTTCCTTGGCTG-A
GAAGCCTGGGCAATCTTTTGAACTCACATCGTGATAGGGATAGATTATTGCAATTATTGATCTTGAACGAGGAATTCCTA
GTAGACGCAAAT-CATCAATTTGCGTCGATTACGTCCCTGCCCTTTGTACACACCGCCCGTCGCACCTATTAATAAGCGG
AGGAAAAGAAACTAACTA-GGATTCCC-TCAGTAAGGGCGACTGAAGCGGGA-AGAGCTCATGATGTGAATCGGTGT---
-TTCG---------GCACTGAATTGTGGTCTATAGATTCT-CACACT-ACT--GG-ATGGGTTAAG-TCCCTTGGAAAAG
GGCGGCATAGAGGGTGAGACCCCCGTGAACCTAGACTATG-GAGTGAG-TTTCAACGAGTCGAGTTGTTTGGGATTGCAG
CTCTAAGTGGGAGGTAAATTCCTTCTAAAGCTAAATATGGGCGAGACACCGATAGTGTACAAGTACCGTGAGGGAAAGAT
GCAAAGAACTTTGAAAAGAGAGTTAAAGAGTACCTGAAATTGCTGAAAGGGAAGCGAAGGAAACTAGTGA-TGGGCTT-G
TAGCATTTTTTTGTTGGC--TTGCTG-GCAAAACGCTGTTACT--GTCCGC--GCAACACTTTGTTGAGTT-GAATCAAG
TA-----CCTCAGTTGTTGTT-------AACAATTG----GTGGAAAG-----------GTTTGACA-TGAC--------
TGAG-----CT---GGGGCTAAATGG-TTTTCTTCTCCCCGTTACCGTGCAAAAGCGTACCGTGTAGATCCAGTTCCGAA
TACAACA-GA-TCAATACTT-T-GCTTTCATTGCATACGA-ATGTGATTTATTCGAAGAAGGTTCATTATCTAACTTAAC
AGCTTCTATTATTGGTAACGTATTCGGTTTCAAAGCCGTTTCTGCATTACGTTTAGAAGATATGCGTATTCCTCACTCTT
ACTTAAAAACATTCCAAGGTCCTGCGACTGGTATCATTGTAGAACGTGAGCGTTTAAACAAATACGGTGCTCCGTTATTA
GGTGCTACAGTAAAACCAAAATTAGGTTTATCTGGTAAAAACTACGGTCGTGTAGTTTACGAAGGTTTAAAAGGTGGTTT
AGACTTCTTAAAAGATGACGAAAACATTAACTCTCAACCATTCATGCGTTGGAGAGAGCGTTTCTTAAACTGTATGGAAG
GTATTAACCGTGCTGCTTCAGCTACAGGTGAAGTAAAAGGTTCTTACTTAAACATCACTGCAGCAACAATGGAAGAAGTG
TACAAACGTGCTGAGTACGCTAAAGCTGTTGGTTCTATCGTTGTAATGATCGATTTAGTTATGGGTTACACAGCAATTCA
AAGTTCAGCTATCTGGGCTCGTGAAAACGATATGCTTTTACATTTACACCGTGCCGGTAACTCAACTTACGCGCGTCAAA
AAAATCA-TGGTATTAACTTCCGTGTTATTTGTAAA-TGGATGCGTATGTCTGGTGTAGATCATA--TC-CA-C-GCTGG
TACAGTTGTTGGTAAATTAGAAGGTGATCCGTTAATGATTAAA
>Gomphonema_acuminatum Concatenation of 3 sequences
AAACTGCG-AATGGCTCATTATATCAGTTATAGTTTATTTGATAGTCCCTT-ACTACTTGG-A--TAACCGTAGTAATTC
TAGAGCTAATACATGCATCAAT-ACCCTTCTCGGG-TA-----GTATTTATTAGA-TTGAAACCAACCCCTTC--GGGGT
GATGTGGTGATTCATAATAAGTTTGCGAATCGCATGACCT--AGTCGGCGATGGATCATTCAAG-TTTCTG-CCCTATCA
GCTTTGGATGGTAGGGTATTGGCCTACCATGGCTTTAACGGGTAACGGAGGATTAGGGTTTGATTCCGGAGAGGGAGCCT
-GAGAGACGGCTACCACATCCAAGGAAGGCAGCAGGCGCGTAAATTACCCAATCCTGACACAGGGAGGTAGTGACAATAA
ATAACAATGCCGGGCC--TTTCAGGTCTGGCACTTGGAATGAGAACAACTCAAACCACTTATCGAGGATCAATTGGAGGG
CAAG-TCTGGTGCCAGCAGCCGCGGTAATTCCAGCTCCAATAGCGTATATTAAAG-TTGTTGCAGTTAAAAAGCTCGTAG
-TTGGATTTGTGGCTGTGCCATCT-TTGGG--AGG-AATTCGTGTGGCATTAGCTTGTTGCATG-GGGGATACTCAA-CG
TTTACTGTGAAAAAATCAGCGCGTT-C-A-AAGCAAGCTT-ATGCTG-TGAATGTATTAGCATGGAATAATAAGATAGGA
CCTTGGTACTATTTTGTTGG-TTTGTGCACCGAGGTAATGATTAATAGGGACAGTTG-GGGGTATT-CGTATTCCATTGT
CAGAGGTGAAATTCTTGGATTTTTGGAAGACGAACTAC-TGCGAAAGCATTTACC-AA--GGATGTTTTCATTAATCAAG
AACGAAAGTTAGGGGATCGAAGATGATTAGATACCATCGTAGTCTTAACCATAAACTATGCCGACAAGGGATTGGTAGAG
-TTTCGTAA-TGTCTCTATCAGCACCTTAGGAGAAATCA-TAAGTCTTTGGGTTCCGGGGGGAGT-ATGGTCGCAAGGCT
GAAACTTAAAGAAATTGACGGAAGGGCACCACCAGGAGTGGAGCC-TGCGGCTTAATTTGACTCAACACGGGGAAACTTA
CCAGGTCCAGACATAGTGA-GGATTGACAGATTGA-GAGCTC-TTTCTTGATTCTATGGGTGGTGGTGCATGGCCGTTCT
TAGTTGGTG-GAGTGATTTGTCTGGTTAATTCCGTTAACGA--ACGAGACCGCTGCCTGCTAAATAGCTC----GGTTAG
TGAT-TTTCA-CTGGC-TTGA-GCTTCTTAGAGGGACGTGCATAATTTT-AAATGCA-GGAAGATAGCGGCAATAACAGG
TCTGTGATGCCCTTAGATGTTCTGGGCCGCACGCGCGCTACACTGATGTGTTC-AACG-A--GT-TTTTCCTTGGCTG-A
GAAGCCTGGGCAATCTTTTGAACTCGCATCGTGATAGGGATAGATTATTGCAATTATTGATCTTGAACGAGGAATTCCTA
GTAGACGCAAAT-CATCAATTTGCGTCGATTACGTCCCTGCCCTTTGTACACACCGCCCGTCGCACCTATTAATAAGCGG
AGGAAAAGAAACTAACTA-GGATTCCC-TCAGTAAGGGCGACTGAAGCGGGA-AGAGCTCATAATGTGAATCGGTGT---
-TTCG---------GCACTGAATTGTGGTCTATAGATTCT-CACACT-ACT--GG-CTGGGTTAAG-TCCCTTGGAATAG
GGCGGCATAGAGGGTGAGACCCCCGTGAACCTGGACTTTG-GAGTGAG-TTTCAACGAGTCGAGTTGTTTGGGATTGCAG
CTCTAAGTGGGAGGTAAATTCCTTCTAAAGCTAAATATGGGCGAGACACCGATAGTGTACAAGTACCGTGAGGGAAAGAT
GCAAAGAACTTTGAAAAGAGAGTTAAAGAGTACCTGAAATTGCTGAAAGGGAAGCGAAGGAAACTAGTGA-TGGTCCT-G
TAGCATTTTCTTGTTGGC--TTGCTG-GCAAGACGCTGTTACG--GACCGC--GCAACACTTGGTTGAGAT-GGATCCAG
TA-----CCTCATTTGTCGTT-------GACAGTTG----ATGGAAAG-----------GTTTGACT-TGAC--------
TGAG-------CTGGGGCTAAAATGG-TTTTCTTCTCCTCG------------------------------------AAA
TACAACA-GA-TC-ATACTT-T-GCTTTCATTGCATACGA-ATGTGATTTATTTGAAGAAGGTTCATTATCTAACTTAAC
AGCTTCTATCATTGGTAACGTATTCGGTTTTAAAGCTGTTTCTGCATTACGTTTAGAAGATATGCGTATTCCTCACTCAT
ACTTAAAAACATTCCAGGGTCCTGCGACTGGTATTATTGTAGAACGTGAACGTTTAAACAAATACGGTGCTCCATTATTA
GGTGCTACAGTAAAACCAAAATTAGGTTTATCTGGTAAAAACTATGGCCGTGTAGTTTACGAAGGTTTAAAAGGTGGTTT
AGACTTCTTAAAAGATGACGAAAACATTAACTCTCAACCGTTCATGCGTTGGAGAGAGCGTTTCTTAAACTGTATGGAAG
GTATTAACCGTGCTGCTTCAGCTACAGGTGAAGTAAAAGGTTCTTACTTAAACATTACTGCAGCTACAATGGAAGAAGTG
TACAAACGTGCTGAGTACGCTAAAGCAGTTGGTTCTGTAATCGTAATGATCGATTTAGTTATGGGTTACACAGCAATTCA
AAGTTCAGCTATCTGGGCTCGTGAAAACGACATGATTTTACACTTACACCGTGCAGGTAACTCAACTTACGCTCGTCAAA
AAAACCA-TGGTATTAACTTCCGTGTTATTTGTAAAGTGGATGCGTATGTCTGGTGTAGATCATA--TC-CA-C-GCTGG
T------------------------------------------
>Gomphonema_affine_AT-196Gel03 Concatenation of 3 sequences
AAACTGCG-AATGGCTCATTATATCAGTTATAGTTTATTTGATAGTCCCTT-ACTACTTGG-A--TAACCGTAGTAATTC
TAGAGCTAATACATGCATCAAT-ACCCTTCTCGGG-TA-----GTATTTATTAGA-TTGAAACCAACCCCTTC--GGGGT
GATGTGGTGATTCATAATAAGTTTGCGAATCGCATGACTT--TGTCGGCGATGGATCATTCAAG-TTTCTG-CCCTATCA
GCTTTGGATGGTAGGGTATTGGCCTACCATGGCTTTAACGGGTAACGGAGGATTAGGGTTTGATTCCGGAGAGGGAGCCT
-GAGAGACGGCTACCACATCCAAGGAAGGCAGCAGGCGCGTAAATTACCCAATCCTGACACAGGGAGGTAGTGACAATAA
ATAACAATGCCGGGCC--TTTCAGGTCTGGCACTTGGAATGAGAACAACTCAAACCACTTATCGAGGATCAATTGGAGGG
CAAG-TCTGGTGCCAGCAGCCGCGGTAATTCCAGCTCCAATAGCGTATATTAAAG-TTGTTGCAGTTAAAAAGCTCGTAG
-TTGGATTTGTGGCAGTGCCATCC-TTGGG--AGG-AATTCGTGTGGCATTAGGTTGTTGCATG-GGGGATACTCAA-CA
TTTACTGTGAAAAAATCAGCGCGTT-C-A-AAGCAAGCTT-ATGCTCTTGAATGTATTAGCATGGAATAATAAGATAGGA
CTTTAGTACTATTTTGTTGG-TTTGCGTATTAAGGTAATGATTAATAGGGATAGTTG-GGGGTATT-CGTATTCCATTGT
CAGAGGTGAAATTCTTGGATTTTTGGAAGACGAACTAC-TGCGAAAGCATTTACC-AA--GGATGTTTTCATTAATCAAG
AACGAAAGTTAGGGGATCGAAGATGATTAGATACCATCGTAGTCTTAACCATAAACTATGCCGACAAGGGATTGGTGGGG
-TTTCGTAA-TGTCTCCATCAGCACCTTAGGAGAAATCA-TAAGTCTTTGGGTTCCGGGGGGAGT-ATGGTCGCAAGGCT
GAAACTTAAAGAAATTGACGGAAGGGCACCACCAGGAGTGGAGCC-TGCGGCTTAATTTGACTCAACACGGGGAAACTTA
CCAGGTCCAGACATAGTGA-GGATTGACAGATTGA-GAGCTC-TTTCTTGATTCTATGGGTGGTGGTGCATGGCCGTTCT
TAGTTGGTG-GAGTGATTTGTCTGGTTAATTCCGTTAACGA--ACGAGACCGCTGCCTGCTAAATAGCTC----GGTGAG
TGAT-TTTCA-CTGAC-TTGA-GCTTCTTAGAGGGACGTGCATTTTTTT-AGATGCA-GGAAGATAGCGGCAATAACAGG
TCTGTGATGCCCTTAGATGTTCTGGGCCGCACGCGCGCTACACTGATGTGTTC-AACG-A--GT-TTTTCCTTGGCTG-A
GAAGCCTGGGCAATCTTGTGAACTCGCATCGTGATAGGGATAGATTATTGCAATTATTGATCTTGAACGAGGAATTCCTA
GTAGACGCAGAT-CATCAATCTGCGTCGATTACGTCCCTGCCCTTTGTACACACCGCCCGTCGCACCTATTAATAAGCGG
AGGAAAAGAAACTAACAA-GGATTCCC-TCAGTAAGGGCGACTGAAGCGGGA-AGAGCTCATGATGTGAATCGGTGT---
-TTCG---------GCACTGAATTGTGGTCTATAGATTCT-TCCATT-AAT--GG-CCGGGTTAAG-TCTCTTGGAATAG
AGCGGCATAGAGGGTGAGACCCCCGTGAACCTGGACTTTA-GAGGGAG-TTTCAACGAGTCGAGTTGTTTGGGATTGCAG
CTCAAAGTGGGAGGTAAATTCCTTCTAAAGCTAAATATGGGCGAGACACCGATAGTGTACAAGTACCGTGAGGGAAAGAT
GCAAAGAACTTTGAAAAGAGAGTTAAAGAGTACCTGAAATTGCTGAAAGGGAAGCGAAGGAAATCAGTGA-AGGTCTA-G
TTGCATTTTCTTGTTTGC--TTGCAG-GCGAGACGCTGTGACG--GGCCGC--GCAACGCTTGATTGGGTT-GGATTAAT
TA-----CCCCAGTGGGAGTT-------GACCTCTG---AGGGAACA------------ATTTGACG-TGAT--------
TGAG-----TT---GGTGCAAAATGG-TTTTCTTCTCCCCG---------------------------------------
---------A-TCACTTCTT-C-GCTTTCATCGCATACGA-ATGTGATTTATTTGAAGAAGGTTCATTATCTAACTTAAC
AGCATCTATTATTGGTAACGTATTCGGTTTCAAAGCTGTTTCTGCATTACGTTTAGAAGATATGCGTATTCCTCACTCAT
ACTTAAAAACATTCCAAGGTCCTGCAACTGGTATTATTGTAGAACGTGAACGTTTAAATAAATACGGTGCTCCATTATTA
GGTGCTACAGTAAAACCAAAATTAGGTTTATCTGGTAAAAACTACGGTCGTGTAGTTTACGAAGGTTTAAAAGGTGGTTT
AGACTTCTTAAAAGATGACGAAAACATTAACTCTCAACCTTTCATGCGTTGGAGAGAGCGTTTCTTAAACTGTATGGAAG
GTATTAACCGTGCTTCTGCTGCTACAGGTGAAGTTAAAGGTTCATACTTAAACATCACTGCTGCTACAATGGAAGAAGTA
TACAAACGTGCTGAGTATGCTAAAGCAGTTGGTTCTGTAATTGTTATGATTGACTTAGTAATGGGTTACACAGCAATTCA
AAGTTCTGCTATTTGGGCTCGTGAAAACGATATGCTTTTACACTTACACCGTGCAGGTAACTCAACTTACGCTCGTCAAA
AAAATCAGTGGTATTAACTTCCG---------------------------------------------------------
-------------------------------------------
>Gomphonema_brebissonii Concatenation of 3 sequences
AAACTGCG-AATGGCTCATTATATCAGTTATAGTTTATTTGATAGTCCCTT-ACTACTTGG-A--TAACCGTAGTAATTC
TAGAGCTAATACATGCATCAAT-ACCCTTCTCGGG-TA-----GTATTTATTAGA-TTGAAACCAACCCCTTC--GGGGT
GATGTGGTGATTCATAATAAGTTTGCGAATCGCATGACCT--AGTCGGCGATGGATCATTCAAG-TTTCTG-CCCTATCA
GCTTTGGATGGTAGGGTATTGGCCTACCATGGCTTTAACGGGTAACGGAGGATTAGGGTTTGATTCCGGAGAGGGAGCCT
-GAGAGACGGCTACCACATCCAAGGAAGGCAGCAGGCGCGTAAATTACCCAATCCTGACACAGGGAGGTAGTGACAATAA
ATAACAATGCCGGGCC--TTTCAGGTCTGGCACTTGGAATGAGAACAACTCAAACCACTTATCGAGGATCAATTGGAGGG
CAAG-TCTGGTGCCAGCAGCCGCGGTAATTCCAGCTCCAATAGCGTATATTAAAG-TTGTTGCAGTTAAAAAGCTCGTAG
-TTGGATTTGTGGCTGTGCCATCT-TTGGG--AGG-AATTCGTGTGGCATTAGCTTGTTGCATG-GGGGATACTCAA-CG
TTTACTGTGAAAAAATCAGCGCGTT-C-A-AAGCAAGCTT-ATGCTG-TGAATGTATTAGCATGGAATAATAAGATAGGA
CCTTGGTACTATTTTGTTGG-TTTGTGCACCGAGGTAATGATTAATAGGGACAGTTG-GGGGTATT-CGTATTCCATTGT
CAGAGGTGAAATTCTTGGATTTTTGGAAGACGAACTAC-TGCGAAAGCATTTACC-AA--GGATGTTTTCATTAATCAAG
AACGAAAGTTAGGGGATCGAAGATGATTAGATACCATCGTAGTCTTAACCATAAACTATGCCGACAAGGGATTGGTAGAG
-TTTCGTAA-TGTCTCTATCAGCACCTTAGGAGAAATCA-TAAGTCTTTGGGTTCCGGGGGGAGT-ATGGTCGCAAGGCT
GAAACTTAAAGAAATTGACGGAAGGGCACCACCAGGAGTGGAGCC-TGCGGCTTAATTTGACTCAACACGGGGAAACTTA
CCAGGTCCAGACATAGTGA-GGATTGACAGATTGA-GAGCTC-TTTCTTGATTCTATGGGTGGTGGTGCATGGCCGTTCT
TAGTTGGTG-GAGTGATTTGTCTGGTTAATTCCGTTAACGA--ACGAGACCGCTGCCTGCTAAATAGCTC----GGTTAG
TGAT-TTTCA-CTGGC-TTGA-GCTTCTTAGAGGGACGTGCATAATTTT-AAATGCA-GGAAGATAGCGGCAATAACAGG
TCTGTGATGCCCTTAGATGTTCTGGGCCGCACGCGCGCTACACTGATGTGTTC-AACG-A--GT-TTTTCCTTGGCTG-A
GAAGCCTGGGCAATCTTTTGAACTCGCATCGTGATAGGGATAGATTATTGCAATTATTGATCTTGAACGAGGAATTCCTA
GTAGACGCAAAT-CATCAATTTGCGTCGATTACGTCCCTGCCCTTTGTACACACCGCCCGTCGCACCTATTAATAAGCGG
AGGAAAAGAAACTAACTA-GGATTCCC-TCAGTAAGGGCGACTGAAGCGGGA-AGAGCTCATAATGTGAATCGGTGT---
-TTCG---------GCACTGAATTGTGGTCTATAGATTCT-CACACT-ACT--GG-CTGGGTTAAG-TCCCTTGGAATAG
GGCGGCATAGAGGGTGAGACCCCCGTGAACCTGGACTTTG-GAGTGAG-TTTCAACGAGTCGAGTTGTTTGGGATTGCAG
CTCTAAGTGGGAGGTAAATTCCTTCTAAAGCTAAATATGGGCGAGACACCGATAGTGTACAAGTACCGTGAGGGAAAGAT
GCAAAGAACTTTGAAAAGAGAGTTAAAGAGTACCTGAAATTGCTGAAAGGGAAGCGAAGGAAACTAGTGA-TGGTCCT-G
TAGCATTTTCTTGTTGGC--TTGCTG-GCAAGACGCTGTTACG--GACCGC--GCAACACTTGGTTGGGAT-GGATCCAG
TA-----CCTCATTTGTCGTT-------GACAGTTG----ATGGAAAG-----------GTTTGACT-TGAC--------
TGAG-----CT---GGGGCTAAATGG-TTTTCTTCTCCCCGTTACCGTGCAAAAGCGTACCGTGTAGATCCAGTTCCAAA
TACAACA-GA-TCAATACTT-T-GCTTTCATTGCATACGA-ATGTGATTTATTTGAAGAAGGTTCATTATCTAACTTAAC
AGCCTCTATCATTGGTAACGTATTCGGTTTTAAAGCTGTTTCTGCATTACGTTTAGAAGATATGCGTATTCCTCACTCAT
ACTTAAAAACATTCCAGGGTCCTGCGACTGGTATTATTGTAGAACGTGAACGTTTAAACAAATACGGTGCTCCATTATTA
GGTGCTACAGTAAAACCAAAATTAGGTTTATCTGGTAAAAACTATGGCCGTGTAGTTTACGAAGGTTTAAAAGGTGGTTT
AGACTTCTTAAAAGATGACGAAAACATTAACTCTCAACCGTTCATGCGTTGGAGAGAACGTTTCTTAAACTGTATGGAAG
GTATTAACCGTGCTGCTTCAGCTACAGGTGAAGTAAAAGGTTCTTACTTAAACATTACTGCAGCTACAATGGAAGAAGTG
TACAAACGTGCTGAGTACGCTAAAGCAGTTGGTTCTGTAATCGTAATGATCGATTTAGTTATGGGTTACACAGCAATTCA
AAGTTCAGCTATCTGGGCTCGTGAAAACGACATGATTTTACACTTACACCGTGCAGGTAACTCAACTTACGCTCGTCAAA
AAAACCA-TGGTATTAACTTCCGTGTTATTTGTAAA-TGGATGCGTATGTCTGGTGTAGATCATA--TC-CA-C-GCTGG
TACAGTTGTTGGTAAATTAGAAGGTGATCCTTTAATGATTAAA
>Gomphonema_carolinense Concatenation of 3 sequences
AAACTGCG-AATGGCTCATTATATCAGTTATAGTTTATTTGATAGTCCCTT-ACTACTTGG-A--TAACCGTAGTAATTC
TAGAGCTAATACATGCATCAAT-ACCCTTCTCGGG-TA-----GTATTTATTAGA-TTGAAACCAACCCCTTC--GGGGT
GATGTGGTGATTCATAATAAGTTTGCGAATCGCACGACTT--TGTCGGCGATGGATCATTCAAG-TTTCTG-CCCTATCA
GCTTTGGATGGTAGGGTATTGGCCTACCATGGCTTTAACGGGTAACGGAGGATTAGGGTTTGATTCCGGAGAGGGAGCCT
-GAGAGACGGCTACCACATCCAAGGAAGGCAGCAGGCGCGTAAATTACCCAATCCTGACACAGGGAGGTAGTGACAATAA
ATAACAATGCCGGGCC--TTTCAGGTCTGGCACTTGGAATGAGAACAACTCAAACCACTTATCGAGGATCAATTGGAGGG
CAAG-TCTGGTGCCAGCAGCCGCGGTAATTCCAGCTCCAATAGCGTATATTAAAG-TTGTTGCAGTTAAAAAGCTCGTAG
-TTGGATTTGTGGCAGTGCCATCC-TTGGG--AGG-AATTCGTGTGGCATTAGGTTGTTGCATG-GGGGATACTCAA-CT
TTTACTGTGAAAAAATCAGCGCGTT-C-A-AAGCAAGCTT-ATGCTCTTGAATGTATTAGCATGGAATAATAAGATAGGA
CCGTAGTACTATTTTGTTGG-TTTGCGTATTTCGGTAATGGTTAATAGGGATAGTTG-GGGGTATT-CGTATTCCATTGT
CAGAGGTGAAATTCTTGGATTTTTGGAAGACGAACTAC-TGCGAAAGCATTTACC-AA--GGATGTTTTCATTAATCAAG
AACGAAAGTTAGGGGATCGAAGATGATTAGATACCATCGTAGTCTTAACCATAAACTATGCCGACAAGGGATTGGTGGGG
-TTTCGTAA-TGTCTCCATCAGCACCTTAGGAGAAATCA-TAAGTCTTTGGGTTCCGGGGGGAGT-ATGGTCGCAAGGCT
GAAACTTAAAGAAATTGACGGAAGGGCACCACCAGGAGTGGAGCC-TGCGGCTTAATTTGACTCAACACGGGGAAACTTA
CCAGGTCCAGACATAGTGA-GGATTGACAGATTGA-GAGCTC-TTTCTTGATTCTATGGGTGGTGGTGCATGGCCGTTCT
TAGTTGGTG-GAGTGATTTGTCTGGTTAATTCCGTTAACGA--ACGAGACCGCTGCCTGCTAAATAGCTC----GGTGAG
TGAT-TTTCA-CTGAC-TTGA-GCTTCTTAGAGGGACGTGCATTTTTTT-AGATGCA-GGAAGATAGCGGCAATAACAGG
TCTGTGATGCCCTTAGATGTTCTGGGCCGCACGCGCGCTACACTGATGTGTTC-AACG-A--GT-TTTTCCTTGGCTG-A
GAAGCCTGGGCAATCTTGTGAACTCGCATCGTGATAGGGATAGATTATTGCAATTATTGATCTTGAACGAGGAATTCCTA
GTAGACGCAGAT-CATCAATCTGCGTCGATTACGTCCCTGCCCTTTGTACACACCGCCCGTCGCACCTATTAATAAGCGG
AGGAAAAGAAACTAACAA-GGATTCCC-TCAGTAAGGGCGACTGAAGCGGGA-AGAGCTCATAATGTGAATCGGTGT---
-TTCG---------GCACTGAATTGTGGTCTATAGATTCT-TGCATT-AAT--GG-CCGGGTTAAG-TCTCTTGGAATAG
AGCGGCATAGAGGGTGAGACCCCCGTGAACCTGGACTTTG-GAGCGAG-TATCAACGAGTCGAGTTGTTTGGGATTGCAG
CTCAAAGTGGGAGGTAAATTCCTTCTAAAGCTAAATATGGGCGAGACACCGATAGTGTACAAGTACCGTGAGGGAAAGAT
GCAAAGAACTTTGAAAAGAGAGTTAAAGAGTACCTGAAATTGCTGAAAGGGAAGCGAAGGAAATCAGTGA-AGGTCTA-G
TTGCATTTTCTTGTTTGC--TTGCAG-GCGAGACGCTGTGACG--GGCCGC--GCAACGCTTGATTGGGAT-GGATTAAT
TA-----CCCCAGTGGGAGTT-------GACCTCTG---AGGGAACA------------ATTTGACC-TGAT--------
TGAG-----TT---GGTGCAAAATGG-TTTTCTTCTCCCCGTTACCGTGCTAAAGCTTACCGTGTAGATCCAGTTCCAAA
TACAACA-GA-TCAATTCTT-C-GCTTTCATCGCATATGA-ATGTGATTTATTTGAAGAAGGTTCATTAGCTAACTTAAC
AGCATCTATTATTGGTAACGTATTCGGTTTCAAAGCTGTTTCTGCATTACGTTTAGAAGATATGCGTATTCCTCACTCAT
ACTTAAAAACATTCCAAGGTCCTGCGACTGGTATTATTGTAGAACGTGAACGTTTAAACAAATACGGTGCTCCATTATTA
GGTGCTACAGTAAAACCAAAATTAGGTTTATCTGGTAAAAACTACGGCCGTGTAGTTTACGAAGGTTTAAAAGGTGGTTT
AGACTTCTTAAAAGATGACGAAAACATTAACTCTCAACCATTCATGCGTTGGAGAGAACGTTTCCTATACTGTATGGAAG
GTATTAACCGTGCTTCAGCTGCTACAGGTGAAGTTAAAGGTTCATACTTAAACATCACTGCTGGTACAATGGAAGAAGTA
TACAAACGTGCTGAGTATGCTAAAGCAGTTGGCTCTGTAATTGTTATGATCGACTTAGTAATGGGTTACACAGCAATTCA
AAGTTCTGCTATCTGGGCTCGTGACAACGATATGCTTTTACACTTACACCGTGCAGGTAACTCAACTTACGCTCGTCAAA
AAAATCA-TGGTATTAACTTCCGTGTTATTTGTAAA-TGGATGCGTATGTCTGGTGTAGACCATA--TC-CA-C-GCTGG
TACAGTTGTAGGTAAATTAGAAGGTGATCCTTTAATGATTAAA
>Gomphonema_cf._angustatum Concatenation of 3 sequences
AAACTGCG-AATGGCTCATTATATCAGTTATAGTTTATTTGATAGTCCCTT-ACTACTTGG-A--TAACCGTAGTAATTC
TAGAGCTAATACATGCATCAAT-ACCCTTCTCGGG-TA-----GTATTTATTAGA-TTGAAACCAACCCCTTC--GGGGT
GATGTGGTGATTCATAATAAGTTTGCGAATCGCATGACTC--TGTCGGCGATGGATCATTCAAG-TTTCTG-CCCTATCA
GCTTTGGATGGTAGGGTATTGGCCTACCATGGCTTTAACGGGTAACGGAGGATTAGGGTTTGATTCCGGAGAGGGAGCCT
-GAGAGACGGCTACCACATCCAAGGAAGGCAGCAGGCGCGTAAATTACCCAATCCTGACACAGGGAGGTAGTGACAATAA
ATAACAATGCCGGGCC--TTCTAGGTCTGGCACTTGGAATGAGAACAACTCAAACCACTTATCGAGGATCAATTGGAGGG
CAAG-TCTGGTGCCAGCAGCCGCGGTAATTCCAGCTCCAATAGCGTATATTAAAG-TTGTTGCAGTTAAAAAGCTCGTAG
-TTGGATTTGTGGCCGTGCCATCC-TTGGG--AGG-AATTTGTGTGGCATTAGGTTGTTGCATG-GGGGATACTCAA-CG
TTTACTGTGAAAAAATCAGCGCGTT-C-A-AAGCAAGCTT-ATGCTCTTGAATGTATTAGCATGGAATAATAAGATAGGA
CCTTGGTACTATTTTGTTGG-TTTGCGCACCGAGGTAATGATTAATAGGGACAGTTG-GGGGTATT-CGTATTCCATTGT
CAGAGGTGAAATTCTTGGATTTCTGGAAGACGAACTAC-TGCGAAAGCATTTACC-AA--GGATGTTTTCATTAATCAAG
AACGAAAGTTAGGGGATCGAAGATGATTAGATACCATCGTAGTCTTAACCATAAACTATGCCGACAAGGGATTGGTGGGG
-TTTCGTAA-TGTCTCCATCAGCACCTTAGGAGAAATCA-TAAGTCTTTGGGTTCCGGGGGGAGT-ATGGTCGCAAGGCT
GAAACTTAAAGAAATTGACGGAAGGGCACCACCAGGAGTGGAGCC-TGCGGCTTAATTTGACTCAACACGGGAAAACTTA
CCAGGTCCAGACATAGTGA-GGATTGACAGATTGA-GAGCTC-TTTCTTGATTCTATGGGTGGTGGTGCATGGCCGTTCT
TAGTTGGTG-GAGTGATTTGTCTGGTTAATTCCGTTAACGA--ACGAGACCGCTGCCTGCTAAATAGCTC----GGTTAG
TGAT-TTTCA-CTGGC-TTGA-GCTTCTTAGAGGGACGTGCATTTTTTT-AGATGCA-GGAAGATAGCGGCAATAACAGG
TCTGTGATGCCCTTAGATGTTCTGGGCCGCACGCGCGCTACACTGATGTGTTC-AACG-A--GT-TTTTCCTTGGCTG-A
GAAGCCTGGGCAATCTTTTGAACTCGCATCGTGATAGGGATAGATTATTGCAATTATTGATCTTGAACGAGGAATTCCTA
GTAGACGCAGAT-CATCAATCTGCGTCGATTACGTCCCTGCCCTTTGTACACACCGCCCGTCGCACCTATTAATAAGCGG
AGGAAAAGAAACTAACAA-GGATTCCC-TCAGTAAGGGCGACTGAAGCGGGA-AAAGCTCAAGATGTGAATCGGTGT---
-TTCG---------GCACTGAATTGTGGTCTATAGATTCT-TACGCT-AAT--GG-CCGGGTTAAG-TCTCTTGGAATAG
AGCGGCATAGAGGGTGAGACCCCCGTGAACCTGGACTTTG-GAGTGAG-TTTCAAAGAGTCGAGTTGTTTGGGATTGCAG
CTCTAAGTGGGAGGTAAATTCCTTCTAAAGCTAAATATGGGCGAGACACCGATAGTGTACAAGTACCGTGAGGGAAAGAT
GCAAAGAACTTTGAAAAGAGAGTTAAAGAGTACCTGAAATTGCTGAAAGGGAAGCGAAGGAAACTAGTGA-TGGTCTA-G
TCGCATTTTCTTGTTTGC--TTGCAG-GCGAGACGCTGTGACG--GACTGC--GCAACACTTGGTTGGGTT-GGTTCAAT
TA-----CCCCAGTGGGAGTC-------GACCTCTG---AGGGAACG------------ATTTGACT-TGAC--------
TGAG-----TT---GGGGCGAAATGG-TTTTCTTCTCCCCG---------------------------------------
-----------------------------------------ATGTGATTTATTCGAAGAAGGTTCATTAGCTAACTTAAC
AGCATCTATTATTGGTAACGTATTCGGTTTCAAAGCTGTTTCTGCATTACGTTTAGAAGATATGCGTATTCCTCACTCAT
ACTTAAAAACATTCCAAGGTCCTGCTACTGGTATTATTGTAGAACGTGAACGTTTAAACAAATACGGTGCTCCATTATTA
GGTGCTACAGTAAAACCAAAATTAGGTTTATCTGGTAAAAACTATGGTCGTGTAGTTTACGAAGGTTTAAAAGGTGGTTT
AGACTTCTTAAAAGATGACGAAAACATTAACTCTCAACCATTCATGCGTTGGAGAGAACGTTTCTTATACTGTATGGAAG
GTATTAACCGTGCTTCTGCTGCTACAGGTGAAGTTAAAGGTTCATACTTAAACATCACTGCTGGTACAATGGAAGAAGTA
TACAAACGTGCTGAGTACGCTAAAGCAGTTGGCTCTGTAGTTGTAATGATCGATTTAGTAATGGGTTACACAGCAATTCA
AAGTTCTGCTATCTGGGCTCGTGATAACGATATGCTTTTACATTTACACCGTGCGGGTAACTCAACTTACGCTCGTCAAA
AAAATCA-TGGTATTAACTTCCGTGTTATTTGTAAA-TGGATGCGT----------------------------------
-------------------------------------------
>Gomphonema_cf._parvulum Concatenation of 3 sequences
AAACTGCG-AATGGCTCATTATATCAGTTATAGTTTATTTGATAGTCCCTT-ACTACTTGG-A--TAACCGTAGTAATTC
TAGAGCTAATACATGCATCAAT-ACCCTTCTCGGG-TA-----GTATTTATTAGA-TTGAAACCAACCCCTTC--GGGGT
GATGTGGTGATTCATAATAAGTTTGCGAATCGCATGACTT--TGTCGGCGATGGATCATTCAAG-TTTCTG-CCCTATCA
GCTTTGGATGGTAGGGTATTGGCCTACCATGGCTTTAACGGGTAACGGAGGATTAGGGTTTGATTCCGGAGAGGGAGCCT
-GAGAGACGGCTACCACATCCAAGGAAGGCAGCAGGCGCGTAAATTACCCAATCCTGACACAGGGAGGTAGTGACAATAA
ATAACAATGCCGGGCC--TTTCAGGTCTGGCACTTGGAATGAGAACAACTCAAACCACTTATCGAGGATCAATTGGAGGG
CAAG-TCTGGTGCCAGCAGCCGCGGTAATTCCAGCTCCAATAGCGTATATTAAAG-TTGTTGCAGTTAAAAAGCTCGTAG
-TTGGATTTGTGGCAGTGCCATCC-TTGGG--AGG-AATTCGTGTGGCATTAGGTTGTTGCATG-GGGGATACTCAA-CT
TTTACTGTGAAAAAATCAGCGCGTT-C-A-AAGCAAGCTT-ATGCTCTTGAATGTATTAGCATGGAATAATAAGATAGGA
CATTAGTACTATTTTGTTGG-TTTGCGTACAAATGTAATGATTAGTAGGGACAGTTG-GGGGTTTT-CGTATTCCATTGT
CAGAGGTGAAATTCTTGGATTTCTGGAAGACGAACTAC-TGCGAAAGCATTAACC-AA--GGATGTTTTCATTAATCAAG
AACGAAAGTTAGGGGATCGAAGATGATTAGATACCATCGTAGTCTTAACCATAAACTATGCCGACAAGGGATTGGTGGGG
-TTTCGTAA-TGTCTCCATCAGCACCTTAGGAGAAATCA-TAAGTCTTTGGGTTCCGGGGGGAGT-ATGGTCGCAAGGCT
GAAACTTAAAGAAATTGACGGAAGGGCACCACCAGGAGTGGAGCC-TGCGGCTTAATTTGACTCAACACGGGGAAACTTA
CCAGGTCCAGACATAGTGA-GGATTGACAGATTGA-GAGCTC-TTTCTTGATTCTATGGGTGGTGGTGCATGGCCGTTCT
TAGTTGGTG-GAGTGATTTGTCTGGTTAATTCCGTTAACGA--ACGAGACCGCTGCCTGCTAAATAGCTC----GGTGAG
TGAT-TTTCA-CTGAC-TTGA-GCTTCTTAGAGGGACGTGCATTTTTTT-AGATGCA-GGAAGATAGCGGCAATAACAGG
TCTGTGATGCCCTTAGATGTTCTGGGCCGCACGCGCGCTACACTGATGTGTTC-AACG-A--GT-TTTTCCTTGGCTG-A
GAAGCCTGGGCAATCTTATGAACTCGCATCGTGATAGGGATAGATTATTGCAATTATTGATCTTGAACGAGGAATTCCTA
GTAGACGCAGAT-CATCAATCTGCGTCGATTACGTCCCTGCCCTTTGTACACACCGCCCGTCGCACCTATTAATAAGCGG
AGGAAAAGAAACTAACAA-GGATTCCC-TCAGTAAGGGCGACTGAAGCGGGA-AGAGCTCAAGATGTGAATCGGTGT---
-TTCG---------GCACTGAATTGTGGTCTATAGATTCT-TGCATT-AAT--GG-CCGGGTTAAG-TCTCTTGGAATAG
AGCGGCAGAGAGGGTGAGACCCCCGTGAACCTGGACTTTA-GAGCGAG-TTTCAACGAGTCGAGTTGTTTGGGATTGCAG
CTCAAAGTGGGAGGTAAATTCCTTCTAAAGCTAAATATGGGCGAGACACCGATAGTGTACAAGTACCGTGAGGGAAAGAT
GCAAAGAACTTTGAAAAGAGAGTTAAAGAGTACCTGAAATTGCTGAAAGGGAAGCGAAGGAAATCAGTGA-AGGTCTA-G
TTGCATTTTCTTGTTTGC--TTGCAG-GCGAGACGCTGTGACG--GGCCGC--GCAACGCTTGATTGGGTT-GGATTAAT
TA-----CCCCAGTGGGAGTT-------GACCTCTG---AGGGAACA------------ATTTGACC-TGAT--------
TGAG-----TT---GGTGCAAAATGG-CTTTCTTCTCCCCG------------------------------------AAA
TACAACA-GA-TC-ATTCTT-C-GCTTTCGTCGCATATGA-ATGTGATTTATTTGAAGAAGGTTCATTAGCTAACTTAAC
AGCATCTATCATTGGTAACGTATTCGGTTTCAAAGCTATTTCTGCATTACGTTTAGAAGATATGCGTATTCCTCACTCAT
ACTTAAAAACATTCCAAGGTCCTGCAACTGGTATTATTGTAGAACGTGAACGTTTAAACAAATACGGTGCTCCTTTATTA
GGTGCTACAGTAAAACCAAAATTAGGTTTATCTGGTAAAAACTACGGTCGTGTAGTTTATGAAGGTTTAAAAGGTGGTTT
AGACTTCTTAAAAGATGACGAAAACATTAACTCTCAACCATTCATGCGTTGGAGAGAACGTTTCTTATACTGTATGGAAG
GTATTAACCGTGCTGCTGCTGCTACAGGTGAAGTTAAAGGTTCATACTTAAACATCACTGCTGGTACAATGGAAGAAGTA
TACAAACGTGCTGAGTATGCTAAAGCAGTTGGTTCTATTGTTGTTATGATCGATTTAGTAATGGGTTACACAGCAATTCA
AAGTTCTGCTATCTGGGCTCGTGATAACGATATGCTTTTACACTTACACCGTGCAGGTAACTCAACTTACGCTCGTCAAA
AAAATCA-TGGTATTAACTTCCGTGTTATTTGTAAA-TGGATGCGTATGTCTGGTGTAGACCATA--TC-CA-C-GCTGG
TA-----------------------------------------
>Gomphonema_dichotomum Concatenation of 3 sequences
AAACTGCG-AATGGCTCATTATATCAGTTATAGTTTATTTGATAGTCCCTT-ACTACTTGG-A--TAACCGTAGTAATTC
TAGAGCTAATACATGCATCAAT-ACCCTTCTCGGG-TA-----GTATTTATTAGA-TTGAAACCAACCCCTTC--GGGGT
GATGTGGTGATTCATAATAAGTTTGCGAATCGCATGACTT--TGTCGGCGATGGATCATTCAAG-TTTCTG-CCCTATCA
GCTTTGGATGGTAGGGTATTGGCCTACCATGGCTTTAACGGGTAACGGAGGATTAGGGTTTGATTCCGGAGAGGGAGCCT
-GAGAGACGGCTACCACATCCAAGGAAGGCAGCAGGCGCGTAAATTACCCAATCCTGACACAGGGAGGTAGTGACAATAA
ATAACAATGCCGGGCC--TTTCAGGTCTGGCACTTGGAATGAGAACAACTCAAACCACTTATCGAGGATCAATTGGAGGG
CAAG-TCTGGTGCCAGCAGCCGCGGTAATTCCAGCTCCAATAGCGTATATTAAAG-TTGTTGCAGTTAAAAAGCTCGTAG
-TTGGATTTGTGGCAGTGCCATCC-TTGGG--AGG-AATTCGTGTGGCATTAGGTTGTTGCATG-GGGGATACTCAA-CT
TTTACTGTGAAAAAATCAGCGCGTT-C-A-AAGCAAGCTT-ATGCTCTTGAATGTATTAGCATGGAATAATAAGATAGGA
CTTTAGTACTATTTTGTTGG-TTTGCGTATTAAGGTAATGATTAATAGGGATAGTTG-GGGGTATT-CGTATTCCATTGT
CAGAGGTGAAATTCTTGGATTTCTGGAAGACGAACTAC-TGCGAAAGCATTTACC-AA--GGATGTTTTCATTAATCAAG
AACGAAAGTTAGGGGATCGAAGATGATTAGATACCATCGTAGTCTTAACCATAAACTATGCCGACAAGGGATTGGTGGGG
-TTTCGTAA-TGTCTCCATCAGCACCTTAGGAGAAATCA-TAAGTCTTTGGGTTCCGGGGGGAGT-ATGGTCGCAAGGCT
GAAACTTAAAGAAATTGACGGAAGGGCACCACCAGGAGTGGAGCC-TGCGGCTTAATTTGACTCAACACGGGGAAACTTA
CCAGGTCCAGACATAGTGA-GGATTGACAGATTGA-GAGCTC-TTTCTTGATTCTATGGGTGGTGGTGCATGGCCGTTCT
TAGTTGGTG-GAGTGATTTGTCTGGTTAATTCCGTTAACGA--ACGAGACCGCTGCCTGCTAAATAGCTC----GGTGAG
TGAT-TTTCA-CTGAC-TTGA-GCTTCTTAGAGGGACGTGCATTTTTTT-AGATGCA-GGAAGATAGCGGCAATAACAGG
TCTGTGATGCCCTTAGATGTTCTGGGCCGCACGCGCGCTACACTGATGTGTTC-AACG-A--GT-TTTTCCTTGGCTG-A
GAAGCCTGGGCAATCTTTTGAACTCGCATCGTGATAGGGATAGATTATTGCAATTATTGATCTTGAACGAGGAATTCCTA
GTAGACGCAGAT-CATCAATCTGCGTCGATTACGTCCCTGCCCTTTGTACACACCGCCCGTCGCACCTATTAATAAGCGG
AGGAAAAGAAACTAACAA-GGATTCCC-TCAGTAAGGGCGACTGAAGCGGGA-AGAGCTCAAGATGTGAATCGGTGT---
-TTCG---------GCACTGAATTGTGGTCTATAGATTCT-TGCATT-AAT--GG-CCGGGTTAAG-TCTCTTGGAATAG
AGCGGCAGAGAGGGTGAGACCCCCGTGAACCTGGACTTTG-GAGCGAG-TTTCAACGAGTCGAGTTGTTTGGGATTGCAG
CTCAAAGTGGGAGGTAAATTCCTTCTAAAGCTAAATATGGGCGAGACACCGATAGTGTACAAGTACCGTGAGGGAAAGAT
GCAAAGAACTTTGAAAAGAGAGTTAAAGAGTACCTGAAATTGCTGAAAGGGAAGCGAAGGAAATCAGTGA-AGGTCTA-G
TTGCATTTTCTTGTTTGC--TTGCAG-GCGAGACGCTGTGACG--GGCCGC--GCAACGCTTGATTGGGTT-GGATTAAT
TA-----CCCCAGTGGGAGTT-------GACCTCTG---AGGGAACA------------ATTTGACC-TGAT--------
TGAG-----TT---GGTGCAAAATGG-CTTTCTTCTCCCCGTTACCGTGCTAAAGCTTACCGTGTAGATCCAGTTCCAAA
TACAACA-GA-TCAATTCTT-C-GCTTTCATCGCATATGA-ATGTGATTTATTTGAAGAAGGTTCATTAGCTAACTTAAC
AGCATCTATTATTGGTAACGTATTCGGTTTCAAAGCTGTTTCTGCATTACGTTTAGAAGATATGCGTATTCCTCACTCAT
ACTTAAAAACATTCCAAGGTCCTGCAACTGGTATTATTGTAGAACGTGAACGTTTAAACAAATACGGTGCTCCATTATTA
GGTGCTACAGTAAAACCAAAATTAGGTTTATCTGGTAAAAACTACGGTCGTGTAGTTTACGAAGGTTTAAAAGGTGGTTT
AGACTTCTTAAAAGATGACGAAAACATTAACTCTCAACCATTTATGCGTTGGAGAGAACGTTTCTTATACTGTATGGAAG
GTATTAACCGTGCTGCTGCTGCTACAGGTGAAGTTAAAGGTTCATACTTAAACATCACTGCTGGTACAATGGAAGAAGTA
TACAAACGTGCTGAGTATGCTAAAGCAGTTGGTTCTATTGTTGTTATGATCGACTTAGTAATGGGTTACACAGCAATTCA
AAGTTCTGCTATCTGGGCTCGTGATAACGATATGCTTTTACACTTACACCGTGCAGGTAACTCAACTTACGCTCGTCAAA
AAAATCA-TGGTATTAACTTCCGTGTTATTTGTAAA-TGGATGCGTATGTCTGGTGTAGACCATA--TC-CA-C-GCTGG
TACAGTTGTAGGTAAATTAGAAGGTGATCCTTTAATGATTAAA
>Gomphonema_gracile Concatenation of 3 sequences
AAACTGCG-AATGGCTCATTATATCAGTTATAGTTTATTTGATAGTCCCTT-ACTACTTGG-A--TAACCGTAGTAATTC
TAGAGCTAATACATGCATCAAT-ACCCTTCTCGGG-TA-----GTATTTATTAGA-TTGAAACCAACCCCTTC--GGGGT
GATGTGGTGATTCATAATAAGTTTGCGAATCGCATGACTT--TGTCGGCGATGGATCATTCAAG-TTTCTG-CCCTATCA
GCTTTGGATGGTAGGGTATTGGCCTACCATGGCTTTAACGGGTAACGGAGGATTAGGGTTTGATTCCGGAGAGGGAGCCT
-GAGAGACGGCTACCACATCCAAGGAAGGCAGCAGGCGCGTAAATTACCCAATCCTGACACAGGGAGGTAGTGACAATAA
ATAACAATGCCGGGCC--TTTCAGGTCTGGCACTTGGAATGAGAACAACTCAAACCACTTATCGAGGATCAATTGGAGGG
CAAG-TCTGGTGCCAGCAGCCGCGGTAATTCCAGCTCCAATAGCGTATATTAAAG-TTGTTGCAGTTAAAAAGCTCGTAG
-TTGGATTTGTGGCAGTGCCATCC-TTGGG--AGG-AATTCGTGTGGCATTAGGTTGTTGCATG-GGGGATACTCAA-CT
TTTACTGTGAAAAAATCAGCGCGTT-C-A-AAGCAAGCTT-ATGCTCTTGAATGTATTAGCATGGAATAATAAGATAGGA
CTTTAGTACTATTTTGTTGG-TTTGCGTATTAAGGTAATGATTAATAGGGATAGTTG-GGGGTATT-CGTATTCCATTGT
CAGAGGTGAAATTCTTGGATTTTTGGAAGACGAACTAC-TGCGAAAGCATTTACC-AA--GGATGTTTTCATTAATCAAG
AACGAAAGTTAGGGGATCGAAGATGATTAGATACCATCGTAGTCTTAACCATAAACTATGCCGACAAGGGATTGGTGGGG
-TTTCGTAA-TGTCTCCATCAGCACCTTAGGAGAAATCA-TAAGTCTTTGGGTTCCGGGGGGAGT-ATGGTCGCAAGGCT
GAAACTTAAAGAAATTGACGGAAGGGCACCACCAGGAGTGGAGCC-TGCGGCTTAATTTGACTCAACACGGGGAAACTTA
CCAGGTCCAGACATAGTGA-GGATTGACAGATTGA-GAGCTC-TTTCTTGATTCTATGGGTGGTGGTGCATGGCCGTTCT
TAGTTGGTG-GAGTGATTTGTCTGGTTAATTCCGTTAACGA--ACGAGACCGCTGCCTGCTAAATAGCTC----GGTGAG
TGAT-TTTCA-CTGAC-TTGA-GCTTCTTAGAGGGACGTGCATTTTTTT-AGATGCA-GGAAGATAGCGGCAATAACAGG
TCTGTGATGCCCTTAGATGTTCTGGGCCGCACGCGCGCTACACTGATGTGTTC-AACG-A--GT-TTTTCCTTGGCTG-A
GAAGCCTGGGCAATCTTGTGAACTCGCATCGTGATAGGGATAGATTATTGCAATTATTGATCTTGAACGAGGAATTCCTA
GTAGACGCAGAT-CATCAATCTGCGTCGATTACGTCCCTGCCCTTTGTACACACCGCCCGTCGCACCTATTAATAAGCGG
AGGAAAAGAAACTAACAA-GGATTCCC-TCAGTAAGGGCGACTGAAGCGGGA-AGAGCTCAAAATGTGAATCGGTGT---
-TTCG---------GCACTGAATTGTGGTCTATAGATTCT-TGCATT-AAT--GG-CCGGGTTAAG-TCTCTTGGAATAG
AGCGGCAGAGAGGGTGAGACCCCCGTGAACCTGGACTTTG-GAGCGAG-TATCAACGAGTCGAGTTGTTTGGGATTGCAG
CTCAAAGTGGGAGGTAAATTCCTTCTAAAGCTAAATATGGGCGAGACACCGATAGTGTACAAGTACCGTGAGGGAAAGAT
GCAAAGAACTTTGAAAAGAGAGTTAAAGAGTACCTGAAATTGCTGAAAGGGAAGCGAAGGAAATCAGTGA-AGGTCTA-G
TTGCATTTTCTTGTTTGC--TTGCAG-GCGAGACGCTGTGACG--GGCCGC--GCAACGCTTGATTGGGAT-GGATTAAT
TA-----CCCCAGTGGGAGTT-------GACCTCTG---AGGGAACA------------ATTTGACC-TGAT--------
TGAG-----TT---GGTGCAAAATGG-TTTTCTTCTCCCCGTTACCGCGCTAAAGCTTACCGTGTAGATCCAGTTCCAAA
TACAACA-GA-TCAATTCTT-C-GCTTTCATCGCATACGA-ATGTGATTTATTTGAAGAAGGTTCATTAGCTAACTTAAC
AGCATCTATTATTGGTAACGTATTCGGTTTCAAAGCTGTTTCTGCATTACGTTTAGAAGATATGCGTATTCCTCACTCAT
ACTTAAAAACATTCCAAGGTCCTGCAACTGGTATTATTGTAGAACGTGAACGTTTAAACAAATATGGTGCTCCATTATTA
GGTGCTACAGTAAAACCAAAATTAGGTTTATCTGGTAAAAACTACGGCCGTGTAGTTTACGAAGGTTTAAAAGGTGGTTT
AGACTTCTTAAAAGATGACGAAAACATTAACTCTCAACCATTCATGCGTTGGAGAGAACGTTTCTTATACTGTATGGAAG
GTATTAACCGTGCTGCTGCTGCTACAGGTGAAGTTAAAGGTTCATACTTAAACATCACTGCTGGTACAATGGAAGAAGTA
TACAAACGTGCTGAATATGCTAAAGCAGTTGGCTCTGTAATTGTTATGATCGACTTAGTAATGGGTTACACAGCAATTCA
AAGTTCTGCTGTATGGGCTCGTGATAACGATATGCTTTTACACTTACACCGTGCAGGTAACTCAACTTACGCTCGTCAAA
AAAATCA-TGGTATTAACTTCCGTGTTATTTGTAAA-TGGATGCGTATGTCTGGTGTAGACCATA--TC-CA-C-GCTGG
TACAGTTGTAGGTAAATTAGAAGGTGATCCTTTAATGATTAAA
>Gomphonema_intricatum_FD383 Concatenation of 3 sequences
AAACTGCG-AATGGCTCATTATATCAGTTATAGTTTATTTGATAGTCCCTT-ACTACTTGG-A--TAACCGTAGTAATTC
TAGAGCTAATACATGCATCAAT-ACCCTTCTCGGG-TA-----GTATTTATTAGA-TTGAAACCAACCCCTTC--GGGGT
GATGTGGTGATTCATAATAAGTTTGCGAATCGCATGACTT--TGTCGGCGATGGATCATTCAAG-TTTCTG-CCCTATCA
GCTTTGGATGGTAGGGTATTGGCCTACCATGGCTTTAACGGGTAACGGAGGATTAGGGTTTGATTCCGGAGAGGGAGCCT
-GAGAGACGGCTACCACATCCAAGGAAGGCAGCAGGCGCGTAAATTACCCAATCCTGACACAGGGAGGTAGTGACAATAA
ATAACAATGCCGGGCC--TTTCAGGTCTGGCACTTGGAATGAGAACAACTCAAACCACTTATCGAGGATCAATTGGAGGG
CAAG-TCTGGTGCCAGCAGCCGCGGTAATTCCAGCTCCAATAGCGTATATTAAAG-TTGTTGCAGTTAAAAAGCTCGTAG
-TTGGATTTGTGGCAGTGCCATCC-TTGGG--AGG-AATTCGTGTGGCATTAGGTTGTTGCATG-GGGGATACTCAA-CT
TTTACTGTGAAAAAATCAGCGCGTT-C-A-AAGCAAGCTT-ATGCTCTTGAATGTATTAGCATGGAATAATAAGATAGGA
CTTAAGTACTATTTTGTTGG-TTTGTGTATTTAGGTAATGATTAACAGGGATAGTTG-GGGGTTTT-TGTATTCCATTGT
CAGAGGTGAAATTCTTGGATTTTTGGAAGACAAACTAC-TGCGAAAGCATTAACC-AA--GGATGTTTTCATTAATCAAG
AACGAAAGTTAGGGGATCGAAGATGATTAGATACCATCGTAGTCTTAACCATAAACTATGCCGACAAGGGATTGGTGGGG
-TTCCGTAA-TGTCTCCATCAGCACCTTAGGAGAAATCA-TAAGTCTTTGGGTTCCGGGGGGAGT-ATGGTCGCAAGGCT
GAAACTTAAAGAAATTGACGGAAGGGCACCACCAGGAGTGGAGCC-TGCGGCTTAATTTGACTCAACACGGGGAAACTTA
CCAGGTCCAGACATAGTGA-GGATTGACAGATTGA-GAGCTC-TTTCTTGATTCTATGGGTGGTGGTGCATGGCCGTTCT
TAGTTGGTG-GAGTGATTTGTCTGGTTAATTCCGTTAACGA--ACGAGACCGCTGCCTGCTAAATAGCTC----GGTGAG
TGAT-TTTCA-CTGAC-TTGA-GCTTCTTAGAGGGACGTGCATTTTTTT-AGATGCA-GGAAGATAGCGGCAATAACAGG
TCTGTGATGCCCTTAGATGTTCTGGGCCGCACGCGCGCTACACTGATGTGTTC-AACG-A--GT-TTTTCCTTGGCTG-A
GAAGCCTGGGCAATCTTGTGAACTCGCATCGTGATAGGGATAGATTATTGCAATTATTGATCTTGAACGAGGAATTCCTA
GTAGACGCAGAT-CATCAATCTGCGTCGATTACGTCCCTGCCCTTTGTACACACCGCCCGTCGCACCTATTAATAAGCGG
AGGAAAAGAAACTAACAA-GGATTCCC-TCAGTAAGGGCGACTGAAGCGGGA-AGAGCTCAAGATGTGAATCGGTGT---
-TTTG---------GCACTGAATTGTGGTCTATAGATTTT-TGCGTT-AAT--GG-CCGGATTAAG-TCTCTTGGAATAG
AGCGGCATAGAGGGTGAGACCCCCGTGAATCTGGACTTTA-GAGCGAT-TATCAACGAGTCGAGTTGTTTGGGATTGCAG
CTCAAAGTGGGAGGTAAATTCCTTCTAAAGCTAAATATGGGCGAGACACCGATAGTGTACAAGTACCGTGAGGGAAAGAT
GCAAAGAACTTTGAAAAGAGAGTTAAAGAGTACCTGAAATTGCTGAAAGGGAAGCGAAGGAAATCAGTGA-AGGTCTA-G
TCGCATTTTCTTGTTTGC--TTGCAG-GCGAGACGCTGTGACG--GATCGT--GCAACGCTTGGTTGGGTT-GGACTAAT
TA-----CCCCAGTGGGAGTT-------GACCTCTG---AGGGAACA------------GTTTGACT-TGAC--------
TGAG-----TT---GGTGCAAAATGG-TTTTCTTCTCCCC--TACCGTGCTAAAGCTTACCGTGTAGATCCAGTTCCAAA
TACAACA-GA-TCAATTCTT-C-GCGTTCATCGCATACGA-ATGTGATTTATTTGAAGAAGGTTCATTAGCTAACTTAAC
AGCATCTATTATTGGTAACGTATTCGGTTTTAAAGCTGTTTCTGCATTACGTTTAGAAGATATGCGTATTCCTCACTCAT
ACTTAAAAACATTCCAAGGTCCTGCAACTGGTATTATTGTAGAACGTGAGCGTTTAAACAAATATGGTGCTCCATTATTA
GGTGCTACAGTAAAACCAAAATTAGGTTTATCTGGTAAAAACTACGGTCGTGTAGTTTACGAAGGTTTAAAAGGTGGTCT
AGACTTCTTAAAAGATGACGAAAACATTAACTCTCAACCATTCATGCGTTGGAGAGAACGTTTCTTATACTGTATGGAAG
GTATTAACCGTGCTGCTGCCGCTACAGGTGAAGTTAAAGGTTCATACTTAAACATCACTGCAGGTACAATGGAAGAAGTA
TACAAACGTGCTGAATACGCTAAAGCAGTTGGCTCTATAGTTGTTATGATCGACTTAGTAATGGGTTACACAGCAATTCA
AAGTTCTGCTGTATGGGCTCGTGAAAACGATATGCTTTTACACTTACACCGTGCAGGTAACTCAACTTACGCTCGTCAAA
AAAATCA-TGGTATTAACTTCCGTGTTATTTGTAAA-TGGATGCGTATGTCTGGTGTAGATCATA--TC-CA-C-GCTGG
TACAGTTGTAGGTAAATTAGAAGGTGATCCTTTAATGATTAAA
>Gomphonema_micropus_AT-117.09 Concatenation of 3 sequences
AAACTGCG-AATGGCTCATTATATCAGTTATAGTTTATTTGATAATCCCTT-ACTACTTGG-A--TAACCGTAGTAATTC
TAGAGCTAATACATGCATCAAT-ACCCTTCTGGGG-TA-----GTATTTATTAGA-ATGAAACCAACCTCTTC--GGGGT
GATGTGGTGATTCATAATAAGATTGCAGATCGCACGGTT---TTCCGGCGATGGATCATTCAAG-TTTCTG-CCCTATCA
GCTTTGGATGGTAGGGTATTGGCCTACCATGGCTTTAACGGGTAACGGAGGATTAGGGTTTGATTCCGGAGAGGGAGCCT
-GAGAGACGGCTACCACATCCAAGGAAGGCAGCAGGCGCGTAAATTACCCAATCCTGACACAGGGAGGTAGTGACAATAA
ATAACAATGCCGGGCC--TTTCAGGTCTGGCACTTGGAATGAGAACAACTCAAACCACTTATCGAGGATCAATTGGAGGG
CAAG-TCTGGTGCCAGCAGCCGCGGTAATTCCAGCTCCAATAGCGTATATTAAAG-TTGTTGCAGTTAAAAAGCTCGTAG
-TTGGATTTGTGGTGGTTCCATCC-TTGGG--TGG-AATCTGTGTGGCATTAGGTTGTCGCGCA-GGGGATGCCCAT-CA
TTTACTGTGAAAAAATCAGCGCGTT-C-A-AAGCAGGCTT-ATGCCGTTGAATGTATTAGCATGGAATAATAAGATAGGA
CCTTGGTACTATTTTGTTGG-TTTGCGCACCGAGGTAATGATTAATAGGGATAGTTG-GGGGTATT-CGTATTCCATTGT
CAGAGGTGAAATTCTTGGATTTTTGGAAGACGAACTAC-TGCGAAAGCATTTACC-AA--GGATGTTTTCATTAATCAAG
AACGAAAGTTAGGGGATCGAAGATGATTAGATACCATCGTAGTCTTAACCATAAACTATGCCGACAAGGGATTGGTGGGG
-TTTCGTAA-TGTCTCCATCAGCACCTTATGAGAAATCA-CAAGTTTTTGGGTTCCGGGGGGAGT-ATGGTCGCAAGGCT
GAAACTTAAAGAAATTGACGGAAGGGCACCACCAGGAGTGGAGCC-TGCGGCTTAATTTGACTCAACACGGGAAAACTTA
CCAGGTCCAGACATAGTGA-GGATTGACAGATTGA-GAGCTC-TTTCTTGATTCTATGGGTGGTGGTGCATGGCCGTTCT
TAGTTGGTG-GAGTGATTTGTCTGGTTAATTCCGTTAACGA--ACGAGACCGCTGCCTGCTAAATAGCCC----GGTGAG
TGAT-TTTCA-CTGAC-TAGG-GCTTCTTAGAGGGACGTGCATTTTTTT-AGATGCA-GGAAGATAGCGGCAATAACAGG
TCTGTGATGCCCTTAGATGTTCTGGGCCGCACGCGCGCTACACTGATGTATTC-AACG-A--GT-GTTTCCTTGGCTG-A
GAAGCCTGGGCAATCTTTTGAACGTGCATCGTGATAGGGATAGATTATTGCAATTATTAATCTTGAACGAGGAATTCCTA
GTAAACGCAGAT-CATCAATCTGCATTGATTACGTCCCTGCCCTTTGTACACACCGCCCGTCGCACCTATTATTAAGCGG
AGGAAAAGAAACTAACCA-GGATTCCC-TCAGTAAGGGCGACTGAAGCGGGA-AGAGCTCAAGATGTTAATCGGTGC---
-CTCG---------GCGCTGAATTGTGGTCTATAGATTTT-CACGCT-ATT--GG-CAGGGTCAAG-TCCCTTGGAATAG
GGCGGCCTAGAGGGTGACACCCCCGTAAACCTTGCCTTTC-GAGTGAT-TATCAACGAGTCGAGTTGTTTGGGATTGCAG
CTCTAAGCGGGTGGTAAATTCCATCGAAAGCTAAATATTGGTGGGAAACCGATAGTGTACAAGTACCGTGAGGGAAAGAT
GCAAAGAACTTTGAAAAGAGAGTTAAAGAGTACCTGAAATTGCTGAAAGGGAAGCGAAGGAAACCAGTGT-TGACCAT-G
TCATATTTTCTTGTCTGC--TTGCAG-TCGGGACGCTGTGATA--GGTCAG--GTCTGACTTGGTTGAGCA-GAATTCAA
CT----GCGCA-AGGGGAGTT-------GACCCTTG---TATGCTGG------------AATCAGTT-TGAC--------
TGAG-----GT---GAGACGAAATGG-TTTTCTTCTCCCCG------------------------------------AAA
TACAACA-GAATCAATTCTT-C-GCTTTCATCGCATACGA-ATGTGATTTATTTGAAGAAGGTTCATTATCTAACTTAAC
AGCGTCTATCATTGGTAACGTATTCGGTTTCAAAGCCGTTTCTGCATTACGTTTAGAAGATATGCGTATTCCTCACTCAT
ACTTAAAAACATTCCAAGGTCCTGCAACTGGTATCATCGTAGAACGTGAACGTTTAAACAAATACGGTGCTCCATTATTA
GGTGCTACAGTAAAACCAAAATTAGGTTTATCTGGTAAAAACTACGGTCGTGTAGTTTACGAAGGTTTAAAAGGTGGTTT
AGACTTCTTAAAAGATGATGAGAATATTAACTCTCAACCGTTCATGCGTTGGAGAGAGCGTTTCTTATACTGTATGGAAG
CTATCAACCGTGCTTCTGCTGCTACAGGTGAAGTTAAAGGTTCATACCTAAACATTACTGCTGCTACAATGGAAGAAGTT
TACAAACGTGCTGAGTATGCTAAATCTGTAGGTTCTATCGTTGTAATGATCGATTTAGTTATGGGTTACACAGCAATTCA
AAGTTGTGCTATCTGGGCTCGTGAAAATGATATGCTTTTACATTTACACCGTGCAGGTAACTCAACTTACGCTCGTCAAA
AAAATCA-TGGTATTAACTTCCGTGTTATTTGTAAA-TGGATGCGTATGTCTGGTGTAGATCATA--TC-CAGCGGCTGG
GA-----------------------------------------
>Gomphonema_parvulum_FD240 Concatenation of 3 sequences
AAACTGCG-AATGGCTCATTATATCAGTTATAGTTTATTTGATAGTCCCTT-ACTACTTGG-A--TAACCGTAGTAATTC
TAGAGCTAATACATGCATCAAT-ACCCTTCTCGGG-TA-----GTATTTATTAGA-TTGAAACCAACCCCTTC--GGGGT
GATGTGGTGATTCATAATAAGTTTGCGAATCGCATGACTT--TGTCGGCGATGGATCATTCAAG-TTTCTG-CCCTATCA
GCTTTGGATGGTAGGGTATTGGCCTACCATGGCTTTAACGGGTAACGGAGGATTAGGGTTTGATTCCGGAGAGGGAGCCT
-GAGAGACGGCTACCACATCCAAGGAAGGCAGCAGGCGCGTAAATTACCCAATCCTGACACAGGGAGGTAGTGACAATAA
ATAACAATGCCGGGCC--TTTCAGGTCTGGCACTTGGAATGAGAACAACTCAAACCACTTATCGAGGATCAATTGGAGGG
CAAG-TCTGGTGCCAGCAGCCGCGGTAATTCCAGCTCCAATAGCGTATATTAAAG-TTGTTGCAGTTAAAAAGCTCGTAG
-TTGGATTTGTGGCAGTGCCATCC-TTGGG--AGG-AATTCGTGTGGCATTAGGTTGTTGCATG-GGGGATACTCAA-CT
TTTACTGTGAAAAAATCAGCGCGTT-C-A-AAGCAAGCTT-ATGCTCTTGAATGTATTAGCATGGAATAATAAGATAGGA
CTTTAGTACTATTTTGTTGG-TTTGCGTATTAAGGTAATGATTAATAGGGATAGTTG-GGGGTATT-CGTATTCCATTGT
CAGAGGTGAAATTCTTGGATTTTTGGAAGACGAACTAC-TGCGAAAGCATTTACC-AA--GGATGTTTTCATTAATCAAG
AACGAAAGTTAGGGGATCGAAGATGATTAGATACCATCGTAGTCTTAACCATAAACTATGCCGACAAGGGATTGGTGGGG
-TTTCGTAA-TGTCTCCATCAGCACCTTAGGAGAAATCA-TAAGTCTTTGGGTTCCGGGGGGAGT-ATGGTCGCAAGGCT
GAAACTTAAAGAAATTGACGGAAGGGCACCACCAGGAGTGGAGCC-TGCGGCTTAATTTGACTCAACACGGGGAAACTTA
CCAGGTCCAGACATAGTGA-GGATTGACAGATTGA-GAGCTC-TTTCTTGATTCTATGGGTGGTGGTGCATGGCCGTTCT
TAGTTGGTG-GAGTGATTTGTCTGGTTAATTCCGTTAACGA--ACGAGACCGCTGCCTGCTAAATAGCTC----GGTGAG
TGAT-TTTCA-CTGAC-TTGA-GCTTCTTAGAGGGACGTGCATTTTTTT-AGATGCA-GGAAGATAGCGGCAATAACAGG
TCTGTGATGCCCTTAGATGTTCTGGGCCGCACGCGCGCTACACTGATGTGTTC-AACG-A--GT-TTTTCCTTGGCTG-A
GAAGCCTGGGCAATCTTGTGAACTCGCATCGTGATAGGGATAGATTATTGCAATTATTGATCTTGAACGAGGAATTCCTA
GTAGACGCAGAT-CATCAATCTGCGTCGATTACGTCCCTGCCCTTTGTACACACCGCCCGTCGCACCTATTAATAAGCGG
AGGAAAAGAAACTAACAA-GGATTCCC-TCAGTAAGGGCGACTGAAGCGGGA-AGAGCTCATAATGTGAATCGGTGT---
-TTCG---------GCACTGAATTGTGGTCTATAGATTCT-TCCATT-AAT--GG-CCGGGTTAAG-TCTCTTGGAATAG
AGCGGCATAGAGGGTGAGACCCCCGTGAACCTGGACTTTA-GAGGGAG-TATCAACGAGTCGAGTTGTTTGGGATTGCAG
CTCAAAGTGGGAGGTAAATTCCTTCTAAAGCTAAATATGGGCGAGACACCGATAGTGTACAAGTACCGTGAGGGAAAGAT
GCAAAGAACTTTGAAAAGAGAGTTAAAGAGTACCTGAAATTGCTGAAAGGGAAGCGAAGGAAATCAGTGA-AGGTCTA-G
TTGCATTTTCTTGTTTGC--TTGCAG-GCGAGACGCTGTGACG--GGCCGC--GCAACGCTTGATTGGGTT-GGATTAAT
TA-----CCCCAGTGGGAGTT-------GACCTCTG---AGGGAACA------------ATTTGACG-TGAT--------
TGAG-----TT---GGTGCAAAATGG-TTTTCTTCTCCCCGTTACCGTGCTAAAGCTTACCGTGTAGATCCAGTTCCAAA
TACAACA-GA-TCAATTCTT-C-GCTTTCATCGCATACGA-ATGTGATTTATTTGAAGAAGGTTCATTATCTAACTTAAC
AGCATCTATTATTGGTAACGTATTCGGTTTCAAAGCTGTTTCTGCATTACGTTTAGAAGATATGCGTATTCCTCACTCAT
ACTTAAAAACATTCCAAGGTCCTGCAACTGGTATTATTGTAGAACGTGAACGTTTAAACAAATACGGTGCTCCATTATTA
GGTGCTACAGTAAAACCAAAATTAGGTTTATCTGGTAAAAACTACGGTCGTGTAGTTTACGAAGGTTTAAAAGGTGGTTT
AGACTTCTTAAAAGATGACGAAAACATTAACTCTCAACCTTTCATGCGTTGGAGAGAGCGTTTCTTAAACTGTATGGAAG
GTATTAACCGTGCTTCTGCTGCTACAGGTGAAGTTAAAGGTTCATACTTAAACATTACTGCTGGTACAATGGAAGAAGTA
TACAAACGTGCTGAGTATGCTAAAGCAGTTGGTTCTGTAATTGTTATGATTGACTTAGTAATGGGTTACACAGCAATTCA
AAGTTCTGCTATCTGGGCTCGTGATAACGATATGCTTTTACACTTACACCGTGCAGGTAACTCAACTTACGCTCGTCAAA
AAAATCA-TGGTATTAACTTCCGTGTTATTTGTAAA-TGGATGCGTATGTCTGGTGTAGATCATA--TT-CA-C-GCTGG
TACAGTTGTAGGTAAATTAGAAGGTGATCCTTTAATGATTAAA
>Gomphonema_productum_AT-160Gel27 Concatenation of 3 sequences
AAACTGCG-AATGGCTCATTATATCAGTTATAGTTTATTTGATAGTCCCTT-ACTACTTGG-A--TAACCGTAGTAATTC
TAGAGCTAATACATGCATCAAT-ACCCTTCTCGGG-TA-----GTATTTATTAGA-TTGAAACCAACCCCTTC--GGGGT
GATGTGGTGATTCATAATAAGTTTGCGAATCGCACGACT---TGTCGGCGATGGATCATTCAAG-TTTCTG-CCCTATCA
GCTTTGGATGGTAGGGTATTGGCCTACCATGGCTTTAACGGGTAACGGAGGATTAGGGTTTGATTCCGGAGAGGGAGCCT
-GAGAGACGGCTACCACATCCAAGGAAGGCAGCAGGCGCGTAAATTACCCAATCCTGACACAGGGAGGTAGTGACAATAA
ATAACAATGCCGGGCC--TTCTAGGTCTGGCACTTGGAATGAGAACAACTCAAACCACTTATCGAGGATCAATTGGAGGG
CAAG-TCTGGTGCCAGCAGCCGCGGTAATTCCAGCTCCAATAGCGTATATTAAAG-TTGTTGCAGTTAAAAAGCTCGTAG
-TTGGATTTGTGGCCGTGCCATCC-TTGGG--AGG-AATTTGTGTGGCATTAGGTTGTTGCATG-GGGGATACTCAA-CA
TTTACTGTGAAAAAATCAGCGCGTT-C-A-AAGCAAGCTT-ATGCTCTTGAATGTATTAGCATGGAATAATAAGATAGGA
CCTTGGTACTATTTTGTTGG-TTTGCGCACCGAGGTAATGATTAATAGGGACAGTTG-GGGGTATT-CGTATTCCATTGT
CAGAGGTGAAATTCTTGGATTTTTGGAAGACGAACTAC-TGCGAAAGCATTTACC-AA--GGATGTTTTCATTAATCAAG
AACGAAAGTTAGGGGATCGAAGATGATTAGATACCATCGTAGTCTTAACCATAAACTATGCCGACAAGGGATTGGTGGGG
-TTTCGTAA-TGTCTCCATCAGCACCTTAGGAGAAATCA-TAAGTCTTTGGGTTCCGGGGGGAGT-ATGGTCGCAAGGCT
GAAACTTAAAGAAATTGACGGAAGGGCACCACCAGGAGTGGAGCC-TGCGGCTTAATTTGACTCAACACGGGAAAACTTA
CCAGGTCCAGACATAGTGA-GGA-TGACAGATTGA-GAGCTC-TTTCTTGATTCTATGGGTGGTGGTGCATGGCCGTTCT
TAGTTGGTG-GAGTGATTTGTCTGGTTAATTCCGTTAACGA--ACGAGACCGCTGCCTGCTAAATAGCTC----GGTTAG
TGAT-TTTCA-CTGGC-TTGA-GCTTCTTAGAGGGACGTGCATTTTTTT-AGATGCA-GGAAGATAGCGGCAATAACAGG
TCTGTGATGCCCTTAGATGTTCTGGGCCGCACGCGCGCTACACTGATGTGTTC-AACG-A--GT-TTTTCCTTGGCTG-A
GAAGCCTGGGCAATCTTTTGAACTCGCATCGTGATAGGGATAGATTATTGCAATTATTGATCTTGAACGAGGAATTCCTA
GTAGACGTAGAT-CATCAATCTGCGTCGATTACGTCCCTGCCCTTTGTACACACCGCCCGTCGCACCTATTAATAAGCGG
AGGAAAAGAAACTAACAA-GGATTCCC-TCAGTAAGGGCGACTGAAGCGGGA-AAAGCTCAAGATGTGAATCGGTGT---
-TTCG---------GCACTGAATTGTGGTCTATAGATTCT-TACGCT-AAT--GG-CTGGACGAAG-TCCCTTGGAATAG
GGCAGCATAGAGGGTGAGACTCCCGTGCGTCTGGACTTTG-GAGTGAG-TTTCAAAGAGTCGAGTTGTTTGGGATTGCAG
CTCTAAGTGGGAGGTAAATTCCTTCTAAAGCTAAATATGGGCGAGACACCGATAGTGTACAAGTACCGTGAGGGAAAGAT
GCAAAGAACTTTGAAAAGAGAGTTAAAGAGTACCTGAAATTGCTGAAAGGGAAGCGAAGGAAACTAGTGA-TGGTCTA-G
TCGCATTTTCTTGTTTGC--TTGCAG-GCGAGACGCTGTGACG--GACTGC--GCAACACTTGGTTGGGTT-GGTTCAAT
TA-----CCCCAGTGGGAGTC-------GACCTCTG---AGGGAACG------------ATTTGACT-TGAC--------
TGAG-----TT---GGGGCGAAATGG-TTTTCTTCTCCCCGT-----------------------------------AAA
TACAACA-GA-TC-ATTCTT-C-GCTTTCATCGCATACGA-ATGTGATTTATTCGAAGAAGGTTCATTAGCTAACTTAAC
AGCATCTATTATTGGTAACGTATTCGGTTTCAAAGCTGTTTCTGCATTACGTTTAGAAGATATGCGTATTCCTCACTCAT
ACTTAAAAACATTCCAAGGTCCTGCTACTGGTATTATTGTAGAACGTGAACGTTTAAACAAATACGGTGCTCCATTATTA
GGTGCTACAGTAAAACCGAAATTAGGTTTATCTGGTAAAAACTACGGTCGTGTAGTTTATGAAGGTTTAAAAGGTGGTTT
AGACTTCTTAAAAGATGACGAAAACATTAACTCTCAACCATTCATGCGTTGGAGAGAACGTTTCTTATACTGTATGGAAG
GTATTAACCGTGCGTCTGCTGCTACAGGTGAAGTTAAAGGTTCATACTTAAACATCACTGCTGGTACAATGGAAGAAGTA
TACAAACGTGCTGAGTATGCTAAAGCAGTTGGTTCTGTAGTTGTAATGATCGATTTAGTTATGGGTTATACAGCAATTCA
AAGTTCTGCTATCTGGGCTCGTGACAACGATATGCTTTTACATTTACACCGTGCAGGTAACTCAACTTACGCTCGTCAAA
AAAATCA-CGGTATTAACTTCCGTGTTATTTGTAAA-TGGATGCGTATGTCTGGTGTAGATCATA--TC-CA-C-GCTGG
TA-----------------------------------------
>Gomphonema_sp._1LB Concatenation of 3 sequences
AAACTGCG-AATGGCTCATTATATCAGTTATAGTTTATTTGATAGTCCCTT-ACTACTTGG-A--TAACCGTAGTAATTC
TAGAGCTAATACATGCATCAAT-ACCCTTCTCGGG-TA-----GTATTTATTAGA-TTGAAACCAACCCCTTC--GGGGT
GATGTGGTGATTCATAATAAGTTTGCGAATCGCATGACTT--TGTCGGCGATGGATCATTCAAG-TTTCTG-CCCTATCA
GCTTTGGATGGTAGGGTATTGGCCTACCATGGCTTTAACGGGTAACGGAGGATTAGGGTTTGATTCCGGAGAGGGAGCCT
-GAGAGACGGCTACCACATCCAAGGAAGGCAGCAGGCGCGTAAATTACCCAATCCTGACACAGGGAGGTAGTGACAATAA
ATAACAATGCCGGGCC--TTTCAGGTCTGGCACTTGGAATGAGAACAACTCAAACCACTTATCGAGGATCAATTGGAGGG
CAAG-TCTGGTGCCAGCAGCCGCGGTAATTCCAGCTCCAATAGCGTATATTAAAG-TTGTTGCAGTTAAAAAGCTCGTAG
-TTGGATTTGTGGCCGTGCCATCC-TTGGG--AGG-AATTTGTGTGGCATTAGGTTGTTGCATG-GGGGATACTCAA-CA
TTTACTGTGAAAAAATCAGCGCGTT-C-A-AAGCAAGCTT-ATGCTCTTGAATGTATTAGCATGGAATAATAAGATAGGA
CCTTGGTACTATTTTGTTGG-TTTGCGCACCGAGGTAATGATTAATAGGGACAGTTG-GGGGTATT-CGTATTTCATTGT
CAGAGGTGAAATTCTTGGATTTTTGGAAGACGAACTAC-TGCGAAAGCATTTACC-AA--GGATGTTTTCATTAATCAAG
AACGAAAGTTAGGGGATCGAAGATGATTAGATACCATCGTAGTCTTAACCATAAACTATGCCGACAAGGGATTGGCGGGG
-TTTCGTAA-TGTCTCCGTCAGCACCTTAGGAGAAATCA-TAAGTCTTTGGGTTCCGGGGGGAGT-ATGGTCGCAAGGCT
GAAACTTAAAGAAATTGACGGAAGGGCACCACCAGGAGTGGAGCC-TGCGGCTTAATTTGACTCAACACGGGAAAACTTA
CCAGGTCCAGACATAGTGA-GGATTGACAGATTGA-GAGCTC-TTTCTTGATTCTATGGGTGGTGGTGCATGGCCGTTCT
TAGTTGGTG-GAGTGATTTGTCTGGTTAATTCCGTTAACGA--ACGAGACCGCTGCCTGCTAAATAGTTC----GGTTAG
TGAT-TTTCA-CTGGC-CTGA-GCTTCTTAGAGGGACGTGCATTTTTTT-AGATGCA-GGAAGATAGCGGCAATAACAGG
TCTGTGATGCCCTTAGATGTTCTGGGCCGCACGCGCGCTACACTGATGTGTTC-AACG-A--GT-TTTTCCTTGGCTG-A
GAAGCCTGGGCAATCTTTTGAACTCGCATCGTGATAGGGATAGATTATTGCAATTATTGATCTTGAACGAGGAATTCCTA
GTAGACGCAGAT-CATCAATCTGCGTCGATTACGTCCCTGCCCTTTGTACACACCGC------------TTAATAAGCGG
AGGAAAAGAAACTAACAA-GGATTCCC-TCAGTAAGGGCGACTGAAGCGGGA-AAAGCTCATGATGTGAATCGGTGT---
-TTCG---------GCACTGAATTGTGGTCTATAGATTCT-TACACT-AGT--GG-CTGGGTTAAG-TCCCTTGGAATAG
GGCGGCATAGAGGGTGAGACCCCCGTGAACCTGGGCTTTG-GAGTGAG-TTTCAACGAGTCGAGTTGTTTGGGATTGCAG
CTCTAAGTGGGAGGTAAATTCCTTCTAAAGCTAAATATGGGCGAGACACCGATAGTGTACAAGTACCGTGAGGGAAAGAT
GCAAAGAACTTTGAAAAGAGAGTTAAAGAGTACCTGAAATTGCTGAAAGGGAAGCGAAGGAAACTAGTGA-TGGTCTA-G
TTGCATTTTCTTGTTTGC--TTGCAG-GCGAGACGCTGTGACG--GACTGC--GCAACACTTTGTTGGGTT-GTTTCAAT
TA-----CCCCGGAGGGAGTT-------GACCTTTG---AGGGAACG------------ATTTGACT-TGAC--------
TGAG-----TT---GGGGCGAAATGG-TTTTCTTCTCCCCGTTACCGTGCTAAAGCTTACCGTGTAGATCCAGTTCCAAA
TACAACA-GA-TCAATTCTT-C-GCTTTCATCGCATACGA-ATGTGATTTATTCGAAGAAGGTTCACTAGCTAACTTAAC
AGCATCTATTATTGGTAACGTATTCGGTTTCAAAGCTGTTTCTGCATTACGTTTAGAAGATATGCGTATTCCTCACTCAT
ACTTAAAAACATTCCAAGGTCCTGCTACTGGTGTTATTGTAGAACGTGAACGTTTAAACAAATACGGTGCTCCATTATTA
GGTGCTACAGTAAAACCAAAATTAGGTTTATCTGGTAAAAACTACGGTCGTGTAGTTTACGAAGGTTTAAAAGGTGGTTT
AGACTTCTTAAAAGATGACGAAAACATTAACTCTCAACCATTTATGCGTTGGAGAGAGCGTTTCTTATACTGTATGGAAG
GTATTAACCGTGCCGCTGCTGCTACAGGTGAAGTTAAAGGTTCGTACTTAAACATCACTGCTGGTACAATGGAAGAAGTA
TACCACCGTGCTGAATACGCTAAATCAGTTGGCTCTATAGTTGTGATGATCGATTTAGTTATGGGTTACACAGCAATTCA
AAGTTCTGCTCTTTGGGCTCGTAACAACGATATGGTTTTACATTTACACCGTGCGGGTAACTCAACTTATGCTCGTCAAA
AAAACCA-TGGTATTAACTTCCGTGTTATTTGTAAA-TGGATGCGTATGTCTGGTGTAGATCATA--TC-CA-C-GCTGG
TACAGTTGTTGGTAAATTAGAAGGTGATCCTTTAATGATTAAA
>Gomphonemasp.CH024 Concatenation of 3 sequences
AAACTGCG-AATGGCTCATTATATCAGTTATAGTTTATTTGATAGTCCCTT-ACTACTTGG-A--TAACCGTAGTAATTC
TAGAGCTAATACATGCATCAAT-ACCCTTCTCGGG-TA-----GTATTTATTAGA-TTGAAACCAACCCCTTT--GGGGT
GATGTGGTGATTCATAATAAGTTTGCGAATCGCATGACTT--TGTCGGCGATGGATCATTCAAG-TTTCTG-CCCTATCA
GCTTTGGATGGTAGGGTATTGGCCTACCATGGCTTTAACGGGTAACGGAGGATTAGGGTTTGATTCCGGAGAGGGAGCCT
-GAGAGACGGCTACCACATCCAAGGAAGGCAGCAGGCGCGTAAATTACCCAATCCTGACACAGGGAGGTAGTGACAATAA
ATAACAATGCCGGGCC--TTTCAGGTCTGGCACTTGGAATGAGAACAACTCAAACCACTTATCGAGGATCAATTGGAGGG
CAAG-TCTGGTGCCAGCAGCCGCGGTAATTCCAGCTCCAATAGCGTATATTAAAG-TTGTTGCAGTTAAAAAGCTCGTAG
-TTGGATTTGTGGCAGTGCCATCC-TTGGG--AGG-AATTCGTGTGGCATTAGGTTGTTGCATG-GGGGATACTCAA-CT
TTTACTGTGAAAAAATCAGCGCGTT-C-A-AAGCAAGCTT-ATGCTCTTGAATGTATTAGCATGGAATAATAAGATAGGA
CTGTAGTACTATTTTGTTGG-TTTGTGTATTACTGTAATGGTTAAAAGGGACAGTTG-GGGGTATT-TGTATTCCATTGT
CAGAGGTGAAATTCTTGGATTTTTGGAAGACAAACTAC-TGCGAAAGCATTTACC-AA--GGATGTTTTCATTAATCAAG
AACGAAAGTTAGGGGATCGAAGATGATTAGATACCATCGTAGTCTTAACCATAAACTATGCCGACAAGGGATTGGTGGGG
-TTTCGTAA-TGTCTCCATCAGCACCTTAAGAGAAATCA-TAAGTCTTTGGGTTCCGGGGGGAGT-ATGGTCGCAAGGCT
GAAACTTAAAGAAATTGACGGAAGGGCACCACCAGGAGTGGAGCC-TGCGGCTTAATTTGACTCAACACGGGGAAACTTA
CCAGGTCCAGACATAGTGA-GGATTGACAGATTGA-GAGCTC-TTTCTTGATTCTATGGGTGGTGGTGCATGGCCGTTCT
TAGTTGGTG-GAGTGATTTGTCTGGTTAATTCCGTTAACGA--ACGAGACCGCTGCCTGCTAAATAGCTC----GGTGAG
TGAT-TTTCA-CTGAC-TTGA-GCTTCTTAGAGGGACGTGCATTTTTTT-AGATGCA-GGAAGATAGCGGCAATAACAGG
TCTGTGATGCCCTTAGATGTTCTGGGCCGCACGCGCGCTACACTGATGTGTTC-AACG-A--GT-TTTTCCTTGGCTG-A
GAAGCCTGGGCAATCTTGTGAACTCGCATCGTGATAGGGATAGATTATTGCAATTATTGATCTTGAACGAGGAATTCCTA
GTAGACGCAGAT-CATCAATCTGCGTCGATTACGTCCCTGCCCTTTGTACACACCGCC-----------TTAATAAGCGG
AGGAAAAGAAACTAACAA-GGATTCCC-TCAGTAAGGGCGACTGAAGCGGGA-AGAGCTCAAGATGTGAATCGGTGT---
-TTCG---------GCACTGAATTGTGGTCTATAGATTCT-TGCATT-ATT--GA-CTGGGTTAAG-TCTCTTGGAATAG
AGCGGCGTAGAGGGTGAGACCCCCGTGAACCTGGGCTTTA-GAGCGAG-TATCAACGAGTCGAGTTGTTTGGGATTGCAG
CTCAAAGTGGGAGGTAAATTCCTTCTAAAGCTAAATATGGGCGAGACACCGATAGTGTACAAGTACCGTGAGGGAAAGAT
GCAAAGAACTTTGAAAAGAGAGTTAAAGAGTACCTGAAATTGCTGAAAGGGAAGCGAAGGAAATCAGTGA-AGGTCTA-G
TTGCATTTTCTTGTTTGC--TTGCAG-GCGAGACGCTGTGACG--GACCGC--GCAACGCTTGGTTGGGTT-GGATTAAT
TA-----CCCCAGTGGGAGTT-------GACCTCTG---AGGGAACA------------ATTTGACC-TGAC--------
TGAG-----TT---GGTGCAAAATGG-TTTTCTTCTCCCCGTTACCGTGCTAAAGCTTACCGTGTAGATCCAGTTCCAAA
TACAACA-GA-TCAATTCTT-C-GCTTTCATCGCATATGA-ATGTGATTTATTTGAAGAAGGTTCATTAGCTAACTTAAC
AGCATCTATTATTGGTAACGTATTCGGTTTCAAAGCTGTTTCTGCATTACGTTTAGAAGATATGCGTATTCCTCACTCAT
ACTTAAAAACATTCCAAGGTCCTGCGACTGGTATTATCGTAGAACGTGAACGTTTAAACAAATACGGTGCTCCATTATTA
GGTGCTACAGTAAAACCAAAATTAGGTTTATCTGGTAAAAACTACGGCCGTGTAGTTTATGAAGGTTTAAAAGGTGGTTT
AGACTTCTTAAAAGATGATGAAAACATTAACTCTCAACCATTCATGCGTTGGAGAGAACGTTTCTTATACTGTATGGAAG
GTATTAACCGTGCTGCTGCTGCTACAGGTGAAGTTAAAGGTTCATACTTAAACATCACTGCTGGTACAATGGAAGAAGTA
TACAAACGTGCTGAATATGCTAAAGCAGTTGGCTCTGTAATTGTTATGATCGATTTAGTTATGGGTTACACAGCAATTCA
AAGTTCTGCTGTTTGGGCTCGTGAAAACGATATGCTTTTACATTTACACCGTGCAGGTAACTCAACTTACGCTCGTCAAA
AAAATCA-TGGTATTAACTTCCGTGTTATTTGTAAA-TGGATGCGTATGTCTGGTGTAGATCATA--TT-CA-C-GCTGG
TACAGTTGTAGGTAAATTAGAAGGTGATCCTTTAATGATTAAA
>Gomphonemasp.CH026 Concatenation of 3 sequences
AAACTGCG-AATGGCTCATTATATCAGTTATAGTTTATTTGATAGTCCCTT-ACTACTTGG-A--TAACCGTAGTAATTC
TAGAGCTAATACATGCATCAAT-ACCCTTCTCGGG-TA-----GTATTTATTAGA-TTGAAACCAACCCCTTT--GGGGT
GATGTGGTGATTCATAATAAGTTTGCGAATCGCATGACTT--TGTCGGCGATGGATCATTCAAG-TTTCTG-CCCTATCA
GCTTTGGATGGTAGGGTATTGGCCTACCATGGCTTTAACGGGTAACGGAGGATTAGGGTTTGATTCCGGAGAGGGAGCCT
-GAGAGACGGCTACCACATCCAAGGAAGGCAGCAGGCGCGTAAATTACCCAATCCTGACACAGGGAGGTAGTGACAATAA
ATAACAATGCCGGGCC--TTTCAGGTCTGGCACTTGGAATGAGAACAACTCAAACCACTTATCGAGGATCAATTGGAGGG
CAAG-TCTGGTGCCAGCAGCCGCGGTAATTCCAGCTCCAATAGCGTATATTAAAG-TTGTTGCAGTTAAAAAGCTCGTAG
-TTGGATTTGTGGCAGTGCCATCC-TTGGG--AGG-AATTCGTGTGGCATTAGGTTGTTGCATG-GGGGATACTCAA-CT
TTTACTGTGAAAAAATCAGCGCGTT-C-A-AAGCAAGCTT-ATGCTCTTGAATGTATTAGCATGGAATAATAAGATAGGA
CCGTAGTACTATTTTGTTGG-TTTGCGTATTTCGGTAATGGTTAATAGGGATAGTTG-GGGGTATT-CGTATTCCATTGT
CAGAGGTGAAATTCTTGGATTTTTGGAAGACGAACTAC-TGCGAAAGCATTTACC-AA--GGATGTTTTCATTAATCAAG
AACGAAAGTTAGGGGATCGAAGATGATTAGATACCATCGTAGTCTTAACCATAAACTATGCCGACAAGGGATTGGTGGGG
-TTTCGTAA-TGTCTCCATCAGCACCTTAGGAGAAATCA-TAAGTCTTTGGGTTCCGGGGGGAGT-ATGGTCGCAAGGCT
GAAACTTAAAGAAATTGACGGAAGGGCACCACCAGGAGTGGAGCC-TGCGGCTTAATTTGACTCAACACGGGGAAACTTA
CCAGGTCCAGACATAGTGA-GGATTGACAGATTGA-GAGCTC-TTTCTTGATTCTATGGGTGGTGGTGCATGGCCGTTCT
TAGTTGGTG-GAGTGATTTGTCTGGTTAATTCCGTTAACGA--ACGAGACCGCTGCCTGCTAAATAGCTC----GGTGAG
TGAT-TTTCA-CTGAC-TTGA-GCTTCTTAGAGGGACGTGCATTTTTTT-AGATGCA-GGAAGATAGCGGCAATAACAGG
TCTGTGATGCCCTTAGATGTTCTGGGCCGCACGCGCGCTACACTGATGTGTTC-AACG-A--GT-TTTTCCTTGGCTG-A
GAAGCCTGGGCAATCTTGTGAACTCGCATCGTGATAGGGATAGATTATTGCAATTATTGATCTTGAACGAGGAATTCCTA
GTAGACGCAGAT-CATCAATCTGCGTCGATTACGTCCCTGCCCTTTGTACACACCGCC-----------TTAATAAGCGG
AGGAAAAGAAACTAACAA-GGATTCCC-TCAGTAAGGGCGACTGAAGCGGGA-AGAGCTCATGATGTGAATCGGTGT---
-TTCG---------GCACTGAATTGTGGTCTATAGATTCT-TGCATT-AAT--GG-CYGGGTTAAG-TCTCTTGGAATAG
AGCGGCATAGAGGGTGAGACCCCCGTGAACCTGGACTTTA-GAGTGAG-TATCGACGAGTCGAGTTGTTTGGGATTGCAG
CTCAAAGTGGGAGGTAAATTCCTTCTAAAGCTAAATATGGGCGAGACACCGATAGTGTACAAGTACCGTGAGGGAAAGAT
GCAAAGAACTTTGAAAAGAGAGTTAAAGAGTACCTGAAATTGCTGAAAGGGAAGCGAAGGAAATCAGTGA-AGGTTTA-G
TTGCATTTTCTTGTTTGC--TTGCAG-GCGAGACGCTGTGACG--AGCCGT--GCAACGCTTGATTGGGAT-GGATTAAT
TA-----CCCCAGTGGGAGTT-------GACCTCTG---AGGGAACA------------ATTTGACC-TGAT--------
TGAG-----TT---GGTGCAAAATGG-TTTTCTTCTCCCCGTTACCGTGCTAAAGCTTACCGTGTAGATCCAGTTCCAAA
TACAACA-GA-TCAATTCTT-C-GCTTTMATCGCATATGA-ATGTGATTTATTTGAAGAAGGTTCATTAGCTAACTTAAC
AGCATCTATTATTGGTAACGTATTCGGTTTCAAAGCTGTTTCTGCATTACGTTTAGAAGATATGCGTATTCCTCACTCAT
ACTTAAAAACATTCCAAGGTCCTGCAACTGGTATTATTGTAGAACGTGAACGTTTAAACAAATACGGTGCTCCATTATTA
GGTGCTACAGTAAAACCAAAATTAGGTTTATCTGGTAAAAACTACGGCCGTGTAGTTTATGAAGGTTTAAAAGGTGGTTT
AGACTTCTTAAAAGATGACGAAAACATTAACTCTCAACCATTCATGCGTTGGAGAGAACGTTTCTTATACTGTATGGAAG
GTATTAACCGTGCGGCTGCTGCTACAGGTGAAGTTAAAGGTTCATACTTAAACATCACTGCTGGTACAATGGAAGAAGTA
TACAAACGTGCTGAGTATGCTAAAGCAGTTGGTTCTGTAATTGTTATGATCGACTTAGTTATGGGTTACACAGCAATTCA
AAGTTCTGCTGTATGGGCTCGTGATAACGATATGCTTTTACACTTACACCGTGCAGGTAACTCAACTTACGCTCGTCAAA
AAAATCA-TGGTATTAACTTCCGTGTTATTTGTAAA-TGGATGCGTATGTCTGGTGTAGACCATA--TC-CA-C-GCTGG
TACAGTTGTAGGTAAATTAGAAGGTGATCCTTTAATGATTAAA
>Gomphonemasp.CH027 Concatenation of 3 sequences
AAACTGCG-AATGGCTCATTATATCAGTTATAGTTTATTTGATAGTCCCTT-ACTACTTGG-A--TAACCGTAGTAATTC
TAGAGCTAATACATGCATCAAT-ACCCTTCTCGGG-TA-----GTATTTATTAGA-TTGAAACCAACCCCTTT--GGGGT
GATGTGGTGATTCATAATAAGTTTGCGAATCGCATGACCT--AGTCGGCGATGGATCATTCAAG-TTTCTG-CCCTATCA
GCTTTGGATGGTAGGGTATTGGCCTACCATGGCTTTAACGGGTAACGGAGGATTAGGGTTTGATTCCGGAGAGGGAGCCT
-GAGAGACGGCTACCACATCCAAGGAAGGCAGCAGGCGCGTAAATTACCCAATCCTGACACAGGGAGGTAGTGACAATAA
ATAACAATGCCGGGCC--TTTCAGGTCTGGCACTTGGAATGAGAACAACTCAAACCACTTATCGAGGATCAATTGGAGGG
CAAG-TCTGGTGCCAGCAGCCGCGGTAATTCCAGCTCCAATAGCGTATATTAAAG-TTGTTGCAGTTAAAAAGCTCGTAG
-TTGGATTTGTGGCCGTGCCATCT-TTGGG--AGG-AACTTGTGTGGCATTAGCTTGTCGCACA-AGGGATACTCAA-CG
TTTACTGTGAAAAAATCAGCGCGTT-C-A-AAGCAAGCTT-ATGCTG-TGAATGTATTAGCATGGAATAATAAGATAGGA
CCTTGGTACTATTTTGTTGG-TTTGTGCACCGAGGTAATGATTAATAGGGACAGTTG-GGGGTATT-CGTATTCCATTGT
CAGAGGTGAAATTCTTGGATTTTTGGAAGACGAACTAC-TGCGAAAGCATTTACC-AA--GGATGTTTTCATTAATCAAG
AACGAAAGTTAGGGGATCGAAGATGATTAGATACCATCGTAGTCTTAACCATAAACTATGCCGACAAGGGATTGGTAGAG
-TTTCGTAA-TGTCTCTATCAGCACCTTAGGAGAAATCA-TAAGTCTTTGGGTTCCGGGGGGAGT-ATGGTCGCAAGGCT
GAAACTTAAAGAAATTGACGGAAGGGCACCACCAGGAGTGGAGCC-TGCGGCTTAATTTGACTCAACACGGGGAAACTTA
CCAGGTCCAGACATAGTGA-GGATTGACAGATTGA-GAGCTC-TTTCTTGATTCTATGGGTGGTGGTGCATGGCCGTTCT
TAGTTGGTG-GAGTGATTTGTCTGGTTAATTCCGTTAACGA--ACGAGACCGCTGCCTGCTAAATAGTTC----GGTTAG
TGAT-TTTCA-CTGGC-TTGA-GCTTCTTAGAGGGACGTGCATAATTTT-AAATGCA-GGAAGATAGCGGCAATAACAGG
TCTGTGATGCCCTTAGATGTTCTGGGCCGCACGCGCGCTACACTGATGTGTTC-AACG-A--GT-TTTTCCTTGGCTG-A
GAAGCCTGGGCAATCTTTTGAACTCGCATCGTGATAGGGATAGATTATTGCAATTATTGATCTTGAACGAGGAATTCCTA
GTAGACGCAAAT-CATCAATTTGCGTCGATTACGTCCCTGCCCTTTGTACACACCGCC-----------TTAATAAGCGG
AGGAAAAGAAACTAACTA-GGATTCCC-TCAGTAAGGGCGACTGAAGCGGGA-AGAGCTCATAATGTGAATCGGTGT---
-TTCG---------GCACTGAATTGTGGTCTATAGATTTT-CACGCT-ACT--GA-CTGGGTTAAG-TCCCTTGGAATAG
GGCGGCATAGAGGGTGAGACCCCCGTGAACCTGGACTTTG-GAGTGGA-TTTCAACGAGTCGAGTTGTTTGGGATTGCAG
CTCTAAGTGGGAGGTAAATTCCTTCTAAAGCTAAATATGGGCGAGACACCGATAGTGTACAAGTACCGTGAGGGAAAGAT
GCAAAGAACTTTGAAAAGAGAGTTAAAGAGTACCTGAAATTGCTGAAAGGGAAGCGAAGGAAACTAGTGA-TGGTCCT-G
TAGCATTTTCTCGTTGGC--TTGCTG-GCGAGACGCTGTTGCG--GACCGT--GCAACAGTTGGTTGGGGT-GGACCTAG
TA-----CCCCGCAGGTTGTT-------AACCTGTG---AAGGAATG------------GTCTAGCT-CGAC--------
TGAG-----TT---GGGGCAAAATGG-TTTTCTTCTCCCCGTTACCGTGCAAAAGCTTACCGTGTAGATCCAGTTCCAAA
TACAACA-GA-TCAATACTT-T-GCTTTCATCGCATATGA-ATGTGATTTATTCGAAGAAGGTTCATTATCTAACTTAAC
AGCGTCTATTATCGGTAACGTATTCGGTTTCAAAGCTGTTTCTGCATTACGTTTAGAAGATATGCGTATTCCTCACTCAT
ACTTAAAAACATTCCAAGGTCCTGCGACTGGTATCATTGTAGAACGTGAGCGTTTAAACAAATACGGTGCTCCATTATTA
GGTGCTACAGTAAAACCAAAATTAGGTTTATCTGGCAAAAACTACGGCCGTGTAGTATACGAAGGTTTAAAAGGTGGTTT
AGACTTCTTAAAAGATGACGAAAACATTAACTCTCAACCGTTTATGCGTTGGAGAGAACGTTTCTTAAACTGTATGGAAG
GTATTAACCGTGCTTCTTCAGCTACAGGTGAAGTTAAAGGTTCATACTTAAACATTACTGCAGGTACAATGGAAGAAGTG
TACAAACGTGCTGAATACGCTAAAGCAGTTGGTTCTGTTATCGTAATGATCGATTTAGTTATGGGCTATACAGCAATTCA
AAGTTCAGCTATTTGGGCTCGTGACAATGATATGCTTTTACACTTACACCGTGCAGGTAACTCAACTTACGCTCGTCAAA
AAAATCA-TGGTATTAACTTCCGTGTTATTTGTAAA-TGGATGCGTATGTCTGGTGTAGATCATA--TC-CA-C-GCTGG
TACAGTTGTTGGTAAATTAGAAGGTGATCCTTTAATGATTAAA
>GomphonemasubclavatumFD98 Concatenation of 3 sequences
AAACTGCG-AATGGCTCATTATATCAGTTATAGTTTATTTGATAGTCCCTT-ACTACTTGG-A--TAACCGTAGTAATTC
TAGAGCTAATACATGCATCAAT-ACCCTTCTCGGG-TA-----GTATTTATTAGA-TTGAAACCAACCCCTTC--GGGGT
GATGTGGTGATTCATAATAAGTTTGCGAATCGCATGACTT--TGTCGGCGATGGATCATTCAAG-TTTCTG-CCCTATCA
GCTTTGGATGGTAGGGTATTGGCCTACCATGGCTTTAACGGGTAACGGAGGATTAGGGTTTGATTCCGGAGAGGGAGCCT
-GAGAGACGGCTACCACATCCAAGGAAGGCAGCAGGCGCGTAAATTACCCAATCCTGACACAGGGAGGTAGTGACAATAA
ATAACAATGCCGGGCC--TTATAGGTCTGGCACTTGGAATGAGAACAACTCAAACCACTTATCGAGGATCAATTGGAGGG
CAAG-TCTGGTGCCAGCAGCCGCGGTAATTCCAGCTCCAATAGCGTATATTAAAG-TTGTTGCAGTTAAAAAGCTCGTAG
-TTGAATTTGTGGCAGTGCCATCC-TTGGG--AGG-AATTCGTGTGGCATTAGGTTGTTGCATG-GGGGATACTCAA-CT
TTTACTGTGAAAAAATCAGCGCGTT-C-A-AAGCAAGCTT-ATGCTCTTGAATGTATTAGCATGGAATAATAAGATAGGA
CTTTAGTACTATTTTGTTGG-TTTGCGTACAAAAGTAATGATTGATAGGGATAATTG-GGGGTTTT-CGTATTCCATTGT
CAGAGGTGAAATTCTTGGATTTTTGGAAGACGAACTAC-TGCGAAAGCATTAACC-AA--GGATGTTTTCATTAATCAAG
AACGAAAGTTAGGGGATCGAAGATGATTAGATACCATCGTAGTCTTAACCATAAACTATGCCGACAAGGGATTGGTGGGG
-TTTCGTAA-TGTCTCCATCAGCACCTTAGGAGAAATCA-TAAGTCTTTGGGTTCCGGGGGGAGT-ATGGTCGCAAGGCT
GAAACTTAAAGAAATTGACGGAAGGGCACCACCAGGAGTGGAGCC-TGCGGCTTAATTTGACTCAACACGGGGAAACTTA
CCAGGTCCAGACATAGTGA-GGATTGACAGATTGA-GAGCTC-TTTCTTGATTCTATGGGTGGTGGTGCATGGCCGTTCT
TAGTTGGTG-GAGTGATTTGTCTGGTTAATTCCGTTAACGA--ACGAGACCGCTGCCTGCTAAATAGCTC----GGTGAG
TGAT-TTTCA-CTGAC-TTGA-GCTTCTTAGAGGGACGTGCATTTTTTT-AGATGCA-GGAAGATAGCGGCAATAACAGG
TCTGTGATGCCCTTAGATGTTCTGGGCCGCACGCGCGCTACACTGATGTGTTC-ACCA-A--GT-TTTTCCTTGGCTGAA
GAAGGCTGGGCAATCTTTTGAACTCGCATCGTGATAGGGATAGATTATTGCAATTATTGATCTTGAACGAGGAATTCCTA
GTAGACGCAGAT-CATCAATCTGCGTCGATTACGTCCCTGCCCTTTGTACACACCGCCCGTCGCACCTATTAATAAGCGG
AGGAAAAGAAACTAACAA-GGATTCCC-TCAGTAAGGGCGACTGAAGCGGGA-AGAGCTCATGATGTGAATCGGTGT---
-TTCG---------GCACTGAATTGTGGTCTATAGATTCT-TGCATT-AAT--GG-CTGGGTTAAG-TCTCTTGGAATAG
AGCGGCATAGAGGGTGAGACCCCCGTGAACCTGGACTTTA-GAGCGAG-TTTCAACGAGTCGAGTTGTTTGGGATTGCAG
CTCAAAGTGGGAGGTAAATTCCTTCTAAAGCTAAATATGGGCGAGACACCGATAGTGTACAAGTACCGTGAGGGAAAGAT
GCAAAGAACTTTGAAAAGAGAGTTAAAGAGTACCTGAAATTGCTGAAAGGGAAGCGAAGGAAATCAGTGA-AGGTCTA-G
TTGCATTTTCTTGTTTGC--TTGCAG-GCGAGACGCTGTGACG--GACCGC--GCAACGCTTGATTGGGTT-GGATTAAT
TA-----CCCCAGTGGGAGTT-------GACCTCTG---AGGGAACA------------ATTTGACC-TGAT--------
TGAG-----TT---GGTGCAAAATGG-TTTTCTTCTCCCCGTTACCGTGCTAAAGCTTACCGTGTAGATCCAGTTCCAAA
TACAACA-GA-TCAATTCTT-C-GCTTTCATCGCATATGA-ATGTGATTTATTTGAAGAAGGTTCATTAGCTAACTTAAC
AGCATCTATTATTGGTAACGTATTCGGTTTCAAAGCTGTTTCTGCATTACGTTTAGAAGATATGCGTATTCCTCACTCAT
ACTTAAAAACATTCCAAGGTCCTGCGACTGGTATTATTGTAGAACGTGAGCGTTTAAACAAATACGGTGCTCCATTATTA
GGTGCTACAGTAAAACCAAAATTAGGTTTATCTGGTAAAAACTACGGTCGTGTAGTTTACGAAGGTTTAAAAGGTGGTTT
AGACTTCTTAAAAGATGACGAAAACATTAACTCTCAACCATTCATGCGTTGGAGAGAACGTTTCTTATACTGTATGGAAG
GTATTAACCGTGCTGCTGCTGCTACAGGTGAAGTTAAAGGTTCATACTTAAACATCACTGCTGGTACAATGGAAGAAGTA
TACAAACGTGCTGAGTATGCTAAAGCAGTTGGTTCTGTAATTGTTATGATCGACTTAGTAATGGGTTACACAGCAATTCA
AAGTTCTGCTATCTGGGCTCGTGAAAACGATATGCTTTTACACTTACACCGTGCAGGTAACTCAACTTACGCGCGTCAAA
AAAATCA-TGGTATTAACTTCCGTGTTATTTGTAAA-TGGATGCGTATGTCTGGTGTAGATCATA--TC-CA-C-GCTGG
TACAGTTGTAGGTAAATTAGAAGGTGATCCTTTAATGATTAAA
>Gomphonematruncatum Concatenation of 3 sequences
AAACTGCG-AATGGCTCATTATATCAGTTATAGTTTATTTGATAGTCCCTT-ACTACTTGG-A--TAACCGTAGTAATTC
TAGAGCTAATACATGCATCAAT-ACCCTTCTCGGG-TA-----GTATTTATTAGA-TTGAAACCAACCCCTTC--GGGGT
GATGTGGTGATTCATAATAAGTTTGCGAATCGCATGACCT--AGTCGGCGATGGATCATTCAAG-TTTCTG-CCCTATCA
GCTTTGGATGGTAGGGTATTGGCCTACCATGGCTTTAACGGGTAACGGAGGATTAGGGTTTGATTCCGGAGAGGGAGCCT
-GAGAGACGGCTACCACATCCAAGGAAGGCAGCAGGCGCGTAAATTACCCAATCCTGACACAGGGAGGTAGTGACAATAA
ATAACAATGCCGGGCC--TTTCAGGTCTGGCACTTGGAATGAGAACAACTCAAACCACTTATCGAGGATCAATTGGAGGG
CAAG-TCTGGTGCCAGCAGCCGCGGTAATTCCAGCTCCAATAGCGTATATTAAAG-TTGTTGCAGTTAAAAAGCTCGTAG
-TTGGATTTGTGGCTGTGCCATCT-TTGGG--AGG-AATTCGTGTGGCATTAGCTTGTTGCATG-GGGGATACTCAA-CG
TTTACTGTGAAAAAATCAGCGCGTT-C-A-AAGCAAGCTT-ATGCTG-TGAATGTATTAGCATGGAATAATAAGATAGGA
CCTTGGTACTATTTTGTTGG-TTTGTGCACCGAGGTAATGATTAATAGGGACAGTTG-GGGGTATT-CGTATTCCATTGT
CAGAGGTGAAATTCTTGGATTTTTGGAAGACGAACTAC-TGCGAAAGCATTTACC-AA--GGATGTTTTCATTAATCAAG
AACGAAAGTTAGGGGATCGAAGATGATTAGATACCATCGTAGTCTTAACCATAAACTATGCCGACAAGGGATTGGTAGAG
-TTTCGTAA-TGTCTCTATCAGCACCTTAGGAGAAATCA-TAAGTCTTTGGGTTCCGGGGGGAGT-ATGGTCGCAAGGCT
GAAACTTAAAGAAATTGACGGAAGGGCACCACCAGGAGTGGAGCC-TGCGGCTTAATTTGACTCAACACGGGGAAACTTA
CCAGGTCCAGACATAGTGAGGGATTGACAGATTGA-GAGCTC-TTTCTTGATTCTATGGGTGGTGGTGCATGGCCGTTCT
TAGTTGGTG-GAGTGATTTGTCTGGTTAATTCCGTTAACGA--ACGAGACCGCTGCCTGCTAAATAGCTC----GGTTAG
TGAT-TTTCA-CTGGC-TTGA-GCTTCTTAGAGGGACGTGCATAATTTT-AAATGCA-GGAAGATAGCGGCAATAACAGG
TCTGTGATGCCCTTAGATGTTCTGGGCCGCACGCGCGCTACACTGATGTGTTC-AACG-A--GT-TTTTCCTTGGCTG-A
GAAGCCTGGGCAATCTTTTGAACTCGCATCGTGATAGGGATAGATTATTGCAATTATTGATCTTGAACGAGGAATTCCTA
GTAGACGCAAAT-CATCAATTTGCGTCGATTACGTCCCTGCCCTTTGTACACACCGCCCGTCGCACCTATTAATAAGCGG
AGGAAAAGAAACTAACAA-GGATTCCC-TCAGTAAGGGCGACTGAAGCGGGA-AGAGCTCATAATGTGAATCGGTGT---
-TTCG---------GCACTGAATTGTGGTCTATAGATTCT-CACACT-ACT--GG-CTGGGTTAAG-TCCCTTGGAATAG
GGCGGCATAGAGGGTGAGACCCCCGTGAACCTGGACTTTG-GAGTGAG-TTTCAACGAGTCGAGTTGTTTGGGATTGCAG
CTCTAAGTGGGAGGTAAATTCCTTCTAAAGCTAAATATGGGCGAGACACCGATAGTGTACAAGTACCGTGAGGGAAAGAT
GCAAAGAACTTTGAAAAGAGAGTTAAAGAGTACCTGAAATTGCTGAAAGGGAAGCGAAGGAAACTAGTGA-TGGTCCT-G
TAGCATTTTCTTGTTGGC--TTGCTG-GCAAGACGCTGTTACG--GACCGC--GCAACACTTGGTTGAGAT-AGATCCAG
TA-----CCTCATTTGTCGTT-------GACATTTG----ATGGAAAG-----------GTTTGACT-TGAC--------
TGAG-----CT---GGGGCTAAATGG-TTTTCTTCTCCCCG-------------------------------------AA
TAC-ACA-GA-TCAATACTT-T-GCTTTCATTGCATACGA-ATGTGATTTATTTGAAGAAGGTTCATTATCTAACTTAAC
AGCATCTATCATCGGTAACGTATTCGGTTTTAAAGCTGTTTCTGCATTACGTTTAGAAGATATGCGTATTCCTCACTCAT
ACTTAAAAACATTCCAAGGTCCTGCGACTGGTATTATTGTAGAACGTGAACGTTTAAACAAATACGGTGCTCCATTATTA
GGTGCTACAGTAAAACCAAAATTAGGTTTATCTGGTAAAAATTATGGCCGTGTAGTTTACGAAGGTTTAAAAGGTGGTTT
AGACTTCTTAAAAGATGACGAAAACATTAACTCTCAACCGTTCATGCGTTGGAGAGAGCGTTTCTTAAACTGTATGGAAG
GTATTAACCGTGCTGCTTCAGCTACAGGTGAAGTAAAAGGTTCTTACTTAAACATTACTGCAGCTACAATGGAAGAAGTG
TACAAACGTGCTGAGTACGCTAAAGCAGTTGGTTCTATAATCGTAATGATCGATTTAGTTATGGGTTACACAGCAATTCA
AAGTTCAGCTATCTGGGCTCGTGAAAACGATATGCTTTTACACTTACACCGTGCAGGTAACTCAACTTACGCTCGTCAAA
AAAACCA-TGGTATTAACTTCCGTGTTATTTGTAAA-TGGATGCGTATGTCTGGTGTAGATCATA--TC-CA-C-GCTGG
TA-----------------------------------------
>Halamphoranormannii Concatenation of 3 sequences
AAACTGCG-AATGGCTCATTATATCAGTAATAGTTTATTTGATAGTCCCTC-ACTACTTGG-A--TAACCGTAGTAATTC
TAGAGCTAATACATGCGTTGAT-ACCCTTCCGGGG-TA-----GTATTTATTAGA-TTGAAACCAACCCCTCC--GGGGT
GATGTGGTGAATCATGATAAGCTTGCGGATCGCCGG---------TGGCGATGGATCATTCAAG-TTTCTG-CCCTATCA
GCTTTGGACGGTAAGGTATTGGCTTACCGTGGCTTTAACGGGTAACGGGGAATTAGGGTTCGATTCCGGAGAGGGAGCCT
-GAGAGACGGCTACCACATCCAAGGAAGGCAGCAGGCGCGTAAATTACCCAATCTTGACACAAGGAGGTAGTGACAATAA
ATAACAATGCCGGGCC-TTTATAGGTCTGGCAATTGGAATGAGAACAATTTAAACCCCTTATCGAGTATCAATTGGAGGG
CAAG-TCTGGTGCCAGCAGCCGCGGTAATTCCAGCTCCAATAGCGTATATTAAAG-TTGTTGCAGTTAAAAAGCTCGTAG
-TTGGATTTGTGGCGGTCCCATCC-TTGGG--TGG-ATCCTGTGTGGCATTAGGTTGTCGCGCA-GGGGATGCCCAT-CG
TTTACTGTGAAAAAATTAGAGTGTT-C-A-AAGCAGGCTT-ATGCTGTTGAATATATTAGCATGGAATAATGAGATAGGT
CCTTGGTACTATTTTGTTGG-TTTGCGCACCGAGGGAATGGTTAATAGGGACAGTTG-TGGGTATT-CGTATTCCATTGT
CAGAGGTGAAATTCTTGGATTTCTGGAAGACGAACTAA-TGCGAAAGCATTTACC-AA--GGATGTTTTCATTAATCAAG
AACGAAAGTTAGGGGATCGAAGATGATTAGATACCATCGTAGTCTTAACCATAAACTATGCCGACAAGGGATTGGCGGGG
-TTTCGTTA-CGTCTCCGTCAGCACCTTAGGAGAAATCA-CAAGTTTTTGGGTTCCGGGGGGAGT-ATGGTCGCAAGGCT
GAAACTTAAAGAAATTGACGGAAGGGCACCACCAGGAGTGGAGCC-TGCGGCTTAATTTGACTCAACACGGGAAAACTTA
CCAGGTCCAGACATAGTGA-GGATTGACAGATTGA-GAGCTC-TTTCTTGATTCTATGGGTGGTGGTGCATGGCCGTTCT
TAGTTGGTG-GAGTGATTTGTCTGGTTAATTCCGTTAACGA--ACGAGACCCCTGCCTGCTAAATAGTCC----TTTGAG
TGATTTTTCA-CTGAT-TCGG-GCTTCTTAGAGGGACGTGCATTCTATT-AGATGCA-GGAAGATAGGGGCAATAACAGG
TCTGTGATGCCCTTAGATGTTCTGGGCCGCACGCGCGCTACACTGATGCATTC-AACG-A--GT--AT-CCTTGGCCG-A
GAGGCTTGGGCAATCTTTTAAACGTGCATCGTGATAGGGATAGATTATTGCAATTATTAATCTTGAACGAGGAATTCCTA
GTAAACGCAGAT-CATCAATCTGCATTGATTACGTCCCTGCCCTTTGTACACACCGCCCGTCGCACCTATAATTAAGCGG
AGGAAAAGAAACTAACCA-GGATTGTC-TCAGTAAGGGCGACTGAAGCGACA-ATAGCTCACCATGTGAATCTGCCT---
--------------TGGCCGAATTGTGGTCT-----CACT-TGCGTT-ACG--AG-CTGGGCCAAG-TCCGTTGGAATAC
GGCAGCCAAGAGGGTGAGACTCCCGTGTGCCCGGCCCTTG-AAGCGAG-TGTCGTCGAGTCGAGTTGTTTGGGATTGCAG
CTCTAAGCGGATGGTAAATTCCATCGAAGGCTAAATACTGGTGGGAGACCGATAGCGTACAAGTACCGTGAGGGAAAGAT
GCAAAGAAGCGCGAAAGCGCTGTTAAAGAGTACCTGAACTTGCTGAAACGGAAGCGAAGGAAACCAGTGC-CAGCTGC-G
TCATACTTTCCCATTTGC--TTGCGA-GTGGGGCGCTGTGGCC--AGCGTT--GTCAGAACTAGTGGGAGG-GTACGGAA
GA----GCGCG-GTGGGAGAT-------GACCTCCGTTGCATGCGTGC---------------CATC-TGAC--------
TGAG---GTTG------ACGAAATGG-TTTCCTTCTTCCCG------------------------------------AAA
CACACTG-GA-TCAATTCTT-C-GCATTTATTGCATACGA-ATGTGATTTATTTGAAGAAGGTTCATTAGCTAACTTAAC
AGCTTCTATTATTGGTAACGTATTCGGTTTCAAAGCCGTATCTGCTTTACGTTTAGAAGATATGCGTATTCCTCACTCTT
ACTTAAAAACATTCCAAGGTCCTGCGACTGGTGTTGTTGTAGAGCGTGAGCGTTTAAACAAATATGGTACTCCATTATTA
GGTGCTACAGTAAAACCTAAATTAGGTTTATCTGGTAAAAACTATGGTCGTGTAGTATATGAAGGTTTAAAAGGTGGTTT
AGATTTCTTAAAAGATGATGAGAACATTAACTCACAACCATTCATGCGTTGGAGAGAGCGTTTCTTAAACTGTATGGAAG
GTATTAACCGTGCTTCTGCTGCTACAGGTGAAGTTAAAGGTTCATACTTAAACATCACTGCCGGTACAATGGAAGAAGTT
TACAAACGTGCTGAATATGCTAAATCAGTAGGTTCTATCATTGTAATGATCGATTTAGTTATGGGCTACACAGCAATTCA
AAGTGCTGCTATTTGGGCTCGTGAAAATGATATGTTATTACACTTACACCGTGCAGGTAACTCTACTTACGCTCGTCAAA
AGAACCA-CGGTATTAACTTCCGTGTAATCTGTAAA-TGGATGCGTATGTCTGGTGTAGATCACA--TC-CA-CCGCTGG
AA-----------------------------------------
>Hippodontacapitata Concatenation of 3 sequences
AAACTGCG-AACGGCTCATTATATCAGTTATAATTTATTTGATAGTCCCTT-ACTACTTGG-A--TAACCGTAGTAATTC
TAGAGCTAATACATGCGTCAAT-ACCCTTCTGGGG-TA-----GTATTTATTAGA-TGGAAACCAACCCCTTC--GGGGT
GATGTGGTGAATCATAATAAGCTTGCGGATCGCATGGCTTC-GGCCGGCGATGGATCATTCAAG-TTTCTG-CCCTATCA
GCTTTGGATGGTAGGGTATTGGCCTACCATGGCTTTAACGGGTAACGGGAAATTAGGGTTTGATTCCGGAGAGGGGGCCT
-GAGAGATGGCCACCACATCCAAGGAAGGCAGCAGGCGCGTAAATTACCCAATACTGACACAGTGAGGTAGTGACAATAA
ATAACAATGCCGGGCC-TTTATAGGTCTGGCAATTGGAATGAGAACAATTCAAATCCATTATCGAGGATCAATTGGAGGG
CAAG-TCTGGTGCCAGCAGCCGCGGTAATTCCAGCTCCAATAGCGTATATTAAAG-TTGTTGCAGTTAAAAAGCTCGTAG
-TTGGATTTGTGGTTTGTCCATCC-TTGGG--TGG-AACCTGTGTGGCATTAGGTTGTCGTGCA-GGGGATGCCCAT-CG
TTTACTGTGAAAAAATTAGAGTGTT-C-A-AAGCAGGCTT-ATGCCGTTGAATATATTAGCATGGAATAATGAGATAGGA
CTTTTTCGCTATTTTGTTGG-TTTGCGCGAAGAGGTAATGATTAATAGGGACAGTTG-GGGGTATT-CGTATTCCATTGT
CAGAGGTGAAATTCTTGGATTTCTGGAAGACGAACTAC-TGCGAAAGCATTTACC-AA--GGATGTTTTCATTAATCAAG
AACGAAAGTTAGGGGATCGAAGATGATTAGATACCATCGTAGTCTTAACCATAAACTATGCCGACAAGGGATTGGTGGAG
-TCTCGTTA-CGTCTCCATCAGCACCTTATGAGAAATCA-CAAGTCTTTGGGTTCCGGGGGGAGT-ATGGTCGCAAGGCT
GAAACTTAAAGAAATTGACGGAAGGGCACCACCAGGAGTGGAGCC-TGCGGCTTAATTTGACTCAACACGGGAAAACTTA
CCAGGTCCAGACATAGTGA-GGATTGACAGATTGA-GAGCTC-TTTCTTGATTCTATGGGTGGTGGTGCATGGCCGTTCT
TAGTTGGTG-GAGTGATTTGTCTGGTTAATTCCGTTAACGA--ACGAGACCGCTGCCTGCTAAATAGCCC----AGTGAG
TGAATTTTCA-CTGACTGCTG-GCTTCTTAGAGGGACGTGCATTCTATT-AGATGCA-GGAAGATAGCGGCAATAACAGG
TCTGTGATGCCCTTAGATGTCCTGGGCCGCACGCGCGCTACACTGATGCACTC-AACG-A--GT-TCTACCTTGGCCG-A
GAGGCCTGGGCAATCTTTTGAACGTGCATCGTGATAGGGATAGATTATTGCAATTTTTAATCTTGAACGAGGAATTCCTA
GTAAACGCAGAT-CATCAATCTGCATTGATTACGTCCCTGCCCTTTGTACACACCGCCCGTCGCACCTATTATTAAGCGG
AGGAAAAGAAACTAACCA-GGATTCCC-TCAGTAAGGGCGACTGAAGGGGGA-AGAGCTCAGAATGTGAATCTGCGC---
-CTCG---------GCGCCGAATTGTGATCTGCCGACTTG-AGCGTT-ATT--GG-CCGGGCTAAG-TCCCTTGGAACAG
GGCAGCAGAGAGGGTGAGACTCCCGTCCGCCTGGCCTTTG-GAGCTTGATGTCTAAGAGTCGAGTTGTTTGGGATTGCAG
CTCAAAGTGGGTGGTAAATTCCATCTAAAGCTAAATACTGGTGGGAGACCGATAGCGTACAAGTACCGTGAGGGAAAGAT
GCAAAGAACTTTGAAAAGAGAGTTAAAGAGTACCTGAAATTGCTGAAAGGGAAGCGAAGGAAACCAGTGC-CTGTCGA-G
TCATATTTCTCCCTCCGC--TTGCGG-GTGGGGCGCTGTGTCTTGGCTAGT--GTCAGGCTTGGTTGGGCC-GGCTGGAA
TC----GCGCA-GTGAGAGTT-------GATCACTG---CATGTCTGC-----------AGCGGGCT-TGAC--------
TGAG---GTTG------ACGAAATGG-TTTTCTTTACCCCG------------------------------------AAA
TACTACA-GAATGTATACTT-C-GCTTTCGTAGCATACGA-ATGTGATTTATTCGAAGAAGGTTCTTTATCTAACTTAAC
AGCGTCTATTATTGGTAACGTTTTTGGATTTAAAGCAATATCTGCTTTACGTTTAGAAGATATGCGTATTCCTCACTCAT
ACTTAAAAACGTTCCAAGGTCCAGCAACAGGTATCGTTGTAGAACGTGAGCGTTTAAACAAATACGGTATTCCATTATTA
GGTGCAACTGTAAAACCTAAATTAGGTTTATCTGGTAAAAACTACGGTCGTGTAGTTTACGAAGGTTTAAAAGGTGGTTT
AGACTTCTTAAAAGATGATGAAAACATTAACTCACAACCATTCATGCGTTGGAGAGAGCGTTTCTTATACTGTATGGAAG
GTATTAACCGTGCAACTGCAGCTACAGGTGAAACTAAAGGTTCATACTTAAACGTTACTTCAGCTACTATGGAAGAAGTT
TACAAACGTGCAGAGTATGCTAAAGCTGTAGGTTCTGTAATTATCATGATCGATTTAGTAATGGGTTATACAGCAATTCA
AAGTATTGCTTTATGGTCTCGTGAAAACGATATGGTTTTACATTTACACCGTGCTGGTAACTCTACTTACGCTCGTCAAA
AAAACCA-CGGTATTAACTTCCGTGTTATTTGTAAA-TGGATGCGTATGTCAGGTGTAGATCATA--TTCCA--CGCTTG
G------------------------------------------
>Mayamaeaatomusvar.atomus Concatenation of 3 sequences
AAACTGCG-AACGGCTCATTATATCAGTTATAGTTTATTTGATAGTCCCTT-ACTACTTGG-A--TAACCGTAGTAATTC
TAGAGCTAATACATGCGTCAAT-ACCGTTCTGCGG-TA-----GTATTTATTAGA-TGGAAACCTTCCGCTTC--GGCGT
GATGTGGTGATTCATAATAAGTTTGCGGATCGCATGGCTC--TGCCGGCGATGGATCATTCAAG-TTTCTG-CCCTATCA
GCTTTGGATGGTAGTGTATTGGACTACCATGGCTTTAACGGGTAACGGAGGATTAGGGTTTGATTCCGGAGAGGGGGCCT
-GAGAGATGGCCACCACATCCAAGGAAGGCAGCAGGCGCGTAAATTACCCAATTTCGACACGAAGAGGTAGTGACAATAA
ATAACAATGCCGGGCC-TTGTTAGGTCTGGCAATTGGAATGAGAACAATTTAAATCCATTATCGAGGATCAATTGGAGGG
CAAG-TCTGGTGCCAGCAGCCGCGGTAATTCCAGCTCCAATAGCGTATATTAAAG-TTGTTGCAGTTAAAAAGCTCGTAG
-TTGGATTTGTGGTGGCGCCATCC-TTGGG--TGG-AACCTGTGTGGCATTAGGTTGTCGTGCA-GGGGATGCCCAT-CG
TTTACTGTGAAAAAATTAGAGTGTT-C-A-AAGCAGGCTT-ATGCCGTTGAATATATTAGCATGGAATAATAAGATAGGC
CTTTGGTACTATTTTGTTGG-TTTGCGCACCAAAGGAATGATTAATAGGGACAGTTG-GGGCTCTT-CGTATTCCATTGT
CAGAGGTGAAATTCTTGGATTTCTGGAAGACGAACTAC-TGCGAAAGCATTGAGC-AA--GGATGTTTTCATTAATCAAG
AACGAAAGTTAGGGGATCGAAGATGATTAGATACCATCGTAGTCTTAACCATAAACTATGCCGGTTAGGGATTGGCAGGG
-TTTCGTTA-CGTCTCTGTCAGCACCTTATGAGAAATCATTAAACTTTTGGGTTCCGGGGGGAGT-ATGGTCGCAAGGCT
GAAACTTAAAGAAATTGACGGAAGGGCACCACCAGGAGTGGAGCT-TGCGGCTTAATTTGACTCAACACGGGAAAACTTA
CCAGGTCCAGACATAGTGA-GGATTGACAGATTGA-GAGCTC-TTTCTTGATTCTATGGGTGGTGGTGCATGGCCGTTCT
TAGTTGGTG-GAGTGATTTGTCTGGTTAATTCCGTTAACGA--ACGAGACCGCTGCCTGCTAAATAGTCC----CGCGAG
TGAT-TTTCA-CTGGC-GCGG-ACTTCTTAGAGGGACGTGCATTCTATT-AGATGCA-GGAAGATAGCGGCAATAACAGG
TCTGTGATGCCCTTAGATGTCCTGGGCCGCACGCGCGCTACACTGATGCATTC-AACG-A--GT-GTTTCCTTGGCCG-A
GAGGCCTGGGCAATCTTTTGAACGTGCATCGTGATAGGGATAGATTATTGCAATTATTAATCTTGAACGAGGAATTCCTA
GTAAACGCAACT-CATCAAGTTGCATTGATTACGTCCCTGCCCTTTGTACACACCGCCCGTCGCACCTATAACTAAGCGG
AGGAAAAGAAACTAACCA-GGATTCCG-TCAGTAAGGGCGACTGAAGCCGGA-ATAGCTCACCATGTGAATCTGCGC---
-GCCAT--------GCGCCGAATTGTGGTCTGGAGACGCGACACGTT-ACT--GG-CCGGGCCAAG-TCCCTTGGAACAG
GGCAGCTGAGAGGGTGAGACTCCCGTCCGCCTGGCCTCTG-GAGTGTGGCATCGACGAGTCGAGTTGTTTGGGATTGCAG
CTCTAAGTGGGTGGTAAATTCCATCTAAAGCTAAATATTGGTGGGAGACCGATAGCGAACAAGTACCGTGAGGGAAAGAT
GCAAAGAACTTTGAAAAGAGAGTTAAAGAGTACCTGAAATCGCTGAAACGGAAGCGAAGGAAACCAGTGG-TAGCTGC-G
TCATACTTCCCAGTCCGC--GTGCGG-GTTGGGCGCTGTGGCC--AGCGTG--GTCAGGCTTGGTGTGGAC-GGTCGGAC
CC----GCGTC-GAGGGAGTT-------GCCCTCGG---CATGTCTGC-----------GACTGTCT-GGAC--------
CGAG---GCTG------GCGAAATGG-TTTTCTTTACCCC--------------------------------------AA
CCTAACG-GA-TCACTACTT-T-GCTTTCCTTGCATACGA-ATGTGATTTATTTGAAGAAGGTTCTTTAGCTAACATTAC
AGCGTCTATCATTGGTAACGTATTCGGTTTTAAAGCAGTATCTGCTTTACGTTTAGAAGATATGCGTATTCCGCATTCTT
ATTTAAAAACATTCCAAGGTCCTGCTACAGGTATCGTGGTAGAACGTGAGCGTTTAAACAAATACGGTACTCCATTATTA
GGTGCAACAGTAAAACCGAAATTAGGTTTATCTGGTAAAAACTACGGCCGTGTAGTATACGAAGGTTTAAAAGGTGGTTT
AGACTTCTTAAAAGATGACGAAAACATCAACTCACAACCATTTATGCGTTGGAGAGAACGTTTCTTATACTGTATGGAAG
GTATTAACCGTGCTGCAGCAGCTACAGGTGAAATTAAAGGTTCATACTTAAACATCACTGCTGGTACAATGGAAGAAGTT
TACGCTCGTGCAGAATACGCTAAAAGCCTTGGTTCTGTAATCGTTATGATCGATTTAGTTATGGGCTATACAGCAATTCA
AAGTGCTGCAATCTGGTCTCGTGCAAACGACATGCTTTTACATTTACACCGTGCTGGTAACTCTGCTTACGCTCGTCAAA
AAAATCA-TGGTATCAACTTCCGTGTTATTTGTAAA-TGGATGCGTATGTCTGGTGTAGATCATA--TC-CA--CGGCTG
G------------------------------------------
>Mayamaeaatomusvar.permitisAT-101Gel04 Concatenation of 3 sequences
AAACTGCG-AACGGCTCATTATATCAGTTATAGTTTATTTGATAGTCCCTT-ACTACTTGG-A--TAACCGTAGTAATTC
TAGAGCTAATACATGCGTCAAT-ACCGTTCTGCGG-TA-----GTATTTATTAGA-TGGAAACCTTCCGCTTC--GGCGT
GATGTGGTGATTCATAATAAGTTTGCGGATCGCATGGCTT--TGCCGGCGATGGATCATTCAAG-TTTCTG-CCCTATCA
GCTTTGGATGGTAGTGTATTGGACTACCATGGCTTTAACGGGTAACGGAGGATTAGGGTTTGATTCCGGAGAGGGGGCCT
-GAGAGATGGCCACCACATCCAAGGAAGGCAGCAGGCGCGTAAATTACCCAATTTCGACACGAAGAGGTAGTGACAATAA
ATAACAATGCCGGGCC-TTGTTAGGTCTGGCAATTGGAATGAGAACAATTTAAATCCATTATCGAGGATCAATTGGAGGG
CAAG-TCTGGTGCCAGCAGCCGCGGTAATTCCAGCTCCAATAGCGTATATTAAAG-TTGTTGCAGTTAAAAAGCTCGTAG
-TTGGATTTGTGGCGGCGCCATCC-TTGGG--TGG-AACCTGTGTGGCATTAGGTTGTCGTGCA-GGGGATGCCCAT-CG
TTTACTGTGAAAAAATTAGAGTGTT-C-A-AAGCAGGCTT-ATGCCGTTGAATATATTAGCATGGAATAATAAGATAGGC
CTTTGGTACTATTTTGTTGG-TTTGCGCACCAAAGGAATGATTAATAGGGACAGTTG-GGGCTCTT-CGTATTCCATTGT
CAGAGGTGAAATTCTTGGATTTCTGGAAGACGAACTAC-TGCGAAAGCATTGAGC-AA--GGATGTTTTCATTAATCAAG
AACGAAAGTTAGGGGATCGAAGATGATTAGATACCATCGTAGTCTTAACCATAAACTATGCCGGTTAGGGATTGGCAGGG
-TTTCGTTT-CGTCTCTGTCAGCACCTTATGAGAAATCATTAAACTTTTGGGTTCCGGGGGGAGT-ATGGTCGCAAGGCT
GAAACTTAAAGAAATTGACGGAAGGGCACCACCAGGAGTGGAGCT-TGCGGCTTAATTTGACTCAACACGGGAAAACTTA
CCAGGTCCAGACATAGTGA-GGATTGACAGATTGA-GAGCTC-TTTCTTGATTCTATGGGTGGTGGTGCATGGCCGTTCT
TAGTTGGTG-GAGTGATTTGTCTGGTTAATTCCGTTAACGA--ACGAGACCGCTGCCTGCTAAATAGTCC----CGCGAG
TGAT-TTTCA-CTGGT-GGGG-ACTTCTTAGAGGGACGTGCATTCTATT-AGATGCA-GGAAGATAGCGGCAATAACAGG
TCTGTGATGCCCTTAGATGTCCTGGGCCGCACGCGCGCTACACTGATGCATTC-AACA-A--GT-GTTTCCTTGGCCG-A
GAGGCCTGGGCAATCTTTTTAACGTGCATCGTGATAGGGATAGATTATTGCAATTATTAATCTTGAACGAGGAATTCCTA
GTAAACGCAACT-CATCAAGTTGCATTGATTACGTCCCTGCCCTTTGTACACACCGCCCGTCGCACCTATAATTAAGCGG
AGGAAAAGAAACTAACCA-GGATTCCG-TCAGTAAGGGCGACTGAAGCCGGA-CTAGCTCACCATGTGAATCTGCGC---
-CTCGT--------GCGCCGAATTGTGGTCTGGAGACTCT-TACATT-AGT--GG-CCGGGCCAAG-TCCCTTGGAACAG
GGCAGCTGAGAGGGTGAGACTCCCGTCCGCCTGGCCTTTG-GAGTGAG-TGTCGACGAGTCGAGTTGTTTGGGATTGCAG
CTCTAAGTGGGTGGTAAATTCCATCTAAAGCTAAATATTGGTGGGAGACCGATAGCGAACAAGTACCGTGAGGGAAAGAT
GCAAAGAACTTTGAAAAGAGAGTTAAAGAGTACCTGAAATCGCTGAAACGGAAGCGAAGGAAACCAGTGC-CAGCTGC-G
TCATATTTCCCATTCCGC--TTGCGG-GGTGGGCGCTGTGGCC--AGCGTT--GTCAGGCTTGGTTTGGGT-GGTCAGAA
TC----GCGCC-GAGAGAGTT-------GATCTCGG---CATGTCTGT-----------GACTGTCTGGGAC--------
TGAG--------GCTGGGCGAAATGG-TTTTCTTTACCCCG------------------------------------AAA
TACTACA-GA-TCAATACTT-CGGCTTTTATCGCATACGA-ATGTGATTTATTTGAAGAAGGTTCTTTAGCTAACATTAC
AGCATCTATTATTGGTAACGTATTTGGTTTTAAAGCAGTATCTGCTTTACGTTTAGAAGATATGCGTATTCCGCACTCTT
ACTTAAAAACATTCCAAGGTCCTGCAACAGGTATCGTTGTAGAACGTGAACGTTTAAACAAATATGGTACACCATTATTA
GGCGCAACAGTAAAACCAAAATTAGGTTTATCTGGTAAAAACTACGGTCGTGTAGTATATGAAGGTTTAAAAGGTGGTTT
AGACTTCTTAAAAGATGACGAAAACATCAACTCACAACCATTCATGCGTTGGAGAGAACGTTTCTTATACTGTATGGAAG
GTATCAACCGCGCAGCAGCAGCTACAGGTGAAGTTAAAGGTTCATACTTAAACATCACTGCTGGTACAATGGAAGAAGTT
TACGCTCGTGCAGAATACGCTAAAAGCCTTGGTTCTGTAATTGTTATGATCGATTTAGTTATGGGCTACACAGCAATTCA
AAGTGCAGCAATCTGGTCTCGTCAAAATGACATGCTTTTACACTTACACCGTGCTGGTAACTCTGCTTACGCTCGTCAAA
AAAATCA-TGGTATTAACTTCCGTGTAATTTGTAAA-TGGATGCGTATGTCTGGTGTAGATCATA--TCCCA--CGCCTG
GTA----------------------------------------
>Naviculagregaria Concatenation of 3 sequences
AAACTGCG-AACGGCTCATTATATCAGTTTTCAAACATTTGATAGTCCCTT-ACTACTTGG-A--TAACCGTAGTAATTC
TAGAGCTAATACATGCGTCAAT-ACCCTTCTGGGG-TA-----GTATTTATTAGA-TAGAAACCAACCGCTTC--GGCGT
GATGTGGTGAATCATAATAAGCTTGCGGATCGCATGGCTTC-GGCTGGCGATGGATCATTCTTG-TTTCTG-CCCTATCA
GCTTTGGATGGTAGGGTATTGGCCTACCATGGCTTTAACGGGTAACGGGAAATTAGGGTTTGGTTCCGGAGAGGGAGCCT
-GAGAGACGGCTACCACATCCAAGGAAGGCAGCAGGCGCGTAAATTACCCAATCCTGACACAGGGAGGTAGTGACAATAA
ATAACAATGCCGGGCC-TTTATAGGTCTGGCAATTGGAATGAGAACAATTTAAATCCCTTATCGAGGATCAATTGGAGGG
CAAG-TCTGGTGCCAGCAGCCGCGGTAATTCCAGCTCCAATAGCGTATATTAAAG-TTGTTGCAGTTAAAAAGCTCGTAG
-TTGGATTTGTGGCGTACCCATCC-TTGGG--TGG-AATCTGTGTGGCATTAGGTTGTCGTGCA-GGGGATGCCCAT-CT
TTTACTGTGAAAAAATTAGAGTGTT-C-A-AAGCAGGCTT-ATGCCGTTGAATATATTAGCATGGAATAATAAGATAGGA
CTTTGTCGCTATTTTGTTGG-TTTGCGCGATAAGGTAATGATTAATAGGGACAGTTG-GGGGTATT-CGTATTCCATTGT
CAGAGGTGAAATTCTTGGATTTCTGGAAGACGAACTAC-TGCGAAAGCATTTACC-AA--GGATGTTTTCATTAATCAAG
AACGAAAGTTAGGGGATCGAAGATGATTAGATACCATCGTAGTCTTAACCATAAACTATGCCGACAAGGGATTGGTGGAG
-TCTCGTTA-CGTCTCCATCAGCACCTTATGAGAAATCA-CAAGTCTTTGGGTTCCGGGGGGAGT-ATGGTCGCAAGGCT
GAAACTTAAAGAAATTGACGGAAGGGCACCACCAGGAGTGGAGCC-TGCGGCTTAATTTGACTCAACACGGGAAAACTTA
CCAGGTCCAGACATAGTGA-GGATTGACAGATTGA-GAGCTC-TTTCTTGATTCTATGGGTGGTGGTGCATGGCCGTTCT
TAGTTGGTG-GAGTGATTTGTCTGGTTAATTCCGTTAACGA--ACGAGACCACTGCCTGCTAAATAGCCC----AGTGAG
TGAATCTTCA-CTGACTGCTG-GCTTCTTAGAGGGACGTGCATTCTATC-AGATGCA-GGAGGATAGTGGCAATAACAGG
TCTGTGATGCCCTTAGATGTCCTGGGCCGCACGCGCGCTACACTGATGCATTC-AACG-A--GT-TTTACCTTGGCCG-A
GAGGCCTGGGCAATCTTTTAAACGTGCATCGTGATAGGGATAGATTATTGCAATTATTAATCTTGAACGAGGAATTCCTA
GTAAACGCAGAT-CATCAGTCTGCATTGATTACGTCCCTGCCCTTTGTACACACCGCCCGTCGCACCTATAATTAAGCGG
AGGAAAAGAAACTAACTA-GGATTCCC-TCAGTAAGGGCGACTGAAGGGGGA-AGAGCCCAGCATGTGAATCTGCGC---
-TTCG---------GCGCCGAATTGTGGTCTGCAGACTCT-GGCACT-ATT--GGATCGGGCTAAG-TCCCTTGGAATAG
GGCAGCATAGAGGGTGAGACTCCCGTCCGCCTGATCCTCT-GAGCTGGATGTCAAAGAGTCGAGTTGTTTGGGATTGCAG
CTCAAAGTGGGTGGTAAATTCCATCTAAGGCTAAATATTGGTGGGAAACCGATAGCGTACAAGTACCGTGAGGGAAAGAT
GCAAAGAACTTTGAAAAGAGAGTTAAAGAGTACCTGAAATTGCTGAAAGGGAAGCGAAGGAAACCAGTGC-CTGCTGA-G
TCATATTTCTCGCCTCGC--TTGCGG-GGTGGGCGCTGTGTCTTGGCCTCT--GTCAGGCTTGGTTGGGCT-GGCGGGAA
TT----GCGCT-GCAAGAGTT-------GATTGTAG---CATGTCCGC-----------TGTCGGCT-CGAC--------
TGAG----------GTGACGAAATGG-TTTTCTTTACCCCG------------------------------------AAA
CCCAACA-GA-TGTATACTT-C-GCTTTCATCGCATACGA-ATGTGATTTATTCGAAGAAGGTTCTTTAGCTAACTTAAC
AGCGTCTATCATTGGTAACGTTTTCGGATTTAAAGCAGTTGCTGCTTTACGTTTAGAAGATATGCGTATTCCTCACTCAT
ACTTAAAAACATTCCAAGGTCCAGCTACAGGTATCATTGTAGAACGTGAACGTTTAAACAAATACGGTATTCCATTATTA
GGTGCTACTGTAAAACCTAAATTAGGTTTATCTGGTAAAAACTACGGTCGTGTAGTTTTCGAAGGTTTAAAAGGTGGTTT
AGACTTCTTAAAAGATGATGAAAACATTAACTCACAACCATTTATGCGTTGGAGAGAACGTTTCTTATACTGTATGGAAG
GTATTAACCGTGCATCAGCAGCTACAGGTGAAGTTAAAGGTTCATACTTAAACATCACAGCAGCTACTATGGAAGAAGTT
TACAAACGTGCAGAATATGCTAAAACGGTAGGTTCTATCATTGTAATGATCGATTTAGTAATGGGTTATACAGCAATTCA
AAGTATTGCTCTTTGGGCTCGTGAAAACGATATGCTTTTACACTTACATCGTGCTGGTAACTCAACTTACGCTCGTCAAA
AGAATCA-TGGTATCAACTTCCGTGTTATCTGTAAA-TGGATGCGTATGTCTGGTGTAGATCACA--TC-CA--CGC-TG
GTA----------------------------------------
>Navicularadiosa Concatenation of 3 sequences
AAACTGCG-AACGGCTCATTATATCAGTTATAATTTATTTGATAGTCCCTT-ACTACTTGG-A--TAACCGTAGTAATTC
TAGAGCTAATACATGCGTCAAT-ACCCTTCTGGGG-TA-----GTATTTATTAGA-TGGAAACCAACCCCTTC--GGGGT
GATGTGGTGAATCATAATAAGCTTGCGGATCGCATGGCTTC-GGCTGGCGATGGATCATTCAAG-TTTCTG-CCCTATCA
GCTTTGGATGGTAGGGTATTGGCCTACCATGGCTTTAACGGGTAACGGGAAATTAGGGTTTGATTCCGGAGAGGGAGCCT
-GAGAGACGGCTACCACATCCAAGGAAGGCAGCAGGCGCGTAAATTACCCAATCCTGACACAGGGAGGTAGTGACAATAA
ATAACAATGCCGGGCC-ATCAATGGTCTGGCAATTGGAATGAGAACAATTTAAATCCCTTATCGAGGATCAATTGGAGGG
CAAG-TCTGGTGCCAGCAGCCGCGGTAATTCCAGCTCCAATAGCGTATATTAAAG-TTGTTGCAGTTAAAAAGCTCGTAG
-TTGGATTTGTGGCGTATCCATCC-TTGGG--TGG-AACCTGTGTGGCATTAGGTTGTCGTGCA-GGGGATGCCCAT-CA
TTTACTGTGAAAAAATTAGAGTGTT-C-A-AAGCAGGCTT-ATGCCGTTGAATATATTAGCATGGAATAATGAGATAGGA
CTTTTTTGCTATTTTGTTGG-TTTGCGCAAAGAGGTAATGATTAATAGGGACAGTTG-GGGGTATT-CGTATTCCATTGT
CAGAGGTGAAATTCTTGGATTTCTGGAAGACGAACTAC-TGCGAAAGCATTTACC-AA--GGATGTTTTCATTAATCAAG
AACGAAAGTTAGGGGATCGAAGATGATTAGATACCATCGTAGTCTTAACCATAAACTATGCCGACAAGGGATTGGTGGAG
-TCTCGTTA-TGTCTCCATCAGCACCTTATGAGAAATCA-CAAGTCTTTGGGTTCCGGGGGGAGT-ATGGTCGCAAGGCT
GAAACTTAAAGAAATTGACGGAAGGGCACCACCAGGAGTGGAGCC-TGCGGCTTAATTTGACTCAACACGGGAAAACTTA
CCAGGTCCAGACATAGTGA-GGATTGACAGATTGA-GAGCTC-TTTCTTGATTCTATGGGTGGTGGTGCATGGCCGTTCT
TAGTTGGTG-GAGTGATTTGTCTGGTTAATTCCGTTAACGA--ACGAGACCACTGCCTGCTAAATAGCCC----AGTGAG
TGAATCTTCA-CTGACTGCTG-GCTTCTTAGAGGGACGTGCATTCTATC-AGATGCA-GGAGGATAGTGGCAATAACAGG
TCTGTGATGCCCTTAGATGTCCTGGGCCGCACGCGCGCTACACTGATGCATTC-AACG-A--GT-TTTACCTTGGCCG-A
GAGGCCTGGGCAATCTTTTAAACCTGCATCGTGATAGGGATAGATTATTGCAATTATTAATCTTGAACGAGGAATTCCTA
GTAAACGCAAAT-CATCAATTTGCATTGATTACGTCCCTGCCCTTTGTACACACCGCCCGTCGCACCTATAATTAAGCGG
AGGAAAAGAAACTAACAA-GGATTCCC-TCAGTAAGGGCGACTGAAGGGGGA-AGAGCTCAACATGTGAATCTGCGC---
-CTTG---------GCGCCGAATTGTGGTCTGTCGACTCT-GGTGTT-ACT--GG-CCCGGCTAAG-TCCCTTGGAACAG
GGCAGCATAGAGGGTGAGACTCCCGTCCGCCTGGCCTTTG-GAACCAGATGTCTCCGAGTCGAGTTGTTTGGGATTGCAG
CTCAAAGTGGGTGGTAAATTCCATCTAAAGCTAAATATTGGTGGGAGACCGATAGCGTACAAGTACCGTGAGGGAAAGAT
GCAAAGAACTTTGAAAAGAGAGTTAAAGAGTACCTGAAATTGCTGAAAGGGAAGCGAAGGAAATCAGTGC-TTGCTGA-G
TCATATTTCTCACCCTGC--TTGCAG-AGTGAGCGCTGTGTCTTAGTGTGT--GTCAGGCTTGGTTAGGCT-TGTTGGAA
TC----GCGCA-GTGAGAGTT-------GATCACTG---CATGTCTGC-----------AATAAGCT-TGAC--------
TGAG---GTTG------ACAAAATGG-TTTTCTTTACCCCGG--------------------------------------
--------GA-TCACTACTT-C-GCTTTCATCGCATACGA-ATGTGACTTATTCGAAGAAGGTTCTTTAGCTAACTTAAC
AGCGTCTATCATTGGTAACGTTTTCGGTTTTAAAGCAGTTGCTGCTTTACGTTTAGAAGATATGCGTATTCCTCACTCAT
ACTTAAAAACATTCCAAGGTCCAGCTACTGGTATTATTGTAGAACGTGAGCGTTTAAACAAATACGGTCTTCCATTATTA
GGTGCTACTGTAAAACCTAAATTAGGTTTATCTGGTAAAAACTACGGTCGTGTAGTTTTCGAAGGTTTAAAAGGTGGTTT
AGACTTCTTAAAAGATGATGAAAACATTAACTCACAACCATTCATGCGTTGGAGAGAACGTTTCTTATACTGTATGGAAG
GTATTAACCGTGCATCAGCAGCTACAGGTGAAGTTAAAGGTTCATACTTAAACATTACAGCAGCTACAATGGAAGAAGTG
TACAAACGTGCTGAGTATGCTAAAGCTGTTGGTTCTGTAATTGTTATGATCGATTTAGTAATGGGTTACACAGCAATTCA
AAGTATTGCTTTATGGGCTCGTGACAATGATATGGTTTTACACTTACACCGTGCTGGTAACTCTACTTACGCTCGTCAAA
AAAATCA-TGGTATTAACTTCCGTGTAATCTGTAAA-TGGATGCGTATGTCTGGTGTAGATCACA--TC-CA----CCGG
CCTGGA-------------------------------------
>Naviculareinhardtii Concatenation of 3 sequences
AAACTGCG-AACGGCTCATTATAACAGTTATAATTTATTTGATAGTCCCTT-ACTACTTGG-A--TAACCGTAGTAATTC
TAGAGCTAATACATGCGTCAAT-ACCCTTCTGGGG-TA-----GTATTTATTAGA-TGGAAACCAACCCCTTC--GGGGT
GATGTGGTGAATCATAATAAGCTTGCGGATCGCATGGCTTC-GGCTGGCGATGGATCATTCAAG-TTTCTG-CCCTATCA
GCTTTGGATGGTAGGGTATTGGCCTACCATGGCTTTAACGGGTAACGGGAAATTAGGGTTTGATTCCGGAGAGGGAGCCT
-GAGAGACGGCTACCACATCCAAGGAAGGCAGCAGGCGCGTAAATTACCCAATCCTGACACAGGGAGGTAGTGACAATAA
ATAACAATGCCGGGCC-TTTAAAGGTCTGGCAATTGGAATGAGAACAATTTAAATCTCTTATCGAGTATCAATTGGAGGG
CAAG-TCTGGTGCCAGCAGCCGCGGTAATTCCAGCTCCAATAGCGTATATTAAAG-TTGTTGCAGTTAAAAAGCTCGTAG
-TTGGATTTGTGGCGTGTCCATCC-TTGGG--TGG-AACCTGTGTGGCATTAGGTTGTCGTGCA-GGGGATGCCCAT-CT
TTTACTGTGAAAAAATTAGAGTGTT-C-A-AAGCAGGCTT-ATGCCGTTGAATATATTAGCATGGAATAATGAGATAGGA
CTTTTTCGCTATTTTGTTGG-TTTGCGCGAAGAGGTAATGATTAATAGGGACAGTTG-GGGGTATT-CGTATTCCATTGT
CAGAGGTGAAATTCTTGGATTTTTGGAAGACGAACTAC-TGCGAAAGCATTTACC-AA--GGATGTTTTCATTAATCAAG
AACGAAAGTTAGGGGATCGAAGATGATTAGATACCATCGTAGTCTTAACCATAAACTATGCCGACAAGGGATTGGTGGAG
-TCTCGTTA-CGTCTCCATCAGCACCTTATGAGAAATCA-CAAGTCTTTGGGTTCCGGGGGGAGT-ATGGTCGCAAGGCT
GAAACTTAAAGAAATTGACGGAAGGGCACCACCAGGAGTGGAGCC-TGCGGCTTAATTTGACTCAACACGGGAAAACTTA
CCAGGTCCAGACATAGTGA-GGATTGACAGATTGA-GAGCTC-TTTCTTGATTCTATGGGTGGTGGTGCATGGCCGTTCT
TAGTTGGTG-GAGTGATTTGTCTGGTTAATTCCGTTAACGA--ACGAGACCACTGCCTGCTAAATAGCCC----AGTGAG
TGAATTTTCA-CTGACTGCTG-GCTTCTTAGAGGGACGTGCATTCTATC-AGATGCA-GGAGGATAGTGGCTATAACAGG
TCTGTGATGCCCTTAGATGTCCTGGGCCGCACGCGCGCTACACTGATGCATTC-AACG-A--GT-TTTACCTTGGCCG-A
GAGGCCTGGGCAACCTTTTAAACGTGCATCGTGATAGGGATAGATTATTGCAATTATTAATCTTGAACGAGGAATTCCTA
GTAAACGCAAAT-CATCAATTTGCATTGATTACGTCCCTGCCCTTTGTACACACCGCCCGTCGCACCTATAATTAAGCGG
AGGAAAAGAAACTAACAA-GGATTCCC-TCAGTAAGGGCGACTGAACGGGGA-AGAGCTCAGCATGTGAATCTGCGC---
-TTCG---------GCGCCGAATTGTGGTCTGTCGACTCT-GGTGTT-ATT--GG-CCGGGCTAAG-TCCCTTGGAACAG
GGCAGCATAGAGGGTGAGACTCCCGTCTGCCTGGCCTTTT-GAGCTGGATGTCTACGAGTCGAGTTGTTTGGGATTGCAG
CTCAAAGTGGGTGGTAAATTCCATCTAAAGCTAAATATTGGTGGGAGACCGATAGCGTACAAGTACCGTGAGGGAAAGAT
GCAAAGAACTTTGAAAAGAGAGTTAAAGAGTACCTGAAATTGCTGAAAGGGAAGCGAAGGAAACCAGTGC-TTGCCGA-G
TCATATTTCTCCCTCTGC--TTGCAG-GGTGGGCGCTGTGTCTTGGCCTGG--GTCAGGCTTGGTTGGGTT-GGTCGGAA
GG----GCGTA-GTGGGAGTT-------GACTACTG---CATGCCTGC-----------GACTGATG-TGAC--------
TGAG---GTTG------ACAAAATGG-TTTTCTTTACCCCG------------------------------------AAA
TCAAACG-GA-TCATTACTT-C-GCTTTTATCGCATACGA-ATGTGATTTATTTGAAGAAGGTTCTTTATCTAACTTAAC
AGCGTCTATCATTGGTAACGTTTTCGGATTTAAAGCAATTTCTGCTTTACGTTTAGAAGATATGCGTATTCCTCACTCAT
ATTTAAAAACATTCCAAGGTCCTGCTACAGGTATTATTGTAGAACGTGAGCGTTTAAACAAATACGGTATTCCTTTATTA
GGTGCAACTGTAAAACCGAAATTAGGTTTATCTGGTAAAAACTACGGTCGTGTAGTTTTCGAAGGTTTAAAAGGTGGTTT
AGACTTCTTAAAAGATGATGAAAACATTAACTCACAACCATTTATGCGTTGGAGAGAGCGTTTCTTAAACTGTATGGAAG
GTATTAACCGTGCAGCAGCAGCTACAGGTGAAGTTAAAGGTTCATACTTAAACATTACTGCAGCTACTATGGAAGAAGTG
TACAAACGTGCAGAATACGCTAAAACAGTTGGTTCTGTAGTCGTTATGATCGATTTAGTAATGGGTTACACAGCAATTCA
AAGTATTGCTCTTTGGGCTCGTGAAAACGACATGCTTTTACACTTACACCGTGCTGGTAACTCTACTTACGCTCGTCAAA
AAAACCA-CGGTATTAACTTCCGTGTTATCTGTAAA-TGGATGCGTATGTCTGGTGTAGATCATA--TC-CA-CCGCCTG
GTA----------------------------------------
>Naviculatripunctata Concatenation of 3 sequences
AAACTGCG-AACGGCTCATTATATCAGTTATAATTTATTTGATAGTCCCTT-ACTACTTGG-A--TAACCGTAGTAATTC
TAGAGCTAATACATGCGTCAAT-ACCCTTCTGGGG-TA-----GTATTTATTAGA-TGGAAACCAACCCCTTC--GGGGT
GATGTGGTGAATCATAATAAGCTTGCGGATCGCATGGCTTC-GGCTGGCGATGGATCATTCAAG-TTTCTG-CCCTATCA
GCTTTGGATGGTAGGGTATTGGCCTACCATGGCTTTAACGGGTAACGGGAAATTAGGGTTTGATTCCGGAGAGGGAGCCT
-GAGAGACGGCTACCACATCCAAGGAAGGCAGCAGGCGCGTAAATTACCCAATCCTGACACAGGGAGGTAGTGACAATAA
ATAACAATGCCGGGCC-ATCATTGGTCTGGCAATTGGAATGAGAACAATTTAAATCCCTTATCGAGGATCAATTGGAGGG
CAAG-TCTGGTGCCAGCAGCCGCGGTAATTCCAGCTCCAATAGCGTATATTAAAG-TTGTTGCAGTTAAAAAGCTCGTAG
-TTGGATTTGTGGCGTATCCATCC-TTGGG--TGG-AACCTGTGTGGCATTAGGTTGTCGTGCA-GGGGATGCCCAT-CA
TTTACTGTGAAAAAATTAGAGTGTT-C-A-AAGCAGGCTT-ATGCCGTTGAATATATTAGCATGGAATAATGAGATAGGA
CTTTTTTACTATTTTGTTGG-TTTGCGTAAAGAGGTAATGATTAATAGGGACAGTTG-GGGGTATT-CGTATTCCATTGT
CAGAGGTGAAATTCTTGGATTTTTGGAAGACGAACTAC-TGCGAAAGCATTTACC-AA--GGATGTTTTCATTAATCAAG
AACGAAAGTTAGGGGATCGAAGATGATTAGATACCATCGTAGTCTTAACCATAAACTATGCCGACAAGGGATTGGTGGAG
-TCTCGTTA-TGTCTCCATCAGCACCTTATGAGAAATCA-CAAGTCTTTGGGTTCCGGGGGGAGT-ATGGTCGCAAGGCT
GAAACTTAAAGAAATTGACGGAAGGGCACCACCAGGAGTGGAGCC-TGCGGCTTAATTTGACTCAACACGGGAAAACTTA
CCAGGTCCAGACATAGTGA-GGATTGACAGATTGA-GAGCTC-TTTCTTGATTCTATGGGTGGTGGTGCATGGCCGTTCT
TAGTTGGTG-GAGTGATTTGTCTGGTTAATTCCGTTAACGA--ACGAGACCACTGCCTGCTAAATAGCCC----AGTGAG
TGAATCTTCA-CTGACTGCTG-GCTTCTTAGAGGGACGTGCATTCTATC-AGATGCA-GGAGGATAGTGGCTATAACAGG
TCTGTGATGCCCTTAGATGTCCTGGGCCGCACGCGCGCTACACTGATGCATTC-AACG-A--GT-TTTACCTTGGCCG-A
GAGGCCTGGGCAATCTTTTAAACCTGCATCGTGATAGGGATAGATTATTGCAATTATTAATCTTGAACGAGGAATTCCTA
GTAAACGCAAAT-CATCAATTTGCATTGATTACGTCCCTGCCCTTTGTACACACCGCCCGTCGCACCTATAATTAAGCGG
AGGAAAAGAAACTAACAA-GGATTCCC-TCAGTAAGGGCGACTGAAGGGGGA-AGAGCTCAACATGTGAATCTGCGC---
-CTTG---------GCGCCGAATTGTGGTCTGTCGACTCT-GGTGTT-ATT--GG-CCCGGCTAAG-TCCCTTGGAACAG
GGCAGCATAGAGGGTGAGACTCCCGTCCGCCTGGCCTTTT-GAATCAGATGTCTACGAGTCGAGTTGTTTGGGATTGCAG
CTCAAAGCGGGTGGTAAATTCCATCTAAAGCTAAATATTGGTGGGAGACCGATAGCGTACAAGTACCGTGAGGGAAAGAT
GCAAAGAACTTTGAAAAGAGAGTTAAAGAGTACCTGAAATTGCTGAAAGGGAAGCGAAGGAAATCAGTGC-TTGCTGA-G
TCATATTTCTCACTCTGC--TTGCAG-AGTGGGCGCTGTGTCTTGGCGTGT--GTCAGGCTTGGTTGGGCT-TGTTGGAA
TC----GCGTG-GTGAGAGTT-------GATCACTG---CATGTCTGC-----------AACGAGCT-TGAC--------
TGAG---GTTG------ACAAAATGG-TTTTCTTTACCCCG---------------------------------------
------A-GA-TCACTACTT-C-GCTTTCGTTGCATACGA-ATGTGACTTATTCGAAGAAGGTTCTTTAGCTAACTTAAC
AGCGTCTATCATTGGTAACGTTTTCGGTTTTAAAGCAATTGCTGCTTTACGTTTAGAAGATATGCGTATTCCTCACTCAT
ACTTAAAAACATTCCAAGGTCCAGCTACTGGTATCATTGTAGAACGTGAGCGTTTAAACAAATATGGTATTCCTTTATTA
GGTGCTACTGTAAAACCTAAATTAGGTTTATCTGGTAAAAACTACGGTCGTGTAGTTTTCGAAGGTTTAAAAGGTGGTTT
AGACTTCTTAAAAGATGATGAAAATATTAACTCACAACCATTCATGCGTTGGAGAGAACGTTTCTTATACTGTATGGAAG
GTATTAACCGTGCATCAGCAGCTACAGGTGAAGTTAAAGGTTCATACTTAAACATCACAGCAGCTACTATGGAAGAAGTA
TACAAACGTGCTGAGTACGCTAAAGCTGTTGGTTCTATCATTGTTATGATCGATTTAGTAATGGGTTATACTGCAATCCA
AAGTATTGCTTTATGGGCTCGTGAAAACGATATGGTTTTACACTTACACCGTGCTGGTAACTCTACTTACGCTCGTCAAA
AGAACCA-CGGTATTAACTTCCGTGTTATCTGTAAA-TGGATGCGTATGTCTGGTGTAGATCACA--TC-CA--CGCCGG
A------------------------------------------
>Pinnulariamesolepta Concatenation of 3 sequences
AAACTGCG-AATGGCTCATTATATAAGTTATCGTTTATTTGATAGTCCCTT-ACTACTTGG-A--TAACCGTAGTAATTC
TAGAGCTAATACATGCGTCAGT-ACCCTTCTGGGG-TA-----GTATTTATTAGA-TAGAAACCAACCCCTTC--GGGGT
GATGTGGTGATTCATAATAAGCTTGCGGATTGCACGGCTT--GTCCGGCAATGGATCATTCAAG-TTTCTT-CCCTATCA
GCTTTGGACGGTAAGGTATTGGCTTACCGTGGCTTTAACGGGTAACGGAAAATTAGGGTTTGATTCCGGAGAGGGAGCCT
-GAGAGACGGCTACCACATCCAAGGAAGGCAGCAGGCGCGTAAATTACCCAATCTACAAACTAGGAGGTAGTGACAATAA
ATAACAATGCCGGGCC-TTGATAGGTCTGGCAATTGGAATGAGAACAATTTAAATCCCTTATCGAGGATCAATTGGAGGG
CAAG-TCTGGTGCCAGCAGCCGCGGTAATTCCAGCTCCAATAGCGTATATTAAAG-TTGTTGCAGTTAAAAAGCTCGTAG
-TTGGATTTGTGGTGGCACCATCT-TTGGG--TGG-AACCTGTGGGGCATTAGGTTGTTTTGCA-GGGGATGTCCAT-CG
TTTACTGTGAAAAAATTAGAGTGTT-C-A-AAGCAGGCTT-ACGCCGATGAATATACTAGCATGGAATAATGAAATAGGA
CTTTGGTACTATTTTGTTGG-TTTGCGCACCAAAGTAATGATTAATAGGGACAGTTG-GGGGTATT-CGTATTCCATTGT
CAGAGGTGAAATTCTTGGATTTTTGGAAGACGAACTAC-TGCGAAAGCATTTACC-AA--GGATGTTTTCATTAATCAAG
AACGAAAGTTAGGGGATCGAAGATGATTAGATACCATCGTAGTCTTAACCATAAACTATGCCAGTTAGGGATTGGCAGGG
-TATCGTTA-CGTCCCTGTCAGCACCTTAGGAGAAATCATTAAACTTTTGGGTTCCGGGGGGAGT-ATGGTCGCAAGGCT
GAAACTTAAAGAAATTGACGGAAGGGCACCACCAGGAGTGGAGCC-TGCGGCTTAATTTGACTCAACACGGGAAAACTTA
CCAGGTCCAGACATAGTGA-GGATTGACAGGTTGA-GAGCTC-TTTCTTGATTCTATGGGTGGTGGTGCATGGCCGTTCT
TAGTTGGTG-GAGTGATTTGTCTGGTTAATTCCGTTAACGA--ACGAGACCGCTACCTGCTAAATAGTTG----CGTGAG
TGTT-TTTCA-CTGAC-GGCA-ACTTCTTAGAGGGACGTGCATTCTATT-AGATGCA-GGAGGATAGCGGCAATAACAGG
TCTGTGATGCCCTTAGATGTTCTGGGCCGCACGCGCGCTACACTGATGCATCC-AACG-A--GT-GACTCCTTGGCCG-A
GAGGCCTGGGCAATCTTGTGAACGTGCATCGTGATAGGGATAGATTATTGCAATTATTAATCTTGAACGAGGAATTCCTA
GTAAACGCAGTT-CATCAAACTGCATTGATTACGTCCCTGCCCTTTGTACACACCGCCCGTCGCACCTATCACTAAGCGG
AGGAAAAGAAACTAACCA-GGATTGAC-GTAGTAAGGGCGACTGAACTGTCA-AAAGCTCACCGTGTGAATCTGCGT---
-GTGTTTGC-----ACGCCGAATTGTGGTCTGGAGGTTCT-TGCACT-ATT--GCGCTGGGCAAAG-TCCCTTGGAACAG
GGCAGCATAGAGGGTGAGACTCCCGTTTGCCCGGTGSTCG-GAGCGAG-TGCCAACGAGTCGAGTTGTTTGGGATTGCAG
CTCAAAGCGGGTGGTAAATTCCATCTCAAGCTAAATACTGGTGGGAAACCGATAGCGCACAAGTACCGTGAGGGAAAGAT
GCAAAGAACTTTGAAAAGAGAGTTAAAGAGTACCTGAAATTGCTGAAAAGGAAGCGAAGGAAACTAGTGCCCAGCTGC-A
CCATACTTCCCTCCTCGC--TTGCGG-GTAGGGCGCTGTGGTC--AGTGCA--GTCCCTTTTGGTTGGCTT-GGGCGGAA
GC----ACAGCAGCGACTGCT-------AGTTGCGG---CCT-GTCGC-----------GCCTGATT-TGAC--------
GGAA------T---GGAACGAAATGG-TTTTCTTTGCCCCG------------------------------------AAA
TACAACA-GA-TCAATACTT-T-GCTTTCATCGCATACGA-ATGTGACTTATTCGAAGAAGGTTCTTTAGCTAACTTAAC
AGCATCTATTATCGGTAACGTATTCGGTTTCAAAGCCGTATCTGCTTTACGTTTAGAAGATATGCGTATTCCTCACTCTT
ACTTAAAAACATTCCAAGGTCCAGCGACAGGTGTTGTTGTAGAACGTGAGCGTTTAAACAAATACGGTACTCCATTATTA
GGTGCAACAGTAAAACCAAAATTAGGTTTATCTGGTAAAAACTATGGTCGTGTAGTATTCGAAGGTTTAAAAGGTGGTTT
AGACTTCTTAAAAGATGATGAAAACATTAACTCACAACCATTCATGCGTTGGAGAGAACGTTTCTTAAACTGTATGGAAG
GTATTAACCGTGCTGCATCAGCAACAGGTGAAGTTAAAGGTTCATACTTAAACATCACTGCTGGTACAATGGAACAAGTT
TACGAACGTGCAGAATATGCTAAATCAGTAGGTTCTATCATCGTTATGATCGACTTAGTTATGGGTTACACAGCAATCCA
ATCTTCTGCGATTTGGGCTCGTAACAATGACATGCTTTTACATTTACACCGTGCAGGTAACTCAACTTACGCTCGTCAAA
AAAATCA-TGGTATTAACTTCCGTGTTATTTGTAAA-TGGATGCGTATGTCTGGTGTAGATCATA--TC-CA-C-GCTGG
TA-----------------------------------------
>Pinnulariamicrostauron Concatenation of 3 sequences
AAACTGCG-AATGGCTCATTATATAAGTTATCGTTTATTTGATAGTCCCTT-ACTACTTGG-A--TAACCGTAGTAATTC
TAGAGCTAATACATGCGTCAAT-ACCCTTCTGGGG-TA-----GTATTTATTAGA-TAGAAGCCAACCCCTTC--GGGGT
GATGTGGTGATTCATAATAAGCATGCGGATTGCACGGCTT--TGCCGGCAATGGATCATTCAAG-TTTCTT-CCCTATCA
GCTTTGGACGGTAAGGTATTGGCTTACCGTGGCTTTAACGGGTAACGGAAAATTAGGGTTTGATTCCGGAGAGGGAGCCT
-GAGAGACGGCTACCACATCCAAGGAAGGCAGCAGGCGCGTAAATTACCCAATCTAGAAACTAGGAGGTAGTGACAATAA
ATAACAATGCCGGGCC-TTGATAGGTCTGGCAATTGGAATGAGAACAATTTAAATCCCTTATCGAGGATCAATTGGAGGG
CAAG-TCTGGTGCCAGCAGCCGCGGTAATTCCAGCTCCAATAGCGTATATTAAAG-TTGTTGCAGTTAAAAAGCTCGTAG
-TTGGATTTGTGGTGCTACCATCT-TTGGG--TGG-AACCTGTAGGGCATTAGCTTGTTTTGCA-GGGGATATCCAT-CG
TTTACTGTGAAAAAATTAGAGTGTT-C-A-AAGCAGGCTT-ACGCCAATGAATATACTAGCATGGAATAATGAAATAGGA
CTTTGGTACTATTTTGTTGG-TTTGCGCGCCAAAGTAATGATTAATAGGGACAGTTG-GGGGTATT-CGTATTCCATAGT
CAGAGGTGAAATTCTTGGATTTTTGGAAGACGAACTAC-TGCGAAAGCATTTACC-AA--GGATGTTTTCATTAATCAAG
AACGAAAGTTAGGGGATCGAAGATGATTAGATACCATCGTAGTCTTAACCATAAACTATGCCAGTTAGGGATTGGCAGGG
-TATCGTTA-CGTCCCTGTCAGCACCTTATGAGAAATCATTAAACTTTTGGGTTCCGGGGGGAGT-ATGGTCGCAAGGCT
GAAACTTAAAGAAATTGACGGAAGGGCACCACCAGGAGTGGAGCC-TGCGGCTTAATTTGACTCAACACGGGGAAACTTA
CCAGGTCCAGACATAGTGA-GGATTGACAGGTTGA-GAGCTC-TTTCTTGATTCTATGGGTGGTGGTGCATGGCCGTTCT
TAGTTGGTG-GAGTGATTTGTCTGGTTAATTCCGTTAACGA--ACGAGACCGCTACTTACTAAATAGTTT----AGCTAG
TGAT-TTTCA-CTGGC-GGGA-ACTTCTTAGAAGGACGTGCATTCTATT-AGATGCA-GGAGGATAGCGGCAATAACAGG
TCTGTGATGCCCTTAGATGTTCTGGGCCGCACGCGCGCTACACTGATGCATTC-AACG-A--GT-CTTTCCTTGGCCG-A
GAGGCCTGGGTAATCTTGTGAACGTGCATCGTGATAGGGATAGATCATTGCAATTATTGATCTTGAACGAGGAATTCCTA
GTAAGCGCAGTT-CATCAAACTGCGCTGATTACGTCCCTGCCCTTTGTACACACCGCCCGTCGCACCTATAAATAAGCGG
AGGAAAAGAAACTAACAA-GGATTGAC-GTAGTAAGGGCGACTGAACTGTCA-TGAGCTCACCATGTGAATCTGCGT---
------ATGYGAGTGCGCCGAATTGTGGTCTGGAGGTGAA-TGCACT-ATT--GTGCTGGGCAAAG-TCCCTTGGAAGAG
GGCAGCATAGAGGGTGACACTCCCGTTTGTCCGGTGCTTG-AAGCGTT-TACCGAGGAGTCGAGTTGTTTGGGATTGCAG
CTCAAAGCCGGTGGTAAATTCCATCGAAAGCTAAATATTGGTGGGAAACCGATAGCGTACAAGTACCGTGAGGGAAAGAT
GCAAAGAACTTTGAAAAGAGAGTTAAAGAGTGCCTGAAATTGCTGAAAAGGAAGCGAAGGAAATCAGTGATAAGTTGC-G
CCATATTTCCCGACCTGC--TTGCGG-GTAGGGCGCTGTGGTC--AGCGTG--GTTCATCATGGTTCATTT-GATGGAAA
GT----GCAGCAGCAACTGCG-------TGTTGCAGCGGCTGGA---------------TGTTGACT-GGAT--------
TGTG---------AGGAACAAAATGG-TTTTCTTTGCCCCG------------------------------------AAA
CAC-ACA-GA-TC-ATACTT-T-GCTTTCATCGCATACGA-ATGTGACTTATTCGAAGAAGGTTCTTTAGCTAACTTAAC
AGCATCTATTATTGGTAACGTATTCGGTTTCAAAGCTGTATCTGCGTTACGTTTAGAAGATATGCGTATTCCTCACTCTT
ACTTAAAAACATTCCAAGGTCCAGCGACAGGTGTTATTGTAGAACGTGAGCGTTTAAACAAATACGGTACTCCATTATTA
GGTGCAACAGTAAAACCAAAATTAGGTTTATCTGGTAAAAACTACGGTCGTGTAGTATACGAAGGTTTAAAAGGTGGTTT
AGACTTCTTAAAAGATGATGAAAACATTAACTCTCAACCATTTATGCGTTGGAGAGAACGTTTCTTAAACTGTATGGAAG
GTATTAACCGTGCTGCTTCTGCAACAGGTGAAGTTAAAGGTTCATACTTAAACATCACTGCTGGTACAATGGAGCAAGTT
TACGAACGTGCTGAATATGCTAAAGCAGTAGGTTCTGTAATTGTTATGATCGACTTAGTTATGGGTTACACAGCAATCCA
ATCTTCAGCGATCTGGGCTCGTAACAATGATATGCTTTTACACTTACACCGTGCAGGTAACTCAACTTACGCTCGTCAAA
AAAATCA-TGGTATTAACTTCCGTGTTATTTGTAAA-TGGATGCGTATGTCTGGTGTAGATCACA--TC-CA-C-GCTGG
TA-----------------------------------------
>Placoneisabiskoensis Concatenation of 3 sequences
AAACTGCG-AATGGCTCATTATATCAGTTATAGTTTATTTGATAGTCCCTT-ACTACTTGG-A--TAACCGTAGTAATTC
TAGAGCTAATACATGCGTCAAT-ACCCTTC-GGGG-TA-----GTATTTATTAGA-GTGAGACCAACCCCTTC--GGGGT
GATGTGGTGATTCATAATAAGCTTGCAGATCGCACGGYT---CGCCGGCGATGGATCATTCAAG-TTTCTG-CCCTATCA
GCTTTGGATGGTAGGGTATTGGCCTACCATGGCTTTAACGGGTAACGGAGGATTAGGGTTTGATTCCGGAGAGGGAGCCT
-GAGAGACGGCTACCACATCCAAGGAAGGCAGCAGGCGCGTAAATTACCCAATCCTGACACAGGGAGGTAGTGACAATAA
ATAACAATGCCGGGCC--CTTCGGGTCTGGCACTTGGAATGAGAACAACTCAAACCACTTATCGAGGATCAATTGGAGGG
CAAG-TCTGGTGCCAGCAGCCGCGGTAATTCCAGCTCCAATAGCGTATATTAAAG-TTGTTGCAGTTAAAAAGCTCGTAG
-TTGGATTTGTGGGGGAACCATCC-TTGGG--TGG-AGCCTGTGTGGCATTAGGTTGTCGTGCA-GGGGATGCCCAT-CA
TTTACTGTGAAAAAATCAGCGCGTT-C-A-AAGCAGGCTT-ATGCCATTGAATGTATTAGCATGGAATAATAAGATAGGA
CCTTGGCACTATTTTGTTGG-TTTGCGCACCGAGGTAATGATTAATAGGGACAGTTG-GGGGTATT-CGTATTCCATTGT
CAGAGGTGAAATTCTTGGATTTCTGGAAGACGAACTAC-TGCGAAAGCATTTACC-AA--GGATGTTTTCATTAATCAAG
AACGAAAGTTAGGGGATCGAAGATGATTAGATACCATCGTAGTCTTAACCATAAACTATGCCGACAAGGGATTGGTGGGG
-TTCCGTAA-TGTCTCCATCAGCACCTTATGAGAAATCA-CAAGTTTTTGGGTTCCGGGGGGAGT-ATGGTCGCAAGGCT
GAAACTTAAAGAAATTGACGGAAGGGCACCACCAGGAGTGGAGCC-TGCGGCTTAATTTGACTCAACACGGGAAAACTTA
CCAGGTCCAGACATAGTGA-GGATTGACAGATTGA-GAGCTC-TTTCTTGATTCTATGGGTGGTGGTGCATGGCCGTTCT
TAGTTGGTG-GAGTGATTTGTCTGGTTAATTCCGTTAACGA--ACGAGACCGCTGCCTGCTAAATAGTCC----AGTTAG
TGAT-TTTCA-CTGGC-GTGG-GCTTCTTAGAGGGACGTGCATTTTATT-AGATGCA-GGAAGATAGCGGCAATAACAGG
TCTGTGATGCCCTTAGATGTTCTGGGCCGCACGCGCGCTACACTGATGTATTC-AACG-A--GT-GCTTCCTTGGCTG-A
AAAGCCTGGGCAATCTTTTGAACGTGCATCGTGATAGGGATAGATTATTGCAATTATTAATCTTGAACGAGGAATTCCTA
GTAAACGCAGAT-CATCAATCTGCATTGATTACGTCCCTGCCCTTTGTACACACCGCCCGTCGCACCTATTAATAAGCGG
AGGAAAAGAAACCAACTA-GGATTCCC-TCAGTAAGGGCGACTGAAGTGGGA-AGAGCTCAGTATGTGAATTGGTGC---
-TTCG---------GCACTGAATTGTGGTCTACAGATCGT-CACGCT-ACG--GG-ATGGGTCAAG-TCCCTTGGAACAG
GGCGGCAGAGAGGGTGAGACCCCCGTAAACCCWATCCTTC-GAGTGTC-GGTCAACGAGTCGAGTTGTTTGGGATTGCAG
CTCCAAGTGGGTGGTAAATTCCATCTAAAGCTAAATACCGGTGGGAAACCGATAGTGTACAAGTACCGTGAGGGAAAGAT
GCAAAGAACTTTGAAAAGAGAGTTAAAGAGTACCTGAAATTGCTGAAAAGGAAGCGAAGGAAACCAGTGT-TGGCCGC-G
CCATATTTTTCCGTCTGC--TTGCAG-GCGGGACGCTGTGGCA--GGCTGC--GTCTCTGTTGGCCGTGCT-GTGCCCAA
CT----GCGCA-GGGAGAGTT-------GATCYCTG---CTTGCTGG------------GCCTGGTG-TGGC--------
TGAG-----TA---GCGACCAAATGG-TTTTCTTCTCCCCGTTATCGTGCTAAAGCTTACCGAGTAGATCCAGTTCCAAA
TACAACA-GA-CCAATTTTT-C-GCTTTTATCGCATATGA-ATGTGATTTATTCGAAGAAGGTTCATTAGCTAACTTAAC
TGCATCTATCATTGGTAACGTATTCGGTTTCAAAGCCGTTTCTGCATTACGTTTAGAAGATATGCGTATTCCTCACTCAT
ACTTAAAAACATTCCAAGGTCCTGCCACTGGTATTATTGTAGAACGTGAGCGTTTAAATAAATACGGTGCACCATTATTA
GGTGCAACAGTAAAACCAAAATTAGGTTTATCTGGTAAAAACTACGGTCGTGTAGTTTACGAAGGTTTAAAAGGTGGTTT
AGACTTCTTAAAAGATGATGAGAATATTAACTCTCAACCATTCATGCGTTGGAGAGAACGTTTCTTATACTGTATGGAAG
GTATTAACCGTGCTGCTGCAGCTACAGGTGAAGTTAAAGGTTCATACTTAAACATCACTGCTGGTACAATGGAAGAAGTT
TACAAACGTGCTGAGTACGGTAAAGCTGTTGGTTCTATCATTGTAATGATTGACTTAGTTATGGGTTACACAGCAATTCA
AAGTGCTGCTATTTGGGCTCGTGACAACGATATGCTTTTACACTTACACCGTGCAGGTAACTCAACTTATGCGCGTCAAA
AAAATCA-TGGTATTAACTTCCGTGTTATTTGTAAA-TGGATGCGTATGTCGGGTGTAGATCATA--TC-CA-C-GCTGG
TACAGTTGTTGGTAAATTAGAAGGTGATCCTTTAATGATTAAA
>PlaconeiselginensisAT-160Gel18 Concatenation of 3 sequences
AAACTGCG-AATGGCTCATTATATCAGTTATAGTTTATTTGATAGTCCCTT-ACTACTTGG-A--TAACCGTAGTAATTC
TAGAGCTAATACATGCGTCAAT-ACCTTTC-GGGG-TA-----GTATTTATTAGA-TTGAAACCAACTCCTTC--GGGGT
GATGTGGTGATTCATAATAAGCTTGCAGATCGCACGGCT---CGCCGGCGATGGATCATTCAAG-TTTCTG-CCCTATCA
GCTTTGGATGGTAGGGTATTGGCCTACCATGGCTTTAACGGGTAACGGAGGATTAGGGTTTGATTCCGGAGAGGGAGCCT
-GAGAGACGGCTACCACATCCAAGGAAGGCAGCAGGCGCGTAAATTACCCAATCCTGACACAGGGAGGTAGTGACAATAA
ATAACAATGCCGGGCC--TTTCAGGTCTGGCACTTGGAATGAGAACAACTCAAACCACTTATCGAGGATCAATTGGAGGG
CAAG-TCTGGTGCCAGCAGCCGCGGTAATTCCAGCTCCAATAGCGTATATTAAAG-TTGTTGCAGTTAAAAAGCTCGTAG
-TTGGATTTGTGGGGGTGCCATCC-TTGGG--TGG-AACCTGTGTGGCATTAGGTTGTCGTGCA-GGGGATGCTCAT-CA
TTTACTGTGAAAAAATCAGCGCGTT-C-A-AAGCAGGCTT-ATGCCATTGAATGTATTAGCATGGAATAATAAGATAGGA
CCTTGGTACTATTTTGTTGG-TTTGCGCACCGAGGTAATGATTAATAGGGACAGTTG-GGGGTATT-CGTATTCCATTGT
CAGAGGTGAAATTCTTGGATTTCTGGAAGACGAACGAC-TGCGAAAGCATTTACC-AA--GGATGTTTTCATTAATCAAG
AACGAAAGTTAGGGGATCGAAGATGATTAGATACCATCGTAGTCTTAACCATAAACTATGCCGACAAGGGATTGGTGGGG
-TTCCGTAA-TGTCTCCATCAGCACCTTATGAGAAATCA-CAAGTTTTTGGGTTCCGGGGGGAGT-ATGGTCGCAAGGCT
GAAACTTAAAGAAATTGACGGAAGGGCACCACCAGGAGTGGAGCC-TGCGGCTTAATTTGACTCAACACGGGAAAACTTA
CCAGGTCCAGACATAGTGA-GGATTGACAGATTGA-GAGCTC-TTTCTTGATTCTATGGGTGGTGGTGCATGGCCGTTCT
TAGTTGGTG-GAGTGATTTGTCTGGTTAATTCCGTTAACGA--ACGAGACCGCTGCCTGCTAAATAGTCC----AGCTAG
TGAT-TTTCA-CTGGC-CCGG-GCTTCTTAGAGGGACGTGCATTTTATT-AGATGCA-GGAAGATAGCGGCAATAACAGG
TCTGTGATGCCCTTAGATGTTCTGGGCCGCACGCGCGCTACACTGATGTATTC-AACG-A--GT-GTTTCCTTGGCTG-A
AAAGCCTGGGCAATCTTTTGAACGTGCATCGTGATAGGGATAGATTATTGCAATTATTAATCTTGAACGAGGAATTCCTA
GTAAACGCAGAT-CATCAATCTGCATTGATTACGTCCCTGCCCTTTGTACACACCGCCCGTCGCACCTATTAATAAGCGG
AGGAAAAGAAACCAACTA-GGATTCCC-CCAGTAAGGGCGACTGAAGCGGGA-GTAGCTCAGGATGTGAATCGGTGT---
-TTCG---------GCACTGAATTGTGGTCTACAGACTGT-CACGCC-ACG--GG-CCGGGTCAAG-TCCCTTGGAACAG
GGCGGCAGAGAGGGTGAGACCCCCGTAAACCTGGCCCACC-GAGTGTA-CGTCAACGAGTCGAGTTGTTTGGGATTGCAG
CTCAAAGTGGGTGGTAAATTCCATCTAAAGCTAAATACCGGTGGGAGACCGATAGCGTACAAGTACCGTGAGGGAAAGAT
GCAAAGAACTTTGAAAAGAGAGTTAAAGAGTACCTGAAATTGCTGAAACGGAAGCGAAGGAAACCAGTGT-TGGCCGC-G
CCATATTTTTCCGTCTGC--TTGCAG-GCGGGACGCTGTGGCA--GGCCGG--GTCTCTGTTGGCTGGTCT-GGGTCTAA
CT----GCGCA-GGGAGAGTT-------GATCCCTG---CATGCTGG------------ACCGAGGC-TGGC--------
TGAG-----TA---GCGACGAAATGG-TTTTCTTCTCCCCG------------------------------------AAA
TACAACA-GA-CCAATTCTT-C-GCTTTTATCGCATATGA-ATGTGATTTATTCGAAGAAGGTTCATTAGCTAACTTAAC
TGCATCTATCATTGGTAACGTATTCGGTTTCAAAGCCGTTTCTGCATTACGTTTAGAAGATATGCGTATTCCTCACTCAT
ACTTAAAAACATTCCAAGGTCCTGCTACTGGTATTGTTGTAGAGCGTGAGCGTTTAAATAAATACGGTGCGCCATTATTA
GGTGCAACAGTAAAACCAAAATTAGGTTTATCTGGTAAAAACTACGGTCGTGTAGTTTACGAAGGTTTAAAAGGTGGTTT
AGACTTCTTAAAAGATGATGAAAATATTAACTCTCAACCATTCATGCGTTGGAGAGAACGTTTCTTATACTGTATGGAAG
GTATTAACCGTGCTGCTGCAGCTACAGGTGAAGTAAAAGGTTCATACTTAAACATCACTGCTGGTACAATGGAAGAAGTT
TACAAACGTGCTGAGTACGGTAAAGCTGTTGGTTCTATAGTTGTAATGATTGACTTAGTTATGGGTTACACAGCAATTCA
AAGTGCTGCTATTTGGGCTCGTGAAAACGATATGATTTTACACTTACACCGTGCAGGTAACTCAACTTATGCGCGTCAAA
AAAATCA-TGGTATTAACTTCCGTGTTATTTGTAAA-TGGATGCGTATGTCTGGTGTAGACCATA--TC-CA-CGCCTGG
TA-----------------------------------------
>PlaconeiselginensisFD212 Concatenation of 3 sequences
AAACTGCG-AATGGCTCATTATATCAGTTATAGTTTATTTGATAGTCCCTT-ACTACTTGG-A--TAACCGTAGTAATTC
TAGAGCTAATACATGCGTCAAT-ACCTTTC-GGGG-TA-----GTATTTATTAGA-TTGAAACCAACTCCTTC--GGGGT
GATGTGGTGATTCATAATAAGCTTGCAGATCGCACGGTT---CGCCGGCGATGGATCATTCAAG-TTTCTG-CCCTATCA
GCTTTGGATGGTAGGGTATTGGCCTACCATGGCTTTAACGGGTAACGGAGGATTAGGGTTTGATTCCGGAGAGGGAGCCT
-GAGAGACGGCTACCACATCCAAGGAAGGCAGCAGGCGCGTAAATTACCCAATCCTGATACAGGGAGGTAGTGACAATAA
ATAACAATGCCGGGCC--TTTCAGGTCTGGCACTTGGAATGAGAACAACTCAAACCACTTATCGAGGATCAATTGGAGGG
CAAG-TCTGGTGCCAGCAGCCGCGGTAATTCCAGCTCCAATAGCGTATATTAAAG-TTGTTGCAGTTAAAAAGCTCGTAG
-TTGGATTTGTGGGGGTGCCATCC-TTGGG--TGG-AACCTGTGTGGCATTAGGTTGTCGCGCA-GGGGATGCTCAT-CA
TTTACTGTGAAAAAATCAGCGCGTT-C-A-AAGCAGGCTT-ATGCCATTGAATGTATTAGCATGGAATAATAAGATAGGA
CCTTGGTACTATTTTGTTGG-TTTGCGCACCGAGGTAATGATTAATAGGGACAGTTG-GGGGTATT-CGTATTCCATTGT
CAGAGGTGAAATTCTTGGATTTCTGGAAGACGAACTAC-TGCGAAAGCATTTACC-AA--GGATGTTTTCATTAATCAAG
AACGAAAGTTAGGGGATCGAAGATGATTAGATACCATCGTAGTCTTAACCATAAACTATGCCGACAAGGGATTGGTGGGG
-TTTCGTAA-TGTCTCCATCAGCACCTTATGAGAAATCA-CAAGTTTTTGGGTTCCGGGGGGAGT-ATGGTCGCAAGGCT
GAAACTTAAAGAAATTGACGGAAGGGCACCACCAGGAGTGGAGCC-TGCGGCTTAATTTGACTCAACACGGGAAAACTTA
CCAGGTCCAGACATAGTGA-GGATTGACAGATTGA-GAGCTC-TTTCTTGATTCTATGGGTGGTGGTGCATGGCCGTTCT
TAGTTGGTG-GAGTGATTTGTCTGGTTAATTCCGTTAWCGA--ACGAGACCGCTGCCTGCTAAATAGTCC----AGTGAG
TGAT-TTTCA-CTGAC-CCGG-GCTTCTTAGAGGGACGTGCATTTTATT-AGATGCA-GGAAGATAGCGGCAATAACAGG
TCTGTGATGCCCTTAGATGTTCTGGGCCGCACGCGCGCTACACTGATGTATTC-AACG-A--GT-GTTTCCTTGGCTG-A
AAAGCCTGGGCAATCTTTTGAACATGCATCGTGATAGGGATAGATTATTGCAATTATTAATCTTGAACGAGGAATTCCTA
GTAAACGCAGAT-CATCAATCTGCATTGATTACGTCCCTGCCCTTTGTACACACCGCCCGTCGCACCTATTAATAAGCGG
AGGAAAAGAAACTAACCA-GGATTCCC-TCAGTAAGGGCGACTGAAGCGGGA-ATAGCTCAGGATGTGAATCGGTGT---
-TTCG---------GCACCGAGTTGTGGTCTAGAGACTCC-CACGTT-ACA--GG-CCGGGCCAAG-TCCCTTGGAACAG
GGCGGCAGAGAGGGTGAGACCCCCGTTCGCCTGGCCTTTG-GAGTGGG-TGTCCATGAGTCGAGTTGTTTGGGATTGCAG
CTCAAAGCGGGTGGTAAATTCCATCGAAAGCTAAATATTGGTGGGAAACCGATAGCGTACAAGTACCGTGAGGGAAAGAT
GCAAAGAACTTTGAAAAGAGAGTTAAAGAGTACCTGAAATTGCTGAAAGGGAAGCGAAGGAAACCAGTGT-TGGCTGT-G
TCATATTTTCTCGTCTGC--TTGCAG-TCGTGACGCTGTGGCA--AGCCGT--GTCTCGGTTGGTTGGGGT-GAGTCCAA
CT----GCGCA-GGGGGAGTT-------GATCCCTG---TCTGCTGG------------ACTTGTCG-TGAC--------
TGAG-----TT---GCGACGAAATGG-TTTTCTTCTCCCCGTTACCGTGCTAAAGCTTACCGTGTAGATCCAGTTCCGAA
TACAACA-GA-TCAATTCTT-T-GCCTTTATCGCATATGA-ATGTGATTTATTCGAAGAAGGTTCGTTAGCTAACTTAAC
AGCTTCTATTATTGGTAACGTATTCGGTTTCAAAGCCGTTTCTGCATTACGTTTAGAAGATATGCGAATTCCTCACTCAT
ACTTAAAAACATTCCAAGGGCCTGCAACTGGTATTATTGTAGAACGTGAGCGTTTAAACAAATACGGTGCGCCATTATTA
GGTGCAACAGTAAAACCGAAATTAGGTTTATCTGGTAAAAACTACGGCCGTGTAGTTTACGAAGGTTTAAAAGGTGGTTT
AGACTTCTTAAAAGATGATGAAAACATTAACTCTCAACCATTTATGCGTTGGAGAGAGCGTTTCTTATACTGTATGGAAG
GTATTAACCGTGCTGCTGCAGCTACAGGTGAAGTTAAAGGTTCATACTTAAACATCACTGCTGGTACAATGGAAGAAGTT
TACAAACGTGCTGAGTACGGTAAAGCTGTTGGTTCTATAGTTGTAATGATTGACTTAGTTATGGGTTACACAGCAATTCA
AAGTGCTGCTCTTTGGGCTCGTGACAACGATATGCTTTTACACTTACACCGTGCTGGTAACTCAACTTACGCTCGTCAAA
AAAATCA-TGGTATTAACTTCCGTGTTATTTGTAAA-TGGATGCGTATGTCTGGTGTAGATCATA--TC-CA-C-GCTGG
TACAGTTGTTGGTAAATTAGAAGGTGATCCTTTAATGATTAAA
>Placoneishambergii Concatenation of 3 sequences
AAACTGCG-AATGGCTCATTATATCAGTTATAGTTTATTTGATAGTCCCTT-ACTACTTGG-A--TAACCGTAGTAATTC
TAGAGCTAATACATGCGTTCAT-ACCCTTC-GGGG-TA-----GTATTTATTAGA-CTGAAACCAACCCCTTC--GGGGT
GATGTGGTGATTCATAATAAGCTTGCAGATCGCACGGTT---CGCCGGCGATGGATCATTCAAG-TTTCTG-CCCTATCA
GCTTTGGATGGTAGGGTATTGGCCTACCATGGCTTTAACGGGTAACGGGGGATTAGGGTTTGATTCCGGAGAGGGAGCCT
-GAGAGACGGCTACCACATCCAAGGAAGGCAGCAGGCGCGTAAATTACCCAATCCTGACACAGGGAGGTAGTGACAATAA
ATAACAATGCCGGGCG--TTTCACGTCTGGCACTTGGAATGAGAACAACTCAAACCACTTATC-AGGATCAATTGGAGGG
CAAG-TCTGGTGCCAGCAGCCGCGGTAATTCCAGCTCCAATAGCGTATATTAAAG-TTGTTGCAGTTAAAAAGCTCGTAG
-TTGGATTTGTGGCGGCCCCATCC-TTGGG--TGG-ATCCTGTGTGGCATTAGGTTGTCGCGCA-GGGGATGCCCAT-CA
TTTACTGTGAAAAAATCAGCGCGTT-C-A-AAGCAGGCTT-ACGCCATTGAATGTATTAGCATGGAATAATAAGATAGGA
CCTTGGTACTATTTTGTTGG-TTTGCGCACCGAGGTAATGATTAATAGGGACAGTTG-GGGGTATT-CGTATTCCATTGT
CAGAGGTGAAATTCTTGGATTTCTGGAAGACGAACTAC-TGCGAAAGCATTTACC-AA--GGATGTTTTCATTAATCAAG
AACGAAAGTTAGGGGATCGAAGATGATTAGATACCATCGTAGTCTTAACCATAAACTATGCCGACAAGGGATTGGTGGGG
-TTCCGTAA-TGTCTCCATCAGCACCTTATGAGAAATCA-CAAGTTTTTGGGTTCCGGGGGGAGT-ATGGTCGCAAGGCT
GAAACTTAAAGAAATTGACGGAAGGGCACCACCAGGAGTGGAGCC-TGCGGCTTAATTTGACTCAACACGGGAAAACTTA
CCAGGTCCAGACATAGTGA-GGATTGACAGATTGA-GAGCTC-TTTCTTGATTCTATGGGTGGTGGTGCATGGCCGTTCT
TAGTTGGTG-GAGTGATTTGTCTGGTTAATTCCGTTAACGA--ACGAGACCGCTGCCTGCTAAATAGTTT----GGCCAG
TGAT-TTTCA-CTGGT-GCAA-GCTTCTTAGAGGGACGTGCATTTTATT-AGATGCA-GGAAGATAGCGGCAATAACAGG
TCTGTGATGCCCTTAGATGTTCTGGGCCGCACGCGCGCTACACTGATGTACTC-AACG-A--GT-GTTTCCTTGGCTG-A
AAAGCCTGGGCAATCTTTTGAACATGCATCGTGATAGGGATAGATTATTGCAATTATTAATCTTGAACGAGGAATTCCTA
GTAAACGCAGAT-CATCAATCTGCATTGATTACGTCCCTGCCCTTTGTACACACCGCCCGTCGCACCTATTAATAAGCGG
AGGAAAAGAAACTAACCA-GGATTCCC-TCAGTAAGGGCGACTGAAGCGGGA-ATAGCTCACGTTGTGAATCGGTGC---
-CTCG---------GCACTGAATTGTGGTCTACAGACACG-CACACT-ACT--GG-CCGGGTCAAG-TCCTTTGGAACAG
GGCGGCAAAGAGGGTGAGACCCCCGTGCACCTGGCCTTGG-AAGTGTG-TGTCAACGAGTCGAGTTGTTTGGGATTGCAG
CTCCAAGTGGGTGGTAAGCTCCATCTAAAGCTAAATACCGGTGGGAAACCGATAGTGTACAAGTACCGTGAGGGAAAGAT
GCAAAGAACTTTGAAAAGAGAGTTAAAGAGTACCTGAAATTGCTGAAAGGGAAGCGAAGGAAACCAGTGT-AGGCGCC-G
CCGCATTTTCCCGTCTGC--TTGCAG-TCGGGACGCTGTKGCA--CGCCGT--GTCGCCCTTGGTTGGGTG-RGATTGAA
CT----GCGCA-GAGAAAGTT-------GTTCCCTG---CATGCTAG------------ATCTGGCC-CGAC--------
CGAG-----CT---GCGACGAAATG--CTTTCTTCTCTCCGT-----------------------------------AAA
TACAACA-GA-TC-ATTCTT-C-GCTTTTATTGCATATGA-ATGTGATTTATTCGAAGAAGGTTCATTAGCTAACTTAAC
TGCCTCTATCATTGGTAACGTATTCGGTTTCAAAGCTGTTTCTGCATTACGTTTAGAAGATATGCGTATTCCTCATTCAT
ATTTAAAAACATTCCAAGGTCCTGCAACTGGTATTATTGTAGAACGTGAGCGTTTAAACAAATACGGTGCGCCATTATTA
GGTGCTACAGTAAAACCAAAATTAGGTTTATCTGGTAAAAACTACGGTCGTGTAGTTTACGAAGGTTTAAAAGGTGGTTT
AGACTTCTTAAAAGATGACGAAAACATTAACTCACAACCATTTATGCGTTGGAGAGAGCGTTTCTTATACTGTATGGAAG
GTATTAATCGTGCTGCTGCTGCTACAGGTGAAGTTAAAGGTTCATACTTAAACATTACTGCTGGTACAATGGAAGAAGTT
TACAAACGTGCTGAATATGGTAAAGCAGTTGGCTCTATAGTTGTAATGATTGACTTAGTTATGGGTTACACAGCAATTCA
AAGTGCTGCTATTTGGGCTCGTGACAATGACATGCTTTTACACTTACACCGTGCAGGTAACTCAACTTACGCTCGTCAAA
AAAATCA-TGGTATTAACTTCCGTGTTATTTGTAAA-TGGATGCGTATGTCTGGTGTAGACCATA--TC-CA-T-GCTGG
TA-----------------------------------------
>Placoneissp.AT-220.09 Concatenation of 3 sequences
AAACTGCG-AATGGCTCATTATATCAGTTATAGTTTATTTGATAATCCCTT-ACTACTTGG-A--TAACCGTAGTAATTC
TAGAGCTAATACATGCGTCAAT-ACC-TTCCGGGG-TA-----GTATTTATTAGA-TTGAAACCAACCCCTTC--GGGGT
GATGTGGTGATTCATAATAAGTTTGCAGATCGCACGGTT---CGCCGGCGACGGATCATTCAAG-TTTCTG-CCCTATCA
GCTTTGGATGGTAGGGTATTGGCCTACCATGGCTTTAACGGGTAACGGAGGATTAGGGTTTGATTCCGGAGAGGGAGCCT
-GAGAGACGGCTACCACATCCAAGGAAGGCAGCAGGCGCGTAAATTACCCAATCCTGACACAGGGAGGTAGTGACAATAA
ATAACAATGCCGGGCC--TTTCAGGTCTGGCACTTGGAATGAGAACAACTCAAACCACTTATCGAGGATCAATTGGAGGG
CAAG-TCTGGTGCCAGCAGCCGCGGTAATTCCAGCTCCAATAGCGTATATTAAAG-TTGTTGCAGTTAAAAAGCTCGTAG
-TTGGATTTGTGGCGGTGTCATCC-TTGGG--TGG-AAGCTGCATGGCATTAGGTTGTCGTGCA-GGGGATGCTCAT-CA
TTTACTGTGAAAAAATCAGCGCGTT-C-A-AAGCAGGCTT-ATGCCATTGAATGTATTAGCATGGAATAATAAGATAGGA
CCTTGGTACTATTTTGTTGG-TTTGCGCACCGAGGTAATGATTAATAGGGACAGTTG-GGGGTATT-CGTATTCCATTGT
CAGAGGTGAAATTCTTGGATTTCTGGAAGACGAACCAC-TGCGAAAGCATTTACC-AA--GGATGTTTTCATTAATCAAG
AACGAAAGTTAGGGGATCGAAGATGATTAGATACCATCGTAGTCTTAACCATAAACTATGCCGACAAGGGATTGGTGGGG
-TTTCGTAA-TGTCTCCATCAGCACCTTGTGAGAAATCA-CAAGTTTTTGGGTTCCGGGGGGAGT-ATGGTCGCAAGGCT
GAAACTTAAAGAAATTGACGGAAGGGCACCACCAGGAGTGGAGCC-TGCGGCTTAATTTGACTCAACACGGGAAAACTTA
CCAGGTCCAGACATAGTGA-GGATTGACAGATTGA-GAGCTC-TTTCTTGATTCTATGGGTGGTGGTGCATGGCCGTTCT
TAGTTGGTG-GAGTGATTTGTCTGGTTAATTCCGTTAACGA--ACGAGACCGCTGCCTGCTAAATAGTCT----AGTCAG
TGAT-TTTCA-CTGTC-CAGG-GCTTCTTAGAGGGACGTGCATTTTATT-AGATGCA-GGAAGATAGCGGCAATAACAGG
TCTGTGATGCCCTTAGATGTTCTGGGCCGCACGCGCGCTACACTGATGCACTC-AACG-A--GT-GTCTCCTTGGCTG-A
AAAGCCTGGGTAATCTTTTGAACCTGCATCGTGATAGGGATAGATTATTGCAATTATTAATCTTGAACGAGGAATTCCTA
GTAAACGCAGAT-CATCAATCTGCATTGATTACGTCCCTGCCCTTTGTACACACCGCCCGTCGCACCTATTAATAAGCGG
AGGAAAAGAAACTAACTA-GGATTCCC-CCAGTAAGGGCGACTGAAGCGGGA-ATAGCTCGAAATGTGAATCGGTGT---
-TTCG---------GCACCGAATTGTGGTTTGAAGACACT-CGCGCT-ACGTAGG-TCGGGGCAAG-TCCCTTGGAACAG
GGCGGCAGAGAGGGTGAGACCCCCGTGTGCCTGACCTGTG-GAGCGTG-TGTCAACGAGTCGAGTTGTTTGGGATTGCAG
CTCTAAGCGGGTGGTAAATTCCATCTAAAGCTAAATACCGGTGGGAAACCGATAGCGTACAAGTACCGTGAGGGAAAGAT
GCAAAGAACTTTGAAAAGAGAGTTAAAGAGTACCTGAAATTGCTGAAAGGGAAGCGAAGGAAAGCAGTGT-TGGCGCT-G
CCGCATTTTCTTGTCTGC--TTGCAG-GCAGGACGCTGTGACA--GGCCGT--GTCTTGGTTGGTTGAACT-GGTTGGAA
GC-----GTCAGGAGAGCGTT-------GCTCTGT----TGGAGCTGG-----------AGCCAGTG-CGAC--------
TGAG-----CT---GCGACGAAATGC-TTTTCTTCTCCCCG------------------------------------AAA
TACAACA-GA-TC-ATTCTT-C-GCTTTCATTGCATATGA-ATGTGATTTATTTGAAGAAGGTTCATTAGCTAACTTAAC
TGCGTCTATCATTGGTAACGTATTTGGTTTCAAAGCCGTTTCTGCATTACGTTTAGAAGATATGCGTATTCCTCACTCAT
ACTTAAAAACATTCCAAGGTCCAGCAACTGGTATTATTGTAGAGCGTGAACGTTTAAACAAATACGGTGCTCCTTTATTA
GGTGCAACAGTAAAACCAAAATTAGGTTTATCTGGTAAAAACTACGGTCGTGTAGTTTACGAAGGTTTAAAAGGTGGTTT
AGACTTCTTAAAAGATGATGAAAACATTAACTCACAACCATTTATGCGTTGGAGAGAACGTTTCTTATACTGTATGGAAG
GTATTAACCGTGCTGCTGCTGCTACAGGTGAAGTTAAAGGTTCATACTTAAACATCACTGCTGGTACAATGGAAGAAGTT
TACAAACGTGCTGAATACGGTAAAGCTATTGGTTCAATCGTTGTAATGATTGATTTAGTAATGGGTTACACAGCAATTCA
AAGTGCTGCAATTTGGGCTCGTGAAAATGATATGCTTTTACATTTACACCGTGCAGGTAACTCAACTTATGCACGTCAAA
AAAATCA-TGGTATTAACTTCCGTGTTATTTGTAAA-TGGATGCGTATGTCTGGTGTAGATCATA--TTCCA-CGCCTGG
TA-----------------------------------------
>Prestauroneisintegra Concatenation of 3 sequences
AAACTGCG-AACGGCTCATTATATCAGTTATAGTTTATTTGATAGTCCCTT-ACTACTCGG-ATTTAACCGTAGTAATTC
TAGAGCTAATACGTGCGTCAAT-ACTCTTC-GGAG-TA-----GTATTTATTAGA-TAGAAACCAACTGCTTC--GGCAT
GATGTGGTGATTCATAATAAGCTTGCGGATCGCATGGCTT--TGCCGGCGATGGATCATTCAAG-TTTCTG-CCCTATCA
GCTTT-GACGGTACTGTATTGGAGTACCGTGGCAGTAACGGGTAACGGAAAATTAGGGTTTGACACCGGAGAGGGAGCCT
-GAGAGACGGCTACCACATCCAAGGAAGGCAGCAGGCGCGTAAATTACCCAATCTTGACACAAGGAGGTAGTGACAATAA
ATAACAATGCCGGGCC-TTTGTAGGTCTGGCAATTGGAATGAGAACAATTTAAACCCCTTATCGAGGATCAATTGGAGGG
CAAG-TCTGGTGCCAGCAGCCGCGGTAATTCCAGCTCCAATAGCGTATATTAAAG-TTGTTGCAGTTAAAAAGCTCGTAG
-TTGGATTTGTGGCGTGTCCATCC-TTGGG--TGG-ATCCTGTGTGGCATTAGGTTGTCGTGCA-GGGGATGCCCAT-CG
TTTACTGTGAAAAAATTAGAGTGTT-C-A-AAGCAGGCTT-ATGCCGTTGAATATATTAGCATGGAATAATAAGATAGGT
CTTTGGTCCTATTTTGTTGG-TTTGCGGGCCGGAGAAATGATTAACAGGGACAGTTG-GGGGTATT-CGTATTCCATTGT
CAGAGGTGAAATTCTTGGATTTCTGGAAGACGAACTAC-TGCGAAAGCATTTACC-AA--GGATGTTTTCATTAATCAAG
AACGAAAGTTAGGGGATCGAAGATGATTAGATACCATCGTAGTCTTAACCATAAACTATGCCGACAAGGGATTGGCGGGG
-CTTCGTTA-CGTCTCCGTCAGCACCTTATGAGAAATCA-CAAGTTTTTGGGTTCCGGGGGGAGT-ATGGTCGCAAGGCT
GAAACTTAAAGAAATTGACGGAAGGGCACCACCAGGAGTGGAGCC-TGCGGCTTAATTTGACTCAACACGGGAAAACTTA
CCAGGTCCAGACATAATGA-GGATTGACAGATTGA-GAGCTCTTTTCTTGATTCTATGGGTGGTGGTGCATGGCCGTTCT
TAGTTGGTG-GAGTGATTTGTCTGGTTAATTCCGTTAACGA--ACGAGACCCCTGCCTGCTAAATAGTCC----CGTGAG
TGAA-TTTCA-CTGAC-GAGG-ACTTCTTAGAGGGACGTGCATTCTATT-AGATGCA-GGAAGATAGGGGCAATAACAGG
TCTGTGATGCCCTTAGATGTTCTGGGCCGCACGCGCGCTACACTGATGCATTC-AACG-A--GT-GTTACCTTGGCCG-A
GAGGCCTGGGCAATCTTTTGAACGTGCATCGTGATAGGGATAGATTATTGCAATTATTAATCTTGAACGAGGAATTCCTA
GTAAACGCAGAT-CATCAATCTGCATTGATTACGTCCCTGCCCTTTGTACACACCGCCCGTCGCACCTATTATTAAGCGG
AGGAAAAGAAACTAACCA-GGATTCCC-TCAGTAAGGGCGACTGAAGCGGGA-ATAGCCCATAC--GAAATCTGCGC---
--TCT---------GCGCCGAATTGTGGTCTGGAGACACT-TGCGTT-ACT--GG-CCGGGCCAAG-TCCCTTGGAACGG
GGCAGCTGAGAGGGTGAGACTCCCGTCCGCCTGGGCATGT-GAGCGAGAAGTCTACGAGTCGAGTTGTTTGGGATTGCAG
CTCTAAGTGGGTGGTAAATTCCATCTAAGGCTAAATACTGGTGGGAGACCGATAGCGTACAAGTACCGTGAGGGAAAGAT
GCAAAGAACTTTGAAAAGAGAGTTAAAGAGTACCTGAAATTGCTGAAAAGGAAGCGAAGGAAACCAGTGC-CAGATGC-G
TCATACTTCCTCAATCGC--TTGCGG-TTGGGGCGCTGTGGCC--ATCGTT--GCCAGGCTTGGTTGGTTG-GGCTGGAA
GT----GCGTC-TAGGGAGTT-------GACCTGGG---CATGCCGC------------AGCCGGAC-CGAC--------
TGAGGTTG---------GCGAAATGG-TTTTCTTTACCCCG------------------------------------AAT
TACAACA-GA-TCATTCTTT---GCTTTCGTAGCATACGA-ATGTGATTTATTCGAAGAAGGTTCATTAGCTAACTTAAC
AGCGTCTATCATTGGTAACGTGTTCGGTTTCAAAGCCATCTCTGCTTTACGTTTAGAAGATATGCGTATTCCTCACTCTT
ACTTAAAAACATTCCAAGGTCCAGCTACAGGTGTAGTTGTAGAGCGTGAGCGTTTAAACAAATACGGTGTACCTTTATTA
GGTGCAACAGTAAAACCTAAATTAGGTTTATCTGGTAAAAACTACGGTCGTGTAGTATATGAAGGTTTAAAAGGTGGTTT
AGACTTCTTAAAAGATGATGAGAACATTAACTCTCAACCGTTTATGCGTTGGAGAGAGCGTTTCTTATACTGTATGGAAG
GTATTAACCGTGCTGCTTCAGCTACAGGTGAAGTTAAAGGTTCATACTTAAACATCACTGCAGGTACAATGGAAGAAGTT
TACAAACGTGCTGAGTACGCTAAAGCTGTTGGTTCTATCGTTGTGATGATCGATTTAGTTATGGGTTACACAGCAATTCA
AAGTGCTGCAATCTGGGCTCGTGATAATGATGTATTATTACATTTACACCGTGCAGGTAACTCTACATACGCTCGTCAAA
AGAATCA-TGGTATTAACTTCCGTGTTATCTGTAAA-TGGATGCRTATGTCTGGTGTAGATCATA--TTCCA-CCGCTGG
TA-----------------------------------------
>Rhoicosphenia01 Concatenation of 3 sequences
AAACTGCG-AATGGCTCATTATATCAGTTATAGTTTACTTGATAGTCCCTT-ACTACTCGG-A--TAACCGTAGTAATTC
TAGAGCTAATACGTGCGTCAAT-ACCCGTC-AGGG-TA-----GTATTTATTAGACTGTAAACCAACCCTTTC--GAGGT
GATGTGGTGATTCACAATAAGCATGCGGATCGCACGGTTC--TGCCGGCGATTGAACATTTAAG-TTTCTG-CCCTATCA
GCTTTGGATGGTAGGGTATTGGCCTACCATGGCTTTAACGGGTAACGGAGGATTAGGGTTTGATTCCGGAGAGGGAGCCT
-GAGAGACGGCTACCACATCCAAGGAAGGCAGCAGGCGCGTAAATTACCCAATCCTGACACAGGGAGGTAGTGACAATAA
ATAACAATGCTGGGCC-TCTCTAGGTCTGGCAATTGGAATGAGAACAATTTAAATCTCTTAACAAGGATCAATTGGAGGG
CAAG-TCTGGTGCCAGCAGCCGCGGTAATTCCAGCTCCAATAGCGTATATTAAAG-TTGTTGCAGTTAAAAAGCTCGTAG
-TTGGATTTGTGGAGTCATCATCT-TTGGG--TTA-CCTCTATGTGGCATTAGGTTGTCGCGTA-GAGAGTGCTCAT-CA
TTTACTGTGAGAAAATCAGAGCGTT-C-C-AAGCAAGCTT-AGGCTGTTGAATGTATTAGCATGGAATAATGGGATAGGA
CCTTGGTACTATTTTGTTGG-TTTGTGCATCAAGGAAATGATCAACAGGGACAGTTG-GGGGTATT-CGTATTCCATTGT
CAGAGGTGAAATTCTTGGATTTTTGGAAGACGAACTAC-TGCGAAAGCATTTACC-AA--GGATGTTTTCATTAATCAAG
AACGAAAGTTAGGGGATCGAAGATGATTAGATACCATCGTAGTCTTAACCATAAACCATGCCAACAAGGGATTGGTAAGG
--AACGTCA-CGTCTTTATCAGCACCTTAAGAGAAATCA-TAAGTTTTTGGGTTCCGGGGGGAGT-ATGGTCGCAAGGCT
GAAACTTAAAGAAATTGACGGAAGGGCACCACCAGGAGTGGAGCC-TGCGGCTTAATTTGACTCAACACGGGAAAACTTA
CCAGGTCCAGACATGAATA-GGATTGACAGATTGA-GAGCTC-TTTCTTGATTTTATGGGTGGTGGTGCATGGCCGTTCT
TAGTTGGTG-GAGTGATTTGTCTGGTTAATTCCGTTAACGA--ACGAGACCGCTGCCTGCTAAATAGTGT----TCATAG
TGAT-TTTCA-CTGTG-TGTC-ACTTCTTAGAGGGACGTGCATTTTATT-AGATGCA-GGAAGATAGCGGCAATAACAGG
TCTGTGATGCCCTTAGATGTTCTGGGCCGCACGCGCGCTACACTGATGCATTC-AACA-A--GT-GTTTCCTTTGCTG-A
GAAGCCTGGGTAATCTTATGAATGTGCATCGTGATAGGGATAGATTATTGTAATTTTTAATCTTGAACGAGGAATTCCTA
GTAAATGCAGAT-CATCAATCTGCATTGATTACGTCCCTGCCCTTTGTACACACCGCCCGTCGCACCTATAATTAAGTGG
AGGAAAAGAAACCAACTG-GGATTCCC-TGAGTAAGGGCGACTGAAACGGGATGTAGCTCATAATGAAAATCGGTGT---
ACTTGT--------GCACTGAGTTGTGATGTGGAGAAGTT-TGTGTCCAAA--AG-CCAGGGGAAA-TTCATTGGAATAT
GTTAGCATGGATGGTGAGACCCCAATATTCTTGGTGAGC--GAACAAACCTTCAAAGAGTCGAGTTGTTTGGGATTGCAG
CTCTAAAC-GGTGGTAAATTCCATCGAAAGCTAAATATGGGTAGGAGACCGATAGCGCACAAGTACCGTGAGGGAAAGAT
GCAAAGAACTTTGAAAAGAGAGTTAAAGAGTACCTGAAATTGCTGAAACTGAAGCAAAGGAAATCAACAA-AAGTTGT-G
CCATATTTCTCATCTTGC--TTGCAG-GGTGGGCACTGTGTCGC-AGCGTC--GTTAGTGGTAGTGATGTTTTGCACAAG
CA------GTTACAGGTTGTT-------TACCTGTGATGTTCATGCG------------AGATGTTG-CGAC--------
--AG----------CTGACTAATTGG-TTTTCTTTCTCCCGTTACCGTGCTAAAGCTTATCGTGTAGATCCAGTTCCAAA
TACAACG-GA-TCAATTCTT-T-GCTTTTATTGCATATGA-ATGTGATTTATTTGAAGAAGGCTCTTTAGCTAACTTAAC
AGCTTCTATTATTGGTAATGTATTTGGTTTCAAAGCCGTTGCTGCTTTACGTTTAGAAGATATGCGTATTCCTCATTCAT
ATTTAAAAACATTCCAAGGTCCTGCAACTGGTATTGTTGTAGAGCGTGAACGTTTAAATAAATATGGTATACCATTATTA
GGTGCTACAGTTAAACCAAAATTAGGTTTATCAGGTAAAAACTATGGTCGTGTAGTTTATGAAGGTTTAAAAGGTGGTCT
AGACTTCTTAAAAGATGATGAAAATATTAACTCTCAACCGTTTATGCGTTGGAGAGAACGTTTCCTATACTGTATGGAAG
GTATTAACCGAGCATCTTCTGCAACAGGTGAGACTAAAGGTTCTTATCTAAATATTACTGCAGGTACAATGGAAGAATTG
TACAAACGTGCTGAATATGCTAAAGCTGTTGGTTCAGTAGTTGTGATGATCGATTTAGTATTAGGTTATACAGCAATTCA
AAGTTCAGCAATTTGGGCTCGTGAAAATGATATGGTTTTACATTTACATCGTGCTGGTAATTCTACTTATGCTCGTCAAA
AAAATCA-TGGTATTAACTTCCGTGTTATTTGTAAA-TGGATGCGTATGTCAGGTGTAGACCATA--TTCATG---CTGG
TACAGTTGTTGGTAAATTAGAAGGTGATCCTTTAATGATTAAA
>Rhoicosphenia02 Concatenation of 3 sequences
AAACTGCG-AATGGCTCATTATATCAGTTATAGTTTACTTGATAGTCCCTT-ACTACTCGG-A--TAACCGTAGTAATTC
TAGAGCTAATACGTGCGTCAAT-ACCCGTC-AGGG-TA-----GTATTTATTAGACTGTAAACCAACCCTTTC--GAGGT
GATGTGGTGATTCACAATAAGCATGCGGATCGCACGGTTC--TGCCGGCGATTGAACATTTAAG-TTTCTG-CCCTATCA
GCTTTGGATGGTAGGGTATTGGCCTACCATGGCTTTAACGGGTAACGGAGGATTAGGGTTTGATTCCGGAGAGGGAGCCT
-GAGAGACGGCTACCACATCCAAGGAAGGCAGCAGGCGCGTAAATTACCCAATCCTGACACAGGGAGGTAGTGACAATAA
ATAACAATGCTGGGCC-TCTCTAGGTCTGGCAATTGGAATGAGAACAATTTAAATCTCTTAACAAGGATCAATTGGAGGG
CAAG-TCTGGTGCCAGCAGCCGCGGTAATTCCAGCTCCAATAGCGTATATTAAAG-TTGTTGCAGTTAAAAAGCTCGTAG
-TTGGATTTGTGGAGTCATCATCT-TTGGG--TTA-CCTCTATGTGGCATTAGGTTGTCGCGTA-GAGAGTGCTCAT-CA
TTTACTGTGAGAAAATCAGAGCGTT-C-C-AAGCAAGCTT-AGGCTGTTGAATGTATTAGCATGGAATAATGGGATAGGA
CCTTGGTACTATTTTGTTGG-TTTGTGCATCAAGGAAATGATCAACAGGGACAGTTG-GGGGTATT-CGTATTCCATTGT
CAGAGGTGAAATTCTTGGATTTTTGGAAGACGAACTAC-TGCGAAAGCATTTACC-AA--GGATGTTTTCATTAATCAAG
AACGAAAGTTAGGGGATCGAAGATGATTAGATACCATCGTAGTCTTAACCATAAACCATGCCAACAAGGGATTGGTAAGG
--AACGTCA-CGTCTTTATCAGCACCTTAAGAGAAATCA-TAAGTTTTTGGGTTCCGGGGGGAGT-ATGGTCGCAAGGCT
GAAACTTAAAGAAATTGACGGAAGGGCACCACCAGGAGTGGAGCC-TGCGGCTTAATTTGACTCAACACGGGAAAACTTA
CCAGGTCCAGACATGAATA-GGATTGACAGATTGA-GAGCTC-TTTCTTGATTTTATGGGTGGTGGTGCATGGCCGTTCT
TAGTTGGTG-GAGTGATTTGTCTGGTTAATTCCGTTAACGA--ACGAGACCGCTGCCTGCTAAATAGTGT----TCATAG
TGAT-TTTCA-CTGTG-TGTC-ACTTCTTAGAGGGACGTGCATTTTATT-AGATGCA-GGAAGATAGCGGCAATAACAGG
TCTGTGATGCCCTTAGATGTTCTGGGCCGCACGCGCGCTACACTGATGCATTC-AACA-A--GT-GTTTCCTTTGCTG-A
GAAGCCTGGGTAATCTTATGAATGTGCATCGTGATAGGGATAGATTATTGTAATTTTTAATCTTGAACGAGGAATTCCTA
GTAAATGCAGAT-CATCAATCTGCATTGATTACGTCCCTGCCCTTTGTACACACCGCCCGTCGCACCTATAATTAAGTGG
AGGAAAAGAAACCAACTG-GGATTCCC-TGAGTAAGGGCGACTGAAACGGGATGTAGCTCATAATGAAAATCGGTGT--A
CTTGT---------GCACTGAGTTGTGATGTGGAGAAGTT-TGTGTCCAAA--AG-CCAGGGGAAA-TTCATTGGAATAT
GTTAGCATGGATGGTGAGACCCCAATATTCTTGGTGAGC--GAACAAACCTTCAAAGAGTCGAGTTGTTTGGGATTGCAG
CTCTAAAC-GGTGGTAAATTCCATCGAAAGCTAAATATGGGTAGGAGACCGATAGCGCACAAGTACCGTGAGGGAAAGAT
GCAAAGAACTTTGAAAAGAGAGTTAAAGAGTACCTGAAATTGCTGAAACTGAAGCAAAGGAAATCAACAA-AAGTTGT-G
CCATATTTCTCATCTTGC--TTGCAG-GGTGGGCACTGTGTCGC-AGCGTC--GTTAGTGGTAGTGATGTTTTGCACAAG
CA------GTTACAGGTTGTT-------TACCTGTGATGTTCATGCG------------AGATGTTG-CGAC--------
--AG----------CTGACTAATTGG-TTTTCTTTCTCCCGTTACCGTGCTAAAGCTTATCGTGTAGATCCAGTTCCAAA
TACAACG-GA-TCAATTCTT-T-GCTTTTATTGCATATGA-ATGTGATTTATTTGAAGAAGGCTCTTTAGCTAACTTAAC
AGCTTCTATTATTGGTAATGTATTTGGTTTCAAAGCCGTTGCTGCTTTACGTTTAGAAGATATGCGTATTCCTCATTCAT
ATTTAAAAACATTCCAAGGTCCTGCAACTGGTATTGTTGTAGAGCGTGAACGTTTAAATAAATATGGTATACCATTATTA
GGTGCTACAGTTAAACCAAAATTAGGTTTATCAGGTAAAAACTATGGTCGTGTAGTTTATGAAGGTTTAAAAGGTGGTCT
AGACTTCTTAAAAGATGATGAAAATATTAACTCTCAACCGTTTATGCGTTGGAGAGAACGTTTCCTATACTGTATGGAAG
GTATTAACCGAGCATCTTCTGCAACAGGTGAGACTAAAGGTTCTTATCTAAATATTACTGCAGGTACAATGGAAGAATTG
TACAAACGTGCTGAATATGCTAAAGCTGTTGGTTCAGTAGTTGTGATGATCGATTTAGTATTAGGTTATACAGCAATTCA
AAGTTCAGCAATTTGGGCTCGTGAAAATGATATGGTTTTACATTTACATCGTGCTGGTAATTCTACTTATGCTCGTCAAA
AAAATCA-TGGTATTAACTTCCGTGTTATTTGTAAA-TGGATGCGTATGTCAGGTGTAGACCATA--TTCATG---CTGG
TACAGTTGTTGGTAAATTAGAAGGTGATCCTTTAATGATTAAA
>Rhoicosphenia03 Concatenation of 3 sequences
AAACTGCG-AATGGCTCATTATATCAGTTATAATTTACTTGATAGTCCCTT-ACTACTCGG-A--TAACCGTAGTAATTC
TAGAGCTAATACGTGCGTCAAT-ACCCGAA-AGGG-TA-----GTACTTATTAGATTGTAAACCAACCCTTTC--GAGGT
GATGTGGTGATTCACAATAAGCATGCGGATCGCACGGCTA--TGCCGGCGATTGAACATTTAAG-TTTCTG-CCCTATCA
GCTTTGGATGGTAGGGTATTGGCCTACCATGGCTTTAACGGGTAACGGAGGATTAGGGTTTGATTCCGGAGAGGGAGCCT
-GAGAGACGGCTACCACATCCAAGGAAGGCAGCAGGCGCGTAAATTACCCAATCCTGACACAGGGAGGTAGTGACAATAA
ATAACAATGCTGGGCC-TCTCTAGGTCTGGCAATTGGAATGAGAACAATTTAAATCTCTTAACAAGGATCAATTGGAGGG
CAAG-TCTGGTGCCAGCAGCCGCGGTAATTCCAGCTCCAATAGCGTATATTAAAG-TTGTTGCAGTTAAAAAGCTCGTAG
-TTGGATTTGTGGAGGGTTCATCT-TTGAG--TTA-CCTCTATGTGGCATTAGGTTGTCGCGTA-TGGAGTACTCAT-CA
TTTACTGTGAGAAAATCAGAGCGTT-C-C-AAGCAAGCTT-AGGCTGTTGAATGTATTAGCATGGAATAATGGGATAGGA
CCTTGATACTATTTTGTTGG-TTTGTGCATCAAGGAAATGATCAACAGGGACAGTTG-GGGGTATT-CGTATTCCATTGT
CAGAGGTGAAATTCTTGGATTTTTGGAAGACGAACTAC-TGCGAAAGCATTTACC-AA--GGATGTTTTCATTAATCAAG
AACGAAAGTTAGGGGATCGAAGATGATTAGATACCATCGTAGTCTTAACCATAAACCATGCCAACAAGGGATTGGTAAGG
--AACGTCA-CGTCTTTATCAGCACCTTAAGAGAAATCA-TAAGTTTTTGGGTTCCGGGGGGAGT-ATGGTCGCAAGGCT
GAAACTTAAAGAAATTGACGGAAGGGCACCACCAGGAGTGGAGCC-TGCGGCTTAATTTGACTCAACACGGGAAAACTTA
CCAGGTCCAGACATGAATA-GGATTGACAGATTGA-GAGCTC-TTTCTTGATTTTATGGGTGGTGGTGCATGGCCGTTCT
TAGTTGGTG-GAGTGATTTGTCTGGTTAATTCCGTTAACGA--ACGAGACCGCTGCCTGCTAAATAGTGT----TCATAG
TGAT-TTTCA-CTGTG-TGTC-ACTTCTTAGAGGGACGTGCATTTTATT-AGATGCA-GGAAGATAGCGGCAATAACAGG
TCTGTGATGCCCTTAGATGTTCTGGGCCGCACGCGCGCTACACTGATGCATTC-AACA-A--GT-GTCTCCTTTGCTG-A
GAAGCCTGGGTAATCTTTTGAATGTGCATCGTGATAGGGATAGATTATTGTAATTTTTAATCTTGAACGAGGAATTCCTA
GTAAACGCAGAT-CATCAATCTGCATTGATTACGTCCCTGCCCTTTGTACACACCGCCCGTCGCACCTATAATTAAGTGG
AGGAAAAGAAACCAACTG-GGATTCCC-TGAGTAAGGGCGACTGAAACGGGATGGAGCTCATGATGAAAATCGGTGT--A
CTAGTT--------GCACTGAGTTGTGATGTGGAGAAGTT-TGTGTCCAAA--AG-CCAGGGGAAA-TTCATTGGAATAT
GTTAGCATGGATGGTGAGACCCCAATATTCTTGGTGAAC--GAGCAAACCTTCAAAGAGTCGAGTTGTTTGGGATTGCAG
CTCTAAAC-GGTGGTAAATTCCATCGAAAGCTAAATATGGGTAGGAGACCGATAGCGCACAAGTACCGTGAGGGAAAGAT
GCAAAGAACTTTGAAAAGAGAGTTAAAGAGTACCTGAACTTGCTGAAACTGAAGCAAAGGAAATCAACAA-AAGCTGT-G
CCATATTTCTCAACTTGC--TTGCAG-GTTGGGCACTGTGTTGC-AGCGTC--GTTAGTGGTTGTGATGTTTTGTACAAA
CA------GTTGCGGGTTGTT-------TACCTGTGATGTTGATACN------------AGTTGTTG-CNAC--------
--AG----------CTGACTAATTGG-TTTTCTTTCTCCCGTTACCGTGCTAAAGCTTATNGTGTAGANCCAGTTCCAAA
TNCANNT-GA-NCAATNNTT-N-GCTTTNANNGCATATGN-ATGTGATTTATTTGAAGAAGGNTNTTTAGCTAACTTAAC
AGCTTCTATTANNGGTAACGTATTTGGTTTCAAAGCAGTNTNTGCTTTACGTTTAGAAGATATGNGTATTCCTCATTCAT
ANTTAAAAACNTTCCAAGGTCCAGCNACAGGTATTGTTGTAGAACGTGANCGTTTNNANNAATATGNNNNNCCNTTATTA
GGTGCGNCAGTTAAACCAAAATTAGGNTTATCNNGTAAAAACTACGGTCGTGTAGTTTATGAAGGTTTAAAAGGTGGTTT
AGACTTCTTAAAAGATGATGANAACATTAACTCNCAACCWTTTATGCGTTGGAGAGAACGTTTCTTATACTGTATGGAAG
GTATCAANCGTGCATCNTCTGCTACAGGTGAAACTAAAGGTTCTTACTTAAACNTCACAGCNGGTACAATGGAAGANGTN
TACAAACGTAGTGAATACGCTAAAGCTGTNGGTTCNGTAATTNTCATGATCGATTTAGTANTNGGTTATACAGCNATTCA
AAGTTCAGCNNTTTGGGCTCGTGACAATGATATGGTTTTACATTTACACCGTGCAGGTAACTCTACTTACGCTCGTCAAA
AAAATCA-TGGTATTAACTTCCGTGTTATTTGTAAA-TGGATGCGTATGTCAGGTGTAGATCATA--TN-CA--CGCTGG
TACAGTTGTTGGTAAATTAGAAGGTGATCCTTTAATGATTAAA
>Stauroneisanceps Concatenation of 3 sequences
AAACTGCG-AACGGCTCATTATATCAGTTATAGTTTATTTGATAGTCCCTT-ACTACTCGG-A-TTAACCGTAGTAATTC
TAGAGCTAATACGTGCGTCAAT-ACTCTTC-GGAG-TA-----GTATTTATTAGA-TGGAAACCAACTGCTTC--GGCAT
GATGTGGTGATTCATAATAAGCTTGCGGATCGCATGGCTT--TGCCGGCGATGGATCATTCAAG-TTTCTG-CCCTATCA
GCTTT-GACGGTACTGTATTGGAGTACCGTGGCGGTAACGGGTAACGGAAAATTAGGGTTTGACACCGGAGAGGGAGCCT
-GAGAGACGGCTACCACATCCAAGGAAGGCAGCAGGCGCGTAAATTACCCAATCTTGACACAAGGAGGTAGTGACAATAA
ATAACAATGCCGGGCC-TTTGTAGGTCTGGCAATTGGAATGAGAACAATTTAAATCCCTTATCGAGGATCAATTGGAGGG
CAAG-TCTGGTGCCAGCAGCCGCGGTAATTCCAGCTCCAATAGCGTATATTAAAG-TTGTTGCAGTTAAAAAGCTCGTAG
-TTGGATTTGTGGCGTGTCCATCC-TTGGG--TGG-ATCCTGTGTGGCATTAGGTTGTCGTGCA-GGGGATACCCAT-CG
TTTACTGTGAAAAAATTAGAGTGTT-C-A-AAGCAGGCTT-ATGCCGTTGAATATATTAGCATGGAATAATAAGATAGGT
CTTTGGTCCTATTTTGTTGG-TTTGCGGGCCGGAGAAATGATTAACAGGGACAGTTG-GGGGTATT-CGTATTCCATTGT
CAGAGGTGAAATTCTTGGATTTCTGGAAGACGAACTAC-TGCGAAAGCATTTACC-AA--GGATGTTTTCATTAATCAAG
AACGAAAGTTAGGGGATCGAAGATGATTAGATACCATCGTAGTCTTAACCATAAACTATGCCGACAAGGGATTGGCGGGG
-TTTCGTTA-CGTCTCCGTCAGCACCTTATGAGAAATCA-CAAGTTTTTGGGTTCCGGGGGGAGT-ATGGTCGCAAGGCT
GAAACTTAAAGAAATTGACGGAAGGGCACCACCAGGAGTGGAGCC-TGCGGCTTAATTTGACTCAACACGGGGAAACTTA
CCAGGTCCAGACATAGTGA-GGATTGACAGATTGA-GAGCTC-TTTCTTGATTCTATGGGTGGTGGTGCATGGCCGTTCT
TAGTTGGTG-GAGTGATTTGTCTGGTT-ATTCCGTT-ACGA--ACGAGACCCCTGCCTGCTAAATAGTCC----CGTGAG
TGAA-TTTCA-CTGAC-GAGG-ACTTCTTAGAGGGACGTGCATTCTATT-AGATGCA-GGAAGATAGGGGCAATAACAGG
TCTGTGATGCCCTTAGATGTTCTGGGCCGCACGCGCGCTACACTGATGCATTC-AACG-A--GT-TTAACCTTGGCCG-A
GAGGCCTGGGCAATCTTTTGAACGTGCATCGTGATAGGGATAGATTATTGCAATTATTAATCTTGAACGAGGAATTCCTA
GTAAACGCAGAT-CATCAATCTGCATTGATTACGTCCCTGCCCTTTGTACACACCGCCCGTCGCACCTATTAATAAGCGG
AGGAAAAGAAACTAACCA-GGATTCCC-TCAGTAAGGGCGACTGAAGCGGGA-ATAGCCCATGC--GAAATCTGCGC---
-TTT----------GCGCCGAATTGTGGTCTGGAGACACT-TGCGTT-ACT--GG-CCGGGCCAAG-TCCCTTGGAATGG
GGCAGCTGAGAGGGTGAGACTCCCGTACGCCTGGTCATGT-GAGCGAGTTGTCAAAGAGTCGAGTTGTTTGGGATTGCAG
CTCTAAGTGGGTGGTAAATTCCATCTAAGGCTAAATACTGGTGGGAGACCGATAGCGTACAAGTACCGTGAGGGAAAGAT
GCAAAGAACTTTGAAAAGAGAGTTAAAGAGTACCTGAAATTGCTGAAAAGGAAGCGAAGGAAACCAGTGC-TAGATGC-G
TCATACTTCCTCAATCGC--TTGCGA-TTGGGGCGCTGTGGCC--ATCGTT--GCCAGTCTTGTTTGGTTT-GGCTGGAA
GT----GCGTC-TAGGGAGTT-------GACCTAGG---CACGCCGC------------AGTCGGGC-TGAA--------
TGAG---ATTG------GCGAAATGG-TTTTCTTTTCCCCG------------------------------------AAA
TACAACA-GA-TCAATTCTT-T-GCTTTCATCGCATACGA-ATGTGATTTATTCGAAGAAGGTTCATTATCTAACTTAAC
AGCGTCTATCATCGGTAACGTATTCGGTTTCAAAGCCGTATCTGCTTTACGTTTAGAAGATATGCGTATTCCTCACTCTT
ACTTAAAAACATTCCAAGGTCCAGCGACAGGTGTAATTGTAGAGCGTGAACGTTTAAACAAATACGGTGTACCATTATTA
GGTGCAACTGTAAAACCTAAATTAGGTTTATCTGGTAAAAACTACGGTCGTGTAGTATACGAAGGTTTAAAAGGTGGTTT
AGACTTCTTAAAAGATGATGAGAACATTAACTCTCAACCATTTATGCGTTGGAGAGAACGTTTCTTAAACTGTATGGAAG
GTATTAACCGTGCTTCTGCAGCTACAGGTGAAGTTAAAGGTTCATACTTAAACATCACTGCAGGTACTATGGAAGAAGTT
TACAAACGTGCTCAATACGCTAAATCAGTAGGTTCTGTAATTGTAATGATCGATTTAGTAATGGGTTATACAGCAATTCA
AAGTTCTGCTATCTGGGCTCGTGAAAACGATATGCTTTTACATTTACACCGTGCGGGTAACTCTACATACGCTCGTCAAA
AAAATCA-TGGTATTAACTTCCGTGTTATTTGTAAA-TGGATGCGTATGTCTGGTGTAGATCATA--TC-CA-C-GCCTG
GTA----------------------------------------
>Stauroneisgracilior Concatenation of 3 sequences
AAACTGCG-AACGGCTCATTATATCAGTTATAGTTTATTTGATAGTCCCTT-ACTACTCGG-ATTTAACCGTAGTAATTC
TAGAGCTAATACGTGCGTCAAT-ACTCTTC-GGAG-TA-----GTATTTATTAGA-TGGAAACCAACTGCTTC--GGCAT
GATGTGGTGATTCATAATAAGCTTGCGGATCGCATGGCTT--TGCCGGCGATGGATCATTCAAG-TTTCTG-CCCTATCA
GCTTT-GACGGTACTGTATTGGAGTACCGTGGCGGTAACGGGTAACGGAAAATTAGGGTTTGACACCGGAGAGGGAGCCT
-GAGAGACGGCTACCACATCCAAGGAAGGCAGCAGGCGCGTAAATTACCCAATCTTGACACAAGGAGGTAGTGACAATAA
ATAACAATGCCGGGCC-TTTCTAGGTCTGGCAATTGGAATGAGAACAATTTAAATCCCTTATCGAGGATCAATTGGAGGG
CAAG-TCTGGTGCCAGCAGCCGCGGTAATTCCAGCTCCAATAGCGTATATTAAAG-TTGTTGCAGTTAAAAAGCTCGTAG
-TTGGATTTGTGGCGTGTCCATCC-TTGGG--TGG-ATCCTGTGTGGCATTAGGTTGTCGTGCA-GGGGATGCCCAT-CG
TTTACTGTGAAAAAATTAGAGTGTT-C-A-AAGCAGGCTT-ATGCCGTTGAATATATTAGCATGGAATAATAAGATAGGT
CTCTGGTCCTATTTTGTTGG-TTTGCGGGCCGGAGAAATGATTAACAGGGACAGTTG-GGGGTATT-CGTATTCCATTGT
CAGAGGTGAAATTCTTGGATTTCTGGAAGACGAACTAC-TGCGAAAGCATTTACC-AA--GGATGTTTTCATTAATCAAG
AACGAAAGTTAGGGGATCGAAGATGATTAGATACCATCGTAGTCTTAACCATAAACTATGCCGACAAGGGATTGGCGGGG
-TTTCGTTA-CGTCTCCGTCAGCACCTTATGAGAAATCA-CAAGTTTTTGGGTTCCGGGGGGAGT-ATGGTCGCAAGGCT
GAAACTTAAAGAAATTGACGGAAGGGCACCACCAGGAGTGGAGCC-TGCGGCTTAATTTGACTCAACACGGGGAAACTTA
CCAGGTCCAGACATAGTGA-GGATTGACAGATTGA-GAGCTC-TTTCTTGATTCTATGGGTGGTGGTGCATGGCCGTTCT
TAGTTGGTG-GAGTGATTTGTCTGGTTAATTCCGTTAACGA--ACGAGACCCCTGCCTGCTAAATAGTCC----CGTGAG
TGAA-TTTCA-CTGAC-GAGG-ACTTCTTAGAGGGACGTGCATTCTATT-AGATGCA-GGAAGATAGGGGCAATAACAGG
TCTGTGATGCCCTTAGATGTTCTGGGCCGCACGCGCGCTACACTGATGCATTC-AACG-A--GT-TTTACCTTGGCCG-A
GAGGCCTGGGCAATCTTTTGAACGTGCATCGTGATAGGGATAGATTATTGCAATTATTAATCTTGAACGAGGAATTCCTA
GTAAACGCAGAT-CATCAATCTGCATTGATTACGTCCCTGCCCTTTGTACACACCGCCCGTCGCACCTATTAATAAGCGG
AGGAAAAGAAACTAACCA-GGATTCCC-TCAGTAAGGGCGACTGAAGCGGGA-ATAGCCCATAC--GAAATCTGCGC---
-GCAA---------GCGCCGAATTGTGGTCTGGAGACGCT-TGTGTT-ACT--GG-CTGGGCCAAG-TCCCTTGGAACGG
GGCAGCTGAGAGGGTGAGACTCCCGTGTGCCTGGCCGGGT-GAGCGAGTAGTCAACGAGTCGAGTTGTTTGGGATTGCAG
CTCTAAGTGGGTGGTAAATTCCATCTAAGGCTAAATACTGGTGGGAGACCGATAGCGTACAAGTACCGTGAGGGAAAGAT
GCAAAGAACTTTGAAAAGAGAGTTAAAGAGTACCTGAAATTGCTGAAAAGGAAGCGAAGGAAACCAGTGC-CAGATGC-G
TCATACTTCCTCAATCGC--TTGCGA-TTGGGGCGCTGTGGCC--ATCGTT--GCCAGAGTTGTTTGGTTG-GGCTGGAA
GT----GCGTT-CAGGGAGTT-------GACCTGAG---CATGCCGC------------AGTTCGAG-CGAA--------
TGAG-----TT---TTGGCGAAATGG-TTTTCTTTTCCCCG---------------------------------------
---------------TTCTT-T-GCTTTCATCGCATACGA-ATGTGATTTATTCGAAGAAGGTTCATTAGCTAACATTAC
AGCGTCTATCATTGGTAACGTATTCGGTTTCAAAGCCGTATCTGCTTTACGTTTAGAAGATATGCGTATTCCTCACTCTT
ACTTAAAAACATTCCAAGGTCCAGCTACAGGTGTAGTTGTAGAGCGTGAGCGTTTAAACAAATACGGTACACCATTATTA
GGTGCTACAGTAAAACCTAAATTAGGTTTATCTGGTAAAAACTACGGTCGTGTAGTATATGAAGGTTTAAAAGGTGGTTT
AGACTTCTTAAAAGATGATGAGAACATTAACTCTCAACCATTTATGCGTTGGAGAGAACGTTTCTTAAACTGTATGGAAG
CTATTAACCGTGCTTCTTCAGCTACAGGTGAAGTTAAAGGTTCATACTTAAACATCACTGCAGGTACTATGGAAGAAGTG
TACAAACGTGCTGAATACGCTAAAGCAGTAGGTTCTGTAATTGTTATGATCGACTTAGTAATGGGTTACACAGCAATTCA
AAGTTCTGCTATTTGGGCTCGTGAAAACGATATGCTTTTACACTTACACCGTGCAGGTAACTCTACATACGCTCGTCAAA
AAAATCA-TGGTATTAACTTCCGTGTTATTTGTAAA-TGGATGCGTATGTCTGGTGTAGATCATA--TC-CA-CCGCTGG
TA-----------------------------------------
>Stauroneisphoenicenteron Concatenation of 3 sequences
AAACTGCG-AACGGCTCATTATATCAGTTATAGTTTATTTGATAGTCCCTT-ACTACTCGG-A-TTAACCGTAGTAATTC
TAGAGCTAATACGTGCGTTAAT-ACTCTTC-GGAG-TA-----GTATTTATTAGA-CGGAAACCAGCTGCTTC--GGCAA
GATGTGGTGATTCATAATAAGCTTGCGGATCGCATGGCTA--TGCCGGCGATGGATCATTCAAG-TTTCTG-CCCTATCA
GCTTT-GACGGTACTGTATTGGAGTACCGTGGCAGTAACGGGTAACGGGAAATTAGGGTTTGACACCGGAGAGGGAGCCT
-GAGAGACGGCTACCACATCCAAGGAAGGCAGCAGGCGCGTAAATTACCCAATCTTGACACAAGGAGGTAGTGACAATAA
ATAACAATGCCGGGCC-TTTGTAGGTCTGGCAATTGGAATGAGAACAATTTAAATCCCTTATCGAGGATCCATTGGAGGG
CAAG-TCTGGTGCCAGCAGCCGCGGTAATTCCAGCTCCAATAGCGTATATTAAAG-TTGTTGCAGTTAAAAAGCTCGTAG
-TTGGATTTGTGGCGTGTCCATCC-TTGGG--TGG-ATTCTGTGTGGCATTAGGTTGTCGTGCA-GGGGATACCCAT-CG
TTTACTGTGAAAAAATTAGAGTGTT-C-A-AAGCAGGCTT-ATGCCGTTGAATATATTAGCATGGAATAATAAGATAGGT
CTTTGGTCCTATTTTGTTGG-TTTGCGGGCCGAAGAAATGATTAACAGGGACAGTTG-GGGGTATT-CGTATTCCATTGT
CAGAGGTGAAATTCTTGGATTTCTGGAAGACGAACTAC-TGCGAAAGCATTTACC-AA--GGATGTTTTCATTAATCAAG
AACGAAAGTTAGGGGATCGAAGATGATTAGATACCATCGTAGTCTTAACCATAAACTATGCCGACAAGGGATTGGCGGAG
-TTTCGTTA-CGTCTCCGTCAGCACCTTATGAGAAATCA-CAAGTTTTTGGGTTCCGGGGGGAGT-ATGGTCGCAAGGCT
GAAACTTAAAGAAATTGACGGAAGGGCACCACCAGGAGTGGAGCC-TGCGGCTTAATTTGACTCAACACGGGGAAACTTA
CCAGGTCCAGACATAGTGA-GGATTGACAGATTGA-GAGCTC-TTTCTTGATTCTATGGGTGGTGGTGCATGGCCGTTCT
TAGTTGGTG-GAGTGATTTGTCTGGTTAATTCCGTTAACGA--ACGAGACCCCTGCCTGCTAAATAGTAG----CGTGAG
TGAA-TTTCA-CTGAC-GAGG-ACTTCTTAGAGGGACGTGCATTTTATT-AGATGCA-GGAAGATAGGGGCAATAACAGG
TCTGTGATGCCCTTAGATGTTCTGGGCCGCACGCGCGCTACACTGATGCATTC-AACG-A--GT-TTCGCCTTGGCCG-A
GAGGCTTGGGCAATCTTTGGAACGTGCATCGTGATAGGGATAGATTATTGCAATTATTAATCTTGAACGAGGAATTCCTA
GTAAACGCAGAT-CATCAATCTGCATTGATTACGTCCCTGCCCTTTGTACACACCGCCCGTCGCACCTATTAATAAGCGG
AGGAAAAGAAACTAACCA-AGATTCCC-TCAGTAAGGGCGACTGAAGCGGGA-ATAGCCCATGC--GAAATCTGCGCTGC
TTTGCGGTG-----GCGCCGAATTGTGGTTGGAAGACACT-TGCGTT-ACT--GA-CCGAACCAAG-TCCCTTGGAACAG
GGCAGCTGAGAGGGTGAGACTCCCGTCTGCTTGGTCATGT-GAGCGAGTTGTCCACGAGTCGAGTTGTTTGGGATTGCAG
CTCTAAGTGGGTGGTAAATTCCATCCAAGGCTAAATACTGGTGGGAAACCGATAGCGTACAAGTACCGTGAGGGAAAGAT
GCAAAGAACTTTGAAAAGAGAGTTAAAGAGTACCTGAAATTGCTGAAAAGGAAGCAAAGGAAACCAGTGC-TAGATGC-G
CCATACTTCTGCCACCGC--TTGCGG-TAGCAGCGCTGTGGCC--ATCCAT--GTCAGACTTGGTTTGGGCGGGCCGAAC
GTGCGAGCGCCTGGGGAGTTT-------GTTCCCTATCTGCTGGCCGC-----------GGCCGGCC-TGAA--------
TGAG---ACTG------ACGAAATGG-TTTTCTTTCCCCCG---------------------------------------
------------------------------------------TGTGATTTATTCGAAGAAGGTTCATTAGCTAACTTAAC
AGCGTCTATCATCGGTAACGTATTCGGTTTCAAAGCCGTATCTGCTTTACGTTTAGAAGATATGCGTATTCCTCACTCTT
ACTTAAAAACATTCCAAGGTCCAGCGACAGGTGTAATTGTAGAGCGTGAGCGTTTAAACAAATACGGTGTACCATTATTA
GGTGCAACAGTAAAACCTAAATTAGGTTTATCTGGTAAAAACTACGGTCGTGTAGTATATGAAGGTTTAAAAGGTGGTTT
AGACTTCTTAAAAGATGATGAGAACATTAACTCTCAACCATTTATGCGTTGGAGAGAACGTTTCTTAAACTGTATGGAAG
GTATTAACCGTGCTTCTGCAGCTACAGGTGAAGTTAAAGGTTCATATTTAAACATCACTGCAGGTACAATGGAAGAAGTT
TACAAACGTGCTCAATACGCTAAAGCAGTAGGTTCTGTAATTGTAATGATCGATTTAGTAATGGGTTATACAGCAATTCA
AAGTTCTGCTATCTGGGCTCGTGAGAATGATATGCTTTTACACTTACACCGTGCTGGTAACTCTACATACGCTCGTCAAA
AAAATCA-TGGTATTAACTTCCGTGTTATTTGTAAA-TGGATGC------------------------------------
-------------------------------------------
