# Supplementary material for: Historical and Current Perspectives on the Systematics of the ‘Enigmatic’ Diatom Genus Rhoicosphenia (Bacillariophyta), with Single and Multi-Molecular Marker and Morphological Analyses and Discussion on the Monophyly of ‘Monoraphid’ Diatoms
Source: PLoS One. 2016 Apr 5;11(4):e0152797. doi: 10.1371/journal.pone.0152797 (PMC4821588; doi:10.1371/journal.pone.0152797)
Supplement: S2 File — Alignment used in Maximum Likelihood and Bayesian analyses. (FASTA) [file pone.0152797.s002.fasta]

>Achnanthidium_minutissimum_AT-196 Concatenation of 2 sequences
AAACTGCG-AATGGCTCATTATATCAGTTATAGTTTATTTGATAGTCCCTT-ACTATATGG-A--TAACCGTAGTAATTC
TAGAGCTAATACATGCGTCAAT-ACCTTTC-GGGG-TA-----GTATTTATTAGA-TTGAAACCAACCCCTTC--GGGGT
GATGTGGTGATTCATAATAAGCTTGCGGATCGCA--------TTCGTGCGATGGATCATTCAAG-TTTCTG-CCCTATCA
GCTTTGGATGGTAGGGTATTGGCCTACCATGGCTTTAACGGGTAACGGAGGATTAGGGTTTGATTCCGGAGAGGGAGCCT
-GAGAGACGGCTACCACATCCATGGAAGGCAGCAGGCGCGTAAATTACCCAATCCTGACACAGGGAGGTAGTGACAATAA
ATAACAATGCCGGGCC-TTTTTAGGTCTGGCAATTGGAATGAGAACAATTTAAACCCCTTATCGAGGATCAATTGGAGGG
CAAG-TCTGGTGCCAGCAGCCGCGGTAATTCCAGCTCCAATAGCGTATATTAAAG-TTGTTGCAGTTAAAAAGCTCGTAG
-TTGGATTTGTGGTGACACCATCC-TTGGG--TGG-AACCTGTGTGGCATTAACTTGTCGTGCA-GGGGATGCCCAT-CG
TTTACTGTGAAAAAATCAGCGCGTT-C-A-AAGCAGGCTT-ATGCCGTTGAATGTCTTAGCATGGAATAATAAGATAGGA
CCTTGGTGCTATTTTGTTGG-TTTGCGTACCGAGGTAATGATTAATAGGGACAGTTG-GGGGTATT-CGTATTCCATTGT
CAGAGGTGAAATTCTTGGATTTCTGGAAGACGAACTAC-TGCGAAAGCATTTACC-AA--GGATGTTTTCATTAATCAAG
AACGAAAGTTAGGGGATCGAAGATGATTAGATACCATCGTAGTCTTAACCATAAACTATGCCGACAAGGGATTGGTGGGG
-TTTCGTTA-CGTCTCCATCAGCACCTTATGAGAAATCA-CAAGTTTTTGGGTTCCGGGGGGAGT-ATGGTCGCAAGGCT
GAAACTTAAAGAAATTGACGGAAGGGCACCACCAGGAGTGGAGCC-TGCGGCTTAATTTGACTCAACACGGGAAAACTTA
CCAGGTCCAGACATAGTGA-GGATTGACAGATTGA-GAGCTC-TTTCTTGATTCTATGGGTGGTGGTGCATGGCCGTTCT
TAGTTGGTG-GAGTGATTTGTCTGGTTAATTCCGTTAACGA--ACGAGACCGCTGCCTGCTAAATAGTCC----AGTGAG
TGAA-TTTCA-CTGAC-GAGG-ACTTCTTAGAGGGACGTGCGTTCTATT-AGACGCA-GGAAGATAGCGGCAATAACAGG
TCTGTGATGCCCTTAGATGTTCTGGGCCGCACGCGCGCTACACTGATGCATTC-AACG-A--GT--CTTCCTTGGCCG-A
GAGGCCTGGGCAATCTT-CGAACGTGCATCGTGATAGGGATAGATTATTGCAATTATTAATCTTGAACGAGGAATTCCTA
GTAAACGCAGAT-CATCAATCTGCATTGATTACGTCCCTGCCCTTTGTACACACCGCCCGTCGCACCTATAATTAAGCGG
AGGAAAAGAAACTAACTAGGGATTCCCTCAGTAAGGGCGACTGAAGCGGGA-ATAGCTCATCTTGTGAATCTGCGC----
TTT----------GCGCCGAATTGTGGTCTAGAGACTTT-TGCATT-ACT--GG-CCGGGCCAAG-TCCTCTGGAATGAG
GCAGCTGAGAGGGTGACACTCCCGTCCGCCTGGCCTCTTGAGCAAT-TGTCCACGAGTCGAGTTGTTTGGGATTGCAGCT
CAAAGCGGGTGGTAAATTCCATCTAAGGCTAAATATTGGTGGGAGACCGATAGCGTACAAGTACCGTGAGGGAAAGATGC
AAAGAACTTTGAAAAGAGAGTTAAAGAGTACCTGAAATTGCTGAAACGGAAGCGAAGGAAACCAGTGT-CAGCTGC-GTC
ATACTTCCCCGCTCGC--TTGCGG-TCGGGGCGCTGTGGCC--AGCATT--GTCAGGCTTGGCTGGATT-GGCCGGAACC
----GCGTA-CAGGGAGTT-------GACCTGTG---CATGTCGC------------GGTCGATC-CGAC-TGAG---GT
TG------GCGAAATGG-TTTTCTTTACCCCG-
>Adlafia_brockmannii Concatenation of 2 sequences
AAACTGCG-AATGGCTCATTATATCAGTTATAGTTTATTTGATAGTCCCTT-ACTATTTGG-A--TAACCGTAGTAATTC
TAGAGCTAATACATGCGTCAAT-ACCCTTCTGGGG-TA-----GTATTTATTAGA-TGGAAACCAACCCCTTC--GGGGT
GATGTGGTGATTCATAATAAGCTTGCGGATCGCACGGCTT--TGCCGGCGATGGATCATTCAAG-TTTCTG-CCCTATCA
GCTTTGGATGGTAGGGTATTGGCCTACCATGGCTTTAACGGGTAACGGAGGATTAGGGTTTGATTCCGGAGAGGGAGCCT
-GAGAGACGGCTACCACATCCAAGGAAGGCAGCAGGCGCGTAAATTACCCAATCCTGACACAGGGAGGTAGTGACAATAA
ATAACAATGCCGGGCC-TTTCTAGGTCTGGCACTTGGAATGAGAACAATTCAAACCCCTTATCGAGGATCAATTGGAGGG
CAAG-TCTGGTGCCAGCAGCCGCGGTAATTCCAGCTCCAATAGCGTATATTAAAG-TTGTTGCAGTTAAAAAGCTCGTAG
-TTGGATTTGTGGCGAGACCATCC-TTGGG--TGG-AACCTGTGTGGCATTAGGTTGTCGTGCA-GGAGATGCCCAT-CG
TTTACTGTGAAAAAATCAGCGCGTT-C-A-AAGCAGGCTT-ATGCCGTTGAATGTATTAGCATGGAATAATAAGATAGGA
CCTTGGTACTATTTTGTTGG-TTTGCGCACCGAGGTAATGATTAATAGGGACAGTTG-GGGGTATT-CGTATTCCATTGT
CAGAGGTGAAATTCTTGGATTTCTGGAAGACGAACTAC-TGCGAAAGCATTTACC-AA--GGATGTTTTCATTAATCAAG
AACGAAAGTTAGGGGATCGAAGATGATTAGATACCATCGTAGTCTTAACCATAAACTATGCCGACAAGGGATTGGTGGGG
-TCTCGTTA-CGTCTCCATCAGCACCTTATGAGAAATCA-CAAGTTTTTGGGTTCCGGGGGGAGT-ATGGTCGCAAGGCT
GAAACTTAAAGAAATTGACGGAAGGGCACCACCAGGAGTGGAGCC-TGCGGCTTAATTTGACTCAACACGGGAAAACTTA
CCAGGTCCAGACATAGTGA-GGATTGACAGATTGA-GAGCTC-TTTCTTGATTCTATGGGTGGTGGTGCATGGCCGTTCT
TAGTTGGTG-GAGTGATTTGTCTGGTTAATTCCGTTAACGA--ACGAGACCGCTGCCTGCTAAATAGTCC----AGTGAG
TGAA-TTTCA-CTGAC-GAGG-ACTTCTTAGAGGGACGTGCATTTTATT-AGATGCA-GGAAGATAGCGGCAATAACAGG
TCTGTGATGCCCTTAGATGTTCTGGGCCGCACGCGCGCTACACTGATGCATTC-AACG-A--GT-GTTTCCTTGGCTG-A
GAAGCCTGGGCAATCTTTTGAACGTGCATCGTGATAGGGATAGATTATTGCAATTATTAATCTTGAACGAGGAATTCCTA
GTAAACGCAGAT-CATCAATCTGCATTGATTACGTCCCTGCCCTTTGTACACACCGCCCGTCGCACCTATAATTAAGCGG
AGGAAAAGAAACTAACCA-GGATTCCCTCAGTAAGGGCGACTGAAGCGGGA-ATAGCTCACGTTGTGAATCAGCGC----
CTCG---------GCGCCGAATTGTGGTCTGTAGACTCT-TGCGTT-ACC--GG-CCGGGCTAAG-TTCCTTGGAACAGG
GCAGCTGAGAGGGTGAGACTCCCGTGTGCCCGGCCTTCGGAGCAAG-TGTCGAGGAGTCGAGTTGTTTGGGATTGCAGCT
CAAAGCGGGTGGTAAATTCCATCTAAGGCTAAATATTGGTGGGAAACCGATAGCGTACAAGTACCGTGAGGGAAAGATGC
AAAGAACTTTGAAAAGAGAGTTAAAGAGTACCTGAAATTGCTGAAAAGGAAGCGAAGGAAACCAGTGC-CTGCCGT-GTC
ATACTTTCCCGCCTGC--TTGCGG-TCGGGACGCTGTGACC--GGCGTT--GTCACGCTTGGTCGGATA-ATGCGGACTC
-----CGGTGGAGGGAGTT-------GACCTCTGCACATTGC---------------GCGTTATG-TAAC-TGAG-----
TT---GTGACGAAATGG-TTTTCTTTCCCCCG-
>Amphora_libyca Concatenation of 2 sequences
AAACTGCG-AATGGCTCATTATATCAGTTATAGTTTATTTGATAGTCCCTC-ACTACTTGG-A--TAACCGTAGTAATTC
TAGAGCTAATACATGCGTCAAT-ACCCTTCTGGGG-TA-----GTATTTATTAGA-TGGAAACCAACCCCTTC--GGGGT
GATGTGGTGATTCATAATAAGTTTGCGGATCGCACGGCATT-TGCTGGCGATGGATCATTCAAG-TTTCTG-CCCTATCA
GCTTTGGATGGTAGGGTATTGGCCTACCATGGCTTTAACGGGTAACGGGAAATTAGGGTTTTATTCCGGAGAGGGAGCCT
-GAGAGACGGCTACCACATCCAAGGAAGGCAGCAGGCGCGTAAATTACCCAATCTTGAAACAAGGAGGTAGTGACAATAA
ATAACAATGCCGGGCC-ATTCTTGGTCTAGCAATTGGAATGAGAACAATTTAAACCCCTTATTGAGGATCAATTGGAGGG
CAAG-TCTGGTGCCAGCAGCCGCGGTAATTCCAGCTCCAATAGCGTATATTAAAG-TTGTTGCAGTTAAAAAGCTCGTAG
-TTGGATTTGTGGATGATCCATCT-TTGGG--TGG-AATCTGTGTGGCATTAGGTTGTCGTGCA-GGGGATGCCCAT-CG
TTTACTGTGAAAAAATTAGAGTGTT-C-A-AAGCAGGCTT-ATGCCGCTGAATATATTAGCATGGAATAATGAGATAGGA
CTTGGGTGCTATTTTGTTGG-TTTGCGCACCTTGGTAATGATTAATAGGGACAGTTG-GGGGTATT-CGTATTCCATTGT
CAGAGGTGAAATTCTTGGATTTCTGGAAGACGAACTAC-TGCGAAAGCATTTACC-AA--GGATGTTTTCATTAATCAAG
AACGAAAGTTAGGGGATCGAAGATGATTAGATACCATCGTAGTCTTAACCATAAACTATGCCGACAAGGGATTGGCGGGG
-TCTCGTTA-CGTCTCCGTTAGCACCTTATGAGAAATCA-CAAGTTTTTGGGTTCCGGGGGGAGT-ATGGTCGCAAGGCT
GAAACTTAAAGAAATTGACGGAAGGGCACCACCAGGAGTGGAGCC-TGCGGCTTAATTTGACTCAACACGGGAAAACTTA
CCAGGTCCAGACATAGTGA-GGATTGACAGATTGA-GAGCTC-TTTCTTGATTCTATGGGTGGTGGTGCATGGCCGTTCT
TAGTTGGTG-GAGTGATTTGTCTGGTTAATTCCGTTAACGA--ACGAGACCCCTGCCTGCTAAATAGTCT----GGCGAG
TGAT-TTTCA-CTGGC-TGAG-TCTTCTTAGAGGGACGTGCG-TCTACT-AGACGCA-GGAAGATAGGGGCAATAACAGG
TCTGTGATGCCCTTAGATGTTCTGGGCCGCACGCGCGCTACACTGATGCATTC-AACG-A--GT--GTACCTTGGCCG-A
GAGGCCTGGGCAATCTTTTGAACGTGCATCGTGATAGGGATAGATTATTGCAATTATTAATCTTGAACGAGGAATTCCTA
GTAAACGCAGAT-CATCAATCTGCATTGATTACGTCCCTGCCCTTTGTACACACCGCCCGTCGCACCTATTAATAAGCGG
AGGAAAAGAAACTAACAA-GGATTCCCCCAGTAACGGCGAGTGAAGCGGGA-AGAGCTCATGTTGTGAATCTGCGC----
AGTTTTTGCT---GCGTGGAATTGTGGTCTATAGATACT-TGCACT-ATG--AAACCGAACCAAG-TCCCTTGGAACAGG
GCAGCTGAGAGGGTGAGACTCCCGTACGTTTGGTTTTTGGAGCACG-TGTCAACGAGTCGAGTTGTTTGGGATTGCAGCT
CAAAGCAGGTGGTAAATTCCATCGAAAGCTAAATAAGGGTGGCAGACCGATAGCGTACAAGTACCGTGAGGGAAAGATGC
AAAGCCGCGCGAAAGCGCTGTTAAAGAGTACCTGAAATTGCTGAAAAGGAAGCGAAGGAAACCAGTGC-CAGCATG-GTC
ATACTTCCCTATTTGC--TTGCAG-ATGGGGCGCTGTGTCC--AGCCTT--GTCATTGTTTACTGTACT-GTCAGGAAAT
----GCACT-AAAAGAGTT-------GATTTTGG---T-TGCGTGC-----------TGATGAGA-CAAT-ACAA-----
TC---GTGACGAAATGG-TTTTCTTTTTCCCG-
>Amphora_pediculus_AT-117.11 Concatenation of 2 sequences
AAACTGCG-AATGGCTCATTATATCAGTTATAGTTTATTTGATAGTCCCTC-ACTACTTGG-A--TAACCGTAGTAATTC
TAGAGCTAATACATGCGTCAAT-ACCCTTCTGGGG-TA-----GTATTTATTAGA-TGGAAACCAACCCCTTC--GGGGT
GATGTGGTGATTCATAATAAGTTTGCGGATCGCACGGCTT--TGCTGGCGATGGATCATTCAAG-TTTCTG-CCCTATCA
GCTTTGGATGGTAGGGTATTGGCCTACCATGGCTTTAACGGGTAACGGGAAATTAGGGTTTTATTCCGGAGAGGGAGCCT
-GAGAGACGGCTACCACATCCAAGGAAGGCAGCAGGCGCGTAAATTACCCAATCTTGAAACAAGGAGGTAGTGACAATAA
ATAACAATGCCGGGCC-TTTCTAGGTCTAGCAATTGGAATGAGAACAATTTAAACCCCTTATTGAGGATCAATTGGAGGG
CAAG-TCTGGTGCCAGCAGCCGCGGTAATTCCAGCTCCAATAGCGTATATTAAAG-TTGTTGCAGTTAAAAAGCTCGTAG
-TTGGATTTGTGGATGATCCATCC-TTGGG--TGG-AATCTGTGTGGCATTAGGTTGTCGTGCA-GGGGATGCCCAT-CG
TTTACTGTGAAAAAATTAGAGTGTT-C-A-AAGCAGGCTT-ATGCCGCTGAATATATTAGCATGGAATAATGAGATAGGA
CTTGGGTGCTATTTTGTTGG-TTTGCGCACCTTGGTAATGATTAATAGGGACAGTTG-GGGGTATT-CGTATTCCATTGT
CAGAGGTGAAATTCTTGGATTTCTGGAAGACGAACTAC-TGCGAAAGCATTTACC-AA--GGATGTTTTCATTAATCAAG
AACGAAAGTTAGGGGATCGAAGATGATTAGATACCATCGTAGTCTTAACCATAAACTATGCCGACAAGGGATTGGCGGGG
-TCTCGTTA-CGTCTCCGTTAGCACCTTATGAGAAATCA-CAAGTTTTTGGGTTCCGGGGGGAGT-ATGGTCGCAAGGCT
GAAACTTAAAGAAATTGACGGAAGGGCACCACCAGGAGTGGAGCC-TGCGGCTTAATTTGACTCAACACGGGAAAACTTA
CCAGGTCCAGACATAGTGA-GGATTGACAGATTGA-GAGCTC-TTTCTTGATTCTATGGGTGGTGGTGCATGGCCGTTCT
TAGTTGGTG-GAGTGATTTGTCTGGTTAATTCCGTTAACGA--ACGAGACCCCTGCCTGCTAAATAGTCC----AGCGAG
TGAT-TTTCA-CTAGC-TCGG-TCTTCTTAGAGGGACGTGCG-TCTACT-AGACGCA-GGAAGATAGGGGCAATAACAGG
TCTGTGATGCCCTTAGATGTTCTGGGCCGCACGCGCGCTACACTGATGCATTC-AACG-A--GT--GTACCTTGGCCG-A
GAGGCTTGGGCAATCTTTTGAACGTGCATCGTGATAGGGATAGATTATTGCAATTATTAATCTTGAACGAGGAATTCCTA
GTAAACGCAGAT-CATCAATCTGCATTGATTACGTCCCTGCCCTTTGTACACACCGCCCGTCGCACCTATTAATAAGCGG
AGGAAAAGAAACTAACCA-GGATTCCCCCAGTAACGGCGAGTGAAGCGGGA-AGAGCTCATTTTGTGAATCTGCGC----
AGTTTCT------GCGTAGAATTGTGGTCTATAGATACT-TGCACT-ATA--AAGCCGGACCAAG-TCCCTTGGAACAGG
GCAGCTGAGAGGGTGAGACTCCCGTACGTCTGGTTTTTGGAGCGAG-TGTCCACGAGTCGAGTTGTTTGGGATTGCAGCT
CAAAGCAGGTGGTAAATTCCATCGAAAGCTAAATAAGGGTGGCAGACCGATAGCGTACAAGTACCGTGAGGGAAAGATGC
AAAGCCGCGCGAAAGCGCTGTTAAAGAGTACCTGAAATTGCTGAAAAGGAAGCGAAGGAAACCAGTGC-CAGCATG-GTC
ATACTTCCCTGTCTGC--TTGCAG-ATGGGGCGCTGTGTCC--AGCCTT--GTCCATGTTTATTGTATT-GTGAGGAAAT
----TCGCC-AAGAAAGTT-------GATCTTGG----TGGCTTGC-----------TGATGGAA-CAAT-AAAG---AT
TG------ACGAAATGG-TTTTCTTTTTCCCGT
>Anomoeoneis_fogedii Concatenation of 2 sequences
AAACTGCG-AATGGCTCATTATATCAGTTATAGTTTCTTTGATAGTCCCTT-ACTACTTGG-A--TACCCGTAGTAATTC
TAGAGCTAATACATGCATCAAT-ACCCTTCTTGGG-TA-----GCAGTTATTAGA-TAGAAACCAACCCCTTC--GGGGT
GATGTGGTGATTCATAATAACCTYGCGAATCGCACGGCTT--TGCTGGCGATGGATCATTCAAG-TTTCTG-CCCTATCA
GCTTTGGATGGTAGGGTATTGGCCTACCATGGCTTTCACGGGTAACGGAGGATTAGGGTTTGATTCCGGAGAGGGAGCCT
-GAGAGACGGCTACCACATCCAAGGAAGGCAGCAGGCGCGTAAATTACCCAATCCTGACACAGGGAGGTAGTGACAATAA
ATAACAATGCTGGGCC-TATCTAGGTCTGGCACTTGGAATGAGAACAATTTAAATCTCTTATCGAGGATCAATTGGAGGG
CAAG-TCTGGTGCCAGCAGCCGCGGTAATTCCAGCTCCAATAGCGTATATTAAAG-TTGTTGCAGTTAAAAAGCTCGTAG
-TTGAACTTGTGGCGGGACCAGTT-TTGAG--TGG-AGTCTGCATGGCATTAGGTTGTTGTGTA-GAGGATGCTCAT-CG
TTTACTGTGAAAAAATCAGCGCGTT-C-A-AAGCAGGCTT-ATGCCGTTGAATGTATTAGCATGGAATAATGAGATAGGA
CTTGCGTACTATTTTGTTGG-TTTGTGTATGCAGGTAATGATTAATAGGGACAGTTG-GGGGTATT-CGTATTCCATTGT
CAGAGGTGAAATTCTTGGATTTCTGGAAGACGAACTAC-TGCGAAAGCATTTACC-AA--GGATGTTTTCATTAATCAAG
AACGAAAGTTAGGGGATCGAAGATGATTAGATACCATCGTAGTCTTAACCATAAACTATGCCAACAAAGGATTGGTGGGG
-TTTCGTTA-TGTCTCCATCAGCACTTTATGAGAAATCA-CAAGTTTTTGGGTTCCGGGGGGAGT-ATGGTCGCAAGGCT
GAAACTTAAAGAAATTGACGGAAGGGCACCACCAGGAGTGGAGCC-TGCGGCTTAATTTGACTCAACACGGGGAAACTTA
CCAGGTCCAGACATAGTGA-GGATTGACAGATTGA-GAGCTC-TTTCTTGATTCTATGGGTGGTGGTGCATGGCCGTTCT
TAGTTGGTG-GAGTGATTTGTCTGGTTAATTCCGTTAACGA--ACGAGACCGCTGCCTGCTAAATAGTAC----TGGTAG
TGAT-TTACA-CTGCT-TGTG-GCTTCTTAGAGGGACGTGCATTTTATT-AGATGCA-GGAAGATAGCGGCAATAACAGG
TCTGTGATGCCCTTAGATGTTCTGGGCCGCACGCGCGCTACACTGATGCATTC-AACG-A--GT-GTCTCCTTGGCTG-A
GAAGTCTGGGTAATCTTCTGAACGTGCATCGTGATAGGGATAGATTATTGCAATTATTAATCTTGAACGAGGAATTCCTA
GTAAACGCAGAT-CATCAGTCTGCATTGATTACGTCCCTGCCCTTTGTACACACCGCCCGTCGCACCTATTATTAAGCGG
AGGAAAAGAAACTAACAA-GGATTCCCTCAGTAAGGGCGACTGAAGCGGGA-AAAGCTCATAATGTGAATCGATGT----
CTCTG--------GCATTGAGTTGTTGTCTATAGGATTG-TGCATTAAAC--AG-CCGGGCGAAG-TTCCTTGGAATAGG
ACAGCAAAGAGGGTGAGACTCCCGTATGCCTGGTAGTTGAAGCAGT-TTCCGACGAGTCGAGTTGTTTGGGATTGCAGCT
CTAAGCGGGTGGTAAACTTCACCTAAAGCTAAATACTAGTGAAAAACCGATAGTGTACAAGTACCGTGAGGGAAAGATGC
AAAGAACTTTGAAAAGAGAGTTAAAGAGTACCTGAAATTGCTGAAAAGGAAGCAGAGGAAACCAGTGTAAAGTTGT-GTC
ATACTTCTCTTGGTGC--TTGCAC-TTGGAGCGCTGTGGCC--GACGCT--GTTACCCGCGATTCGATC-CCATGTAAGG
----ATTTCGGATAGAGTT-------GATCTCTGAGATTTGTATGG-----------GGTTGGAT-CAGG-TGGG-----
-------AACGAAATGG-TTTTCTCTCCCCCGT
>Anomoeoneis_sculpta Concatenation of 2 sequences
--------------------------------------------------------------------------------
--------------------------------------------------------------------------------
------------------------------------------------------------------------CCCTATCA
GCTTTGGATGGTAGGGTATTGGCCTACCATGGCTTTCACGGGTAACGGAGGATTAGGGTTTGATTCCGGAGAGGGAGCCT
-GAGAGATGGCTACCACATCCAAGGAAGGCAGCAGGCGCGTAAATTACCCAATCCTGACACAGGGAGGTAGTGACAATAA
ATAACAATGCTGGGCC-TATCTAGGTCTGGCACTTGGAATGAGAACAATTTAAATCTCTTATCGAGGATCAATTGGAGGG
CAAG-TCTGGTGCCAGCAGCCGCGGTAATTCCAGCTCCAATAGCGTATATTAAAG-TTGTTGCAGTTAAAAAGCTCGTAG
-TTGAACCTGTGACGGGATCAATT-TTGGG--TGG-AAACTGCATGGCATTAAGTTGTTGTGTA-GGGGATGCTCAT-CA
TTTACTGTGAAAAAATCAGCGTGTT-C-A-AAGCAGGCTT-ATGCCGTTGAATGTATTAGCATGGAATAATAAGATAGGA
CTTGTGTACTATTTTGTTGG-TTTGTGTACGCAGGTAATGGTTAATAGGGACAGTTG-GGGGTATT-CGTATTCCATTGT
CAGAGGTGAAATTCTTGGATTTCTGGAAGACGAACTAC-TGCGAAAGCATTTACC-AA--GGATGTTTTCATTAATCAAG
AACGAAAGTTAGGGGATCGAAGATGATTAGATACCATCGTAGTCTTAACCATAAACTATGCCAACAAAGGATTGGTGGGG
-TTTCGTTA-TGTCCCCATCAGCACTTTATGAGAAATCA-CAAGTTTTTGGGTTCCGGGGGGAGT-ATGGTCGCAAGGCT
GAAACTTAAAGAAATTGACGGAAGGGCACCACCAGGAGTGGAGCC-TGCGGCTTAATTTGACTCAACACGGGGAAACTTA
CCAGGTCCAGACATAGTGA-GGATTGACAGATTGA-GAGCTC-TTTCTTGATTCTATGGGTGGTGGTGCATGGCCGTTCT
TAGTTGGTG-GAGTGATTTGTCTGGTTAATTCCGTTAACGA--ACGAGACCGCTGCCTGCTAAATAGCTT----TGGTAG
TGTT-TTTCA-CTGCC-TTGG-GCTTCTTAGAGGGACGTGCATTTTATT-AGATGCA-GGAAGATAGCGGCAATAACAGG
TCTGTGATGCCCTTAGATGTTCTGGGCCGCACGCGCGCTACACTGATGTATTC-AACG-A--GT-TTTTCCTTGGCTG-A
GAAGTCTGGGCAATCTTGTGAAAGTGCATCGTGATAGGGATAGATTATTGCAATTATTAATCTTGAACGAGGAATTCCTA
GTAAACGCAGAT-CATCAGT-------------------------------------------------TTAATAAGCGG
AGGAAAAGAAACTAACAA-GGATTCCCGCAGTAAGGGCGACTGAAGTGGGA-AGAGCTCATAATGTGAATCGATGT----
CTTTG--------GCATTGAGTTGTTGTCTATAGAATTT-TGCACTAAAC--AG-CCGGACTAAG-TTCCTTGGAATAGG
ACAGCTTAGAGGGTGAGACTCCCGTGAGTCTGGTAGTTGGAGCATT-TTTCGACGAGTCGAGTTGTTTGGGATTGCAGCT
CTAAGTGGGTGGTAAACTTCACCTAAGGCTAAATACAAGTGAAAAACCGATAGTGTACAAGTACCGTGAGGGAAAGATGC
AAAGAACTTTGAAAAGAGAGTTAAAGAGTACCTGAAATTGCTGGAAAGGAAGCAGAGGAAACCAGTGTAAAGTCGT-GTC
ATACTTCCCTTTCTGC--TTGCAG-TTGGGGCGCTGTGGCT--GACGCC--GTTAACTCTGAATTGACA-TCATATAAAG
----TTTCTAGATGGC-TT-------GCCGTCCGGGAATGGTGTGA-----------GGTTGGTT-CAGG-TGGG-----
-------AACAAAATGG-TTTTCTCTCCCCCGT
>Anomoeoneis_sphaerophora Concatenation of 2 sequences
AAACTGCG-AATGGCTCATTATATCAGTTATAGTTTCTTTGATAGTCCCTT-ACTACTTGG-A--TAACCGTAGTAATTC
TAGAGCTAATACATGCGTTAAT-ACCCGTTCTGGG-TA-----GCAGTTATTAGA-TTGAAACCAACCCCTTT--GGGGT
GATGTGGTGATTCATAATAAGCTTGCGAATCGCACAGCCT--AGCTGGCGATGGATCATTCAAG-TTTCTG-CCCTATCA
GCTTTGGATGGTAGGGTATTGGCCTACCATGGCTTTCACGGGTAACGGAGGATTAGGGTTTGATTCCGGAGAGGGAGCCT
-GAGAGACGGCTACCACATCCAAGGAAGGCAGCAGGCGCGTAAATTACCCAATCCTGACACAGGGAGGTAGTGACAATAA
ATAACAATGCTGGGCC-TATCTAGGTCTGGCACTTGGAATGAGAACAATTTAAATCTCTTATCGAGGATCAATTGGAGGG
CAAG-TCTGGTGCCAGCAGCCGCGGTAATTCCAGCTCCAATAGCGTATATTAAAG-TTGTTGCAGTTAAAAAGCTCGTAG
-TTGAACTTGTGATGGAATCAATT-TTGAG--TGG-AACTTGCATGGCATTAGGTTGTTGTGTA-GGGGATGCTCAT-CG
TTTACTGTGAAAAAATCAGCGCGTT-C-A-AAGCAGGCTT-ATGCCGTTGAATGTATTAGCATGGAATAATAAGATAGGA
CTTGTGTACTATTTTGTTGG-TTTGTGTACGCAGGTAATGGTTAATAGGGACAGTTG-GGGGTATT-CGTATTCCATTGT
CAGAGGTGAAATTCTTGGATTTCTGGAAGACGAACTAC-TGCGAAAGCATTTACC-AA--GGATGTTTTCATTAATCAAG
AACGAAAGTTAGGGGATCGAAGATGATTAGATACCATCGTAGTCTTAACCATAAACTATGCCAACAAAGGATTGGTGGGG
-TCTCGTTA-TGTCCCCATCAGCACTTTATGAGAATTCA-CAAGTTTTTGGGTTCCGGGGGGAGT-ATGGTCGCAAGGCT
GAAACTTAAAGAAATTGACGGAAGGGCACCACCAGGAGTGGAGCC-TGCGGCTTAATTTGACTCAACACGGGGAAACTTA
CCAGGTCCAGACATAGTGA-GGATTGACAGATTGA-GAGCTC-TTTCTTGATTCTATGGGTGGTGGTGCATGGCCGTTCT
TAGTTGGTG-GAGTGATTTGTCTGGTTAATTCCGTTAACGA--ACGAGACCGCTGCCTGCTAAATAGCAC----TAGTAG
TGAT-TTTCA-CTGCA-TGGG-GCTTCTTAGAGGGACGTGCATTTTATT-AGATGCA-GGAAGATAGCGGCAATAACAGG
TCTGTGATGCCCTTAGATGTTCTGGGCCGCACGCGCGCTACACTGATGTATTC-AACG-A--GT-TTTTCCTTGGCTG-A
GAAGTCTGGGCAATCTTGTGAACGTGCATCGTGATAGGGATAGATTATTGCAATTATTAATCTTGAACGAGGAATTCCTA
GTAAACGCAGAT-CATCAGTCTGCATTGATTACGTCCCTGCCCTTTGTACACACCGCCCGTCGCACCTATTAATAAGCGG
AGGAAAAGAAACTAACAA-GGATTCCCGCAGTAAGGGCGACTGAAGTGGGA-AGAGCTCATGATGTGAATCGATGT----
CTCTG--------GCATTGAGTTGTTGTCTATAGGATTT-AGCGCTAAAC--CG-CCGGGCTGAG-TTCCTTGGAATAGG
ACAGCTGAGAGGGTGAGACTCCCGTCAGCTTGGCAGTTGAAGCTGT-TTCCGACGAGTCGAGTTGTTTGGGATTGCAGCT
CTAAGTGGGTGGTAAACTTCACCTAAGGCTAAATACTAGTGAAAAACCGATAGTGTACAAGTACCGTGAGGGAAAGATGC
AAAGAACTTTGAAAAGAGAGTTAAAGAGTACCTGAAATTGCTGAAAAGGAAGCAGAGGAAACCAGTGTATAGTCGA-GTC
ATACTTCCCTTTCTGC--TTGCAG-TTGGGGCGCTGTGGCT--GACGCC--GTTACCATCGATCTGACT-TGATGTAATG
----GTTCTGGATGGC-TT-------GCCATTTGGGACTTGTGTGA-----------GGTTGCAT-TGTT-TGGG-----
-------AACAAAATGG-TTTTCTCTCCCCCGT
>Caloneis_budensis Concatenation of 2 sequences
AAACTGCG-AATGGCTCATTATATAAGTTATAGTTTATTTGATAGTCCCTT-ACTACTTGG-A--TAACCGTAGTAATTC
TAGAGCTAATACATGCGTCAAT-ACCTTTCTGGGG-TA-----GTATATATTAGA-CAGAAACCAACCCCTTC--GGGGT
GATGTGGTGATTCATAATAAGTTTGCGGATCGCATGGCCT--AGCCAGCGATGGATCATTCAAG-TTTCTT-CCCTATCA
GCTTTGGACGGTAAGGTATTGGCTTACCGTGGCTTTAACGGGTAACGGAAAATTAGGGTTTGATTCCGGAGAGGGAGCCT
-GAGAGACGGCTACCACATCCAAGGAAGGCAGCAGGCGCGTAAATTACCCAATCTAGAAACTAGGAGGTAGTGACAATAA
ATAACAATGCCGGGCC-TTTGTAGGTCTGGCAATTGGAATGAGAACAATTTAAACCCCTTATCGAGGATCAATTGGAGGG
CAAG-TCTGGTGCCAGCAGCCGCGGTAATTCCAGCTCCAATAGCGTATATTAAAG-TTGTTGCAGTTAAAAAGCTCGTAG
-TTGAATTTGTGGGAAAGCCATCC-TTGTG--TGG-AACCTGCGGGGCATTAGGTTGTTCTGCA-GGGGATGCTCAT-CG
TTTACTGTGAAAAAATTAGAGTGTT-C-A-AAGCAGGCTT-ATGCCGTTGAATAGATTAGCATGGAATAATGAGATAGGA
CTTGGGTACTATTTTGTTGG-TTTGCGCACCGAAGTAATGGTTAACAGGGACAGTTG-GGGGTATT-CGTATTCCATTGT
CAGAGGTGAAATTCTTGGATTTTTGGAAGACGAACTAC-TGCGAAAGCATTTACC-AA--GGATGTTTTCATTAATCAAG
AACGAAAGTTAGGGGATCGAAGATGATTAGATACCATCGTAGTCTTAACCATAAACTATGCCGGTTAGGGATTGGCAGAG
-TATCGTTA-CGTCTCTGTCAGCACCTTATGAGAAATCATTAAACTTTTGGGTTCCGGGGGGAGT-ATGGTCGCAAGGCT
GAAACTTAAAGAAATTGACGGAAGGGCACCACCAGGAGTGGAGCC-TGCGGCTTAATTTGACTCAACACGGGAAAACTTA
CCAGGTCCAGACATAGTGA-GGA-TGACAGATTGA-GAGCTC-TTTCTTGATTCTATGGGTGGTGGTGCATGGCCGTTCT
TAGTTGGTG-GAGTGATTTGTCTGGTTAATTCCGTTAACGA--ACGAGACCGCTGCCTGCTAAATAGTCG----GGCGAG
TGTT-CTTCA-CTGGC-TATG-GCTTCTTAGAGGGACGTGCATTCTATT-AGATGCA-GGAGGATAGCGGCAATAACAGG
TCTGTGATGCCCTTAGATGTTCTGGGCCGCACGCGCGCTACACTGATGCATTC-AACG-A--GTTTCATCCTTGGCCG-A
GAGGCCTGGGCAACCTTTGGAACGTGCATCGTGATAGGGATAGATTATTGCAATTATTAATCTTGAACGAGGAATTCCTA
GTAAACGCAGTT-CATCAAACTGCATTGATTACGTCCCTGCCCTTTGTACACACCGCCCGTCGCACCTATAATTAAGCGG
AGGAAAAGAAACTAACAA-GGATTGACTCAGTAAGGGCGACTGAAGCGTCA-ATAGCTCACCATGTGAATCTGCAC----
CATGT--------GTGCTGAATTGTGGCTTGGAGACACT-TGCGTG-ATT--TGGCTGGGCCAAG-TCCTTTGGAATAGG
GCAGCGCAGAGGGTGAAACTCCCGTTCGTCCAGCCTTGCAAGCAAG-TGTTGTGGAGTCGAGTTGTTTGGGATTGCAGCT
CAAAGAGGGTGGTAAATTTCATCGAAAGCTAAATATAGGTGGGAAACCGATAGCGAACAAGTACCGTGAGGGAAAGATGC
AAAGAACTTTGAAAAGAGAGTTAAAGAGTACCTGAAATTGCTGAAAAGGAAGCGATGGAAACCAGTGA-TAACAGT-GCC
ATACTTCCCGATGCGC--TTGCGC-TTAGGGCGCTGTGGCC--AGTGTA--GTGCACATTTGTTGAAAACGGCGGAAGAA
----TTGCA-GCGGGAGTT-------GTCCGTTA---CTAA-TTGC-----------GTCGATTT-CGAC-CGAA-----
GT---G-AACGAAATGG-TTTTCATCTCCCCG-
>Caloneis_lauta Concatenation of 2 sequences
AAACTGCG-AACGGCTCATTATATAAGTAATAGTTTATTTGATAGTCCCTT-ACTACTTGG-A--TAACCGTAGTAATTC
TAGAGCTAATACATGCGTCAAT-GCCCTTCTGGGG-TA-----GTATTTATTAGA-TGGAAACCAACCCCTTTCGGGGGT
GATGTGGTGATTCACAATAAGCTTGCGGATCGCATGGCTT--TGCCGGCGATGGATCATTCAAG-TTTCTT-CCCTATCA
GCTTTGGACGGTAAGGTATTGGCTTACCGTGGCTTTAACGGGTAACGGAAAATTAGGGTTTGATTCCGGAGAGGGAGCCT
AGAGAGACGGCTACCACATCCAAGGAAGGCAGCAGGCGCGTAAATTACCCAATCTGGATACTAGGAGGTAGTGACAATAA
ATAACAATGCCGGGCC-TTTGTAGGTTTGGCAATTGGAATGAGAACAATTTAAACCCCTTATCGAGGATCAATTGGAGGG
CAAG-TCTGGTGCCAGCAGCCGCGGTAATTCCAGCTCCAATAGCGTATATTAAAG-TTGTTGCAGTTAAAAAGCTCGTAG
-TTGGATTTGTGATGGCGTCATGT-TTGGG--CGG-AAACTGTGGGGCATTAGTTTGTTTTGCA-GGGGATGCCGAT-CG
TTTACTGTGAAAAAATTAGAGTGTT-C-A-AAGCAGGCTT-AAGCCGTTGAATATATTAGCATGGAATAATGAGATAGGA
CTTGGGTGCTATTTTGTTGG-TTTGCGCACCGAAGTAATGATTAATAGGGACAGTTG-GGGGTATT-CGTATTCCATTGT
CAGAGGTGAAATTCTTGGATTTTTGGAAGACGAACTAC-TGCGAAAGCATTTACC-AA--GGATGTTTTCATTAATCAAG
AACGAAAGTTAGGGGATCGAAGATGATTAGATACCATCGTAGTCTTAACCATAAACTATGCCGGTTAGGGATTGGCAGGG
-TATCGTTA-CGTCTCTGTCAGCACCTTATGAGAAATCATTAAACTTTTGGGTTCCGGGGGGAGT-ATGGTCGCAAGGCT
GAAACTTAAAGAAATTGACGGAAGGGCACCACCAGGAGTGGAGCC-TGCGGCTTAATTTGACTCAACACGGGAAAACTTA
CCAGGTCCAGACATCGTGA-GGATTGACAGATTGA-GAGCTC-TTTCTTGATTCGATGGTTGGTGGTGCATGGCCGTTCT
TAGTTGGTG-GAGTGATTTGTCTGGTTAATTCCGTTAACGA--ACGAGACCGCTGCCTGCTAAATAGTCT----AGCGAG
TGAA-TTTCA-CTGGT-CGGG-ACTTCTTAGAGGGACGTGCATTCTATT-AGATGCA-GGAGGATAGCGGCAATAACAGG
TCTGTGATGCCCTTAGATGTTCTGGGCCGCACGCGCGCTACACTGATGCATTC-AACG-A--GT-TGTTCCTTGGCCG-A
GAGACCTGGGCAATCTTTGGAACGTGCATCGTGATAGGGATAGATTATTGCAATTATTAATCTTGAACGAGGAATTCCTA
GTAAACGCAGTT-CATCAAACTGCATTGATTACGTCCCTGCCCTTTGTACACACCGCCCGTCGCACCTATAATTAAGCGG
AGGAAAAGAAACTAACCA-GGATTGACGTAGTAAGGGCGACTGAAGCGTCA-TGAGCACAGGTTGTGAACCGACGT----
TCCGTGTGA----GCGTCGAATTGTGATCTAGAGCCATT-CTCATT--CT--AGGTTGGCCCAAG-TCCATTGGAAGGTG
GCAGCAGAGAGGGTGATACTCCCGTCCGGCAGACCTAGTGAGAGCG-TGGCGTCGAGTCGAGTTGTTTGGGATTGCAGCT
CCAAGTCGGTGGTAAATTCCACCCAATGCTAAATACCGGTGAGAAACCGATAGCGCACAAGTACCGTGAGGGAAAGATGC
AAAGAACTTTGAAAAGAGAGTTAAAGAGTACCTGAAATTGCTGAAAAGGAAGCGAAGGAAACTAGTGT-CAGCCGT-GTC
ATACTTCCCCGTTCGC--TTGCGG-GTGGGGCGCTGTGACT--GGCGCA--GTCGAAACAGATTCATTTGGGTGCAAACT
----GCGCC-AAGGGAGTT-------GCCCGTGG---CGCACGAGT-----------ACTCGACT-GGAT-GTGT----T
GCTTTTGGACGAAATGG-TTTCCTTTTCCCCG-
>Cocconeis_pediculus_AT-212.07 Concatenation of 2 sequences
AAACTGCG-AATGGCTCATTATATCAGTTCTAATTTATTTGATAGTCCCTT-ACTACTTGG-A--TACCCGTAGTAATTC
TAGAGCTAATACATGCGTCGAT-ACCCTTTGTTGGGTA-----GTATTTATTAGA-TGGAAACCAACCCCTTC--GGGGT
GATGTGGTGATTCATAATAAGCTTGCGGATCGCACGGTTTA-TTCYGGCGATGGATCATTCAAG-TTTCTG-CCCTATCA
GCTTTGGATGGTAGGGTATTGGCCTACCATGGCTTTAACGGGTAACGGAGGATTAGGGTTTGATTCCGGAGAGGGGGCCT
-GAGAGATGGCCACCACATCCAAGGAAGGCAGCAGGCGCGTAAATTACCCAATCCTGACACAGGGAGGTAGTGACAATAA
ATAACAATGACGGACC-CTTTCGGGTCTGTCAATTGGAATGAGAACGATTTAAATCCCCTATCGAGGACCCATTGGAGGG
CAAG-TCTGGTGCCAGCAGCCGCGGTAATTCCAGCTCCAATAGCGTATATTAAAG-TTGTTGCAGTTAAAAAGCTCGTAG
-TTGGATTTGTGGTTGATCCATCC-TTGGG--TGG-ATGTTGCGTGGCATTCGGTTGTCGCGCA-GGGGATGCCCAT-CG
TTTACTGTGAAAAAATCAGCGCGTT-C-C-AAGCAGGCTT-ATGCCGTTGAATGTATTAGCATGGAATAATGAGATAGGA
CCTCGGTACTATTTTGTTGG-TTTGCGCACTGGGGTAATGATTAATAGGGACAGTTG-GGGGTATT-CGTATTGCATTGT
CAGAGGTGAAATTCTTGGATTTCTGCAAGACGAACTAC-TGCGAAAGCATTTACC-AA--GGATGTTTTCATTAATCAAG
AACGAAAGTTAGGGGATCGAAGATGATTAGATACCATCGTAGTCTTAACCATAAACTATGCCGACAAGGGATTGGTGGGG
-TGTCATTT-GGTCTCCATCAGCACCTTATGAGAAATCA-CAAGTTTTTGGGTTCCGGGGGGAGT-ATGGTCGCAAGGCT
GAAACTTAAAGAAATTGACGGAAGGGCACCACCAGGAGTGGAGCC-TGCGGCTTAATTTGACTCAACACGGGGAAACTTA
CCAGGTCCAGACATAGTGA-GGATTGACAGATTGA-GAGCTC-TTTCTTGATTCTATGGTTGGTGGTGCATGGCCGTTCT
TAGTTGGTG-GAGTGATTTGTCTGGTTAATTCCGTTAACGA--ACGAGACCGCTGCCTGCTAAATAGTCC----CGCGAG
TGAT-TTTCA-CTGGC-GAGG-TCTTCTTAGAGGGACGTGCATTCTATT-CGATGCA-GGAAGATAGCGGCGATAACAGG
TCTGTGATGCCCTTAGATGTTCTGGGCCGCACGCGCGCTACACTGATGCATTC-AACG-A--GT---TTCCTTGGCCG-A
GAGGCCTGGGCAATCTTTTGAACGTGCATCGTGATAGGGATAGATTCTTGCAATTATTAATCTTGAACGAGGAATTCCTA
GTAAACGCAGAT-CATCAATCTGCATTGATTACGTCCCTGCCCTTTGTACACACCGCCCGTCGCACCTATAATTAAGCGG
AGGAAAAGAAACCAACCA-GGATTCCCTCAGTAAGGGCGACTGAAGCGGGA-TGAGCTCACAGTGTGAATCGGCGC----
TGGATAATTTTTGGCGTTGAATTGTGGTCTGTGGACGTG-GGCGTTCATT--GTGCCGGGCCAAG-TTCCTTGGAAAAGG
ACAGCCGAGAGGGTGATACTCCCGTTATCCTGGCCATC-GAGCCCG-TGTCGAAGAGTCGAGTTGTTTGGGATTGCAGCT
CTAAGTGGGTGGTAAATTCCATCTAAGGCTAAATATTGGTGGGAGACCGATAGCGCACAAGTACCGTGAGGGAAAGATGC
AAAGGACTTTGAAAAGAGAGTTAAAGAGTACCTGAAATTGCTGAAACGGAAGCGAAGGAAACCAGTGTCAAGCAAT-GTC
ATACTTCCCCCTCCGC--TTGCGGCGTGGGGCGCTGTGGCT--AGCGTC-TGCCAGGTTTGGTTGGATT-GACTGGATGC
-----CACT-ATGTGGTTT--------------------------------------GGTTGGCT-CGAC-TGAT----A
AT---CTGGCGAAATGG-TTTTCTTTCCCCCG-
>Cocconeis_placentula_AT-212Gel11 Concatenation of 2 sequences
AAACTGCG-AATGGCTCATTATATCAGTTCTAATTTATTTGATAGTCCCTT-ACTACTTGG-A--TACCCGTAGTAATTC
TAGAGCTAATACATGCGTCAAT-ACCCCTTGTGGG-TA-----GTATTTATTAGA-TGGAAACCAACCCCTTC--GGGGT
GATGTGGTGATTCATAATAAGCTTGCGGATCGCATGGCTA--TGCCGGCGATGGATCATTCAAG-TTTCTG-CCCTATCA
GCTTTGGATGGTAGGGTATTGGCCTACCATGGCTTTAACGGGTAACGGAGGATTAGGGTTTGATTCCGGAGAGGGGGCCT
-GAGAGATGGCCACCACATCCAAGGAAGGCAGCAGGCGCGTAAATTACCCAATCCTGACACAGGGAGGTAGTGACAATAA
ATAACAATGACGGACC-CTTTCGGGTCTGTCAATTGGAATGAGAACGATTTAAACCCCCTATCGAGGACCCATTGGAGGG
CAAG-TCTGGTGCCAGCAGCCGCGGTAATTCCAGCTCCAATAGCGTATATTAAAG-TTGTTGCAGTTAAAAAGCTCGTAG
-TTGGATTTGTGGATGCTCCATCC-TTGGG--TGG-ATGCTGTGTGGCATTCGGTTGTCGCGCA-GGTGATGCCCAT-CG
TTTACTGTGAAAAAATCAGCGCGTT-C-A-AAGCAGGCTT-ATGCCGTTGAATGTATTAGCATGGAATAATGAGATAGGA
CCTCGGTACTATTTTGTTGG-TTTGCGCACTGGGGTAATGATTAATAGGGACAGTTG-GGGGTATT-CGTATTGCATTGT
CAGAGGTGAAATTCTTGGATTTCTGCAAGACGAACTAC-TGCGAAAGCATTTACC-AA--GGATGTTTTCATTAATCAAG
AACGAAAGTTAGGGGATCGAAGATGATTAGATACCATCGTAGTCTTAACCATAAACTATGCCGACAAGGGATTGGTGGGG
-TGTCGTTA-CGTCTCCATCAGCACCTTATGAGAAATCA-CAAGTTTTTGGGTTCCGGGGGGAGT-ATGGTCGCAAGGCT
GAAACTTAAAGAAATTGACGGAAGGGCACCACCAGGAGTGGAGCC-TGCGGCTTAATTTGACTCAACACGGGAAAACTTA
CCAGGTCCAGACATAGTGA-GGATTGACAGATTGA-GAGCTC-TTTCTTGATTCTATGGTTGGTGGTGCATGGCCGTTCT
TAGTTGGTG-GAGTGATTTGTCTGGTTAATTCCGTTAACGA--ACGAGACCGCTGCCTGCTAAATAGTCC----CGCGAG
TGAT-TCTCA-CTGGC-GAGG-TCTTCTTAGAGGGACGTGCATTCTATT-CGATGCA-GGAAGATAGCGGCGATAACAGG
TCTGTGATGCCCTTAGATGTTCTGGGCCGCACGCGCGCTACACTGATGCATTC-AACG-A--GT---TTCCTTGGCCG-A
GAGGCCTGGGCAATCTTTTGAACGTGCATCGTGATAGGGATAGATTCTTGCAATTATTAATCTTGAACGAGGAATTCCTA
GTAAACGCAGAT-CATCAATCTGCATTGATTACGTCCCTGCCCTTTGTACACACCGCCCGTCGCACCTATAATTAAGCGG
AGGAAAAGAAACCAACTA-GGATTCCCCCAGTAAGGGCGACTGAAGCGGGA-TGAGCTCACAGTGTGAATCGGCAC----
C------TTTCTGGTGCTGAATTGTGGTCTGTGGACGCG-GGCGCTCGTT--GTGCCGGGCTAAG-TTCCTTGGAAGAGG
ACAGCTGAGAGGGTGATACTCCCGTATGCCCGGCCATC-AAGCCTG-TGTCGAAGAGTCGAGTTGCTTGGGATTGCAGCT
CTAAGTGGGTGGTAAATTCCATCTAAGGCTAAATATTGGTGGGAGACCGATAGCGCACAAGTACCGTGAGGGAAAGATGC
AAAGGACTTTGAAAAGAGAGTTAAAGAGTACCTGAAATTGCTGAAACGGAAGCGAAGGAAACCAGTGTCGAGCGAC-GTC
ATACTTCCCCCTCTGC--TTGCGGGGTGGGGCACTGTGGCT--AGCGTC-TGCCAGGCTTGGTTAGGCC-GACCGGATAC
-----CGCT--TGCGGTGT--------------------------------------GGTTGGCC-TGAC-TGAG----G
CC---CTGGCGAAATGG-TTTTC-TTCTCCCG-
>Cocconeis_stauroneiformis Concatenation of 2 sequences
AAACTGCG-AATGGCTCATTATATCAGTTATAGTTTATTTGATAGTCCCTT-ACTACTTGG-A--TAACCGTAGTAATTC
TAGAGCTAATACATGCGTCAAT-ACTCTTCTGGAG-TA-----GTATTTATTAGA-TTGAAACCAACCCCTTC--GGGGT
GATGTGGTGATTCATAATAAGCTTGCGGATCGCATGGCTT--TGCCGGCGATGGATCATTCAAG-TTTCTG-CCCTATCA
GC-TTGGATGGTAGGGTATTGGCCTACCATGGCTTTAACGGGTAACGGAGGATTAGGGTTTGATTCCGGAGAGGGAGCCT
-GAGAGACGGCTACCACATCCAAGGAAGGCAGCAGGCGCGTAAATTACCCAATCCTGACACAGGGAGGTAGTGACAATAA
ATAACAATGCCGGGCC-TTTCTAGGTCTGGCAATTGGAATGAGAACAATTTAAACCCCTTATCGAGGATCAATTGGAGGG
CAAG-TCTGGTGCCAGCAGCCGCGGTAATTCCAGCTCCAATAGCGTATATTAAAG-TTGTTGCAGTTAAAAAGCTCGTAG
-TTGGATTTGTGGTGGCACCATCC-TTGGG--TGG-AATCTGTGTGGCATTAAGTTGTCGTGCA-GGGGATGCCCAT-CG
TTTACTGTGAAAAAATCAGCGCGTT-C-A-AAGCAGGCTT-ATGCCGTTGAATGTATTAGCATGGAATAATAAGATAGGA
CCTTGGTACTATTTTGTTGG-TTTGCGCACCGAGGTAATGATTAATAGGGACAGTTG-GGGGTATT-CGTATTCCATTGT
CAGAGGTGAAATTCTTGGATTTCTGGAAGACGAACTAC-TGCGAAAGCATTTACC-AA--GGATGTTTTCATTAATCAAG
AACGAAAGTTAGGGGATCGAAGATGATTAGATACCATCGTAGTCTTAACCATAAACTATGCCGACAAGGGATTGGTGGGG
-TTTCGTTA-CGTCTCCATCAGCACCTTATGAGAAATCA-CAAGTTTTTGGGTTCCGGGGGGAGT-ATGGTCGCAAGGCT
GAAACTTAAAGAAATTGACGGAAGGGCACCACCAGGAGTGGAGCC-TGCGGCTTAATTTGACTCAACACGGGAAAACTTA
CCAGGTCCAGACATAGTGA-GGATTGACAGATTGA-GAGCTC-TTTCTTGATTCTATGGGTGGTGGTGCATGGCCGTTCT
TAGTTGGTG-GAGTGATTTGTCTGGTTAATTCCGTTAACGA--ACGAGACCGCTGCCTGCTAAATAGTCC----AGTGAG
TGAA-TTTCA-CTGAC-GGGG-ACTTCTTAGAGGGACGTGCATTCTATT-AGATGCA-GGAAGATAGCGGCAATAACAGG
TCTGTGATGCCCTTAGATGTTCTGGGCCGCACGCGCGCTACACTGATGCATTC-AACG-A--GT-TCTTCCTTGGCCG-A
GAGGCCTGGGCAATCTTTTGAACGTGCATCGTGATAGGGATAGATTATTGCAATTATTAATCTTGAACGAGGAATTCCTA
GTAAACGCAGAT-CATCAATCTGCATTGATTACGTCCCTGCCCTTTGTACACACCGCCCGTCGCACCTATAATTAAGCGG
AGGAAAAGAAACTAACCA-GGATTCCCTCAGTAAGGGCGACTGAAGCGGGA-ATAGCTCACTATGTGAATCTGCGC----
ACTT---------GCGTCGAATTGTGGTCTAGAGACTCT-TGTGTT-ACT--GG-CCGGGCCAAG-TCCCTTGGAACAGG
GCAGCTTAGAGGGTGAAACTCCCGTCTGCCTGGCCTWTTGAGCAAG-TGTCTACGAGTCGAGTTGTTTGGGATTGCAGCT
CAAAGTGGGTGGTAAATTCCATCTAAAGCTAAATATTGGTGGGAGACCGATAGCGTACAAGTACCGTGAGGGAAAGATGC
AAAGAACTTTGAAAAGAGAGTTAAAGAGTACCTGAAATTGCTGAAACGGAAGCGAAGGAAACCAGTGT-TAGCTGC-GTC
ATACTTCCCTTACTGC--TTGCGG-TTGGGGCGCTGTGACT--GGCGTT--GTCAAGCTTGGTTGGGCT-GTCTGGAAGC
----GCGTA-CAGAGAGTT-------GATCTGTG---CATGACTGT-----------AGATGGCC-TGAC-TGAG---GT
TG------ACGAAATGG-TTTTCTTTACCCCGT
>Craticula_cuspidata_AT-200.05 Concatenation of 2 sequences
AAACTGCG-AACGGCTCATTATATCAGTTATAGTTTATTTGATAGTCCCTT-ACTACACGG-A--TAACCGTAGTAATTC
TAGAGCTAATACGTGCGTCAAT-ACTCTTC-GGAG-TA-----GTATTTATTAGA-TAGAAACCAACTGCTTC--GGCAT
GATATGGTGATTCATAATAAGCTTGCGGATCGCATGGCTT--TGCCGGCGACGGATCATTCAAG-TTTCTG-CCCTATCA
GCTTT-GACGGTACTGTATTGGAGTACCGTGGCGGTAACGGGTGACGGAAAATTAGGGTTTGACACCGGAGAGGGAGCCT
-GAGAGACGGCTACCACATCCAAGGAAGGCAGCAGGCGCGTAAATTACCCAATCTTGACACAAGGAGGTAGTGACAATAA
ATAACAATGCCGGGCT-TTTGTAAGTCTGGCAATTGGAATGAGAACAATTTAAACCCCTTATCGAGGATCAATTGGAGGG
CAAG-TCTGGTGCCAGCAGCCGCGGTAATTCCAGCTCCAATAGCGTATATTAAAG-TTGTTGCAGTTAAAAAGCTCGTAG
-TTGGATTTGTGGTGCGTCCATCC-TTGGG--TGG-ATTCTGTGTGGCATTAGGTTGTCGTGCA-GGGGATGCCCAT-CG
TTTACTGTGAAAAAATTAGAGTGTT-C-A-AAGCAGGCTT-ATGCCGTTGAATATATTAGCATGGAATAATAAGATAGGT
CTTTGGTCCTATTTTGTTGG-TTTGCGGGCCAGAGAAATGATTAACAGGGACAGTTG-GGGGTATT-CGTATTCCATTGT
CAGAGGTGAAATTCTTGGATTTCTGGAAGACGAACTAC-TGCGAAAGCATTTACC-AA--GGATGTTTTCATTAATCAAG
AACGAAAGTTAGGGGATCGAAGATGATTAGATACCATCGTAGTCTTAACCATAAACTATGCCGACAAGGGATTGGCGGGG
-TTTCGTTA-CGTCTCCGTCAGCACCTTATGAGAAATCA-CAAGTTTTTGGGTTCCGGGGGGAGT-ATGGTCGCAAGGCT
GAAACTTAAAGAAATTGACGGAAGGGCACCACCAGGAGTGGAGCC-TGCGGCTTAATTTGACTCAACACGGGAAAACTTA
CCAGGTCCAGACATAGTGA-GGATTGACAGATTGA-GAGCTC-TTTCTTGATTCTATGGGTGGTGGTGCATGGCCGTTCT
TAGTTGGTG-GAGTGATTTGTCTGGTTAATTCCGTTAACGA--ACGAGACCCCTGCCTGCTAAATAATCC----CATGAG
TGAA-TTTCA-CTGAT-GCGG-ATTTCTTAGAGGGACGTGCATTCTATT-AGATGCA-GGAAGAGAGGGGCAATAACAGG
TCTGTGATGCCCTTAGATGTTCTGGGCCGCACGCGCGCTACACTGATGCATTC-AACG-A--GT-TTYACCTTGGCCG-A
GAGGCCTGGGCAATCTTTTGAACGTGCATCGTGATAGGGATAGATTATTGCAATTATTAATCTTGAACGAGGAATTCCTA
GTAAACGCAGAT-CATCAATCTGCATTGATTACGTCCCTGCCCTTTGTACACACCGCCCGTCGCACCTATAATTAAGCGG
AGGAAAAGAAACTAACCA-GAATTCCCCTAGTAAGGGCGACTGAAGCGGGA-AAAGCCCATGA--GAAATCTGCGC----
TCTT---------GCGCTGAATTGTGGTCTGAAGACACT-CGCGTT-AGC--GG-CCGGGCCAAG-TCCCTTGGAATGGG
GCAGCTGAGAGGGTGAGACTCCCGTCCGCCTGGCCTCGTGAGCGAGCAGTCGACGAGTCGAGTTGTTTGGGATTGCAGCT
CTAATGGGGTGGTAAATTCCATCTAAGGCTAAATATTGGTGGGAGACCGATAGCGTACAAGTACCGTGAGGGAAAGATGC
AAAGAACTTTGAAAAGAGAGTTAAAGAGTACCTGAAATTGCTGAAATGGAAGCGAAGGAAACCAGTGC-CAGGTGC-GTC
ATACTTCCCCGACTGC--TTGCGG-TTGGGGCGCTGTGGCC--ACCATA--GCCAGGTTTGGTTGACACAGACGGGAAGT
----GCGTC-CAGAAAGTT-------GGTCTGGG---CATGTCTGC-----------AGTCCTGT-CGAC-TGAG---GC
TG------GCAAAATGG-TTTTCTTTTTCCCG-
>Craticula_importuna Concatenation of 2 sequences
AAACTGCG-AACGGCTCATTATATCAGTTATAGTTTATTTGATAGTCCCTT-ACTACTCGG-A--TAACCGTAGTAATTC
TAGAGCTAATACGTGCGTCAAT-ACTCTTC-GGAG-TA-----GTATTTATTAGA-TGGAAACCAACTGCTTC--GGCAT
GATGTGGTGATTCATAATAAGCTTGCGGATCGCATGGCCT--AGCCGGCGACGGATCATTCAAG-TTTCTG-CCCTATCA
GCTTT-GACGGTACTGTATTGGAGTACCGTGGCGGTAACGGGTAACGGAAAATTAGGGTTTGACACCGGAGAGGGAGCCT
-GAGAGACGGCTACCACATCCAAGGAAGGCAGCAGGCGCGTAAATTACCCAATCTTGACACAAGGAGGTAGTGACAATAA
ATAACAATGCCGGGCT-TGTATAAGTCTGGCAATTGGAATGAGAACAATTTAAACCCCTTATCGAGGATCAATTGGAGGG
CAAG-TCTGGTGCCAGCAGCCGCGGTAATTCCAGCTCCAATAGCGTATATTAAAG-TTGTTGCAGTTAAAAAGCTCGTAG
-TTGGATTTGTGGTGCTGCCATCC-TTGGG--TGG-ATCCTGTGTGGCATTAGGTTGTCGTGCA-GGGGATGCCCAT-CG
TTTACTGTGAAAAAATTAGAGTGTT-C-A-AAGCAGGCTT-ATGCCGTTGAATATATTAGCATGGAATAATAAGATAGGT
CTTTGGTCCTATTTTGTTGG-TTTGCGGGCCAGAGAAATGATTAACAGGGACAGTTG-GGGGTATT-CGTATTCCATTGT
CAGAGGTGAAATTCTTGGATTTCTGGAAGACGAACTAC-TGCGAAAGCATTTACC-AA--GGATGTTTTCATTAATCAAG
AACGAAAGTTAGGGGATCGAAGATGATTAGATACCATCGTAGTCTTAACCATAAACTATGCCGACAAGGGATTGGCGGGG
-TTTCGTTA-CGTCTCCGTCAGCACCTTATGAGAAATCA-CAAGTTTTTGGGTTCCGGGGGGAGT-ATGGTCGCAAGGCT
GAAACTTAAAGAAATTGACGGAAGGGCACCACCAGGAGTGGAGCC-TGCGGCTTAATTTGACTCAACACGGGAAAACTTA
CCAGGTCCAGACATAGTGA-GGATTGACAGATTGA-GAGCTC-TTTCTTGATTCTATGGGTGGTGGTGCATGGCCGTTCT
TAGTTGGTG-GAGTGATTTGTCTGGTTAATTCCGTTAACGA--ACGAGACCCCTGCCTGCTAAATAGTCC----CGCGAG
TGAA-TTTCA-CTGGT-GCGG-ACTTCTTAGAGGGACGTGCATTCTATT-AGATGCA-GGAAGATAGGGGCAATAACAGG
TCTGTGATGCCCTTAGATGTTCTGGGCCGCACGCGCGCTACACTGATGCATTC-AACG-A--GT-TTTACCTTGGCCG-A
GAGGCCTGGGCAATCTTTTGAACGTGCATCGTGATAGGGATAGATTATTGCAATTATTAATCTTGAACGAGGAATTCCTA
GTAAACGCAGAT-CATCAATCTGCATTGATTACGTCCCTGCCCTTTGTACACACCGCCCGTCGCACCTATTAATAAGCGG
AGGAAAAGAAACTAACCA-GGATTCCCCTAGTAAGGGCGACTGAAGCGGGA-ATAGCCCATGT--GAAATCTGCGC----
TCT----------GCGCCGAATTGTGGTCTGAAGACACT-TGCGTT-AGC--GG-CCGGGCCAAG-TCCCTTGGAACGGG
GCAGCTGAGAGGGTGAGACTCCCGTCCGCCTGGCCTCGCGAGCAAGTAGTCAACGAGTCGAGTTGTTTGGGATTGCAGCT
CTAATTGGGTGGTAAATTCCATCTAAGGCTAAATACTGGTGGGAGACCGATAGCGTACAAGTACCGTGAGGGAAAGATGC
AAAGAACTTTGAAAAGAGAGTTAAAGAGTACCTGAAATTGCTGAAAAGGAAGCGAAGGAAACCAGTGT-CCGGTGC-GTC
ATACTTCCCCGATCGC--TTGCGG-TTGGGGCGCTGTGGCC--ACCCTT--GCCAGACTTGGTTAGCGCGGGCTGGAAGT
----GCGTC-CAGAAGGTT-------GTTCTGGG---CATGTCTGC-----------AGTTTGCC-TGAC-TGAG---GC
TG------GCGAAATGG-TTTTCTTTTTCCCG-
>Craticula_molestiformis Concatenation of 2 sequences
AAACTGCG-AACGGCTCATTATATCAGTTATAGTTTATTTGATAGTCCCTT-ACTACTCGG-A--TAACCGTAGTAATTC
TAGAGCTAATACGTGCGTCAAT-ACTCTTC-GGAG-TA-----GTATTTATTAGA-TGGAAACCAACTGCTTC--GGCAT
GATGTGGTGATTCATAATAAGCTTGCGGATCGCATGGCCT--AGCCGGCGACGGATCATTCAAG-TTTCTG-CCCTATCA
GCTTT-GACGGTACTGTATTGGAGTACCGTGGCGGTAACGGGTAACGGAAAATTAGGGTTTGACACCGGAGAGGGAGCCT
-GAGAGACGGCTACCACATCCAAGGAAGGCAGCAGGCGCGTAAATTACCCAATCTTGACACAAGGAGGTAGTGACAATAA
ATAACAATGCCGGGCT-TGTATAAGTCTGGCAATTGGAATGAGAACAATTTAAACCCCTTATCGAGGATCAATTGGAGGG
CAAG-TCTGGTGCCAGCAGCCGCGGTAATTCCAGCTCCAATAGCGTATATTAAAG-TTGTTGCAGTTAAAAAGCTCGTAG
-TTGGATTTGTGGTGCGCCCATCC-TTGGG--TGG-ATGCTGTGTGGCATTAGGTTGTCGCGCA-GTGGATGCCCAT-CG
TTTACTGTGAAAAAATTAGAGTGTT-C-A-AAGCAGGCTT-ATGCCGTTGAATATATTAGCATGGAATAATAAGATAGGT
CTTTGGTCCTATTTTGTTGG-TTTGCGGGCCAGAGAAATGATTAACAGGGACAGTTG-GGGGTATT-CGTATTCCATTGT
CAGAGGTGAAATTCTTGGATTTCTGGAAGACGAACTAC-TGCGAAAGCATTTACC-AA--GGATGTTTTCATTAATCAAG
AACGAAAGTTAGGGGATCGAAGATGATTAGATACCATCGTAGTCTTAACCATAAACTATGCCGACAAGGGATTGGCGGGG
-TTTCGTTA-CGTCTCCGTCAGCACCTTATGAGAAATCA-CAAGTTTTTGGGTTCCGGGGGGAGT-ATGGTCGCAAGGCT
GAAACTTAAAGAAATTGACGGAAGGGCACCACCAGGAGTGGAGCC-TGCGGCTTAATTTGACTCAACACGGGAAAACTTA
CCAGGTCCAGACATAGTGA-GGATTGACAGATTGA-GAGCTC-TTTCTTGATTCTATGGGTGGTGGTGCATGGCCGTTCT
TAGTTGGTG-GAGTGATTTGTCTGGTTAATTCCGTTAACGA--ACGAGACCCCTGCCTGCTAAATAGTCC----CGTGAG
TGAA-TTTCA-CTGAT-GCGG-ACTTCTTAGAGGGACGTGCATTCTATT-AGATGCA-GGAAGATAGGGGCAATAACAGG
TCTGTGATGCCCTTAGATGTTCTGGGCCGCACGCGCGCTACACTGATGCATTC-AACG-A--GT-TTTACCTTGGCCG-A
GAGGCCTGGGCAATCTTTTGAACGTGCATCGTGATAGGGATAGATTATTGCAATTATTAATCTTGAACGAGGAATTCCTA
GTAAACGCAGAT-CATCAATCTGCATTGATTACGTCCCTGCCCTTTGTACACACCGCCCGTCGCACCTATTAATAAGCGG
AGGAAAAGAAACTAACCA-GGATTCCCCTAGTAAGGGCGACTGAAGCGGGA-ATAGCCCATGT--GAAATCTGCGC----
TCT----------GCGCCGAATTGTGGTCTGTAGACACT-TGCATT-AGC--AG-CCAGGCGAAG-TCCCTTGGAACGGG
GCAGCTGAGAGGGTGAGACTCCCGTGTGCCTGGCTTCGTGAGCGAGTAGTCGACGAGTCGAGTTGTTTGGGATTGCAGCT
CTAATTGGGTGGTAAATTCCATCTAAGGCTAAATACTGGTGGGAGACCGATAGCGTACAAGTACCGTGAGGGAAAGATGC
AAAGAACTTTGAAAAGAGAGTTAAAGAGTACCTGAAATTGCTGAAAAGGAAGCGAAGGAAACCAGTGC-CAGGTGC-GTC
ATACTTCCCCGGCCGC--TTGCGG-TTGGGGCGCTGTGGCC--ACCCCT--GCCAGACTTGGTTGGTTGCGGCTGGAAGT
----GCGTC-CGTAACGTT-------GTTGCGGG---CATGTCTGC-----------AGCTCGGC-CGAC-TGAG---GC
TG------GCGAAATGG-TTTTCTTTTTCCC--
>Cymbella_affinis_AT-204Gel02 Concatenation of 2 sequences
AAACTGCG-AATGGCTCATTATATCAGTAATAGTTTATTTGATAATCCTTT-ACTACTTGG-A--TAACTGTAGTAATTC
TAGAGCTAATACATGTGTAAAT-ACCCCTCTGGGG-TA-----GTATTTATTAGA-TTGAAACTAAC-CCTTC---GGGT
GATGTGGTGATTCATAATAAGCTTGCGGATTGCATGGATT--TTCCGGTGATGGATCATTCAAG-TTTCTG-CCCTATCA
GCTTT-GATGGTAGGGTATTGGCCTACCATGGCTTTAACGGGTAACGGAGGATTAGGGTTTGATTCCGGAGAGGGAGCCT
-GAGAGACGGCTACCACATCCAAGGAAGGCAGCAGGCGCGTAAATTACCCAATCCTGACACAGGGAGGTAGTGACAATAA
ATAACAATGCTGAACC--TTACAGGTTTGGCACTTGGAATGAGTACAATTCAAACTACTTAACAAGGATCAATTGGAGGG
CAAG-TCTGGTGCCAGCAGCCGCGGTAATTCCAGCTCCAATAGCGTATATTAAAG-TTGTTGCAGTTAAAAAGCTCGTAG
-TTGGATGTGTGGTAGTTCCATCT-TTGGG--TGA-AACCAGCGTGGCATTAGTTTGTCGTGTT-GGTGATTCCCAT-CA
TTTACTGTGAAAAAATCAGTGCGTT-C-A-AAGCAGGCTT-ATGCCATTGAATGTATTAGCATGGAATAATATGATAGGA
CCTCGGTACTATTTTGTTGG-TTTGTGCACCAAGGTAATGATTAATAGGGATAGTTG-GGGGTATT-TGTATTCCATTGT
CAGAGGTGAAATTCTTGGATTTTTGGAAGACAAACTAC-TGCGAAAGCATTTACC-AA--GGATGTTTTCATTAATCAAG
AACGAAAGTTAGGGGATCGAAGATGATTAGATACCATCGTAGTCTTAACCATAAACTATGCCAACAAGGGATTGGTGGGG
-CCTCGTAA-TGAGCCCATCAGCACCTTAAGAGAAATCA-CAAGTCTTTGGGTTCCGGGGGGAGT-ATGGTCACAAGGCT
GAAACTTAAAGAAATTGACGGAAGGGCACCACCAGGAGTGGAGCC-TGCGGCTTAATTTGACTCAACACGGGAAAACTTA
CCAGGTCCAGACATAGTTA-GGATTGACAGATTGA-GAGCTC-TTTCTTGATTTTATGGGTGGTGGTGCATGGCCGTTCT
TAGTTGGTG-GAGTGATTTGTCTGGTTAATTCCGTTAACGA--ACGAGACCGCTGCCTGCTAAATAGTTC----TTTAAG
TCAT-CGCGA-CTTAG-TTGA-TCTTCTTAGAGGGACGTGCATTTTTT--AGATGCA-GGAAGATAGCGGCAATAACAGG
TCTGTGATGCCCTTAGATGTTCTGGGCCGCACGCGCGCTACACTGATGTGTTC-AACA-A--GT---TTCCTTGACTG-A
GAAGTCTGGGTAATCTTATGAAAGCTCATCGTGATAGGGATAGATTATTGCAATTATTAATCTTGAACGAGGAATTCCTA
GTAAACGCAAAT-CATCAGTTTGCATTGATTACGTCCCTGCCCTTTGTACACACCGCCCGTCGCACCTATTACTAAGCGG
AGGAAAAGACACTAACCA-GGATTTCCTTAGTAAGGGCGACTGAAGAGGAA-AAAGCTCAAGATGTGAATCGGTGC----
TT-----------GCACTGAATTGTGGTCTGAAGGCAAG-TGTGTT-TCT--AA-TTTGGTTAAG-TCTCTTGGAACAGA
GTGGACTATAGGGTGAGACCCCCGTATACCTTACTATGATAACATT-TGTCAATGAGTCGAGTTGTTTGGGATTGCAGCT
CAAAGTGGGTGGTAAATTCCATCTAAAGCTAAATACTGTTGAGAAACCGATAGCGAACAAGTACCGTGAGGGAAAGATGC
AAAGAACTTTGAAAAGAGAGTTAAAGAGTACCTGAAATTGCCGAAATGGAAGCGAAGGAAATCAGTGT-TTGCTAT-TTC
ATATTATTCTGTCTGC--TTGCAG-GCAGGACGCTGTGGAT--TGCATA--GTTCCCGTCATCGATGTT-GGGTAAAATT
----ACCTTTCAGTATTTT-------GCTGTTTG---TGGGATTAC-------------TTGATG-TTGC-TGAA-----
TG---GGGACAAAATGG-TTTTCTTCTTCCCG-
>Cymbella_aspera_AT-210Gel07 Concatenation of 2 sequences
AAACTGCG-AATGGCTCATTATATCAGTTATAGTTTATTTGATGATCCCTT-ACTACTTGG-A--TAACCGTAGTAATTC
TAGAGCTAATACATGCTGCAAT-GCCCTCATGGGG-TA-----GTAGTTATTAGA-TTGAAACCAGC-CCTTT---GGGT
AATATGGTGATTCATAATAAAAATATAGATCGCAGGCTTT--TGCCGGCGATGGATCATTCAAG-TTTCTG-CCCTATCA
GCTTTGGATGGTAGGGTATTGGCCTACCATGGCTTTAACGGGTAACGGAGAATTAGGGTTTGATTCCGGAGAGGGAGCCT
-GAGAGACGGCTACCACATCCAAGGAAGGCAGCAGGCGCGTAAATTACCCAATCCTGATACAGGGAGGTAGTGACAATAA
ATAACATTGCCGGATC--TTTATGGTCTGACACTTGGAATGAGACCAATACAAACGCCTTAACGAGGATCAATTGGAGGG
CAAG-TCTGGTGCCAGCAGCCGCGGTAATTCCAGCTCCAATAGCGTATATTAAAG-TTGTTGCAGTTAAAAAGCTCGTAG
-TTGGACTTGTGGTGGAACCATGC-CAGGG--CTG-AATTTGTGTGACATTAGTTTGTTGTGCA-AAGGATGCCCAT-CA
-TTACTGTGAAAAAATCAATGCGTT-C-A-AAGCAGGCTT-ATGCCACTGAATGTGTTAGCATGGAATAATAAGATAGGA
CCTTGTTGCTATTTTGTTGG-TTTATGCA-TAAGGTAATGATTAATAGGGACTGTCG-GGGGTATC-TGTATTCCGTCGC
GAGAGGTGAAATTCTTAGACCGATGGAAGACAAACAAC-TGCGAAAGCATTTACC-AA--GGATGTTTTCATTAATCAAG
AACGAAAGTTGAGGGATCGAAGATGATTAGATACCATCGTAGTCTCAACCATAAACTATGCCGACAAGGGATAGGTAAAG
-TTCCGTAG-TGTCTTTATCTGCACCTTCGAGGAAACCA--AAGTCTTTGGGTTCCGGGGGGAGT-ATGGTCGCAAGTCT
GAAACTTAAAGAAATTGACGGAAGGGCACCACCAGGAGTGGAGCC-TGCGGCTTAATTTGACTCAACACGGGAAATCTTA
CCAGGTCCAGACATAGCTA-AGATTGACAGATTGA-TAGCTC-TTTCTTGATTCTATGGGTGGTGGTGCATGGCCGTTCT
TAGTTGGTG-GAGTGATTTGTCTGGTTAATTCCGTTAACGA--ACGAGACCGCTGCCTGCTAAATAGTTC----ATTTAG
TGAT-TTTCA-CTGAA-TTGA-GCTTCTTAGAGGGACGTGCATTTTTTC-AGATGCA-GGAAGATAGCGGCAATAACAGG
TCTGTGATGCCCTTAGATGTTCTGGGCCGCACGCGCGCTACACTGTTGCTTTC-AACA-AGAGT----TCCTTGGCTG-A
AAAGCCTGGGCAAACTTGTGAATGTGCGTCGTGATTGGGATAGATTCTTGAAATTGTTGGTCTTAAACGAGGAATTCCTA
GTAAATGCAGAT-CATCAGTCTGCATTGATTACGTCCCTGCCCTTTGTACACACCGCCCGTCGCACCTATAAATAAGCAG
AGGAAAAGAAACTAACTA-GGATTCCCTCAGTAAGGGCGACTGAACAGGGA-GAAGCACAAGTTGATAATCGGTGT----
GTATA--------ACACTGAATTGTGGTCTTAAAACTAT-CATTCT-AAA--AG-TTGGAAGAAGTTCTCTTGGAATAGA
GCGGCATAGAGGGTGACACCCCCGTTCTTCTGACTTGTGCATTGGT-AGTTAACGAGTCGAGTTGCTTGGGATTGCAGCT
CAAAGTGGGTGGTAAATTCCATCTAATGCTAAATACCAAAGAGATACCGATAGCAAACAAGTACCGTGAGGGAAAGATGC
AAAGAACTTTGAAAAGAGAGTTAAAAAGTACCTGAAATTGCTGAAATTAAAGAGAAGAGAACCAGTGT-TAGACACTGTC
GCTTTTTCCTCTTTGC--TTGCAG-AGAGGGCGCTGTGGCATTGTTGCC--GTCTTGCATAACTAATTT-GATGGAAGAT
----------TATGCAGTG-------TATT--TTTACTCTGTGTGT-----------AATTCATT-GAGT-TGGT----T
TTGGACAGACAAAATGGTTTTTTTTCTTCCCG-
>Cymbella_cistula_CH019 Concatenation of 2 sequences
AAACTGCG-AATGGCTCATTATATCAGTAATAGTTTATTTGATAATCCTTT-ACTACTTGG-A--TAACTGTAGTAATTC
TAGAGCTAATACATGTGTAAAT-GCCCTTCTGGGG-TA-----GTATTTATTAGA-TTGAAACTAAC-CCTTC---GGGT
GATGTGGTGACTCATAATAAGCTTGCGGATTGCATGGATT--TTCCGGCGATGGATCATTCAAG-TTTCTG-CCCTATCA
GCTTTGGATGGTAGGGTATTGGCCTACCATGGCTTTAACGGGTAACGGAGGATTAGGGTTTGATTCCGGAGAGGGAGCCT
-GAGAGACGGCTACCACATCCAAGGAAGGCAGCAGGCGCGTAAATTACCCAATCCTGACACAGGGAGGTAGTGACAATAA
ATAACAATGCCGGGCC--TTCAAGGTTTGGCACTTGGAATGAGTACAATTCAAACTACTTAACAAGGATCAATTGGAGGG
CAAG-TCTGGTGCCAGCAGCCGCGGTAATTCCAGCTCCAATAGCGTATATTAAAG-TTGTTGCAGTTAAAAAGCTCGTAG
-TTGGATGTGTGGTTACTCCATCT-TTGGG--TGA-AACCAATGTGGCATTAGTTTGTCGTGTT-GGTGATTCCCAT-CA
TTTACTGTGAAAAAATCAGTGCGTT-C-A-AAGCAGGCTT-ATGCCATTGAATGTATTAGCATGGAATAATATGATAGGA
CCTCGGTACTATTTTGTTGG-TTTGTGCACCAAGGTAATGATTAATAGGGATAGTTG-GGGGTATT-TGTATTCCATTGT
CAGAGGTGAAATTCTTGGATTTTTGGAAGACAAACTAC-TGCGAAAGCATTTACC-AA--GGATGTTTTCATTAATCAAG
AACGAAAGTTAGGGGATCGAAGATGATTAGATACCATCGTAGTCTTAACCATAAACTATGCCAACAAGGGATTGGTGGGA
-CCTCGTAA-TGAGCCCATCAGCACCTTAAGAGAAATCA-TAAGTCTTTGGGTTCCGGGGGGAGT-ATGGTCACAAGGCT
GAAACTTAAAGAAATTGACGGAAGGGCACCACCAGGAGTGGAGCC-TGCGGCTTAATTTGACTCAACACGGGAAAACTTA
CCAGGTCCAGACATAGTTA-GGATTGACAGATTGA-GAGCTC-TTTCTTGATTTTATGGGTGGTGGTGCATGGCCGTTCT
TAGTTGGTG-GAGTGATTTGTCTGGTTAATTCCGTTAACGA--ACGAGACCGCTGCCTGCTAAATAGTTC----TTTAAG
TTA--TTGCAACTTAG-TTGA-TCTTCTTAGAGGGACGTGCATTTTTT--AGATGCA-GGAAGATAGCGGCAATAACAGG
TCTGTGATGCCCTTAGATGTTCTGGGCCGCACGCGCGCTACACTGATGTGTTC-AACA-A--GT---GTCCTTGACTG-A
GAAGTCTGGGTAATCTTCTGAAAGCCCATCGTGATAGGGATAGATTATTGCAATTATTAATCTTGAACGAGGAATTCCTA
GTAAACGCAAAT-CATCAGTTTGCATTGATTACGTCCCTGCCCTTTGTACACACCGCC-----------TTACTAAGCGG
AGGAAAAGATACTAACTA-GGATTTCCTCAGTAAGGGCGACTGAAGCGGAA-ATAGCTCAATATGTGAATCAGTGT----
TT-----------ACACTGAATTGTGGTCTGAAGATAAG-TGTGCT-TCT--AA-TTTGGTAAAG-TCTCTTGGAATTGA
GTGGACTATAGGGTGAGACCCCCGTATACCTTACTATGATAGCATT-TGTCAATGAGTCGAGTTGTTTGGGATTGCAGCT
CAAAGTGGGTGGTAAATTCCATCTAARGCTAAATACTGTTGAGAAGCCGATAGCGAACAAGTACCGTGAGGGAAAGATGC
AAAGAACTTTGAAAAGAGAGTTAAAGAGTACCTGAAATTGCTGAAATGGAAGCGAAGGAAATCAGTGG-TTGCTGT-TTC
ATATTATTTTATCTGC--TTGCAG-ATAGGATGCTGTGGAT--TGCATT--GTTCCTGTTAGCGATGTT-GTACAAAAAT
----ACCTTGACACATTTT-------GTGTTGAG---TGGGATTGT-------------ATGGTG-TTGC-TGAA-----
TA---GGAACAAAATGG-TTTTCTTTTTCCCGT
>Cymbella_helvetica Concatenation of 2 sequences
AAACTGCG-AATGGCTCATTATATCAGTAATAGTTTATTTGATAATCCTTT-ACTACTTGG-A--TAACTGTAGTAATTC
TAGAGCTAATACATGTGTAAAT-ACCCTTCTGGGG-TA-----GTATTTATTAGA-TTGAAACTAAC-CCTTC---GGGT
GATGTGGTGATTCATAATAAGCTTGCGGATTGCATGGATT--TTCCGGCGATGGATCATTCAAG-TTTCTG-CCCTATCA
GCTTTGGATGGTAGGGTATTGGCCTACCATGGCTTTAACGGGTAACGGAGGATTAGGGTTTGATTCCGGAGAGGGAGCCT
-GAGAGACGGCTACCACATCCAAGGAAGGCAGCAGGCGCGTAAATTACCCAATCCTGACACAGGGAGGTAGTGACAATAA
ATAACAATGCTGGGCC--TTCAAGGTTTGGCACTTGGAATGAGTAAAATTCAAACTACTTAACAAGGATCAATTGGAGGG
CAAG-TCTGGTGCCAGCAGCCGCGGTAATTCCAGCTCCAATAGCGTATATTAAAG-TTGTTGCAGTTAAAAAGCTCGTAG
-TTGGATGTATGGTGGTTCCTTCT-TTGGG--TGT-AACCAGCGTGGCATTAGTTTGTCGTGTT-GGTGATTCCCAT-CA
TTTACTGTGAAAAAATCAGTGCGTT-C-A-ARGCAGGCTT-ATGCCATTGAATGTATTAGCATGGAATAATATGATAGGA
CCTCGGTACTATTTTGTTGG-TTTGTGCACCAAGGTAATGATTAATAGGGATAGTTG-GGGATATT-TGTATTCCATTGT
CAGAGGTGAAATTCTTGGATTTTTGGAAGACAAACTAC-TGCGAAAGCATTTATC-AA--GGATGTTTTCATTAATCAAG
AACGAAAGTTAGGGGATCGAAGATGATTAGATACCATCGTAGTCTTAACCATAAACTATGCCAACAAGGGATTGGTGGGG
-TCTCGTAG-TGAGCCCATCAGCACCTTAAGAGAAATCA-TAAGTCTTTGGGTTCCGGGGGGAGT-ATGGTCACAAGGCT
GAAACTTAAAGAAATTGACGGAAGGGCACCACCAGGAGTGGAGCC-TGCGGCTTAATTTGACTCAACACGGGAAAACTTA
CCAGGTCCAGACATAGTTA-GGATTGACAGATTGA-GAGCTC-TTTCTTGATTTTATGGGTGGTGGTGCATGGCCGTTCT
TAGTTGGTG-GAGTGATTTGTCTGGTTAATTCCGTTAACGA--ACGAGACCGCTGCCTGCTAAATAGTGC-----GCTAG
GATTACTTCC-TAGGT----A-ACTTCTTAGAGGGACGTGCATTTTTT--AGATGCA-GGAAGATAGCGGCAATAACAGG
TCTGTGATGCCCTTAGATGTTCTGGGCCGCACGCGCGCTACACTGATGTGTTC-AACA-A--GT---TTCCTTGACTG-A
GAAGTCTGGGTAATCTTATAAAAGCTCATCGTGATAGGGATAGATTATTGCAATTATTAATCTTGAACGAGGAATTCCTA
GTAAACGCAAAT-CATCAGTTTGCATTGATTACGTCCCTGCCCTTTGTACACACCGC------------TTACTAAGCGG
AGGAAAAGAAACTAACAA-GGATTTCCTTAGTAAGGGCGACTGAAGAGGAA-AAAGCTCAAAATGTGAATCGGTGC----
TT-----------GCACTGAATTGTGGTCTGAAGGCAAG-TGTGTT-TCT--AA-TTCGGTTAAG-TCTCTTGGAATAGA
GTGGACTATAGGGTGAGACCCCCGTATACCTTACCATGATAACATT-TGCCAATGAGTCGAGTTGTTTGGGATTGCAGCT
CAAAGTGGGTGGTAAATTCCATCTAAAGCTAAATACTGTTGAGAAACCGATAGTGAACAAGTACCGTGAGGGAAAGATGC
AAAGAACTTTGAAAAGAGAGTTAAAGAGTACCTGAAATTGCCGAAATGGAAGCGAAGGAAATCAGTGA-TTGCTTT-TTC
ATATTATTCTGTTTGC--TTGCAG-GCAGGACGCTGTGGAT--TGCAAA--GTTCCCGTCATCAATGTT-GAGTAAAAAG
----ACCTT----TCAGTT-------GATACTGATTGTGAGATTAC-------------CTGATA-TTGC-TGAA-----
TG---GGGACGAAATGG-TTTTCTTCTTCCCGT
>Cymbella_janischii Concatenation of 2 sequences
AAACTGCG-AATGGCTCATTATATCAGTTATAGTTTATTTGATAGTCCCTT-ACTACTTGG-A--TAACCGTAGTAATTC
TAGAGCTAATACTTGCATAAATATCCCTTCAAGGA-TA-----GTATTTATTAGA-TTGAAACCAACCCCTTT--GGGGT
GATGTGGTGATTCAAAATAAGTTTACGGATCGCATGGYTT--TGCCGGCGACGGATCATTCAAG-TTTCTG-CCCTATCA
GCTTTGGATGGTAGGGTATTGGCCTACCATGGCTTTAACGGGTAACGGAGGATTAGGGTTTGATTCCGGAGAGGGAGCCT
-GAGAGACGGCTACCACATCCAAGGAAGGCAGCAGGCGCGTAAATTACCCAATCCTGACACAGGGAGGTAGTGACAATAA
ATAACAATGCCGGGCC--CTTGTGGTTTGGCACTTGGAATGAGAACAACTCAAACCACTTAACGAGGATCAATTGGAGGG
CAAG-TCTGGTGCCAGCAGCCGCGGTAATTCCAGCTCCAATAGCGTATATTAAAG-TTGTTGCAGTTAAAAAGCTCGTAG
-TTGGATTTGTGATAGAATCATCT-GTAGG--TGG-AATCTGTTTGGCATTAGGTTGTCAGGCA-GAGGATGCCTAT-CC
TTTACTGTGAAAAAATCAGTGCGTT-C-A-AAGCAGACTT-ATGTCGTTGAATGTATTAGCATGGAATAATAAGATAGGA
CCTTTGTACTATTTTGTTGG-TTTGTGTATTTAGGTAATGATTAAAAGGAACAGTTG-GGGGTATT-TGTATTCCATTGT
CAGAGGTGAAATTCTTGGATTTTTGGAAGACAAACTAC-TGCGAAAGCATTTACC-AA--GGATGTTTTCATTAATCAAG
AACGAAAGTTAGGGGATCGAAGATGATTAGATACCATCGTAGTCTTAACCATAAACTATGCCAACAAGGGATTGGTGGGG
-TTTCGTAA-TGTCCCCATCAGCACCTTATGAGAAATCA-AAAGTTTTTGGGTTCCGGGGGGAGT-ATGGTCGCAAGGCT
GAAACTTAAAGAAATTGACGGAAGGGCACCACCAGGAGTGGAGCC-TGCGGCTTAATTTGACTCAACACGGGGAAACTTA
CCAGGTCCAGACATAGTGA-GGATTGACAGATTGA-GAGCTC-TTTCTTGATTCTATGGGTGGTGGTGCATGGCCGTTCT
TAGTTGGTG-GAGTGATTTGTCTGGTTAATTCCGTTAACGA--ACGAGACCGCTGCCTGCTAAATAGACT----AGTTAG
TGAT-TTTCA-CTGAT-CAGG-TCTTCTTAGAGGGACGTGCATTTTTTT-AGATGCA-GGAAGATAGCGGCAATAACAGG
TCTGTGATGCCCTTAGATGATCTGGGCCGCACGCGCGCTACACTGATGTATTC-AACG-A--GT-ATTTCCTTGGCTG-A
GAAGCCTGGGTAATCTTATGAACGTGCATCGTGATAGGGATAGATTATTGCAATTATTAATCTTGAACGAGGAATTCCTA
GTAAACGCAGAT-CATCAGTCTGCATTGATTACGTCCCTGCCCTTTGTACACACCGCCCGTCGCACCTATTAATAAGCGG
AGGAAAAGAAACTAACAA-GGATTCTCTTAGTAAGGGCGACTGAAGCGAGA-ATAGCTCAAGATGTTAATTGATGT----
GTCAT--------GCATCGAATTGTGGTCTTTTGATATT-TGTGTT-AAA--GT-GTGGATGAAG-TCTTCTGGAAAGGA
GCGGCAAAGAGGGTGACACCCCCGTGAATCTACGCTATAAAACTTT-TATCATTGAGTCGAGTTGCTTGGGATTGCAGCT
CTAAGTGGGTGGTAAATTCCATCTAAAGCTAAATATGGTTGGGAAACCGATAGTGAACAAGTACCGTGAGGGAAAGATGC
AAAGAACTTTGAAAAGAGAGTTAAAGAGTACCTGAAATTGCTGAAAGGGAAGCGAAGGAAACCAGTGT-ATGTTAA-AAC
ATATTTGTCTTCTGGC--TTGCTG-GAAGACCGCTATGCTT--AACAAT--GTCTTGGTTGGTTGGATT-GGGAAAAAAT
----TTGTT-TTTACTGCT-------AGTG-------ATTACATAG---------TTTCTTGATT-TGAC-TGAG-----
TT---AAGACAAAATGG-TTTTCTTTTCCCCGT
>Cymbella_lanceolata_AT-194Gel07 Concatenation of 2 sequences
AAACTGCA-AATGGCTCATTATATCAGTAATAGTTTATTTTATAATCCCTT-ACTACTTGG-A--TAACTGTAGTAATTC
TAGAGCTAATACATGTGCTAAT-ACCCTTCTGGGG-TA-----GTATTTATTAGA-TGTAAACTAAC-CCTTC--GTGGT
AATTTGGTGATTCATAATAATTTTGCGGATCGCATGGGTTT-TCCCAGTGATGGATTTTTCAAG-TTTCTG-CCCTATCA
GCTTTGGATGGTAGGGTATTGGCCTACCATGGCTTTCACGGGTAACGGAGGATTAGGGTTTGATTCCGGAGAGGGAGCCT
-GAGAGACGGCTACCACATCCAAGGAAGGCAGCAGGCGCGTAAATTACCCAATCCTGACACAGGGAGGTAGTGACAATAA
ATAACAATGCTGGGCC--TTCAAGGTTTGGCACTTGGAATGAGTAAAATTTAAACTAC-TAACAAGTATCAATTGGAGGG
CAAG-TCTGGTGCCAGCAGCCGCGGTAATTCCAGCTCCAATAGCGTATATTAAAG-TTGTTGCAGTTAAAAAGCTCGTAG
-TTGGATATATGGAACGATCATTT-TTGTG--TAA-AACCAGCGTGGCATTAGTTTGTTGTGCT-GGTGATATGCAT-CA
TTTACTGTGAAAAAATCAGTGCGTT-C-A-AAGCAGGCTT-ATGCCATTGAATGTATTAGCATGGAATAATATGATATGA
CCTCGGTTCTATTTTGTTGG-TTTGTGCACCAAGGTAATGATTAATAGGGATAGTTG-GGGGTATT-TGTATTCCATTGT
CAGAGGTGAAATTCTTGGATTTTTGGAAGACAAACTAC-TGCGAAAGCATCTACC-AA--GGATGTTTTCATTAATCAAG
AACGAAAGTTAGGGGATCGAAGATGATTAGATACCATCGTAGTCTTAACCATAAACTATGCCAACAAGGGATTGGTGGGG
-TCTCGTAA-TGAGCTCATCAGCACCTTAAGAGAAATCA-CAAGTCTTTGGGTTCCGGGGGGAGT-ATGGTCACAAGGCT
GAAACTTAAAGAAATTGACGGAAGGGCACCACCAGGAGTGGAGCC-TGCGGCTTAATTTGACTCAACACGGGAAAACTTA
CCAGGTCCAGACATAGTTA-GGATTGACAGATTGA-GAGCTC-TTTCTTGATTTTATGGGTGGTGGTGCATGGCCGTTCT
TAGTTGGTG-GAGTGATTTGTCTGGTT-ATTCCGTT-ACGA--ACGAGACCGCTGCCTGCTAAATAGTTTTCAAAGTCAA
TGAA-CTTCG-------TTAT-ACTTCTTAGAGGGACGTGCATTTTTT--AGATGCA-GGAAGATAGCGGCAATAACAGG
TCTGTGATGCCCTTAGATGTTCTGGGCTGCACGCGCGCTACACTGATGTGTTC-AACA-A--GT---TTCCTTGACTG-A
GAAGTCTGGGTAATCTTATGAAAGCATATCGTGATAGGGATAGATTATTGCAATTATTAATCTTAAACGAGGAATTCCTA
GTAAACGCAAAT-CATCAGTTTGCATTGATTACGTCCCTGCCCTTTGTACACACCGCCCGTCGCACCTATTACTAAGCGG
AGGAAAAGATACTAACTA-GAATTTCCTTAGTAAGGGCGACTGAAGAGGAA-AAAGCTCAAAATGTGAATCGGTGC----
TT-----------GCACTGAATTGTGGTCTGAAGGCAAG-TGTGTT-AAT--AA-TTTGGCAAAG-TCTCTTGGAACAGA
GTGGATTATAGGGTGAGACCCCTGTGTGCCAAGCTATTTTTACATT-TGTCAACGAGTCGAGTTGTTTGGGAGTGCAGCT
CAAAGTGGGTGGTAAATTTTATCTAAAGCTAAATATTACTGAGAAACCGATAGCGAACAAGTACCGTGAGGGAAAGATGC
AAAGAACTTTGAAAAGAGAGTTAAAGAGTACCTGAAATTGTCGTGATTGAAGCAATGGAAACCAGTGT-CGTCTTTATTC
ATATTACTCCTCCTGC--TTGCGG-GTGGAACACTGTGGAT--ATTAGG--GTTCTCGTCATCAATTGT-GGTGCAATAT
----TCCTTTCAGTAGTTTACTGATTGATTTTAA---AGCAC-TGT-----------GGTTGC---TGAA-TGAG-----
-------TACGAAATGG-TTTTCCTTTTCCCG-
>Cymbella_mexicana Concatenation of 2 sequences
AAACTGCG-AATGGCTCATTATATCAGTTATAGTTTATTTGATAGTCCCTT-ACTACTTGG-A--TAACCGTAGTAATTC
TAGAGCTAATACTTGCATAAATATCCCTTCAAGGA-TA-----GTATTTATTAGA-TTGAAACCAACCCCTTT--GGGGT
GATGTGGTGATTCAAAATAAGTTTACGGATCGCATGGCTT--TGCCGGCGACGGATCATTCAAG-TTTCTG-CCCTATCA
GCTTTGGATGGTAGGGTATTGGCCTACCATGGCTTTAACGGGTAACGGAGGATTAGGGTTTGATTCCGGAGAGGGAGCCT
-GAGAGACGGCTACCACATCCAAGGAAGGCAGCAGGCGCGTAAATTACCCAATCCTGACACAGGGAGGTAGTGACAATAA
ATAACAATGCTGGGCC--CTTGTGGTTTGGCACTTGGAATGAGAACAACTCAAACCACTTAACGAGGATCAATTGGAGGG
CAAG-TCTGGTGCCAGCAGCCGCGGTAATTCCAGCTCCAATAGCGTATATTAAAG-TTGTTGCAGTTAAAAAGCTCGTAG
-TTGGATTTGTGATAGAATCATCT-GTAGG--TGG-AATCTGTTTGGCATTAGGTTGTCAGGCA-GAGGATGCCTAT-CC
TTTACTGTGAAAAAATCAGTGCGTT-C-A-AAGCAGACTT-ATGTCGTTGAATGTATTAGCATGGAATAATAAGATAGGA
CCTTTGTACTATTTTGTTGG-TTTGTGTATTTAGGTAATGATTAAAAGGAACAGTTG-GGGGTATT-TGTATTCCATTGT
CAGAGGTGAAATTCTTGGATTTTTGGAAGACAAACTAC-TGCGAAAGCATTTACC-AA--GGATGTTTTCATTAATCAAG
AACGAAAGTTAGGGGATCGAAGATGATTAGATACCATCGTAGTCTTAACCATAAACTATGCCAACAAGGGATTGGTGGGG
-TTTCGTAA-TGTCCCCATCAGCACCTTARGAGAAATCA-AAAGTTTTTGGGTTCCGGGGGGAGT-ATGGTCGCAAGGCT
GAAACTTAAAGAAATTGACGGAAGGGCACCACCAGGAGTGGAGCC-TGCGGCTTAATTTGACTCAACACGGGGAAACTTA
CCAGGTCCAGACATAGTGA-GGATTGACAGATTGA-GAGCTC-TTTCTTGATTCTATGGGTGGTGGTGCATGGCCGTTCT
TAGTTGGTG-GAGTGATTTGTCTGGTTAATTCCGTTAACGA--ACGAGACCGCTGCCTGCTAAATAGACT----AGTTAG
TGAT-TTTCA-CTGAT-CAGG-TCTTCTTAGAGGGACGTGCATTTTTTT-AGATGCA-GGAAGATAGCGGCAATAACAGG
TCTGTGATGCCCTTAGATGATCTGGGCCGCACGCGCGCTACACTGATGTATTC-AACG-A--GT-ATTTCCTTGGCTG-A
GAAGCCTGGGTAATCTTATGAACGTGCATCGTGATAGGGATAGATTATTGCAATTATTAATCTTGAACGAGGAATTCCTA
GTAAACGCAGAT-CATCAGTCTGCATTGATTACGTCCCTGCCCTTTGTACACACCGCC-----------TTAATAAGCGG
AGGAAAAGAAACTAACAA-GGATTCTCTTAGTAAGGGCGACTGAAGCGAGA-ATAGCTCAAGATGTTAATCAATGT----
GTTAT--------GCATTGAATTGTGGTCTTTTGATATT-TGTGTT-AAA--GT-GTGGATGAAG-TCTTCTGGAAAGGA
GCGGCAAAGAGGGTGACACCCCCGTGAATCTACGCTGTATAACTTT-TATCATTGAGTCGAGTTGCTTGGGATTGCAGCT
CTAAGTGGGTGGTAAATTCCATCTAAAGCTAAATATGGTTGGGAAACCGATAGTGAACAAGTACCGTGAGGGAAAGATGC
AAAGAACTTTGAAAAGAGAGTTAAAGAGTACCTGAAATTGCTGAAAGGGAAGCAAAGGAAACCAGTGA-ATGTTAA-AAC
ATATTTGTTTTCTGGC--TTGCTG-GAAGACCGCTATGCTT--AACAAT--GTCTTGGTTGGTTGGACT-GAGGAAAAAT
----TTGTA-GTTACTGTT-------AGTGATCA---CATAGTTTC-------------TTGGTT-TGAC-TGAG-----
TT---AAGGCTAAATGG-TTTTCTTTTCCCCGT
>Cymbella_proxima_AT-210Gel13 Concatenation of 2 sequences
AAACTGCG-AATGGCTCATTATATCAGTTATAGTTTATTTGATAATCCCTT-ACTACTTGG-A--TAACCGTAGTAATTC
TAGAGCTAATACTTGCATAAATATCCCCTCAAGGA-TA-----GTATTTATTAGA-TTTAAACCAACCCCTTC--GGGGT
GATGTGGTGATTCAAAATAAGTTTACGGATCGCATGGCTC--TGCCGGCGACGGATCATTCAAG-TTTCTG-CCCTATCA
GCTTTGGATGGTAGGGTATTGGCCTACCATGGCTTTAACGGGTAACGGAGGATTAGGGTTTGATTCCGGAGAGGGAGCCT
-GAGAGACGGCTACCACATCCAAGGAAGGCAGCAGGCGCGTAAATTACCCAATCCTGACACAGGGAGGTAGTGACAATAA
ATAACAATGCCGGGCC--CTTGTGGTTTGGCACTTGGAATGAGTACAACTCAAACCACTTAACGAGTATCAATTGGAGGG
CAAG-TCTGGTGCCAGCAGCCGCGGTAATTCCAGCTCCAATAGCGTATATTAAAG-TTGTTGCAGTTAAAAAGCTCGTAG
-TTGGATTTGTGATGGAATCATCT-TTAGG--TGG-AATTTGCTTGGCATTAGGTTGTCAGGCA-GAGGATGCCTAT-CC
TTTACTGTGAAAAAATCAGTGCGTT-C-A-AAGCAGGCTT-ATGCCGTTGAATGTATTAGCATGGAATAATAAGATAGGA
CCTTTGTACTATTTTGTTGG-TTTGTGTACTCAGGTAATGATTAAAAGGAACAGTTG-GGGGTATT-TGTATTCCATTGT
CAGAGGTGAAATTCTTGGATTTTTGGAAGACAAACTAC-TGCGAAAGCATTTACC-AA--GGATGTTTTCATTAATCAAG
AACGAAAGTTAGGGGATCGAAGATGATTAGATACCATCGTAGTCTTAACCATAAACTATGCCAACAAGGGATTGGTGGGG
-TTCCGTAA-TGTCCCCATCAGCACCTTAAGAGAAATCA--AAGTTTTTGGGTTCCGGGGGGAGT-ATGGTCGCAAGGCT
GAAACTTAAAGAAATTGACGGAAGGGCACCACCAGGAGTGGAGCC-TGCGGCTTAATTTGACTCAACACGGGGAAACTTA
CCAGGTCCAGACATAGTGA-GGATTGACAGATTGA-GAGCTC-TTTCTTGATTCTATGGGTGGTGGTGCATGGCCGTTCT
TAGTTGGTG-GAGTGATTTGTCTGGTTAATTCCGTTAACGA--ACGAGACCGCTGCCTGCTAAATAGATT----AATCAG
TGAT-TTTCA-CTGAT-CAGA-TCTTCTTAGAGGGACGTGCATTTTTTT-AGATGCA-GGAAGATAGCGGCAATAACAGG
TCTGTGATGCCCTTAGATGTTCTGGGCCGCACGCGCGCTACACTGATGTACTC-AACG-A--GT---TTCCTTGGCTG-A
GAAGCCTGGGTAATCTTCTAAACTTGCATCGTGATAGGGATAGATTATTGCAATTATTAATCTTGAACGAGGAATTCCTA
GTAAACGCAGAT-CATCAGTCTGCATTGATTACGTCCCTGCCCTTTGTACACACCGCCCGTCGCACCTATTAATAAGCGG
AGGAAAAGAAACTAACAA-GGATTCTCTTAGTAAGGGCGACTGAAGCGAGA-ATAGCTCAAGATGTAAATCGGTGT----
TTTT---------GCACTGAATTGTGGTCTATTGATTTG-AGTGTT-ATA--AT-GTGGATTAAG-TCTTCTGGAATGGA
GCGGCATAGAGGGTGACACCCCCGTAAATCTACATTACAAAACTTT-TATCATTGAGTCGAGTTGCTTGGGATTGCAGCT
CTAAGTGGGTGGTAAATTCCATCTAAAGCTAAATACGGTGGGGAAACCGATAGTGAACAAGTACCGTGAGGGAAAGATGC
AAAGAACTTTGAAAAGAGAGTTAAAGAGTACCTGAAATTGCTGAAAGGGAAGCGAAGGAAATCAGTGT-TAGTTAA-AAC
ATATTTGTATTCTTGC--TTGCAG-GAATTCCGCTATGCTT--AACGTC--GTCTCATTTGGTTGAACT-GGGAAAATAT
----TTGTG-TTTACTGTT-------GGTATTCA---CATAATTTC-------------CTGATT-TGAC-TGAG-----
TT---GAGTCAAAATGG-TTTTCTTTTCCCCG-
>Cymbella_stuxbergii_B382 Concatenation of 2 sequences
AAACTGCG-AATGGCTCATTATATCAGTTATAGTTTATTTGATAGTCCCTT-ACTACTTGG-A--TAACCGTAGTAATTC
TAGAGCTAATACTTGCATAAATATCCCCTCAAGGA-TA-----GTATTTATTAGA-TTTAAACCAACCCCTTC--GGGGT
GATGTGGTGATTCAAAATAAGTTTACGGATCGCATGGCTT--TGCCGGCGACGGATCATTCAAG-TTTCTG-CCCTATCA
GCTTTGGATGGTAGGGTATTGGCCTACCATGGCTTTAACGGGTAACGGAGGATTAGGGTTTGATTCCGGAGAGGGAGCCT
-GAGAGACGGCTACCACATCCAAGGAAGGCAGCAGGCGCGTAAATTACCCAATCCTGACACAGGGAGGTAGTGACAATAA
ATAACAATGCTGGGCC--CTTGTGGTTTGGCACTTGGAATGAGTACAACTCAAACCACTTAACGAGGATCAATTGGAGGG
CAAG-TCTGGTGCCAGCAGCCGCGGTAATTCCAGCTCCAATAGCGTATATTAAAG-TTGTTGCAGTTAAAAAGCTCGTAG
-TTGGATTTGTGATGGAATCATCT-TTAGG--TGG-AATTTGCTTGGCATTAGGTTGTCAGGCA-GAGGATGCCTAT-CC
TTTACTGTGAAAAAATCAGTGCGTT-C-A-AAGCAGGCTT-ATGCCGTTGAATGTATTAGCATGGAATAATAAGATAGGA
CCTTAGTACTATTTTGTTGG-TTTGTGTACTCAGGTAATAATTAACAGGAACAGTTG-GGGGTATT-TGTATTCCATTGT
CAGAGGTGAAATTCTTGGATTTCTGGAAGACAAACTAC-TGCGAAAGCATTTACC-AA--GGATGTTTTCATTAATCAAG
AACGAAAGTTAGGGGATCGAAGATGATTAGATACCATCGTAGTCTTAACCATAAACTATGCCAACAAGGGATTGGTGGGG
-TTCCGTAA-TGTCCCCATCAGCACCTTAAGAGAAATCA--AAGTTTTTGGGTTCCGGGGGGAGT-ATGGTCGCAAGGCT
GAAACTTAAAGAAATTGACGGAAGGGCACCACCAGGAGTGGAGCC-TGCGGCTTAATTTGACTCAACACGGGGAAACTTA
CCAGGTCCAGACATAGTGA-GGATTGACAGATTGA-GAGCTC-TTTCTTGATTCTATGGGTGGTGGTGCATGGCCGTTCT
TAGTTGGTG-GAGTGATTTGTCTGGTTAATTCCGTTAACGA--ACGAGACCGCTGCCTGCTAAATAGATT----AATCAG
TGAT-TTTCA-CTGAT-CAGA-TCTTCTTAGAGGGACGTGCATTTTTTT-AGATGCA-GGAAGATAGCGGCAATAACAGG
TCTGTGATGCCCTTAGATGTTCTGGGCCGCACGCGCGCTACACTGATGTACTC-AACG-A--GT---TTCCTTGGCTG-A
GAAGCCTGGGTAATCTTCTAAACTTGCATCGTGATAGGGATAGATTATTGCAATTATTAATCTTGAACGAGGAATTCCTA
GTAAACGCAGAT-CATCAGTCTGCATTGATTACGTCCCTGCCCTTTGTACACACCGC------------TTAATAAGCGG
AGGAAAAGAAACTAACAA-GGATTCTCTTAGTAAGGGCGACTGAAGCGAGA-ATAGCTCAAGATGTTAATCGGTGT----
TTTT---------GCACTGAATTGTGGTCTATTGGTTTA-AGTGCT-ATA--AT-GTGAATTAAG-TCTTCTGGAATGGA
GCGGCATAGAGGGTGACACCCCCGTGAATTTACGTTACAAAACTTT-TACTATTGAGTCGAGTTGCTTGGGATTGCAGCT
CTAAGTGGGTGGTAAATTCCATCTAAAGCTAAATACGGTGGGGAAACCGATAGTGAACAAGTACCGTGAGGGAAAGATGC
AAAGAACTTTGAAAAGAGAGTTAAAGAGTACCTGAAATTGCTGAAAGGGAAGCGAAGGAAATCAGTGT-TAGTTAA-AAC
ATATTTGTATTCTTGC--TTGCAG-GAATTCCGCTATGCTT--AACGCC--GTCTTATTTGGTTAAACT-GGGAAAATAT
----TTGTT-CATGCTGTT-------GCAATGCT---CATAATTTC-------------TTGGTT-TGAC-TGAA-----
CT---AAGTCAAAATGA-TTTTCTTTTCCCCGT
>Cymbella_tumida_1vii097A Concatenation of 2 sequences
AAACTGCG-AATGGCTCATTATATCAGTTATAGTTTATTTGATAATCCCTT-ACTACTTGG-A--TAACCGTAGTAATTC
TAGAGCTAATACATGCACAAATATCCCCTCAAGGA-TA-----GTATTTATTAGA-TTTAAACCAGCCCCTCC--GGGGT
GATGTGGTGATTCAAAATAATTTTACGGATCGCATGGTTA--TACCAGCGACGGATCATTCAAG-TTTCTG-CCCTATCA
GCTTTGGATGGTAGGGTATTGGCCTACCATGGCTTTAACGGGTAACGGAGGATTAGGGTTTGATTCCGGAGAGGGAGCCT
-GAGAGACGGCTACCACATCCAAGGAAGGCAGCAGGCGCGTAAATTACCCAATCCTGACACAGGGAGGTAGTGACAATAA
ATAACAATGCCGGGCC--CTTGCGGTTTGGCACTTGGAATGAGTACAACTCAAATCCATTAACGAGAATCAATTGGAGGG
CAAG-TCTGGTGCCAGCAGCCGCGGTAATTCCAGCTCCAATAGCGTATATTAAAG-TTGTTGCAGTTAAAAAGCTCGTAG
-TTGAATATCTGATAGAA--CTCT-GTAGG--TGA-AATTTGTTTGGCATTAGGTTGTCATTCA-AAGGACGTCTAC-CC
TTTACTGTGAAAAAATCAGTGCGTT-C-A-AAGCAGGCTT-ACGCCGTTGAATGTATTAGCATGGAATAATAAGATAGGA
CTTTTTGACTATTTTGTTGG-TTTGTGTTAAAAGGTAATGATTAACAGGAACGGACG-GGGGTATA-GGTATTCCAGAGT
CAGAGGTGAAATTCTTGGATTTTTGGAAGACTAACTAC-TGCGAAAGCATTTACC-AA--GAATGTTTTCATTAATCAAG
AACGAAAGTTAAGGGATCGAAGATGATTAGATACCATCGTAGTCTTAACCATAAACTATGCCGACTAGGGATTGGTGGGG
-TTTCGTAA-TGTCCCCATCAGCACCTTAGGAGAAATCA--AAGTCTTTGGGTTCCGGGGGGAGT-ATGGTCGCAAGTCT
GAAACTTAAAGAAATTGACGGAAGGGCACCACCAGGAGTGGAGCC-TGCGGCTTAATTTGACTCAACACGGGAAAACTTA
CCAGGTCCAGACATAGTGA-GGATTGACAGATTGA-GAGCTC-TTTCTTGATTCTATGGGTGGTGGTGCATGGCCGTTCT
TAGTTGGTG-GAGTGATTTGTCTGGTTAATTCCGTTAACGA--ACGAGACCGCTGCCTGCTAAATAGACT----AGTTAG
TGAT-TTTCA-CTGAT-AAGG-TCTTCTTAGAGGGACGTGCATTTTTTT-AGATGCA-GGAAGATAGCGGCAATAACAGG
TCTGTGATGCCCTTAGATGTTCTGGGCCGCACGCGCGCTACACTGATGTATTC-AACG-A--GT-GCTTCCTTGGCTG-A
AAAGCCTGGGTAATCTTGTGAACGTGCATCGTGATAGGGATAGATTATTGCAATTATTAATCTTGAACGAGGAATTCCTA
GTAAATGCAGAT-CATCAGTCTGCG--------------------------------------------TTAATAAGCGG
AGGAAAAGAAAATAACTA-TGATTCTCTTAGTAAGGGCGACTGAAACGAGA-ATAGCTCAAGAT-TGAATCGGTGC----
---------GAAAGCACTGAGTTGTGATCTATAGGTATA-GGTGTTAAAT--TG--TGGATTAAG-TCTCCTGGAATGGA
GCGGTATAGAGGGTGACACCCCCGTGAATCTACGATGTAAAACTTA-TGCTTTTGAGTCGAGTTGCTTGGGATTGCAGCT
CTAAGTGGGAGGTAAATTCCTTCTAAAGCTAAATATGGTTGGGAAACCGATAGCAAACAAGTACCGTGAGGGAAAGATGC
AAAGAACTTTGAAAAGAGAGTTAAAAAGTACCTGAAATTGCTGAAAGGTAAGCGAAGAAAGCCAGTGT-ATGCTGA-AAA
ATATTTGGATGATTGC--TTGCAG-TTGTTCCGCTATTTTA--GGCAAT--GCCTTGCTTGGATTGACT-GTCAAAAGCT
---GTCTTTTTGCAGTGCT-------AACCAC-----ATTGCATTGAGACTGATCTTTGATGGTC-TGTC-TGAG-----
AGTACAAGTCAAAATGG-ATTTCTTCTCCCCGT
>Cymbopleura_naviculiformis_AT-177.04 Concatenation of 2 sequences
AAACTGCG-AATGGCTCATTATATCAGTTATAGTTTATTTGATAGTCCCTT-ACTACTTGG-A--TAACCGTAGTAATTC
TAGAGCTAATACATGCTTAAAT-ACCCTTATGGGG-TA-----GTATTTATTAGA-TTGAAACCAACCCCTCC--GGGGT
GATGTGGTGATTCATAATAAGTTTACAGATCGCATGGTTC--TGCCAGCGATGGATCATTCAAG-TTTCTG-CCCTATCA
GCTTTGGATGGTAGGGTATTGGCCTACCATGGCTTTAACGGGTAACGGAGGATTAGGGTTTGATTCCGGAGAGGGAGCCT
-GAGAGACGGCTACCACATCCAAGGAAGGCAGCAGGCGCGTAAATTACCCAATCCTGATACAGGGAGGTAGTGACAATAA
ATAACAATGCCGGGCC--TTTAAGGTCTGGCACTTGGAATGAGAACAACTCAAACCACTTAACGAGGATCAATTGGAGGG
CAAG-TCTGGTGCCAGCAGCCGCGGTAATTCCAGCTCCAATAGCGTATATTAAAG-TTGTTGCAGTTAAAAAGCTCGTAG
-TTGGATTTGTGGTGGTATCATCT-TTGGG--TGA-AATCTGTGTGGCATTAGGTTGTCATGCA-GAGGATGCCTAT-CA
TTTACTGTGAAAAAATCAGCGCGTT-C-A-AAGCAGGCTT-ATGCCATTGAATGTATTAGCATGGAATAATAAGATAGGA
CCTTGGTACTATTTTGTTGG-TTTGTGCACCGAGGTAATGATTAATAGGGACAGTTG-GGGGTATT-CGTATTCCATTGT
CAGAGGTGAAATTCTTGGATTTTTGGAAGACGAACTAC-TGCGAAAGCATTTACC-AA--GGATGTTTTCATTAATCAAG
AACGAAAGTTAGGGGATCGAAGATGATTAGATACCATCGTAGTCTTAACCATAAACTATGCCGACAAGGGATTGGTGGGG
-CTTCGTAA-TGTCTCCATCAGCACCTTATGAGAAATCA-TAAGTTTTTGGGTTCCGGGGGGAGT-ATGGTCGCAAGGCT
GAAACTTAAAGAAATTGACGGAAGGGCACCACCAGGAGTGGAGCC-TGCGGCTTAATTTGACTCAACACGGGGAAACTTA
CCAGGTCCAGACATAGTGA-GGATTGACAGATTGA-GAGCTC-TTTCTTGATTCTATGGGTGGTGGTGCATGGCCGTTCT
TAGTTGGTG-GAGTGATTTGTCTGGTTAATTCCGTTAACGA--ACGAGACCGCTGCCTGCTAAATAGTCT----AGGTAG
TGAT-TTTCA-CTGTC-CAGG-GCTTCTTAGAGGGACGTGCATTTTTTT-AGATGCA-GGAAGATAGCGGCAATAACAGG
TCTGTGATGCCCTTAGATGTTCTGGGCCGCACGCGCGCTACACTGATGTACTC-AACG-A--GT-GTTTCCTTGGCTG-A
GAAGCCTGGGCAATCTTTTGAATGTGCATCGTGATAGGGATAGATTATTGCAATTATTAATCTTGAACGAGGAATTCCTA
GTAAACGCAGAT-CATCAGTCTGCATTGATTACGTCCCTGCCCTTTGTACACACCGCCCGTCGCACCTATTAATAAGCGG
AGGAAAAGAAACTAACTA-GGATTCCCTCAGTAAGGGCGACTGAAGCGGGA-ATAGCTCAAGATGTAAATCGGTGT----
TTCG---------GCACTGAATTGTGGTCTACAGACTCT-AGCGTTAAGT--GC-CTGGGTGAAG-TCTCTTGGAACAGA
GCGGCGAAGAGGGTGAGACCCCCGTGAACCCGGACCTTCAAGCGAG-TGTCGATGAGTCGAGTTGTTTGGGATTGCAGCT
CAAAGTGGGTGGTAAATTCCATCTAAAGCTAAATACCGGTGGGAAACCGATAGTGAACAAGTACCGTGAGGGAAAGATGC
AAAGAACTTTGAAAAGAGAGTTAAAGAGTACCTGAAATTGCTGAAAGGGAAGCGAAGGAAACCAGTGC-TTGCAAT-GTC
ATATTTTCCAACCTGC--TTGCGG-GTAGGGCGCTGTGTCA--TGCAAT--GTCTCGGTTGGTTGGGGG-GAGTTAAACT
----GCGTA-GAGGTAGTT-------GACCTCTG---CATGCAAA------------ACTTTGCC-TGAC-TGAG-----
TT---GATACGAAATGG-TTTTCTTCTCCCCG-
>Cymbopleura_sp._B37 Concatenation of 2 sequences
AAACTGCG-AATGGCTCATTATATCAGTTATAGTTTATTTGATAGTCCCTT-ACTACTTGG-A--TAACCGTAGTAATTC
TAGAGCTAATACATGCTTCAAT-ACCCTTATGGGG-TA-----GTATTTATTAGA-TTTAAACCAACCCCTCC--GGGGT
GATGTGGTGATTCATAATAAGTTTACAGATCGCATGGTCC--TGCCAGCGATGGATCATTCAAG-TTTCTG-CCCTATCA
GCTTTGGATGGTAGGGTATTGGCCTACCATGGCTTTAACGGGTAACGGAGGATTAGGGTTTGATTCCGGAGAGGGAGCCT
-GAGAGACGGCTACCACATCCAAGGAAGGCAGCAGGCGCGTAAATTACCCAATCCTAATACAGGGAGGTAGTGACAATAA
ATAACAATGCCGGGCC--TTTAAGGTCTGGCACTTGGAATGAGAACAACTCAAACCACTTAACGAGGACCAATTGGAGGG
CAAG-TCTGGTGCCAGCAGCCGCGGTAATTCCAGCTCCAATAGCGTATATTAAAG-TTGTTGCAGTTAAAAAGCTCGTAG
-TTGGATTTGTGGTGGTACCATCT-TTGGG--TGG-AATCTGTGTGGCATTAGGTTGTCATGAA-GAGGATGCCTAT-CA
TTTACTGTGAAAAAATCAGTGCGTT-C-A-AAGCAGGCTT-ATGCCATTGAATGTATTAGCATGGAATAATAAGATAGGA
CCTTGGTACTATTTTGTTGG-TTTGTGCACCGAGGTAATGATTAATAGGGACAGTTG-GGGGTATT-CGTATTCCATTGT
CAGAGGTGAAATTCTTGGATTTTTGGAAGACGAACTAC-TGCGAAAGCATTTACC-AA--GGATGTTTTCATTAATCAAG
AACGAAAGTTAGGGGATCGAAGATGATTAGATACCATCGTAGTCTTAACCATAAACTATGCCGACAAGGGATTGGTGGGG
-CTTCGTAA-TGTCTCCATCAGCACCTTATGAGAAATCA-TAAGTTTTTGGGTTCCGGGGGGAGT-ATGGTCGCAAGGCT
GAAACTTAAAGAAATTGACGGAAGGGCACCACCAGGAGTGGAGCC-TGCGGCTTAATTTGACTCAACACGGGGAAACTTA
CCAGGTCCAGACATAGTGA-GGATTGACAGATTGA-GAGCTC-TTTCTTGATTCTATGGGTGGTGGTGCATGGCCGTTCT
TAGTTGGTG-GAGTGATTTGTCTGGTTAATTCCGTTAACGA--ACGAGACCGCTGCCTGCTAAATAGTTT----AGATAG
TGAT-TTTCA-CTGTT-CAGG-GCTTCTTAGAGGGACGTGCATTTTTTT-AGATGCA-GGAAGATAGCGGCAATAACAGG
TCTGTGATGCCCTTAGATGTTCTGGGCCGCACGCGCGCTACACTGATGTACCC-AACG-A--GT-GTCTCCTTGGCTG-A
GAAGCCTGGGCAATCTTTTGAACGTGCATCGTGATAGGGATAGATTATTGCAATTATTAATCTTGAACGAGGAATTCCTA
GTAAACGCAGAT-CATCAGTCTGCATTGATTACGTCCCTGCCCTTTGTACACACCGC------------TTAATAAGCGG
AGGAAAAGAAACTAACAA-GGATTCTCTCAGTAAGGGCGACTGAAGCGGGA-ATAGCTCAAGATGTGAATCGGTGT----
CTCG---------GCACTGAATTGTGGTCTATAGACTCT-CACGTT-ACT--GA-CTGGGTGAAG-TCTCTTGGAAAAGA
GCGGCGAAGAGGGTGAGACCCCCGTGAACCTGGGTAATTAAGTGAG-TGTCGATGAGTCGAGTTGTTTGGGATTGCAGCT
CAAAGTGGGTGGTAAATTCCATCTAAAGCTAAATACCGGTGGGAAACCGATAGTGAACAAGTACCGTGAGGGAAAGATGC
AAAGAACTTTGAAAAGAGAGTTAAAGAGTACCTGAAATTGCTGAAAGGGAAGCGAAGGAAACCAGTTT-TCGCATT-CTC
ATATTATCCCAGCCGC--TTGCGG-GTAGGACGCTGTGACA--TGTGAC--GTCTCAGTTGGTTGGGTT-GACTTGAATT
----GCGTA-GTGGTAGTT-------GACCTCTG---CATGCAAA------------ACTTGGCC-TGAC-TGAG-----
TT---GATACGAAATGG-CTTTCTTCTCCCCGT
>Didymosphenia_dentata Concatenation of 2 sequences
AAACTGCG-AATGGCTCATTATATCAGTTATAGTTTATTTGATAGTCCCTT-ACTACTTGG-A--TAACCGTAGTAATTC
TAGAGCTAATACTTGCATAAATATCCCTTCAAGGA-TA-----GTATTTATTAGA-TTGAAACCAACCCCTTA--GGGGT
GATGTGGTGATTCAAAATAAGTTTACGGATCGCATGGCTA--TGCCGGCGACGGATCATTCAAG-TTTCTG-CCCTATCA
GCTTTGGATGGTAGGGTATTGGCCTACCATGGCTTTAACGGGTAACGGAGGATTAGGGTTTGATTCCGGAGAGGGAGCCT
-GAGAGACGGCTACCACATCCAAGGAAGGCAGCAGGCGCGTAAATTACCCAATCCTGACACAGGGAGGTAGTGACAATAA
ATAACAATGCCGAGCC--CTTGTGGTTTGGCACTTGGAATGAGTACAACTCAAACCACTTAACGAGGATCAATTGGAGGG
CAAG-TCTGGTGCCAGCAGCCGCGGTAATTCCAGCTCCAATAGCGTATATTAAAG-TTGTTGCAGTTAAAAAGCTCGTAG
-TTGGATTTGTGATGGAATCATCT-GTGGG--TGG-AATTTGTTTGGCATTAGGTTGTCAGGCA-GAGGATGCCTAT-CC
TTTACTGTGAAAAAATCAGTGCGTT-C-A-AAGCAGACTT-ATGTCGATGAATGTATTAGCATGGAATAATAAGATAGGA
CCTTTGTACTATTTTGTTGG-TTTGTGTATAGAGGTAATGATTAAAAGGAACAGTTG-GGGGTATT-TGTATTCCATTGT
CAGAGGTGAAATTCTTGGATTTTTGGAAGACAAACTAC-TGCGAAAGCATTTACC-AA--GGATGTTTTCATTAATCAAG
AACGAAAGTTAGGGGATCGAAGATGATTAGATACCATCGTAGTCTTAACCATAAACTATGCCAACAAGGGATTGGTGGGG
-TTTCGTAA-TGTCCCCATCAGCACCTTAGGAGAAATCA-AAAGTTTTTGGGTTCCGGGGGGAGT-ATGGTCGCAAGGCT
GAAACTTAAAGAAATTGACGGAAGGGCACCACCAGGAGTGGAGCC-TGCGGCTTAATTTGACTCAACACGGGGAAACTTA
CCAGGTCCAGACATAGTGA-GGATTGACAGATTGA-GAGCTC-TTTCTTGATTCTATGGGTGGTGGTGCATGGCCGTTCT
TAGTTGGTG-GAGTGATTTGTCTGGTTAATTCCGTTAACGA--ACGAGACCGCTGCCTGCTAAATAGACT----AGTTAG
TGAT-TTTCA-CTGAT-CAGG-TCTTCTTAGAGGGACGTGCATTTTATT-AGATGCA-GGAAGATAGCGGCAATAACAGG
TCTGTGATGCCCTTAGATGATCTGGGCCGCACGCGCGCTACACTGATGTATTC-AACG-A--GT-TTTTCCTTGGCTG-A
GAAGCCTGGGTAATCTTTTAAACTTGCATCGTGATAGGGATAGATTATTGCAATTATTAATCTTGAACGAGGAATTCCTA
GTAAACGCAGAT-CATCAGTCTGCATTGATTACGTCCCTGCCCTTTGTACACACCGC------------TTAATAAGCGG
AGGAAAAGAAACTAACAA-GGATTCTCTTAGTAAGGGCGACTGAAGCGAGA-ATAGCTCAAGATGTTAATTGGTGT----
GTAAT--------GCACTGAATTGTGGTCTATTGATATT-TGTGTT-AAA--AT-GTGGATAAAG-TCTCCTGGAATGGA
GCGGCATAGAGGGTGACACCCCCGTGAATCTACGTTACAAAACTTT-TATCATTGAGTCGAGTTGCTTGGGATTGCAGCT
CTAAGTGGGTGGTAAATTCCATCTAAAGCTAAATATTTTTGGGAAACCGATAGTGAACAAGTACCGTGAGGGAAAGATGC
AAAGAACTTTGAAAAGAGAGTTAAAGAGTACCTGAAATTGCTGAAAGGGAAGCGAAGAAAACCAGTGT-AAGTTAA-AAC
ATATTTGTCACCTGGC--TTGCTG-GGAGACCGCTATGCTT--GACGTC--GCCTCGGTTGGTTGGATT-GGGAAAATAT
----------TTGTGATTT---------CTGTTAGAGATTGCATAGTT---------TTTTGATC-TGAC-TGAG-----
TT---GAGTCAAAATGG-TTTTCTTCACCCCGT
>Didymosphenia_geminata Concatenation of 2 sequences
AAACTGCG-AATGGCTCATTATATCAGTTATAGTTTATTTGATAGTCCCTT-ACTACTTGG-A--TAACCGTAGTAATTC
TAGAGCTAATACTTGCATAAATATCCCTTCAAGGA-TA-----GTATTTATTAGA-TTTAAACCAACCCCTTC--GGGGT
GATGTGGTGATTCAAAATAAGTTTACGGATCGCATGGCTT--TGCCGGCGACGGATCATTCAAG-TTTCTG-CCCTATCA
GCTTTGGATGGTAGGGTATTGGCCTACCATGGCTTTAACGGGTAACGGAGGATTAGGGTTTGATTCCGGAGAGGGAGCCT
-GAGAGACGGCTACCACATCCAAGGAAGGCAGCAGGCGCGTAAATTACCCAATCCTGACACAGGGAGGTAGTGACAATAA
ATAACAATGCCGAGCC--CTTGTGGTTTGGCACTTGGAATGAGAACAACTCAAACCACTTAACGAGGATCAATTGGAGGG
CAAG-TCTGGTGCCAGCAGCCGCGGTAATTCCAGCTCCAATAGCGTATATTAAAG-TTGTTGCAGTTAAAAAGCTCGTAG
-TTGGATTTGTGATGGAATCATCT-GTGGG--TGG-AATTTGTTTGGCATTAGGTTGTCAGACA-GAGGATGCCTAT-CC
TTTACTGTGAAAAAATCAGTGCGTT-C-A-AAGCAGACTT-ACGTCGATGAATGTATTAGCATGGAATAATAAGATAGGA
CCTTTGTACTATTTTGTTGG-TTTGTGTATAGAGGTAATGATTAAAAGGAACAGTTG-GGGGTATT-TGTATTCCATTGT
CAGAGGTGAAATTCTTGGATTTTTGGAAGACAAACTAC-TGCGAAAGCATTTACC-AA--GGATGTTTTCATTAATCAAG
AACGAAAGTTAGGGGATCGAAGATGATTAGATACCATCGTAGTCTTAACCATAAACTATGCCAACAAGGGATTGGTGGGG
-TTTCGTAA-TGTCCCCATCAGCACCTTAGGAGAAATCA-AAAGTTTTTGGGTTCCGGGGGGAGT-ATGGTCGCAAGGCT
GAAACTTAAAGAAATTGACGGAAGGGCACCACCAGGAGTGGAGCC-TGCGGCTTAATTTGACTCAACACGGGGAAACTTA
CCAGGTCCAGACATAGTGA-GGATTGACAGATTGA-GAGCTC-TTTCTTGATTCTATGGGTGGTGGTGCATGGCCGTTCT
TAGTTGGTG-GAGTGATTTGTCTGGTTAATTCCGTTAACGA--ACGAGACCGCTGCCTGCTAAATAGACT----AGTTAG
TGAT-TTTCA-CTGAT-CAGG-TCTTCTTAGAGGGACGTGCATTTTATT-AGATGCA-GGAAGATAGCGGCAATAACAGG
TCTGTGATGCCCTTAGATGATCTGGGCCGCACGCGCGCTACACTGATGTACTC-AACG-A--GT-TTTTCCTTGGCTG-A
GAAGCCTGGGTAATCTTTTAAACTTGCATCGTGATAGGGATAGATTATTGCAATTATTAATCTTGAACGAGGAATTCCTA
GTAAACGCAGAT-CATCAGTCTGCATTGATTACGTCCCTGCCCTTTGTACACACCGCCCGTCGCACCTATTAATAAGCGG
AGGAAAAGAAACTAACAA-GGATTCTCTTAGTAAGGGCGACTGAAGCGAGA-ATAGCTCAAGATGTTAATTGGTGT----
GTCAT--------GCACTGAATTGTGGTCTATTGATATT-TGTGTT-AAA--AT-GTGGATGAAG-TCTCCTGGAATGGA
GCGGCAGAGAGGGTGACACCCCCGTGAATCTACGTTGCAAAACTTT-TATCATTGAGTCGAGTTGCTTGGGATTGCAGCT
CTAAGTGGGTGGTAAATTCCATCTAAAGCTAAATATTTTTGGGAAACCGATAGTGAACAAGTACCGTGAGGGAAAGATGC
AAAGAACTTTGAAAAGAGAGTTAAAGAGTACCTGAAATTGCTGAAAGGGAAGCGAAGAAAACCAGTGT-AAGTTAA-AAC
ATATTTGTCACCTGGC--TTGCTG-GGAGACCGCTATGCTT--AACGTC--GCCTCGGTTGGTTGGATT-GGAAAAATAT
----------TTGTGGTTT---------CTGTTAGAGACTGCATAGTT---------TTTTGATC-TGAC-TGAG-----
TT---GAGTCAAAATGG-TTTTCTTCACCCCGT
>Didymosphenia_siberica Concatenation of 2 sequences
AAACTGCG-AATGGCTCATTATATCAGTTATAGTTTATTTGATAGTCCCTT-ACTACTTGG-A--TAACCGTAGTAATTC
TAGAGCTAATACTTGCATAAATATCCCTTCAAGGA-TA-----GTATTTATTAGA-TTGAAACCAACCCCTTC--GGGGT
GATGTGGTGATTCAAAATAAGTTTACGGATCGCATGGCTT--TGCCGGCGACGGATCATTCAAG-TTTCTG-CCCTATCA
GCTTTGGATGGTAGGGTATTGGCCTACCATGGCTTTAACGGGTAACGGAGGATTAGGGTTTGATTCCGGAGAGGGAGCCT
-GAGAGACGGCTACCACATCCAAGGAAGGCAGCAGGCGCGTAAATTACCCAATCCTGACACAGGGAGGTAGTGACAATAA
ATAACAATGCCGAGCC--CTTGTGGTTTGGCTTTTGGAATGAGAACAACTCAAACCACTTAACGAGGATCAATTGGAGGG
CAAG-TCTGGTGCCAGCAGCCGCGGTAATTCCAGCTCCAATAGCGTATATTAAAG-TTGTTGCAGTTAAAAAGCTCGTAG
-TTGGATTTGTGATGGAATCATCT-GTGGG--TGG-AATTTGTTTGGCATTAGGTTGTCAGGCA-AAGGATGCCTAT-CC
TTTACTGTGAAAAAATCAGTGCGTT-C-A-AAGCAGACTT-ATGTCGATGAATGTATTAGCATGGAATAATAAGATAGGA
CCTTTGTACTATTTTGTTGG-TTTGTGTATAGAGGTAATGATTAAAAGGAACAGTTG-GGGGTATT-TGTATTCCATTGT
CAGAGGTGAAATTCTTGGATTTTTGGAAGACAAACTAC-TGCGAAAGCATTTACC-AA--GGATGTTTTCATTAATCAAG
AACGAAAGTTAGGGGATCGAAGATGATTAGATACCATCGTAGTCTTAACCATAAACTATGCCAACAAGGGATTGGTGGGG
-TTTCGTAA-TGTCCCCATCAGCACCTTATGAGAAATCA-AAAGTTTTTGGGTTCCGGGGGGAGT-ATGGTCGCAAGGCT
GAAACTTAAAGAAATTGACGGAAGGGCACCACCAGGAGTGGAGCC-TGCGGCTTAATTTGACTCAACACGGGGAAACTTA
CCAGGTCCAGACATAGTGA-GGATTGACAGATTGA-GAGCTC-TTTCTTGATTCTATGGGTGGTGGTGCATGGCCGTTCT
TAGTTGGTG-GAGTGATTTGTCTGGTTAATTCCGTTAACGA--ACGAGACCGCTGCCTGCTAAATAGACT----AGTTAG
TGAT-TTTCA-CTGAT-CAGG-TCTTCTTAGAGGGACGTGCATTTTATT-AGATGCA-GGAAGATAGCGGCAATAACAGG
TCTGTGATGCCCTTAGATGATCTGGGCCGCACGCGCGCTACACTGATGTATTC-AACG-A--GT-TTTTCCTTGGCTG-A
GAAGCCTGGGTAATCTTTTAAACTTGCATCGTGATAGGGATAGATTATTGCAATTATTAATCTTGAACGAGGAATTCCTA
GTAAACGCAGAT-CATCAGTCTGCATTGATTACGTCCCTGCCCTTTGTACACACCGC------------TTAATAAGCGG
AGGAAAAGAAACTAACAA-GGATTCTCTTAGTAAGGGCGACTGAAGCGAGA-ATAGCTCAAGATGTTAATTGGTGT----
GTAAT--------GCACTGAATTGTGGTCTATTGATATT-TGTGTT-ACT--AT-GTGGATGAAG-TCTCCTGGAACGGA
GCGGCATAGAGGGTGATACCCCCGTGAATCCACGTTACAAAACTTT-TATCATTGAGTCGAGTTGCTTGGGATTGCAGCT
CTAAGTGGGTGGTAAATTCCATCTAAAGCTAAATATTTTTGGGAAACCGATAGTGAACAAGTACCGTGAGGGAAAGATGC
AAAGAACTTTGAAAAGAGAGTTAAAGAGTACCTGAAATTGCTGAAAGGGAAGCGAAGAAAACCAGTGT-AAGTTAA-AAC
ATATTTGTCACCTGGC--TTGCTG-GGAGACCGCTATGCTT--AACGTC--GCCTCGGTTGGTTGGATT-GGAAAAATAT
----------TTGTGGTTT--CTGTTAGGAATTG---CATAGTTTT-------------TTGATC-TGAC-TGAG-----
TT---GAGTCAAAATGG-TTTTCTTCACCCCGT
>Encyonema_caespitosum Concatenation of 2 sequences
AAACTGCG-AATGGCTCATTATATCAGTTATAGTTTATTTGATAGTCCCTT-ACTACTTGG-A--TAACCGTAGTAATTC
TAGAGCTAATACATGCGTCAAT-ACCCTTCCGGGG-TA-----GTATTTATTAGA-TTGAAACCAACCCCTCA--CGGGT
GATGTGGTGATTCATAATAAAGTTGCGAATCGCACGGCTA--TGCTGGCGATGGATCATTCAAG-TTTCTG-CCCTATCA
GCTTTGGATGGTAGGGTATTGGCCTACCATGGCTTTAACGGGTAACGGAGGATTAGGGTTTGATTCCGGAGAGGGAGCCT
-GAGAGACGGCTACCACATCCAAGGAAGGCAGCAGGCGCGTAAATTACCCAATCCTGACACAGGGAGGTAGTGACAATAA
ATAACAATGCCGGGCC--TTTCAGGTCTGGCACTTGGAATGAGAACAATTCAAACCACTTATCGAGTATCGATTGGAGGG
CAAG-TCTGGTGCCAGCAGCCGCGGTAATTCCAGCTCCAATAGCGTATATTAAAG-TTGTTGCAGTTAAAAAGCTCGTAG
-TTGGATTTGTGGTGGATCCATCC-TTGGG--TGG-AACCTGCGTGGCATTAGGTTGTCGTGTA-GGGGATGCCCAC-CA
TTTACTGTGAAAAAATCAGCGCGTT-C-A-AAGCAGGCTT-ATGCCGTTGAATGTATTAGCATGGAATAATAAGATAGGA
CCTTGGTACTATTTTGTTGG-TTTGTGCACCGAGGTAATGATTAATAGGGACAGTTG-GGGGTATT-CGTATTCCATTGT
CAGAGGTGAAATTCTTGGATTTCTGGAAGACGAACTAC-TGCGAAAGCATTTACC-AA--GGATGTTTTCATTAATCAAG
AACGAAAGTTAGGGGATCGAAGATGATTAGATACCATCGTAGTCTTAACCATAAACTATGCCGACAAGGGATTGGTGGAG
-TTCCGTAA-TGTCTCCATCAGCACCTTATGAGAAATCA-CAAGTTTTTGGGTTCCGGGGGGAGT-ATGGTCGCAAGGCT
GAAACTTAAAGAAATTGACGGAAGGGCACCACCAGGAGTGGAGCC-TGCGGCTTAATTTGACTCAACACGGGAAAACTTA
CCAGGTCCAGACATAGTGA-GGATTGACAGATTGA-GAGCTC-TTTCTTGATTCTATGGGTGGTGGTGCATGGCCGTTCT
TAGTTGGTG-GAGTGATTTGTCTGGTTAATTCCGTTAACGA--ACGAGACCGCTGCCTGCTAAATAGTCC----CGTTAG
TGAT-TTTCA-CTGAT-TGGG-GCTTCTTAGAGGGACGTGCATTTTTTT-AGATGCA-GGAAGATAGCGGCAATAACAGG
TCTGTGATGCCCTTAGATGTTCTGGGCCGCACGCGCGCTACACTGATGCATTC-AACG-A--GT-TCTTCCTTGGCTG-A
GAAGCCTGGGCAATCTTTTGAATGTGCATCGTGATAGGGATAGATTATTGCAATTATTAATCTTGAACGAGGAATTCCTA
GTAAACGCAGAT-CATCAATCTGCATTGATTACGTCCCTGCCCTTTGTACACACCGCCCGTCGCACCTATTACTAAGCGG
AGGAAAAGAAACTAACAA-AGATTCCCTCAGTAAGGGCGACTGAAGGGGGA-ATAGTTCAATTTGTGAATCAATGT----
CCTG---------ACATTGAATTGTGGTCTACAGTATCG-AACATC-AAT--GA-CCGGATCAAG-TCCCTTGGAATAGG
GCGGCCGAGAGGGTGAGACCCCCGTTCATCTGGTCAATGAAGTGAGAT-TCTATGAGTCGAGTTGTTTGGGATTGCAGCT
CAAAGTGGGTGGTAAATTCCATCTAAAACTAAATATTGGTGGGAGACCGATAGCAAACAAGTACCGTGAGGGAAAGATGC
AAAGAACTTTGAAAAGAGAGTTAAAGAGTACCTGAAATTGCTGAAAGGGAAGCGAAGGAAACTAGTGT-CGACCTC-GTC
ATATTTTTCTGTCTGC--TTGCGG-ATAGAACGCTGTGGCG--GGTAGG--GTCAGTATTGGTTGGGTA-ACATGTAAAT
----GTGTC-AAGGGAGTT-------GACCTTGATCTATGACCTGT-----------TGTCCTAC-TGAT-TGCT-----
-------GACAAAATGG-TTTTCTTCTCCCTG-
>Encyonema_minutum_22vi092A Concatenation of 2 sequences
AAACTGCG-AATGGCTCATTATATCAGCTATAGTTTATTTGATAGTCCCTT-ACTACTTGG-A--TAACCGTAGTAATTC
TAGAGCTAATACATGCGTCAAT-ACCCTTCTGGGG-TA-----GTATTTATTAGA-TTGAAACCAACCCCTTT--TGGGT
GATGTGGTGATTCATAATAAAGTTGCGAATCGCACGGCCT--TGCTGGCGATGGATCATTCAAG-TTTCTG-CCCTATCA
GCTTTGGATGGTAGGGTATTGGCCTACCATGGCTTTAACGGGTAACGGAGGATTAGGGTTTGATTCCGGAGAGGGAGCCT
-GAGAGACGGCTACCACATCCAAGGAAGGCAGCAGGCGCGTAAATTACCCAATCCTGACACAGGGAGGTAGTGACAATAA
ATAACAATGCCGGGCC--TTTCAGGTCTGGCACTTGGAATGAGAACAATTCAAACCACTTATCGAGGATCGATTGGAGGG
CAAG-TCTGGTGCCAGCAGCCGCGGTAATTCCAGCTCCAATAGCGTATATTAAAG-TTGTTGCAGTTAAAAAGCTCGTAG
-TTGGATTTGTGGTGAATCCATCC-TTGGG--CGG-AATCTGTGTGGCATTAGGTTGTCGTGCA-GGGGAGGCTCAT-CA
TTTACTGTGAAAAAATCAGCGCGTT-C-A-AAGCAGGCTT-AGGCCGTTGAATGTATTAGCATGGAATAATAAGATAGGG
CCTTGGTACTATTTTGTTGG-TTTGTGCACCGAGGTAATGATTAATAGGGACAGTTG-GGGGTATT-CGTATTCCATTGT
CAGAGGTGAAATTCTTGGATTTCTGGAAGACGAACTAC-TGCGAAAGCATTTACC-AA--GGATGTTTTCATTAATCAAG
AACGAAAGTTAGGGGATCGAAGATGATTAGATACCATCGTAGTCTTAACCATAAACTATGCCGACAAGGGATTGGTGGAG
-TTTCGTAA-TGTCTCCATCAGCACCTTATGAGAAATCA-CAAGTTTTTGGGTTCCGGGGGGAGT-ATGGTCGCAAGGCT
GAAACTTAAAGAAATTGACGGAAGGGCACCACCAGGAGTGGAGCC-TGCGGCTTAATTTGACTCAACACGGGAAAACTTA
CCAGGTCCAGACATAGTGA-GGATTGACAGATTGA-GAGCTC-TTTCTTGATTCTATGGGTGGTGGTGCATGGCCGTTCT
TAGTTGGTG-GAGTGATTTGTCTGGTTAATTCCGTTAACGA--ACGAGACCGCTGCCTGCTAAATAGCGC----AGCTAG
TGAT-TTTTA-CTGGT-ATGA-GCTTCTTAGAGGGACGTGCATTTTTTT-AGATGCA-GGAAGATAGCGGCAATAACAGG
TCTGTGATGCCCTTAGATGTTCTGGGCCGCACGCGCGCTACACTGATGCATTC-AACG-A--GT-TTTTCCTTGGCTG-A
GAAGCCTGGGTAATCTTTTGAATGTGCATCGTGATAGGGATAGATTATTGCAATTATTAATCTTGAACGAGGAATTCCTA
GTAAACGCAGAT-CATCAATCTGCATTGATTACGTCCCTGCCCTTTGTACACACCGCCCGTCGCACCTATTAATAAGCGG
AGGAAAAGAAACTAACCA-GGATTCCCCCAGTAAGGGCGACTGAAGTGGGA-ATGGCTTAAGTTGTGAATCGATGC----
TTYG---------GCACCGAATTGTGGTCTACCGATGTT-TRCACT-AAG--GA-CCGGGTCAAG-TCCCTTGGAATAGG
GTGGCAGAGAGGGTGAGACCCCCGTACWCCTGGTTCACGGAGCAAA-TGTCTAAGAGTCGAGTTGTTTGGGATTGCAGCT
CTAATYGGGTGGTAAATTCCATCTAAAGCTAAATACTGGTGGGAGACCGATAGCAAACAAGTACCGTGAGGGAAAGATGC
AAAGAACTTTGAAAAGAGAGTTAAAGAGTACCTGAAATTGCTGAAAGGGAAGCGAAGGAAACCAGTGT-AGGCCGA-ATC
ATAATTTCCTGCTTGC--TTGCAT-ACGGGACGCTATGGTTTGACCGA---GTCATGTTTGGTTGTAGCAGGTGCAAAAA
------GCTCGAGGGAGTT-------GACCTAGTTCCATTGC---------------ACCTGTCA-TGAC-TGAA-----
---GAGAGGCGRAATGG-CTTTCTTCTCCCCGT
>Encyonema_muelleri Concatenation of 2 sequences
AAACTGCG-AATGGCTCATTATATCAGTTATAGTTTATTTGATAGTCCCTT-ACTACTTGG-A--TAACCGTAGTAATTC
TAGAGCTAATACATGCGTCAAT-ACCCTTCTGGGG-TA-----GTATTTATTAGA-TTGAAACCAACCCCTCA--CGGGT
GATGTGGTGATTCATAATAAAGTTGCGAATCGCACGGCTA--TGCTGGCGATGGATCATTCAAG-TTTCTG-CCCTATCA
GCTTTGGATGGTAGGGTATTGGCCTACCATGGCTTTAACGGGTAACGGAGGATTAGGGTTTGATTCCGGAGAGGGAGCCT
-GAGAGACGGCTACCACATCCAAGGAAGGCAGCAGGCGCGTAAATTACCCAATCCTGACACAGGGAGGTAGTGACAATAA
ATAACAATGCCGGGCC--TTTCAGGTCTGGCACTTGGAATGAGAACAATTCAAACCACTTATCGAGTATCGATTGGAGGG
CAAG-TCTGGTGCCAGCAGCCGCGGTAATTCCAGCTCCAATAGCGTATATTAAAG-TTGTTGCAGTTAAAAAGCTCGTAG
-TTGGATTTGTGGTGGATCCATCC-TTGGG--TGG-AACCTGCGTGGCATTAGGTTGTCGTACA-GGGGATGCTCAT-CA
TTTACTGTGAAAAAATCAGTGCGTT-C-A-AAGCAGGCTT-ATGCCGTTGAATGTATTAGCATGGAATAATAAGATAGGA
CCTTGGTACTATTTTGTTGG-TTTGTGCACCGAGGTAATGATTAATAGGGACAGTTG-GGGGTATT-CGTATTCCATTGT
CAGAGGTGAAATTCTTGGATTTCTGGAAGACGAACTAC-TGCGAAAGCATTTACC-AA--GGATGTTTTCATTAATCAAG
AACGAAAGTTAGGGGATCGAAGATGATTAGATACCATCGTAGTCTTAACCATAAACTATGCCGACAAGGGATTGGTGGAG
-TTTCGTAA-TGTCTCCATCAGCACCTTATGAGAAATCA-CAAGTTTTTGGGTTCCGGGGGGAGT-ATGGTCGCAAGGCT
GAAACTTAAAGAAATTGACGGAAGGGCACCACCAGGAGTGGAGCC-TGCGGCTTAATTTGACTCAACACGGGAAAACTTA
CCAGGTCCAGACATAGTGA-GGATTGACAGATTGA-GAGCTC-TTTCTTGATTCTATGGGTGGTGGTGCATGGCCGTTCT
TAGTTGGTG-GAGTGATTTGTCTGGTTAATTCCGTTAACGA--ACGAGACCGCTGCCTGCTAAATAGCGC----AGTTAG
TGAT-TTTCA-CTGGC-ATGA-GCTTCTTAGAGGGACGTGCATTTTTTT-AGATGCA-GGAAGATAGCGGCAATAACAGG
TCTGTGATGCCCTTAGATGTTCTGGGCCGCACGCGCGCTACACTGATGCATTC-AACG-A--GT-TTTACCTTGGCTG-A
GAAGCCTGGGCAATCTTTTGAATGTGCATCGTGATAGGGATAGATTATTGCAATTATTAATCTTGAACGAGGAATTCCTA
GTAAACGCAGAT-CATCAATCTGCATTGATTACGTCCCTGCCCTTTGTACACACCGCCCGTCGCACCTATTACTAAGCGG
AGGAAAAGAAACTAACAA-AGATTCCCTCAGTAAGGGCGACTGAAGGGGGA-ATAGTTCAATTTGTGAATCAATGT----
CCTG---------ACATTGAATTGTGGTCTACAGTATCG-AACATC-AAT--GA-CCGGATCAAG-TCCCTTGGAATAGG
GCGGCCGAGAGGGTGAGACCCCCGTTCATCTGGTCAATGAAGTGAGAT-TCTATGAGTCGAGTTGTTTGGGATTGCAGCT
CAAAGTGGGTGGTAAATTCCATCTAAAACTAAATATTGGTGGGAGACCGATAGCAAACAAGTACCGTGAGGGAAAGATGC
AAAGAACTTTGAAAAGAGAGTTAAAGAGTACCTGAAATTGCTGAAAGGGAAGCGAAGGAAACTAGTGT-CGACCTC-GTC
ATATTTTTCTGTCTGC--TTGCGG-ATAGAACGCTGTGGCG--GGTAGG--GTCAGTATTGGTTGGGTA-ACATGTAAAT
----GTGTC-AAGGGAGTT-------GACCTTGATCTATGACCTGT-----------TGTCCTAC-TGAT-TGCT-----
-------GACAAAATGG-TTTTCTTCTCCCCGT
>Encyonema_triangulum Concatenation of 2 sequences
AAACTGCG-AATGGCTCATTATATCAGTTATAGTTTATTTGATAGTCCCTT-ACTACTTGG-A--TAACCGTAGTAATTC
TAGAGCTAATACATGCGTCAAT-ACCCTTCTGGGG-TA-----GTATTTATTAGA-TTGAAACCAACCCCTCA--CGGGT
GATGTGGTGATTCATAATAAAGTTGCGAATCGCACGGCCT--TGCTGGCGATGGATCATTCAAG-TTTCTG-CCCTATCA
GCTTTGGATGGTAGGGTATTGGCCTACCATGGCTTTAACGGGTAACGGAGGATTAGGGTTTGATTCCGGAGAGGGAGCCT
-GAGAGACGGCTACCACATCCAAGGAAGGCAGCAGGCGCGTAAATTACCCAATCCTGACACAGGGAGGTAGTGACAATAA
ATAACAATGCCGGGCC-TTA-CAGGTCTGGCACTTGGAATGAGAACAATTCAAACCACTTATCGAGGATCGATTGGAGGG
CAAG-TCTGGTGCCAGCAGCCGCGGTAATTCCAGCTCCAATAGCGTATATTAAAG-TTGTTGCAGTTAAAAAGCTCGTAG
-TTGGATTTGTGGTTGATCCATCC-TTGGG--TGG-AACCTGTGTGGCATTAGGTTGTCGTGCT-GGGGATGCTCAT-CA
TTTACTGTGAAAAAATCAGCGCGTT-C-A-AAGCAGGCTT-ATGCCGTTGAATGTAATAGCATGGAATAATAAGATAGGA
CCTTGGTACTATTTTGTTGG-TTTGTGCACCGAGGTAATGATTAATAGGGACAGTTG-GGGGTATT-CGTATTCCATTGT
CAGAGGTGAAATTCTTGGATTTTTGGAAGACGAACTAC-TGCGAAAGCATTTACC-AA--GGATGTTTTCATTAATCAAG
AACGAAAGTTAGGGGATCGAAGATGATTAGATACCATCGTAGTCTTAACCATAAACTATGCCGACAAGGGATTGGTGGAG
-TTTCGTAA-TGTCTCCATCAGCACCTTATGAGAAATCA-CAAGTTTTTGGGTTCCGGGGGGAGT-ATGGTCGCAAGGCT
GAAACTTAAAGAAATTGACGGAAGGGCACCACCAGGAGTGGAGCC-TGCGGCTTAATTTGACTCAACACGGGAAAACTTA
CCAGGTCCAGACATAGTGA-GGATTGACAGATTGA-GAGCTC-TTTCTTGATTCTATGGGTGGTGGTGCATGGCCGTTCT
TAGTTGGTG-GAGTGATTTGTCTGGTTAATTCCGTTAACGA--ACGAGACCGCTGCCTGCTAAATAGTGC----AGTTAG
TGAT-TTTCA-CTGAC-TCGA-GCTTCTTAGAGGGACGTGCATTTTTTT-AGATGCA-GGAAGATAGCGGCAATAACAGG
TCTGTGATGCCCTTAGATGTTCTGGGCCGCACGCGCGCTACACTGATGCATTC-AACG-A--GT-CCTACCTTGGCTG-A
GAAGCCTGGGCAATCTTTTGAATGTGCATCGTGATAGGGATAGATTATTGCAATTATTAATCTTGAACGAGGAATTCCTA
GTAAACGCAGAT-CATCAATCTGCATTGATTACGTCCCTGCCCTTTGTACACACCGCCCGTCGCACCTATTACTAGGCGG
AGGAAAAGAAACTAACCA-GGATTCCCTCAGTAAGGGCGACTGAAGCGGGA-ATAGCCCAGCATGTGAATCGATGT----
TTCG---------GCATCGAATTGTGGTCTAAAGAATCT-TGTGTC-AAT--GA-CTGGGTCAAG-TCCCTTGGAATAGG
GCGGCAGAGAGGGTGAGACCCCCGTTTACCTAGTCTATGAAGCAAG-TTTCCATGAGTCGAGTTGTTTGGGATTGCAGCT
CAAAGTGGGTGGTAAATTCCATCTAAGGCTAAATACTGGTGGGAGACCGATAGCAAACAAGTACCGTGAGGGAAAGATGC
AAAGAACTTTGAAAAGAGAGTTAAAGAGTACCTGAAATTGCTGAAAGGGAAGCGAAGGAAATCAGTGA-TAACTTG-TTC
ACATTTTTCTGTCTGC--TTGCAG-ATGGAACGCTGTGGCCTTGTTGC---GTCAATCTTAGTTGTGCG-AGGTGCAAAT
----GCGTC-GAGGGAGTT-------GACCAAGA---CTTGCTGG------------ACCCAGTG-CGAC-CGAA-----
---AGATGACGAAATGG-TTTTCTTCTCCCCGT
>Encyonopsis_sp._CH021 Concatenation of 2 sequences
AAACTGCG-AATGGCTCATTATATCAGTTATAGTTTATTTGATAGTCCCTT-ACTACTTGG-A--TAACCGTAGTAATTC
TAGAGCTAATACATGCATCAAT-ACCCTTCTGGGG-TA-----GTATTTATTAGA-TTGAAACCAACCCCTTC--GGGGT
GATGTGGTGATTCATAATAACCATACAGATTGCACGGTC---CGCCGGCAATGGATCATTCAAG-TTTCTG-CCCTATCA
GCTTTGGATGGTAGGGTATTGGCCTACCATGGCTTTAACGGGTAACGGAGGATTAGGGTTTGATTCCGGAGAGGGAGCCT
-GAGAGACGGCTACCACATCCAAGGAAGGCAGCAGGCGCGTAAATTACCCAATCCTGACACAGGGAGGTAGTGACAATAA
ATAACAATGCCGAGCC--TTTCAGGTTTGGCACTTGGAATGAGTACAACTCAAACCACTTAACGAGTATCAATTGGAGGG
CAAG-TCTGGTGCCAGCAGCCGCGGTAATTCCAGCTCCAATAGCGTATATTAAAG-TTGTTGCAGTTAAAAAGCTCGTAG
-TTGGATATGTGTCGATATCATCC-GTAGG--TGG-AATTAATGTGGCATTAGGTTGTCATGTT-AAGGATACCTAT-CA
TTTACTGTGAAAAAATCAGCGCGTT-C-A-AAGCAGGCTT-ATGCCATTGAATGTATTAGCATGGAATAATAAGATAGGA
CCCTGGTACTATTTTGTTGG-TTTGCGCACCAAGGTAATGATTAATAGGGACGGTCG-GGGGTATT-CGTATTCCATTGT
CAGAGGTGAAATTCTTGGATTTCTGGAAGACGCACTAC-TGCGAAAGCATTTACC-AA--GGATGTTTTCATTAATCAAG
AACGAAAGTTAGGGGATCGAAGATGATTAGATACCATCGTAGTCTTAACCATAAACTATGCCGACAAGGGATTGGTGGGG
-TTCCGTAA-TGTCTCCATCAGCACCTTATGAGAAATCA-CAAGTTTTTGGGTTCCGGGGGGAGT-ATGGTCGCAAGGCT
GAAACTTAAAGAAATTGACGGAAGGGCACCACCAGGAGTGGAGCC-TGCGGCTTAATTTGACTCAACACGGGGAAACCTA
CCAGGTCCAGACATAGTGA-GGATTGACAGATTGA-GAGCTC-TTTCTTGATTCTATGGGTGGTGGTGCATGGCCGTTCT
TAGTTGGTG-GAGTGATTTGTCTGGTTAATTCCGTTAACGA--ACGAGACAGCTGCCTGCTAAATAGTCC----TGTCAG
TGAT-TTTCA-CTATG-CAGG-ACTTCTTAGAGGGACGTGCATCTTTTT-AGATGCA-GGAAGATAGCGGCAATAACAGG
TCTGTGATGCCCTTAGATGTTCTGGGCCGCACGCGCGCTACACTGATGTACTC-AACA-A--GT-CCTCCCTTGGCTG-A
GAAGCCTAGGAAATCTTCTGAATGTTCATCGTGATAGGGATAGATTATTGCAATTATTAATCTTGAACGAGGAATTCCTA
GTAAACGCAGAT-CATCAGTCTGCATTGATTACGTCCCTGCCCTTTGTACACACCGCC-----------TTAATAAGCGG
AGGAAAAGAAATTAACTA-AGATTCCCCTAGTAAAGGCGATTGAAGCGGGA-TAAGCTCAGCATGTGAATTGACTT----
--------------TGTCAAGTTGTGGTCTGCAGGCTTT-TGCGTT-ACT--GG-CCGGGTGAAG-TCTCTTGGAACAGA
GCGGCAGAGAGGGTGACACCCCCGTGAACCTGGCCTCTAGAGCAAT-TGCCAAAGAGTCGAGTTGTTTGGGATTGCAGCT
CTAATTTGGTGGTAAATTCCATCTAAAGCTAAATAATGATGGGAAACCGATAGTGAACAAGTACCGTGAGGGAAAGATGC
AAAGAACTTTGGAAAGAGAGTTAAAGAGTACCTGAAATTGCTGAAAGGGAAGCGAAGGAAATCAGTGA-TTGCCAA-GTC
ATATTTTTCTAGCTGC--TTGCGG-CTAGGACGCTGTGGC---GGCGAT--GTCTCGGTTKGTTTGGTTCTGTTGAAATT
------AGCGGTGGGCGT--------GCCCGCTGCCGTATGGACGC-----------GACCAGAC-TGACTCGAG-----
--------TCGAAATGG-TTTTCTTCACCCCGT
>Eolimna_minima Concatenation of 2 sequences
AAACTGCG-AATGGCTCATTATATCAGTTATAGTTTATTTGATAGTCCCTT-ACTACTTGG-A--TAACCGTAGTAATTC
TAGAGCTAATACATGCGTCAAT-ACCCTTCTGGGG-TA-----GTATTTATTAGA-TGGAAACCAACCCCTTC--GGGGT
GATGTGGTGATTCATAATAAGCTTGCGGATCGCACGGCTTTTTGCCGGCGATGGATCATTCAAG-TTTCTG-CCCTATCA
GCTTTGGAAGGTAGGGTATTGGCCTACCTTGGCTTTAACGGGTAACGGATAATTAGGGTTTGATTCCGGAGAGGGAGCCT
-GAGAGACGGCTACCACATCCAAGGAAGGCAGCAGGCGCGTAAATTACCCAATCCTGACACAGGGAGGTAGTGACAATAA
ATAACAATGCCGGGCC-TTTGTAGGTCTGGCAATTGGAATGAGAACAATTTAAACCCCTTATCGAGGATCCAATGGAGGG
CAAG-TCTGGTGCCAGCAGCCGCGGTAATTCCAGCTCCATTAGCGTATATTAACG-TTGTTGCAGTTAAAAAGCTCGTAG
-TTGGATTTGTGGTTTGTCCATCC-TTGGG--TGG-AATCTGTGTGGCATTAGGTTGTCGCGCA-GGGGATGCCCAT-CG
TTTACTGTGAAAAAATTAGAGTGTT-C-A-AAGCAGGCTT-ATGCCGTTGAATATATTAGCATGGAATAATGAGATAGGA
CCTTGGTACTATTTTGTTGG-TTTGCGCACCGAGGTAATGATTAATAGGGACAGTTG-GGGGTATT-CGTATTCCATTGT
CAGAGGTGAAATTCTTGGATTTCTGGAAGACGAACTAC-TGCGAAAGCATTTACC-AA--GGATGTTTTCATTAATCAAG
AACGAAAGTTAGGGGATCGAAGATGATTAGATACCATCGTAGTCTTAACCATAAACTATGCCGGTTAGGGATTGGCAGGG
-CTTCGTTA-TGTCTCTGTCAGCACCTTATGAGAAATCATTAAACTTTTGGGTTCCGGGGGGAGT-ATGGTCGCAAGGCT
GAAACTTAAAGAAATTGACGGAAGGGCACCACCAGGAGTGGAGCC-TGCGGCTTAATTTGACTCAACACGGGAAAACTTA
CCAGGTCCAGACATAGTGA-GGATTGACAGATTGA-GAGCTC-TTTCTTGATTCTATGGGTGGTGGTGCATGGCCGTTCT
TAGTTGGTG-GAGTGATTTGTCTGGTTAATTCCGTTAACGA--ACGAGACCCCTGCCTGCTAAATAGTCC----AGTTAG
TGAT-TTTCA-CTGGC-CCGG-GCTTCTTAGAGGGACGTGCATTCTATT-AGATGCA-GGAAGATAGGGGCAATAACAGG
TCTGTGATGCCCTTAGATGTTCTGGGCCGCACGCGCGCTACACTGATGCATTC-AACG-A--GT-TTTTCCTTGGCCG-A
GAGGCCTGGGCAATCTTTTGAACGTGCATCGTGATAGGGATAGATTATTGCAATTATTAATCTTGAACGAGGAATTCCTA
GTAAACGCAGTT-CATCAAACTGCATTGATTACGTCCCTGCCCTTTGTACACACCGCCCGTCGCACCTATAATTAAGCGG
AGGAAAAGAAACTAACCA-GGATTCCCTCAGTAAGGGCGACTGAAGCGGGA-ATAGCTCACGATGTGAATCTGCGC----
CTCGT--------GCGCCGAATTGTGGTCTGGAGACTCT-TGCATT-ACT--GG-CCGAACCAAG-TCTGTTGGAAAGCA
GCAGCGGAGAGGGTGAAACTCCCGTCCGTTTGGCCTTTGGAGCGAG-TGTCTACGAGTCGAGTTGTTTGGGATTGCAGCT
CTAAGCGGGTGGTAAATTCCATCTAAAGCTAAATATTGGTGGGAGACCGATAGCGTACAAGTACCGTGAGGGAAAGATGC
AAAGAACTTTGAAAAGAGAGTGAAA-AGTACCTGAAATTGCTGAAAAGGAAGCGAAGGAAATCAGTGTKTAGTTGC-GTC
ATACTTCCCCAGTCGC--TTGCGG-ATGGGGCGCTGTGGCC--AGCGTG--GTCAGCCTTGGTGGGAAC-TGTCGGACAC
----TCGTT-GCGAGAGTT-------GATCGCAG---CATG-CCGC-----------GACGGTTC-CGAC-TGAG-----
GC---T-GACGAAATGA-TTTTCTTTTTCCCG-
>Eunotia_formica Concatenation of 2 sequences
AAACTGCG-AATGGCTCATTATATCAGTTATAGTTTATTTGATAGTCCCTT-ACTACTTGG-A--TAACCGTAGTAATTC
TAGAGCTAATACATGCGTCAAT-ACCCGTCAAGGG-TA-----GTATTTATTAGA-TGGAAACCAACCCCTTC--GGGGT
GATGTGGTGATTCATAATAAGTTTACGAATCGCACGGCGT--TGCCGGCGATGGATCATTCAAG-TTTCTG-CCCTATCA
GCTTTGGATGGTAGGGTATTGGCCTACCATGGCTTTAACGGGTAACGGGAAATTAGGGTTTGATTCCGGAGAGGGAGCCT
-GAGAGACGGCTACCACATCCAAGGAAGGCAGCAGGCGCGTAAATTACCCAATCCTGACACAGGGAGGTAGTGACAATAA
ATAACAATGCCGGGCCTTTTCTAGGTCTGGCAATTGGAATGAGAACAATTTAAACCCCTTATCGAGTATCAATTGGAGGG
CAAG-TCTGGTGCCAGCAGCCGCGGTAATTCCAGCTCCAATAGCGTATATTAAAG-TTGTTGCAGTTAAAAAGCTCGTAG
-TTGGATTTGTGGCAGGCCCATCC-TTGGG--TGG-AACCTGTGTGGCATTAGGTTGTCGTGCA-GGGGATGCCCAT-CG
TTTACTGTGAAAAAATTAGAGTGTT-C-A-AAGCAGGCTT-ATGCCGTTGAATATATTAGCATGGAATAATGAGATAGGA
CCTTGGTACTATTTTGTTGG-TTTGCGCACCAAGGTAATGATTAATAGGGACAGTTG-GGGGTATT-CGTATTCCATTGT
CAGAGGTGAAATTCTTGGATTTTTGGAAGACGAACTAC-TGCGAAAGCATTTACC-AA--GGATGTTTTCATTAATCAAG
AACGAAAGTTAGGGGATCGAAGATGATTAGATACCATCGTAGTCTTAACCATAAACTATGCCGACAAGGGATTGGCGGGG
-TTTCTTTT-TGTCTCCGTCAGCACCTTATGAGAAATCA-CAAGTCTTTGGGTTCCGGGGGGAGT-ATGGTCGCAAGGCT
GAAACTTAAAGAAATTGACGGAAGGGCACCACCAGGAGTGGAGCC-TGCGGCTTAATTTGACTCAACACGGGAAAACTTA
CCAGGTCCAGACATAGTGA-GGATTGACAGATTGA-GAGCTC-TTTCTTGATTCTATGGGTGGTGGTGCATGGCCGTTCT
TAGTTGGTG-GAGTGATTTGTCTGGTTAATTCCGTTAACGA--ACGAGACCCCTGCCTGCTAAATAGTTG----GGCGAG
TGATTAGTCA-CTGGC-TGCA-GCTTCTTAGAGGGACGTGCATTCTATT-AGATGCA-GGAAGATAGGGGCAATAACAGG
TCTGTGATGCCCTTAGATGTCCTGGGCCGCACGCGCGCTACACTGATGCATCC-AACG-A--GTAATTTCCTTGGCCG-A
GAGGCCTGGGCAATCTT-TGAACGTGCATCGTGATAGGGATAGATTATTGCAATTATTAATCTTCAACGAGGAATTCCTA
GTAAACGCAGAT-CATCAATCTGCATTGATTACGTCCCTGCCCTTTGTACACACCGCCCGTCGCACCTATAATTAGGCGG
AGGAAAAGAAACTAACCA-GGATTCCCCCAGTAAGGGCGACTGAAGCGGGA-AGAGCTCGCAGTGTGAATCGGT------
-------------TCGCCGAATTGTGGTCTGTT-------TGCATT-AAC--GG-CCGGGCCAAG-TCCCTTGGAACAAG
GCAGCCGAGAGGGTGAGACTCCCGTCCGCCCGGCCATGTGAGCAAA-CAAATACGAGTCGAGTTGTTTGGGATTGCAGCT
CGAAGTTGGTGGTAAATTCCATCTAAGGCTAAATATTGGTGGGAGACCGATAGCGTACAAGTACCGTGAGGGAAAGATGC
AAAGAACTTTGAAAAGAGAGTTAAAGAGTACCTGAAATTGCTGAAAAGGAAGCGAAGGAAAGCAGTGC-CCGCTTG-GCT
ATACTTCCCCATCCGC--TTGCGG-GTGGGGCGCTGTGGCCG-GCCGGA--GTCGGTCTTGATTTATTC-TGCCGGAAAG
----GCGTTGCGGGGAGTT-------GACCTGTG----ACGGTGGC-----------GGCGGGAG-AAAT-CGAG-----
----GCGGACGAAATGG-TTTTCTTCTCCCCG-
>Eunotia_implicata Concatenation of 2 sequences
AAACTGCG-AATGGCTCATTATATCAGTTATAGTTTATTTGATAGTCCCTT-ACTACTTGG-A--TAACCGTAGTAATTC
TAGAGCTAATACATGCGTCAAT-ACCCATCTCGGG-TA-----GTATTTATTAGA-TGGAAACCAACTCCTTC--GGGGT
GATGTGGTGATTCATAATAAGCTTGCGGATCGCACGGTTT--TGCCGGCGATGGATCATTCAAG-TTTCTG-CCCTATCA
GCTTTGGATGGTAGGGTATTGGCCTACCATGGCTTTAACGGGTAACGGGAAATTAGGGTTTGATTCCGGAGAGGGAGCCT
-GAGAGACGGCTACCACATCCAAGGAAGGCAGCAGGCGCGTAAATTACCCAATCCTGACACAGGGAGGTAGTGACAATAA
ATAACAATGCCGGGCC-TTTGTAGGTCTGGCAATTGGAATGAGAACAATTTAAACCCCTTATCGAGGATCCA-TGGAGGG
CAAG-TCTGGTGCCAGCAGCCGCGGTAATTCCAGCTCCAATAGCGTATATTAAAG-TTGTTGCAGTTAAAAAGCTCGTAG
-TTGGATTTGTGGCAGGTCCATCC-CTGGG--TGG-AACCTGTGTGGCATTAAGTTGTCGTGCA-GGGGATGCCCAT-CT
TTTACTGTGAAAAAATTAGAGTGTT-C-A-AAGCAGGCTT-ATGCCGTTGAATATATTAGCATGGAATAATGAGATAGGA
CCTTGGTACTATTTTGTTGG-TTTGCGCACCAAGGTAATGATTAATAGGGACAGTTG-GGGGTATT-CGTATTCCATTGT
CAGAGGTGAAATTCTTGGATTTCTGGAAGACGAACTAC-TGCGAAAGCATTTACC-AA--GGATGTTTTCATTAATCAAG
AACGAAAGTTAGGGGATCGAAGATGATTAGATACCATCGTAGTCTTAACCATAAACTATGCCGACAAGGGATTGGCGGGG
-TTTCATT--TGTCCCCGTCAGCACCTTATGAGAAATCA-CAAGTCTTTGGGTTCCGGGGGGAGT-ATGGTCGCAAGGCT
GAAACTTAAAGAAATTGACGGAAGGGCACCACCAGGAGTGGAGCC-TGCGGCTTAATTTGACTCAACACGGGAAAACTTA
CCAGGTCCAGACATAGTGA-GGA-TGACAGATTGA-GAGCTC-TTTCTTGATTCTATGGGTGGTGGTGCATGGCCGTTCT
TAGTTGGTG-GAGTGATTTGTCTGGTT-ATTCCGTTAACGA--ACGAGACCCCTGCCTGCTAAATAGCTG----GGCTAG
TGATTAGTCA-CTGGC-TGCT-GCTTCTTAGAGGGACGTGCATTCTATC-AGATGCA-GGAAGATAGGGGCAATAACAGG
TCTGTGATGCCCTTAGATGTCCTGGGCCGCACGCGCGCTACACTGATGCATTC-AACG-A--GT-CTCACCTTGGCCG-A
GAGGCCTGGGCAATCTTGTAAACGTGCATCGTGATAGGGATAGATTATTGCAATTATTAATCTTCAACGAGGAATTCCTA
GTAAACGCAGAT-CATCAATCTGCATTGATTACGTCCCTGCCCTTTGTACACACCGCCCGTCGCACCTATCATTAAGCGG
AGGAAAAGAAACTAACCA-GGATTCCCTCAGTAAGGGCGACTGAAGCGGGA-AGAGCTCGTGCTGTGAATCTGTGC----
TTCTG--------GCGCCGAATTGTGGTCTGTAGACGCT-TGCGTT-ATT--GG-CCCGGCCAAG-TCCCTTGGAACAGG
GCAGCCGAGAGGGTGAGACTCCCGTCCGCCGGGCCAAAGGAGCAGGTAGTCGACGAGTCGAGTTGTTTGGGATTGCAGCT
CGAAGCGGGTGGTAAATTCCATCTAAAGCTAAATATTGGTGGGAGACCGATAGCGTACAAGTACCGTGAGGGAAAGATGC
AAAGAACTTTGAAAAGAGAGTTAAAGAGTACCTGAAATTGCTGAAAAGGAAGCGAAGGAAACCAGTGC-CTGCCTG-GTC
ATATTTCCCCATTTGC--TTGCGG-GTGGGGCGCTGTGGCC--GGCTTG-TGTCGGGCTTGGTTGGTTC-GGCCGGAAGG
-----GCTTGCAGGGAGTC-------GACCTGCA----GTGCCGGC-----------GGCTGGAC-GGAC-CGAG-----
----CTAGACTAAATGG-TTTTCTTTTCCCCG-
>Eunotia_sp._AT-73Gel02 Concatenation of 2 sequences
AAACTGCG-AATGGCTCATTATATCAGTTATAGTTTATTTGATAGTCCCTT-ACTACTTGG-A--TAACCGTAGTAATTC
TAGAGCTAATACATGCGTCAAT-ACCCGTCTAGGG-TA-----GTATTTATTAGA-TGGAAACCAACCCCTTC--GGGGT
GATGTGGTGATTCATAATAAGCTTGCGAATCGCACGGCTT--TGCCGGCGATGGATCATTCAAG-TTTCTG-CCCTATCA
GCTTTGGATGGTAGGGTATTGGCCTACCATGGCTTTAACGGGTAACGGGAAATTAGGGTTTGATTCCGGAGAGGGAGCCT
-GAGAGACGGCTACCACATCCAAGGAAGGCAGCAGGCGCGTAAATTACCCAATCCTGACACAGGGAGGTAGTGACAATAA
ATAACAATGCCGGGCC-TTTCTAGGTCTGGCAATTGGAATGAGAACAATTTAAACCCCTTATCGAGGATCAATTGGAGGG
CAAG-TCTGGTGCCAGCAGCCGCGGTAATTCCAGCTCCAATAGCGTATATTAAAG-TTGTTGCAGTTAAAAAGCTCGTAG
-TTGGATTTGTGGCAGGTCCATCC-TTGGG--TGG-ARCCTGTGTGGCATTAGGTTGTCGTGCA-GGGGATGCCCAT-CT
TTTACTGTGAAAAAATTAGAGTGTT-C-A-AAGCAGGCTT-ATGCCGTTGAATATATTAGCATGGAATAATGAGATAGGA
CCTTGGTACTATTTTGTTGG-TTTGCGCACCAAGGTAATGATTAATAGGGACAGTTG-GGGGTATT-CGTATTCCATTGT
CAGAGGTGAAATTCTTGGATTTCTGGAAGACGAACTAC-TGCGAAAGCATTTACC-AA--GGATGTTTTCATTAATCAAG
AACGAAAGTTAGGGGATCGAAGATGATTAGATACCATCGTAGTCTTAACCATAAACTATGCCGACAAGGGATTGGCGGGG
-TTTCATTT-TGTCCCCGTCAGCACCTTATGAGAAATCA-CAAGTCTTTGGGTTCCGGGGGGAGT-ATGGTCGCAAGGCT
GAAACTTAAAGAAATTGACGGAAGGGCACCACCAGGAGTGGAGCC-TGCGGCTTAATTTGACTCAACACGGGAAAACTTA
CCAGGTCCAGACATAGTGA-GGATTGACAGATTGA-GAGCTC-TTTCTTGATTCTATGGGTGGTGGTGCATGGCCGTTCT
TAGTTGGTG-GAGTGATTTGTCTGGTTAATTCCGTTAACGA--ACGAGACCCCTGCCTGCTAAATAGTTG----GGCGAG
TGATTAGTCA-CTGGC-TGCA-GCTTCTTAGAGGGACGTGCATTCTATT-AGATGCA-GGAGGATAGGGGCAATAACAGG
TCTGTGATGCCCTTAGATGTCCTGGGCCGCACGCGCGCTACACTGATGCATTC-AACG-A--GT-TTTACCTTGGCCG-A
GAGGCCTGGGCAATCTT-TGAACGTGCATCGTGATAGGGATAGATTATTGCAATTATTAATCTTCAACGAGGAATTCCTA
GTAAACGCAGAT-CATCAATCTGCATTGATTACGTCCCTGCCCTTTGTACACACCGCCCGTCGCACCTATAATTAGGCGG
AGGAAAAGAAACTAACCA-GGATTCCCCCAGTAAGGGCGACTGAAGCGGGA-AGAGCTCGTAGTGTGAATCGGT------
-------------TCGCCGAATTGTGGTCTGTT-------TGCGTT-ATT--GG-CCGGGCCAAG-TCCCTTGGAACAGG
GCAGCCGAGAGGGTGAGACTCCCGTCCGCCTGGCCGCTAGAGCGAACTA-GAACGAGTCGAGTTGTTTGGGATTGCAGCT
CGAAGTGGGTGGTAAATTCCATCTAAGGCTAAATATTGGTGGGAGACCGATAGCGTACAAGTACCGTGAGGGAAAGATGC
AAAGAACTTTGAAAAGAGAGTTAAAAAGTACCTGAAATTGCTGAAAAGGAAGCGAAGGAAACCAGTGC-CTGCTCG-GTT
ATACTTCCCCGTCCGC--TTGCGG-GTGGGGCGCTGTGGCCA-GCTGGA--GTCGGATTTGCTTGTGGC-TGCCGGAAGG
----GCG-CACGGGGAGTT-------GACCCGTG----TTGCTGGC-----------GGCGGTCG-CAAG-TGAG-----
----TTGGACGAAATGG-TTTTCTTTTCCCCG-
>Geissleria_decussis Concatenation of 2 sequences
AAACTGCG-AATGGCTCATTATATCAGTTATAGTTTATTTGATAGTCCCTT-ACTACTTGG-A--TAACCGTAGTAATTC
TAGAGCTAATACATGCGTCAAT-ACCTTTC-GGGG-TA-----GTATTTATTAGA-TTGAAACCAACCCCTTC--GGGGT
GATGTGGTGATTCATAATAAGCTTGCAGATCGCACGGTT---CGCCGGCGATGGATCATTCAAG-TTTCTG-CCCTATCA
GCTTTGGATGGTAGGGTATTGGCCTACCATGGCTTTAACGGGTAACGGAGGATTAGGGTTTGATTCCGGAGAGGGAGCCT
-GAGAGACGGCTACCACATCCAAGGAAGGCAGCAGGCGCGTAAATTACCCAATCCTGACACAGGGAGGTAGTGACAATAA
ATAACAATGCCGGGCA--TTCAATGTCTGGCACTTGGAATGAGAACAACTCAAACCACTTATCGAGGATCAATTGGAGGG
CAAG-TCTGGTGCCAGCAGCCGCGGTAATTCCAGCTCCAATAGCGTATATTAAAG-TTGTTGCAGTTAAAAAGCTCGTAG
-TTGGATTTGTGGCGGTCCCATCC-TTGGG--TGG-AACTTGTGCGGCATTAGCTTGTCGTGCA-AGGGATGCTCAT-CA
TTTACTGTGAAAAAATCAGCGCGTT-C-A-AAGCAGGCTT-ATGCCATTGAATGTATTAGCATGGAATAATAAGATAGGA
CCTTGGTACTATTTTGTTGG-TTTGCGCACCGAGGTAATGATTAATAGGGACAGTTG-GGGGTATT-CGTATTCCATTGT
CAGAGGTGAAATTCTTGGATTTCTGGAAGACGAACTAC-TGCGAAAGCATTTACC-AA--GGATGTTTTCATTAATCAAG
AACGAAAGTTAGGGGATCGAAGATGATTAGATACCATCGTAGTCTTAACCATAAACTATGCCGACAAGGGATTGGTGGGG
-TTTCGTAA-TGTCTCCATCAGCACCTTATGAGAAATCA-CAAGTTTTTGGGTTCCGGGGGGAGT-ATGGTCGCAAGGCT
GAAACTTAAAGAAATTGACGGAAGGGCACCACCAGGAGTGGAGCC-TGCGGCTTAATTTGACTCAACACGGGAAAACTTA
CCAGGTCCAGACATAGTGA-GGATTGACAGATTGA-GAGCTC-TTTCTTGATTCTATGGGTGGTGGTGCATGGCCGTTCT
TAGTTGGTG-GAGTGATTTGTCTGGTTAATTCCGTTAACGA--ACGAGACCGCTGCCTGCTAAATAGTCC----AGTGAG
TGAT-TTTCA-CTGAC-CAGG-GCTTCTTAGAGGGACGTGCATTTTATT-AGATGCA-GGAAGATAGCGGCAATAACAGG
TCTGTGATGCCCTTAGATGTTCTGGGCCGCACGCGCGCTACACTGATGTATTC-AACG-A--GT-GTTTCCTTGGCTG-A
AAAGCCTGGGCAATCTTTTGAACGTGCATCGTGATAGGGATAGATTATTGCAATTATTAATCTTGAACGAGGAATTCCTA
GTAAACGCAGAT-CATCAGTCTGCATTGATTACGTCCCTGCCCTTTGTACACACCGCCCGTCGCACCTATTAATAAGCGG
AGGAAAAGAAACTAACCA-GGATTCCCTCAGTAAGGGCGACTGAAGCGGGA-ATAGCTCAGGATGTGAATCGGTGT----
TTCG---------GCACTGAATTGTGGTCTATAGACGCT-CACGCT-ACT--GG-CCGGGCCAAG-TCCCTTGGAACAGG
GCGGCCGAGAGGGTGAGACCCCCGTTCGCCTGGCCTCTCAAGTGTG-CGTCAACGAGTCGAGTTGTTTGGGATTGCAGCT
CAAAGTGGGTGGTAAATTCCATCGAAAGCTAAATACTGGTGGGAAACCGATAGTGTACAAGTACCGTGAGGGAAAGATGC
AAAGAACTTTGAAAAGAGAGTTAAAGAGTACCTGAAATTGCTGAAAGGGAAGCGAAGGAAACCAGTGT-TGGCTGT-GTC
ATATTTTTCTGTCTGC--TTGCAG-GCGGGACGCTGTGGCC--GGTCGT--GTCTCGGTTGATTGGGTG-TAGTCGAACT
----GCGCT-GGGAGAGTT-------GATCTCAG---CACGCTGG------------ACTGTGCC-TGAT-TGAG-----
TT---GCGACGAAATGG-TTTTCTTCTCCCCGT
>Gomphoneis_minuta_CH053 Concatenation of 2 sequences
AAACTGCG-AATGGCTCATTATATCAGTTATAGTTTATTTGATAATCCCTT-ACTACTTGG-A--TAACCGTAGTAATTC
TAGAGCTAATACATGCAATAAT-ACCCTTCTCGGG-TA-----GTATTTATTAGA-TTTAAACCAACCCCTTT--GGGGT
GATGTGGTGATTCATAATAATTTTGCGAATCGCATGACCT--AGTCGGCGATGGATCATTCAAG-TTTCTG-CCCTATCA
GCTTTGGATGGTAGGGTATTGGCCTACCATGGCTTTAACGGGTAACGGAGGATTAGGGTTTGATTCCGGAGAGGGAGCCT
-GAGAGACGGCTACCACATCCAAGGAAGGCAGCAGGCGCGTAAATTACCCAATCCTGATACAGGGAGGTAGTGACAATAA
ATAACAATGCCGGGCC--TTTCAGGTCTGGCACTTGGAATGAGAACAACTCAAACCACTTATCGAGGATCAATTGGAGGG
CAAG-TCTGGTGCCAGCAGCCGCGGTAATTCCAGCTCCAATAGCGTATATTAAAG-TTGTTGCAGTTAAAAAGCTCGTAG
-TTGGATTTGTGATGATGTCATCT-TTGGG--AGG-ATTTTGTGTGGCATTAGCTTGTTGCATA-GGGGATACTCAA-CG
TTTACTGTGAAAAAATCAGCGCGTT-C-A-AAGCAAGCTT-ATGCTG-TGAATGTATTAGCATGGAATAATAAGATAGGA
CCTTGGTACTATTTTGTTGG-TTTGTGCACCGAGGTAATGATTAATAGGGATAGTTG-GGGGTATT-CGTATTCCATTGT
CAGAGGTGAAATTCTTGGATTTTTGGAAGACCAACTAC-TGCGAAAGCATTTACC-AA--GGATGTTTTCATTAATCAAG
AACGAAAGTTAGGGGATCGAAGATGATTAGATACCATCGTAGTCTTAACCATAAACTATGCCGACAAGGGATTGGTAGAG
-TTTCGTAA-TGTCTCTATCAGCACCTTAGGAGAAATCA-TAAGTCTTTGGGTTCCGGGGGGAGT-ATGGTCGCAAGGCT
GAAACTTAAAGAAATTGACGGAAGGGCACCACCAGGAGTGGAGCC-TGCGGCTTAATTTGACTCAACACGGGGAAACTTA
CCAGGTCCAGACATAGTGA-GGATTGACAGATTGA-GAGCTC-TTTCTTGATTCTATGGGTGGTGGTGCATGGCCGTTCT
TAGTTGGTG-GAGTGATTTGTCTGGTTAATTCCGTTAACGA--ACGAGACCGCTGCCTGCTAAATAGCTC----GGCTAG
TGAT-TTTCA-CTGGC-TTGA-GCTTCTTAGAGGGACGTGCATAATTTT-AAATGCA-GGAAGATAGCGGCAATAACAGG
TCTGTGATGCCCTTAGATGTTCTGGGCCGCACGCGCGCTACACTGATGTGTTC-AACG-A--GT-TTTTCCTTGGCTG-A
GAAGCCTGGGCAATCTTTTGAACTCACATCGTGATAGGGATAGATTATTGCAATTATTGATCTTGAACGAGGAATTCCTA
GTAGACGCAAAT-CATCAATTTGCGTCGATTACGTCCCTGCCCTTTGTACACACCGCCCGTCGCACCTATTAATAAGCGG
AGGAAAAGAAACTAACTA-GGATTCCCTCAGTAAGGGCGACTGAAGCGGGA-AGAGCTCATGATGTGAATCGGTGT----
TTCG---------GCACTGAATTGTGGTCTATAGATTCT-CACACT-ACT--GG-ATGGGTTAAG-TCCCTTGGAAAAGG
GCGGCATAGAGGGTGAGACCCCCGTGAACCTAGACTATGGAGTGAG-TTTCAACGAGTCGAGTTGTTTGGGATTGCAGCT
CTAAGTGGGAGGTAAATTCCTTCTAAAGCTAAATATGGGCGAGACACCGATAGTGTACAAGTACCGTGAGGGAAAGATGC
AAAGAACTTTGAAAAGAGAGTTAAAGAGTACCTGAAATTGCTGAAAGGGAAGCGAAGGAAACTAGTGA-TGGGCTT-GTA
GCATTTTTTTGTTGGC--TTGCTG-GCAAAACGCTGTTACT--GTCCGC--GCAACACTTTGTTGAGTT-GAATCAAGTA
-----CCTCAGTTGTTGTT-------AACAATTG----GTGGAAAG-----------GTTTGACA-TGAC-TGAG-----
CT---GGGGCTAAATGG-TTTTCTTCTCCCCGT
>Gomphonema_acuminatum Concatenation of 2 sequences
AAACTGCG-AATGGCTCATTATATCAGTTATAGTTTATTTGATAGTCCCTT-ACTACTTGG-A--TAACCGTAGTAATTC
TAGAGCTAATACATGCATCAAT-ACCCTTCTCGGG-TA-----GTATTTATTAGA-TTGAAACCAACCCCTTC--GGGGT
GATGTGGTGATTCATAATAAGTTTGCGAATCGCATGACCT--AGTCGGCGATGGATCATTCAAG-TTTCTG-CCCTATCA
GCTTTGGATGGTAGGGTATTGGCCTACCATGGCTTTAACGGGTAACGGAGGATTAGGGTTTGATTCCGGAGAGGGAGCCT
-GAGAGACGGCTACCACATCCAAGGAAGGCAGCAGGCGCGTAAATTACCCAATCCTGACACAGGGAGGTAGTGACAATAA
ATAACAATGCCGGGCC--TTTCAGGTCTGGCACTTGGAATGAGAACAACTCAAACCACTTATCGAGGATCAATTGGAGGG
CAAG-TCTGGTGCCAGCAGCCGCGGTAATTCCAGCTCCAATAGCGTATATTAAAG-TTGTTGCAGTTAAAAAGCTCGTAG
-TTGGATTTGTGGCTGTGCCATCT-TTGGG--AGG-AATTCGTGTGGCATTAGCTTGTTGCATG-GGGGATACTCAA-CG
TTTACTGTGAAAAAATCAGCGCGTT-C-A-AAGCAAGCTT-ATGCTG-TGAATGTATTAGCATGGAATAATAAGATAGGA
CCTTGGTACTATTTTGTTGG-TTTGTGCACCGAGGTAATGATTAATAGGGACAGTTG-GGGGTATT-CGTATTCCATTGT
CAGAGGTGAAATTCTTGGATTTTTGGAAGACGAACTAC-TGCGAAAGCATTTACC-AA--GGATGTTTTCATTAATCAAG
AACGAAAGTTAGGGGATCGAAGATGATTAGATACCATCGTAGTCTTAACCATAAACTATGCCGACAAGGGATTGGTAGAG
-TTTCGTAA-TGTCTCTATCAGCACCTTAGGAGAAATCA-TAAGTCTTTGGGTTCCGGGGGGAGT-ATGGTCGCAAGGCT
GAAACTTAAAGAAATTGACGGAAGGGCACCACCAGGAGTGGAGCC-TGCGGCTTAATTTGACTCAACACGGGGAAACTTA
CCAGGTCCAGACATAGTGA-GGATTGACAGATTGA-GAGCTC-TTTCTTGATTCTATGGGTGGTGGTGCATGGCCGTTCT
TAGTTGGTG-GAGTGATTTGTCTGGTTAATTCCGTTAACGA--ACGAGACCGCTGCCTGCTAAATAGCTC----GGTTAG
TGAT-TTTCA-CTGGC-TTGA-GCTTCTTAGAGGGACGTGCATAATTTT-AAATGCA-GGAAGATAGCGGCAATAACAGG
TCTGTGATGCCCTTAGATGTTCTGGGCCGCACGCGCGCTACACTGATGTGTTC-AACG-A--GT-TTTTCCTTGGCTG-A
GAAGCCTGGGCAATCTTTTGAACTCGCATCGTGATAGGGATAGATTATTGCAATTATTGATCTTGAACGAGGAATTCCTA
GTAGACGCAAAT-CATCAATTTGCGTCGATTACGTCCCTGCCCTTTGTACACACCGCCCGTCGCACCTATTAATAAGCGG
AGGAAAAGAAACTAACTA-GGATTCCCTCAGTAAGGGCGACTGAAGCGGGA-AGAGCTCATAATGTGAATCGGTGT----
TTCG---------GCACTGAATTGTGGTCTATAGATTCT-CACACT-ACT--GG-CTGGGTTAAG-TCCCTTGGAATAGG
GCGGCATAGAGGGTGAGACCCCCGTGAACCTGGACTTTGGAGTGAG-TTTCAACGAGTCGAGTTGTTTGGGATTGCAGCT
CTAAGTGGGAGGTAAATTCCTTCTAAAGCTAAATATGGGCGAGACACCGATAGTGTACAAGTACCGTGAGGGAAAGATGC
AAAGAACTTTGAAAAGAGAGTTAAAGAGTACCTGAAATTGCTGAAAGGGAAGCGAAGGAAACTAGTGA-TGGTCCT-GTA
GCATTTTCTTGTTGGC--TTGCTG-GCAAGACGCTGTTACG--GACCGC--GCAACACTTGGTTGAGAT-GGATCCAGTA
-----CCTCATTTGTCGTT-------GACAGTTG----ATGGAAAG-----------GTTTGACT-TGAC-TGAG-----
--CTGGGGCTAAAATGG-TTTTCTTCTCCTCG-
>Gomphonema_affine_AT-196Gel03 Concatenation of 2 sequences
AAACTGCG-AATGGCTCATTATATCAGTTATAGTTTATTTGATAGTCCCTT-ACTACTTGG-A--TAACCGTAGTAATTC
TAGAGCTAATACATGCATCAAT-ACCCTTCTCGGG-TA-----GTATTTATTAGA-TTGAAACCAACCCCTTC--GGGGT
GATGTGGTGATTCATAATAAGTTTGCGAATCGCATGACTT--TGTCGGCGATGGATCATTCAAG-TTTCTG-CCCTATCA
GCTTTGGATGGTAGGGTATTGGCCTACCATGGCTTTAACGGGTAACGGAGGATTAGGGTTTGATTCCGGAGAGGGAGCCT
-GAGAGACGGCTACCACATCCAAGGAAGGCAGCAGGCGCGTAAATTACCCAATCCTGACACAGGGAGGTAGTGACAATAA
ATAACAATGCCGGGCC--TTTCAGGTCTGGCACTTGGAATGAGAACAACTCAAACCACTTATCGAGGATCAATTGGAGGG
CAAG-TCTGGTGCCAGCAGCCGCGGTAATTCCAGCTCCAATAGCGTATATTAAAG-TTGTTGCAGTTAAAAAGCTCGTAG
-TTGGATTTGTGGCAGTGCCATCC-TTGGG--AGG-AATTCGTGTGGCATTAGGTTGTTGCATG-GGGGATACTCAA-CA
TTTACTGTGAAAAAATCAGCGCGTT-C-A-AAGCAAGCTT-ATGCTCTTGAATGTATTAGCATGGAATAATAAGATAGGA
CTTTAGTACTATTTTGTTGG-TTTGCGTATTAAGGTAATGATTAATAGGGATAGTTG-GGGGTATT-CGTATTCCATTGT
CAGAGGTGAAATTCTTGGATTTTTGGAAGACGAACTAC-TGCGAAAGCATTTACC-AA--GGATGTTTTCATTAATCAAG
AACGAAAGTTAGGGGATCGAAGATGATTAGATACCATCGTAGTCTTAACCATAAACTATGCCGACAAGGGATTGGTGGGG
-TTTCGTAA-TGTCTCCATCAGCACCTTAGGAGAAATCA-TAAGTCTTTGGGTTCCGGGGGGAGT-ATGGTCGCAAGGCT
GAAACTTAAAGAAATTGACGGAAGGGCACCACCAGGAGTGGAGCC-TGCGGCTTAATTTGACTCAACACGGGGAAACTTA
CCAGGTCCAGACATAGTGA-GGATTGACAGATTGA-GAGCTC-TTTCTTGATTCTATGGGTGGTGGTGCATGGCCGTTCT
TAGTTGGTG-GAGTGATTTGTCTGGTTAATTCCGTTAACGA--ACGAGACCGCTGCCTGCTAAATAGCTC----GGTGAG
TGAT-TTTCA-CTGAC-TTGA-GCTTCTTAGAGGGACGTGCATTTTTTT-AGATGCA-GGAAGATAGCGGCAATAACAGG
TCTGTGATGCCCTTAGATGTTCTGGGCCGCACGCGCGCTACACTGATGTGTTC-AACG-A--GT-TTTTCCTTGGCTG-A
GAAGCCTGGGCAATCTTGTGAACTCGCATCGTGATAGGGATAGATTATTGCAATTATTGATCTTGAACGAGGAATTCCTA
GTAGACGCAGAT-CATCAATCTGCGTCGATTACGTCCCTGCCCTTTGTACACACCGCCCGTCGCACCTATTAATAAGCGG
AGGAAAAGAAACTAACAA-GGATTCCCTCAGTAAGGGCGACTGAAGCGGGA-AGAGCTCATGATGTGAATCGGTGT----
TTCG---------GCACTGAATTGTGGTCTATAGATTCT-TCCATT-AAT--GG-CCGGGTTAAG-TCTCTTGGAATAGA
GCGGCATAGAGGGTGAGACCCCCGTGAACCTGGACTTTAGAGGGAG-TTTCAACGAGTCGAGTTGTTTGGGATTGCAGCT
CAAAGTGGGAGGTAAATTCCTTCTAAAGCTAAATATGGGCGAGACACCGATAGTGTACAAGTACCGTGAGGGAAAGATGC
AAAGAACTTTGAAAAGAGAGTTAAAGAGTACCTGAAATTGCTGAAAGGGAAGCGAAGGAAATCAGTGA-AGGTCTA-GTT
GCATTTTCTTGTTTGC--TTGCAG-GCGAGACGCTGTGACG--GGCCGC--GCAACGCTTGATTGGGTT-GGATTAATTA
-----CCCCAGTGGGAGTT-------GACCTCTG---AGGGAACA------------ATTTGACG-TGAT-TGAG-----
TT---GGTGCAAAATGG-TTTTCTTCTCCCCG-
>Gomphonema_brebissonii Concatenation of 2 sequences
AAACTGCG-AATGGCTCATTATATCAGTTATAGTTTATTTGATAGTCCCTT-ACTACTTGG-A--TAACCGTAGTAATTC
TAGAGCTAATACATGCATCAAT-ACCCTTCTCGGG-TA-----GTATTTATTAGA-TTGAAACCAACCCCTTC--GGGGT
GATGTGGTGATTCATAATAAGTTTGCGAATCGCATGACCT--AGTCGGCGATGGATCATTCAAG-TTTCTG-CCCTATCA
GCTTTGGATGGTAGGGTATTGGCCTACCATGGCTTTAACGGGTAACGGAGGATTAGGGTTTGATTCCGGAGAGGGAGCCT
-GAGAGACGGCTACCACATCCAAGGAAGGCAGCAGGCGCGTAAATTACCCAATCCTGACACAGGGAGGTAGTGACAATAA
ATAACAATGCCGGGCC--TTTCAGGTCTGGCACTTGGAATGAGAACAACTCAAACCACTTATCGAGGATCAATTGGAGGG
CAAG-TCTGGTGCCAGCAGCCGCGGTAATTCCAGCTCCAATAGCGTATATTAAAG-TTGTTGCAGTTAAAAAGCTCGTAG
-TTGGATTTGTGGCTGTGCCATCT-TTGGG--AGG-AATTCGTGTGGCATTAGCTTGTTGCATG-GGGGATACTCAA-CG
TTTACTGTGAAAAAATCAGCGCGTT-C-A-AAGCAAGCTT-ATGCTG-TGAATGTATTAGCATGGAATAATAAGATAGGA
CCTTGGTACTATTTTGTTGG-TTTGTGCACCGAGGTAATGATTAATAGGGACAGTTG-GGGGTATT-CGTATTCCATTGT
CAGAGGTGAAATTCTTGGATTTTTGGAAGACGAACTAC-TGCGAAAGCATTTACC-AA--GGATGTTTTCATTAATCAAG
AACGAAAGTTAGGGGATCGAAGATGATTAGATACCATCGTAGTCTTAACCATAAACTATGCCGACAAGGGATTGGTAGAG
-TTTCGTAA-TGTCTCTATCAGCACCTTAGGAGAAATCA-TAAGTCTTTGGGTTCCGGGGGGAGT-ATGGTCGCAAGGCT
GAAACTTAAAGAAATTGACGGAAGGGCACCACCAGGAGTGGAGCC-TGCGGCTTAATTTGACTCAACACGGGGAAACTTA
CCAGGTCCAGACATAGTGA-GGATTGACAGATTGA-GAGCTC-TTTCTTGATTCTATGGGTGGTGGTGCATGGCCGTTCT
TAGTTGGTG-GAGTGATTTGTCTGGTTAATTCCGTTAACGA--ACGAGACCGCTGCCTGCTAAATAGCTC----GGTTAG
TGAT-TTTCA-CTGGC-TTGA-GCTTCTTAGAGGGACGTGCATAATTTT-AAATGCA-GGAAGATAGCGGCAATAACAGG
TCTGTGATGCCCTTAGATGTTCTGGGCCGCACGCGCGCTACACTGATGTGTTC-AACG-A--GT-TTTTCCTTGGCTG-A
GAAGCCTGGGCAATCTTTTGAACTCGCATCGTGATAGGGATAGATTATTGCAATTATTGATCTTGAACGAGGAATTCCTA
GTAGACGCAAAT-CATCAATTTGCGTCGATTACGTCCCTGCCCTTTGTACACACCGCCCGTCGCACCTATTAATAAGCGG
AGGAAAAGAAACTAACTA-GGATTCCCTCAGTAAGGGCGACTGAAGCGGGA-AGAGCTCATAATGTGAATCGGTGT----
TTCG---------GCACTGAATTGTGGTCTATAGATTCT-CACACT-ACT--GG-CTGGGTTAAG-TCCCTTGGAATAGG
GCGGCATAGAGGGTGAGACCCCCGTGAACCTGGACTTTGGAGTGAG-TTTCAACGAGTCGAGTTGTTTGGGATTGCAGCT
CTAAGTGGGAGGTAAATTCCTTCTAAAGCTAAATATGGGCGAGACACCGATAGTGTACAAGTACCGTGAGGGAAAGATGC
AAAGAACTTTGAAAAGAGAGTTAAAGAGTACCTGAAATTGCTGAAAGGGAAGCGAAGGAAACTAGTGA-TGGTCCT-GTA
GCATTTTCTTGTTGGC--TTGCTG-GCAAGACGCTGTTACG--GACCGC--GCAACACTTGGTTGGGAT-GGATCCAGTA
-----CCTCATTTGTCGTT-------GACAGTTG----ATGGAAAG-----------GTTTGACT-TGAC-TGAG-----
CT---GGGGCTAAATGG-TTTTCTTCTCCCCGT
>Gomphonema_carolinense Concatenation of 2 sequences
AAACTGCG-AATGGCTCATTATATCAGTTATAGTTTATTTGATAGTCCCTT-ACTACTTGG-A--TAACCGTAGTAATTC
TAGAGCTAATACATGCATCAAT-ACCCTTCTCGGG-TA-----GTATTTATTAGA-TTGAAACCAACCCCTTC--GGGGT
GATGTGGTGATTCATAATAAGTTTGCGAATCGCACGACTT--TGTCGGCGATGGATCATTCAAG-TTTCTG-CCCTATCA
GCTTTGGATGGTAGGGTATTGGCCTACCATGGCTTTAACGGGTAACGGAGGATTAGGGTTTGATTCCGGAGAGGGAGCCT
-GAGAGACGGCTACCACATCCAAGGAAGGCAGCAGGCGCGTAAATTACCCAATCCTGACACAGGGAGGTAGTGACAATAA
ATAACAATGCCGGGCC--TTTCAGGTCTGGCACTTGGAATGAGAACAACTCAAACCACTTATCGAGGATCAATTGGAGGG
CAAG-TCTGGTGCCAGCAGCCGCGGTAATTCCAGCTCCAATAGCGTATATTAAAG-TTGTTGCAGTTAAAAAGCTCGTAG
-TTGGATTTGTGGCAGTGCCATCC-TTGGG--AGG-AATTCGTGTGGCATTAGGTTGTTGCATG-GGGGATACTCAA-CT
TTTACTGTGAAAAAATCAGCGCGTT-C-A-AAGCAAGCTT-ATGCTCTTGAATGTATTAGCATGGAATAATAAGATAGGA
CCGTAGTACTATTTTGTTGG-TTTGCGTATTTCGGTAATGGTTAATAGGGATAGTTG-GGGGTATT-CGTATTCCATTGT
CAGAGGTGAAATTCTTGGATTTTTGGAAGACGAACTAC-TGCGAAAGCATTTACC-AA--GGATGTTTTCATTAATCAAG
AACGAAAGTTAGGGGATCGAAGATGATTAGATACCATCGTAGTCTTAACCATAAACTATGCCGACAAGGGATTGGTGGGG
-TTTCGTAA-TGTCTCCATCAGCACCTTAGGAGAAATCA-TAAGTCTTTGGGTTCCGGGGGGAGT-ATGGTCGCAAGGCT
GAAACTTAAAGAAATTGACGGAAGGGCACCACCAGGAGTGGAGCC-TGCGGCTTAATTTGACTCAACACGGGGAAACTTA
CCAGGTCCAGACATAGTGA-GGATTGACAGATTGA-GAGCTC-TTTCTTGATTCTATGGGTGGTGGTGCATGGCCGTTCT
TAGTTGGTG-GAGTGATTTGTCTGGTTAATTCCGTTAACGA--ACGAGACCGCTGCCTGCTAAATAGCTC----GGTGAG
TGAT-TTTCA-CTGAC-TTGA-GCTTCTTAGAGGGACGTGCATTTTTTT-AGATGCA-GGAAGATAGCGGCAATAACAGG
TCTGTGATGCCCTTAGATGTTCTGGGCCGCACGCGCGCTACACTGATGTGTTC-AACG-A--GT-TTTTCCTTGGCTG-A
GAAGCCTGGGCAATCTTGTGAACTCGCATCGTGATAGGGATAGATTATTGCAATTATTGATCTTGAACGAGGAATTCCTA
GTAGACGCAGAT-CATCAATCTGCGTCGATTACGTCCCTGCCCTTTGTACACACCGCCCGTCGCACCTATTAATAAGCGG
AGGAAAAGAAACTAACAA-GGATTCCCTCAGTAAGGGCGACTGAAGCGGGA-AGAGCTCATAATGTGAATCGGTGT----
TTCG---------GCACTGAATTGTGGTCTATAGATTCT-TGCATT-AAT--GG-CCGGGTTAAG-TCTCTTGGAATAGA
GCGGCATAGAGGGTGAGACCCCCGTGAACCTGGACTTTGGAGCGAG-TATCAACGAGTCGAGTTGTTTGGGATTGCAGCT
CAAAGTGGGAGGTAAATTCCTTCTAAAGCTAAATATGGGCGAGACACCGATAGTGTACAAGTACCGTGAGGGAAAGATGC
AAAGAACTTTGAAAAGAGAGTTAAAGAGTACCTGAAATTGCTGAAAGGGAAGCGAAGGAAATCAGTGA-AGGTCTA-GTT
GCATTTTCTTGTTTGC--TTGCAG-GCGAGACGCTGTGACG--GGCCGC--GCAACGCTTGATTGGGAT-GGATTAATTA
-----CCCCAGTGGGAGTT-------GACCTCTG---AGGGAACA------------ATTTGACC-TGAT-TGAG-----
TT---GGTGCAAAATGG-TTTTCTTCTCCCCGT
>Gomphonema_cf._angustatum Concatenation of 2 sequences
AAACTGCG-AATGGCTCATTATATCAGTTATAGTTTATTTGATAGTCCCTT-ACTACTTGG-A--TAACCGTAGTAATTC
TAGAGCTAATACATGCATCAAT-ACCCTTCTCGGG-TA-----GTATTTATTAGA-TTGAAACCAACCCCTTC--GGGGT
GATGTGGTGATTCATAATAAGTTTGCGAATCGCATGACTC--TGTCGGCGATGGATCATTCAAG-TTTCTG-CCCTATCA
GCTTTGGATGGTAGGGTATTGGCCTACCATGGCTTTAACGGGTAACGGAGGATTAGGGTTTGATTCCGGAGAGGGAGCCT
-GAGAGACGGCTACCACATCCAAGGAAGGCAGCAGGCGCGTAAATTACCCAATCCTGACACAGGGAGGTAGTGACAATAA
ATAACAATGCCGGGCC--TTCTAGGTCTGGCACTTGGAATGAGAACAACTCAAACCACTTATCGAGGATCAATTGGAGGG
CAAG-TCTGGTGCCAGCAGCCGCGGTAATTCCAGCTCCAATAGCGTATATTAAAG-TTGTTGCAGTTAAAAAGCTCGTAG
-TTGGATTTGTGGCCGTGCCATCC-TTGGG--AGG-AATTTGTGTGGCATTAGGTTGTTGCATG-GGGGATACTCAA-CG
TTTACTGTGAAAAAATCAGCGCGTT-C-A-AAGCAAGCTT-ATGCTCTTGAATGTATTAGCATGGAATAATAAGATAGGA
CCTTGGTACTATTTTGTTGG-TTTGCGCACCGAGGTAATGATTAATAGGGACAGTTG-GGGGTATT-CGTATTCCATTGT
CAGAGGTGAAATTCTTGGATTTCTGGAAGACGAACTAC-TGCGAAAGCATTTACC-AA--GGATGTTTTCATTAATCAAG
AACGAAAGTTAGGGGATCGAAGATGATTAGATACCATCGTAGTCTTAACCATAAACTATGCCGACAAGGGATTGGTGGGG
-TTTCGTAA-TGTCTCCATCAGCACCTTAGGAGAAATCA-TAAGTCTTTGGGTTCCGGGGGGAGT-ATGGTCGCAAGGCT
GAAACTTAAAGAAATTGACGGAAGGGCACCACCAGGAGTGGAGCC-TGCGGCTTAATTTGACTCAACACGGGAAAACTTA
CCAGGTCCAGACATAGTGA-GGATTGACAGATTGA-GAGCTC-TTTCTTGATTCTATGGGTGGTGGTGCATGGCCGTTCT
TAGTTGGTG-GAGTGATTTGTCTGGTTAATTCCGTTAACGA--ACGAGACCGCTGCCTGCTAAATAGCTC----GGTTAG
TGAT-TTTCA-CTGGC-TTGA-GCTTCTTAGAGGGACGTGCATTTTTTT-AGATGCA-GGAAGATAGCGGCAATAACAGG
TCTGTGATGCCCTTAGATGTTCTGGGCCGCACGCGCGCTACACTGATGTGTTC-AACG-A--GT-TTTTCCTTGGCTG-A
GAAGCCTGGGCAATCTTTTGAACTCGCATCGTGATAGGGATAGATTATTGCAATTATTGATCTTGAACGAGGAATTCCTA
GTAGACGCAGAT-CATCAATCTGCGTCGATTACGTCCCTGCCCTTTGTACACACCGCCCGTCGCACCTATTAATAAGCGG
AGGAAAAGAAACTAACAA-GGATTCCCTCAGTAAGGGCGACTGAAGCGGGA-AAAGCTCAAGATGTGAATCGGTGT----
TTCG---------GCACTGAATTGTGGTCTATAGATTCT-TACGCT-AAT--GG-CCGGGTTAAG-TCTCTTGGAATAGA
GCGGCATAGAGGGTGAGACCCCCGTGAACCTGGACTTTGGAGTGAG-TTTCAAAGAGTCGAGTTGTTTGGGATTGCAGCT
CTAAGTGGGAGGTAAATTCCTTCTAAAGCTAAATATGGGCGAGACACCGATAGTGTACAAGTACCGTGAGGGAAAGATGC
AAAGAACTTTGAAAAGAGAGTTAAAGAGTACCTGAAATTGCTGAAAGGGAAGCGAAGGAAACTAGTGA-TGGTCTA-GTC
GCATTTTCTTGTTTGC--TTGCAG-GCGAGACGCTGTGACG--GACTGC--GCAACACTTGGTTGGGTT-GGTTCAATTA
-----CCCCAGTGGGAGTC-------GACCTCTG---AGGGAACG------------ATTTGACT-TGAC-TGAG-----
TT---GGGGCGAAATGG-TTTTCTTCTCCCCG-
>Gomphonema_cf._parvulum Concatenation of 2 sequences
AAACTGCG-AATGGCTCATTATATCAGTTATAGTTTATTTGATAGTCCCTT-ACTACTTGG-A--TAACCGTAGTAATTC
TAGAGCTAATACATGCATCAAT-ACCCTTCTCGGG-TA-----GTATTTATTAGA-TTGAAACCAACCCCTTC--GGGGT
GATGTGGTGATTCATAATAAGTTTGCGAATCGCATGACTT--TGTCGGCGATGGATCATTCAAG-TTTCTG-CCCTATCA
GCTTTGGATGGTAGGGTATTGGCCTACCATGGCTTTAACGGGTAACGGAGGATTAGGGTTTGATTCCGGAGAGGGAGCCT
-GAGAGACGGCTACCACATCCAAGGAAGGCAGCAGGCGCGTAAATTACCCAATCCTGACACAGGGAGGTAGTGACAATAA
ATAACAATGCCGGGCC--TTTCAGGTCTGGCACTTGGAATGAGAACAACTCAAACCACTTATCGAGGATCAATTGGAGGG
CAAG-TCTGGTGCCAGCAGCCGCGGTAATTCCAGCTCCAATAGCGTATATTAAAG-TTGTTGCAGTTAAAAAGCTCGTAG
-TTGGATTTGTGGCAGTGCCATCC-TTGGG--AGG-AATTCGTGTGGCATTAGGTTGTTGCATG-GGGGATACTCAA-CT
TTTACTGTGAAAAAATCAGCGCGTT-C-A-AAGCAAGCTT-ATGCTCTTGAATGTATTAGCATGGAATAATAAGATAGGA
CATTAGTACTATTTTGTTGG-TTTGCGTACAAATGTAATGATTAGTAGGGACAGTTG-GGGGTTTT-CGTATTCCATTGT
CAGAGGTGAAATTCTTGGATTTCTGGAAGACGAACTAC-TGCGAAAGCATTAACC-AA--GGATGTTTTCATTAATCAAG
AACGAAAGTTAGGGGATCGAAGATGATTAGATACCATCGTAGTCTTAACCATAAACTATGCCGACAAGGGATTGGTGGGG
-TTTCGTAA-TGTCTCCATCAGCACCTTAGGAGAAATCA-TAAGTCTTTGGGTTCCGGGGGGAGT-ATGGTCGCAAGGCT
GAAACTTAAAGAAATTGACGGAAGGGCACCACCAGGAGTGGAGCC-TGCGGCTTAATTTGACTCAACACGGGGAAACTTA
CCAGGTCCAGACATAGTGA-GGATTGACAGATTGA-GAGCTC-TTTCTTGATTCTATGGGTGGTGGTGCATGGCCGTTCT
TAGTTGGTG-GAGTGATTTGTCTGGTTAATTCCGTTAACGA--ACGAGACCGCTGCCTGCTAAATAGCTC----GGTGAG
TGAT-TTTCA-CTGAC-TTGA-GCTTCTTAGAGGGACGTGCATTTTTTT-AGATGCA-GGAAGATAGCGGCAATAACAGG
TCTGTGATGCCCTTAGATGTTCTGGGCCGCACGCGCGCTACACTGATGTGTTC-AACG-A--GT-TTTTCCTTGGCTG-A
GAAGCCTGGGCAATCTTATGAACTCGCATCGTGATAGGGATAGATTATTGCAATTATTGATCTTGAACGAGGAATTCCTA
GTAGACGCAGAT-CATCAATCTGCGTCGATTACGTCCCTGCCCTTTGTACACACCGCCCGTCGCACCTATTAATAAGCGG
AGGAAAAGAAACTAACAA-GGATTCCCTCAGTAAGGGCGACTGAAGCGGGA-AGAGCTCAAGATGTGAATCGGTGT----
TTCG---------GCACTGAATTGTGGTCTATAGATTCT-TGCATT-AAT--GG-CCGGGTTAAG-TCTCTTGGAATAGA
GCGGCAGAGAGGGTGAGACCCCCGTGAACCTGGACTTTAGAGCGAG-TTTCAACGAGTCGAGTTGTTTGGGATTGCAGCT
CAAAGTGGGAGGTAAATTCCTTCTAAAGCTAAATATGGGCGAGACACCGATAGTGTACAAGTACCGTGAGGGAAAGATGC
AAAGAACTTTGAAAAGAGAGTTAAAGAGTACCTGAAATTGCTGAAAGGGAAGCGAAGGAAATCAGTGA-AGGTCTA-GTT
GCATTTTCTTGTTTGC--TTGCAG-GCGAGACGCTGTGACG--GGCCGC--GCAACGCTTGATTGGGTT-GGATTAATTA
-----CCCCAGTGGGAGTT-------GACCTCTG---AGGGAACA------------ATTTGACC-TGAT-TGAG-----
TT---GGTGCAAAATGG-CTTTCTTCTCCCCG-
>Gomphonema_dichotomum Concatenation of 2 sequences
AAACTGCG-AATGGCTCATTATATCAGTTATAGTTTATTTGATAGTCCCTT-ACTACTTGG-A--TAACCGTAGTAATTC
TAGAGCTAATACATGCATCAAT-ACCCTTCTCGGG-TA-----GTATTTATTAGA-TTGAAACCAACCCCTTC--GGGGT
GATGTGGTGATTCATAATAAGTTTGCGAATCGCATGACTT--TGTCGGCGATGGATCATTCAAG-TTTCTG-CCCTATCA
GCTTTGGATGGTAGGGTATTGGCCTACCATGGCTTTAACGGGTAACGGAGGATTAGGGTTTGATTCCGGAGAGGGAGCCT
-GAGAGACGGCTACCACATCCAAGGAAGGCAGCAGGCGCGTAAATTACCCAATCCTGACACAGGGAGGTAGTGACAATAA
ATAACAATGCCGGGCC--TTTCAGGTCTGGCACTTGGAATGAGAACAACTCAAACCACTTATCGAGGATCAATTGGAGGG
CAAG-TCTGGTGCCAGCAGCCGCGGTAATTCCAGCTCCAATAGCGTATATTAAAG-TTGTTGCAGTTAAAAAGCTCGTAG
-TTGGATTTGTGGCAGTGCCATCC-TTGGG--AGG-AATTCGTGTGGCATTAGGTTGTTGCATG-GGGGATACTCAA-CT
TTTACTGTGAAAAAATCAGCGCGTT-C-A-AAGCAAGCTT-ATGCTCTTGAATGTATTAGCATGGAATAATAAGATAGGA
CTTTAGTACTATTTTGTTGG-TTTGCGTATTAAGGTAATGATTAATAGGGATAGTTG-GGGGTATT-CGTATTCCATTGT
CAGAGGTGAAATTCTTGGATTTCTGGAAGACGAACTAC-TGCGAAAGCATTTACC-AA--GGATGTTTTCATTAATCAAG
AACGAAAGTTAGGGGATCGAAGATGATTAGATACCATCGTAGTCTTAACCATAAACTATGCCGACAAGGGATTGGTGGGG
-TTTCGTAA-TGTCTCCATCAGCACCTTAGGAGAAATCA-TAAGTCTTTGGGTTCCGGGGGGAGT-ATGGTCGCAAGGCT
GAAACTTAAAGAAATTGACGGAAGGGCACCACCAGGAGTGGAGCC-TGCGGCTTAATTTGACTCAACACGGGGAAACTTA
CCAGGTCCAGACATAGTGA-GGATTGACAGATTGA-GAGCTC-TTTCTTGATTCTATGGGTGGTGGTGCATGGCCGTTCT
TAGTTGGTG-GAGTGATTTGTCTGGTTAATTCCGTTAACGA--ACGAGACCGCTGCCTGCTAAATAGCTC----GGTGAG
TGAT-TTTCA-CTGAC-TTGA-GCTTCTTAGAGGGACGTGCATTTTTTT-AGATGCA-GGAAGATAGCGGCAATAACAGG
TCTGTGATGCCCTTAGATGTTCTGGGCCGCACGCGCGCTACACTGATGTGTTC-AACG-A--GT-TTTTCCTTGGCTG-A
GAAGCCTGGGCAATCTTTTGAACTCGCATCGTGATAGGGATAGATTATTGCAATTATTGATCTTGAACGAGGAATTCCTA
GTAGACGCAGAT-CATCAATCTGCGTCGATTACGTCCCTGCCCTTTGTACACACCGCCCGTCGCACCTATTAATAAGCGG
AGGAAAAGAAACTAACAA-GGATTCCCTCAGTAAGGGCGACTGAAGCGGGA-AGAGCTCAAGATGTGAATCGGTGT----
TTCG---------GCACTGAATTGTGGTCTATAGATTCT-TGCATT-AAT--GG-CCGGGTTAAG-TCTCTTGGAATAGA
GCGGCAGAGAGGGTGAGACCCCCGTGAACCTGGACTTTGGAGCGAG-TTTCAACGAGTCGAGTTGTTTGGGATTGCAGCT
CAAAGTGGGAGGTAAATTCCTTCTAAAGCTAAATATGGGCGAGACACCGATAGTGTACAAGTACCGTGAGGGAAAGATGC
AAAGAACTTTGAAAAGAGAGTTAAAGAGTACCTGAAATTGCTGAAAGGGAAGCGAAGGAAATCAGTGA-AGGTCTA-GTT
GCATTTTCTTGTTTGC--TTGCAG-GCGAGACGCTGTGACG--GGCCGC--GCAACGCTTGATTGGGTT-GGATTAATTA
-----CCCCAGTGGGAGTT-------GACCTCTG---AGGGAACA------------ATTTGACC-TGAT-TGAG-----
TT---GGTGCAAAATGG-CTTTCTTCTCCCCGT
>Gomphonema_gracile Concatenation of 2 sequences
AAACTGCG-AATGGCTCATTATATCAGTTATAGTTTATTTGATAGTCCCTT-ACTACTTGG-A--TAACCGTAGTAATTC
TAGAGCTAATACATGCATCAAT-ACCCTTCTCGGG-TA-----GTATTTATTAGA-TTGAAACCAACCCCTTC--GGGGT
GATGTGGTGATTCATAATAAGTTTGCGAATCGCATGACTT--TGTCGGCGATGGATCATTCAAG-TTTCTG-CCCTATCA
GCTTTGGATGGTAGGGTATTGGCCTACCATGGCTTTAACGGGTAACGGAGGATTAGGGTTTGATTCCGGAGAGGGAGCCT
-GAGAGACGGCTACCACATCCAAGGAAGGCAGCAGGCGCGTAAATTACCCAATCCTGACACAGGGAGGTAGTGACAATAA
ATAACAATGCCGGGCC--TTTCAGGTCTGGCACTTGGAATGAGAACAACTCAAACCACTTATCGAGGATCAATTGGAGGG
CAAG-TCTGGTGCCAGCAGCCGCGGTAATTCCAGCTCCAATAGCGTATATTAAAG-TTGTTGCAGTTAAAAAGCTCGTAG
-TTGGATTTGTGGCAGTGCCATCC-TTGGG--AGG-AATTCGTGTGGCATTAGGTTGTTGCATG-GGGGATACTCAA-CT
TTTACTGTGAAAAAATCAGCGCGTT-C-A-AAGCAAGCTT-ATGCTCTTGAATGTATTAGCATGGAATAATAAGATAGGA
CTTTAGTACTATTTTGTTGG-TTTGCGTATTAAGGTAATGATTAATAGGGATAGTTG-GGGGTATT-CGTATTCCATTGT
CAGAGGTGAAATTCTTGGATTTTTGGAAGACGAACTAC-TGCGAAAGCATTTACC-AA--GGATGTTTTCATTAATCAAG
AACGAAAGTTAGGGGATCGAAGATGATTAGATACCATCGTAGTCTTAACCATAAACTATGCCGACAAGGGATTGGTGGGG
-TTTCGTAA-TGTCTCCATCAGCACCTTAGGAGAAATCA-TAAGTCTTTGGGTTCCGGGGGGAGT-ATGGTCGCAAGGCT
GAAACTTAAAGAAATTGACGGAAGGGCACCACCAGGAGTGGAGCC-TGCGGCTTAATTTGACTCAACACGGGGAAACTTA
CCAGGTCCAGACATAGTGA-GGATTGACAGATTGA-GAGCTC-TTTCTTGATTCTATGGGTGGTGGTGCATGGCCGTTCT
TAGTTGGTG-GAGTGATTTGTCTGGTTAATTCCGTTAACGA--ACGAGACCGCTGCCTGCTAAATAGCTC----GGTGAG
TGAT-TTTCA-CTGAC-TTGA-GCTTCTTAGAGGGACGTGCATTTTTTT-AGATGCA-GGAAGATAGCGGCAATAACAGG
TCTGTGATGCCCTTAGATGTTCTGGGCCGCACGCGCGCTACACTGATGTGTTC-AACG-A--GT-TTTTCCTTGGCTG-A
GAAGCCTGGGCAATCTTGTGAACTCGCATCGTGATAGGGATAGATTATTGCAATTATTGATCTTGAACGAGGAATTCCTA
GTAGACGCAGAT-CATCAATCTGCGTCGATTACGTCCCTGCCCTTTGTACACACCGCCCGTCGCACCTATTAATAAGCGG
AGGAAAAGAAACTAACAA-GGATTCCCTCAGTAAGGGCGACTGAAGCGGGA-AGAGCTCAAAATGTGAATCGGTGT----
TTCG---------GCACTGAATTGTGGTCTATAGATTCT-TGCATT-AAT--GG-CCGGGTTAAG-TCTCTTGGAATAGA
GCGGCAGAGAGGGTGAGACCCCCGTGAACCTGGACTTTGGAGCGAG-TATCAACGAGTCGAGTTGTTTGGGATTGCAGCT
CAAAGTGGGAGGTAAATTCCTTCTAAAGCTAAATATGGGCGAGACACCGATAGTGTACAAGTACCGTGAGGGAAAGATGC
AAAGAACTTTGAAAAGAGAGTTAAAGAGTACCTGAAATTGCTGAAAGGGAAGCGAAGGAAATCAGTGA-AGGTCTA-GTT
GCATTTTCTTGTTTGC--TTGCAG-GCGAGACGCTGTGACG--GGCCGC--GCAACGCTTGATTGGGAT-GGATTAATTA
-----CCCCAGTGGGAGTT-------GACCTCTG---AGGGAACA------------ATTTGACC-TGAT-TGAG-----
TT---GGTGCAAAATGG-TTTTCTTCTCCCCGT
>Gomphonema_intricatum_FD383 Concatenation of 2 sequences
AAACTGCG-AATGGCTCATTATATCAGTTATAGTTTATTTGATAGTCCCTT-ACTACTTGG-A--TAACCGTAGTAATTC
TAGAGCTAATACATGCATCAAT-ACCCTTCTCGGG-TA-----GTATTTATTAGA-TTGAAACCAACCCCTTC--GGGGT
GATGTGGTGATTCATAATAAGTTTGCGAATCGCATGACTT--TGTCGGCGATGGATCATTCAAG-TTTCTG-CCCTATCA
GCTTTGGATGGTAGGGTATTGGCCTACCATGGCTTTAACGGGTAACGGAGGATTAGGGTTTGATTCCGGAGAGGGAGCCT
-GAGAGACGGCTACCACATCCAAGGAAGGCAGCAGGCGCGTAAATTACCCAATCCTGACACAGGGAGGTAGTGACAATAA
ATAACAATGCCGGGCC--TTTCAGGTCTGGCACTTGGAATGAGAACAACTCAAACCACTTATCGAGGATCAATTGGAGGG
CAAG-TCTGGTGCCAGCAGCCGCGGTAATTCCAGCTCCAATAGCGTATATTAAAG-TTGTTGCAGTTAAAAAGCTCGTAG
-TTGGATTTGTGGCAGTGCCATCC-TTGGG--AGG-AATTCGTGTGGCATTAGGTTGTTGCATG-GGGGATACTCAA-CT
TTTACTGTGAAAAAATCAGCGCGTT-C-A-AAGCAAGCTT-ATGCTCTTGAATGTATTAGCATGGAATAATAAGATAGGA
CTTAAGTACTATTTTGTTGG-TTTGTGTATTTAGGTAATGATTAACAGGGATAGTTG-GGGGTTTT-TGTATTCCATTGT
CAGAGGTGAAATTCTTGGATTTTTGGAAGACAAACTAC-TGCGAAAGCATTAACC-AA--GGATGTTTTCATTAATCAAG
AACGAAAGTTAGGGGATCGAAGATGATTAGATACCATCGTAGTCTTAACCATAAACTATGCCGACAAGGGATTGGTGGGG
-TTCCGTAA-TGTCTCCATCAGCACCTTAGGAGAAATCA-TAAGTCTTTGGGTTCCGGGGGGAGT-ATGGTCGCAAGGCT
GAAACTTAAAGAAATTGACGGAAGGGCACCACCAGGAGTGGAGCC-TGCGGCTTAATTTGACTCAACACGGGGAAACTTA
CCAGGTCCAGACATAGTGA-GGATTGACAGATTGA-GAGCTC-TTTCTTGATTCTATGGGTGGTGGTGCATGGCCGTTCT
TAGTTGGTG-GAGTGATTTGTCTGGTTAATTCCGTTAACGA--ACGAGACCGCTGCCTGCTAAATAGCTC----GGTGAG
TGAT-TTTCA-CTGAC-TTGA-GCTTCTTAGAGGGACGTGCATTTTTTT-AGATGCA-GGAAGATAGCGGCAATAACAGG
TCTGTGATGCCCTTAGATGTTCTGGGCCGCACGCGCGCTACACTGATGTGTTC-AACG-A--GT-TTTTCCTTGGCTG-A
GAAGCCTGGGCAATCTTGTGAACTCGCATCGTGATAGGGATAGATTATTGCAATTATTGATCTTGAACGAGGAATTCCTA
GTAGACGCAGAT-CATCAATCTGCGTCGATTACGTCCCTGCCCTTTGTACACACCGCCCGTCGCACCTATTAATAAGCGG
AGGAAAAGAAACTAACAA-GGATTCCCTCAGTAAGGGCGACTGAAGCGGGA-AGAGCTCAAGATGTGAATCGGTGT----
TTTG---------GCACTGAATTGTGGTCTATAGATTTT-TGCGTT-AAT--GG-CCGGATTAAG-TCTCTTGGAATAGA
GCGGCATAGAGGGTGAGACCCCCGTGAATCTGGACTTTAGAGCGAT-TATCAACGAGTCGAGTTGTTTGGGATTGCAGCT
CAAAGTGGGAGGTAAATTCCTTCTAAAGCTAAATATGGGCGAGACACCGATAGTGTACAAGTACCGTGAGGGAAAGATGC
AAAGAACTTTGAAAAGAGAGTTAAAGAGTACCTGAAATTGCTGAAAGGGAAGCGAAGGAAATCAGTGA-AGGTCTA-GTC
GCATTTTCTTGTTTGC--TTGCAG-GCGAGACGCTGTGACG--GATCGT--GCAACGCTTGGTTGGGTT-GGACTAATTA
-----CCCCAGTGGGAGTT-------GACCTCTG---AGGGAACA------------GTTTGACT-TGAC-TGAG-----
TT---GGTGCAAAATGG-TTTTCTTCTCCCC--
>Gomphonema_micropus_AT-117.09 Concatenation of 2 sequences
AAACTGCG-AATGGCTCATTATATCAGTTATAGTTTATTTGATAATCCCTT-ACTACTTGG-A--TAACCGTAGTAATTC
TAGAGCTAATACATGCATCAAT-ACCCTTCTGGGG-TA-----GTATTTATTAGA-ATGAAACCAACCTCTTC--GGGGT
GATGTGGTGATTCATAATAAGATTGCAGATCGCACGGTT---TTCCGGCGATGGATCATTCAAG-TTTCTG-CCCTATCA
GCTTTGGATGGTAGGGTATTGGCCTACCATGGCTTTAACGGGTAACGGAGGATTAGGGTTTGATTCCGGAGAGGGAGCCT
-GAGAGACGGCTACCACATCCAAGGAAGGCAGCAGGCGCGTAAATTACCCAATCCTGACACAGGGAGGTAGTGACAATAA
ATAACAATGCCGGGCC--TTTCAGGTCTGGCACTTGGAATGAGAACAACTCAAACCACTTATCGAGGATCAATTGGAGGG
CAAG-TCTGGTGCCAGCAGCCGCGGTAATTCCAGCTCCAATAGCGTATATTAAAG-TTGTTGCAGTTAAAAAGCTCGTAG
-TTGGATTTGTGGTGGTTCCATCC-TTGGG--TGG-AATCTGTGTGGCATTAGGTTGTCGCGCA-GGGGATGCCCAT-CA
TTTACTGTGAAAAAATCAGCGCGTT-C-A-AAGCAGGCTT-ATGCCGTTGAATGTATTAGCATGGAATAATAAGATAGGA
CCTTGGTACTATTTTGTTGG-TTTGCGCACCGAGGTAATGATTAATAGGGATAGTTG-GGGGTATT-CGTATTCCATTGT
CAGAGGTGAAATTCTTGGATTTTTGGAAGACGAACTAC-TGCGAAAGCATTTACC-AA--GGATGTTTTCATTAATCAAG
AACGAAAGTTAGGGGATCGAAGATGATTAGATACCATCGTAGTCTTAACCATAAACTATGCCGACAAGGGATTGGTGGGG
-TTTCGTAA-TGTCTCCATCAGCACCTTATGAGAAATCA-CAAGTTTTTGGGTTCCGGGGGGAGT-ATGGTCGCAAGGCT
GAAACTTAAAGAAATTGACGGAAGGGCACCACCAGGAGTGGAGCC-TGCGGCTTAATTTGACTCAACACGGGAAAACTTA
CCAGGTCCAGACATAGTGA-GGATTGACAGATTGA-GAGCTC-TTTCTTGATTCTATGGGTGGTGGTGCATGGCCGTTCT
TAGTTGGTG-GAGTGATTTGTCTGGTTAATTCCGTTAACGA--ACGAGACCGCTGCCTGCTAAATAGCCC----GGTGAG
TGAT-TTTCA-CTGAC-TAGG-GCTTCTTAGAGGGACGTGCATTTTTTT-AGATGCA-GGAAGATAGCGGCAATAACAGG
TCTGTGATGCCCTTAGATGTTCTGGGCCGCACGCGCGCTACACTGATGTATTC-AACG-A--GT-GTTTCCTTGGCTG-A
GAAGCCTGGGCAATCTTTTGAACGTGCATCGTGATAGGGATAGATTATTGCAATTATTAATCTTGAACGAGGAATTCCTA
GTAAACGCAGAT-CATCAATCTGCATTGATTACGTCCCTGCCCTTTGTACACACCGCCCGTCGCACCTATTATTAAGCGG
AGGAAAAGAAACTAACCA-GGATTCCCTCAGTAAGGGCGACTGAAGCGGGA-AGAGCTCAAGATGTTAATCGGTGC----
CTCG---------GCGCTGAATTGTGGTCTATAGATTTT-CACGCT-ATT--GG-CAGGGTCAAG-TCCCTTGGAATAGG
GCGGCCTAGAGGGTGACACCCCCGTAAACCTTGCCTTTCGAGTGAT-TATCAACGAGTCGAGTTGTTTGGGATTGCAGCT
CTAAGCGGGTGGTAAATTCCATCGAAAGCTAAATATTGGTGGGAAACCGATAGTGTACAAGTACCGTGAGGGAAAGATGC
AAAGAACTTTGAAAAGAGAGTTAAAGAGTACCTGAAATTGCTGAAAGGGAAGCGAAGGAAACCAGTGT-TGACCAT-GTC
ATATTTTCTTGTCTGC--TTGCAG-TCGGGACGCTGTGATA--GGTCAG--GTCTGACTTGGTTGAGCA-GAATTCAACT
----GCGCA-AGGGGAGTT-------GACCCTTG---TATGCTGG------------AATCAGTT-TGAC-TGAG-----
GT---GAGACGAAATGG-TTTTCTTCTCCCCG-
>Gomphonema_parvulum_FD240 Concatenation of 2 sequences
AAACTGCG-AATGGCTCATTATATCAGTTATAGTTTATTTGATAGTCCCTT-ACTACTTGG-A--TAACCGTAGTAATTC
TAGAGCTAATACATGCATCAAT-ACCCTTCTCGGG-TA-----GTATTTATTAGA-TTGAAACCAACCCCTTC--GGGGT
GATGTGGTGATTCATAATAAGTTTGCGAATCGCATGACTT--TGTCGGCGATGGATCATTCAAG-TTTCTG-CCCTATCA
GCTTTGGATGGTAGGGTATTGGCCTACCATGGCTTTAACGGGTAACGGAGGATTAGGGTTTGATTCCGGAGAGGGAGCCT
-GAGAGACGGCTACCACATCCAAGGAAGGCAGCAGGCGCGTAAATTACCCAATCCTGACACAGGGAGGTAGTGACAATAA
ATAACAATGCCGGGCC--TTTCAGGTCTGGCACTTGGAATGAGAACAACTCAAACCACTTATCGAGGATCAATTGGAGGG
CAAG-TCTGGTGCCAGCAGCCGCGGTAATTCCAGCTCCAATAGCGTATATTAAAG-TTGTTGCAGTTAAAAAGCTCGTAG
-TTGGATTTGTGGCAGTGCCATCC-TTGGG--AGG-AATTCGTGTGGCATTAGGTTGTTGCATG-GGGGATACTCAA-CT
TTTACTGTGAAAAAATCAGCGCGTT-C-A-AAGCAAGCTT-ATGCTCTTGAATGTATTAGCATGGAATAATAAGATAGGA
CTTTAGTACTATTTTGTTGG-TTTGCGTATTAAGGTAATGATTAATAGGGATAGTTG-GGGGTATT-CGTATTCCATTGT
CAGAGGTGAAATTCTTGGATTTTTGGAAGACGAACTAC-TGCGAAAGCATTTACC-AA--GGATGTTTTCATTAATCAAG
AACGAAAGTTAGGGGATCGAAGATGATTAGATACCATCGTAGTCTTAACCATAAACTATGCCGACAAGGGATTGGTGGGG
-TTTCGTAA-TGTCTCCATCAGCACCTTAGGAGAAATCA-TAAGTCTTTGGGTTCCGGGGGGAGT-ATGGTCGCAAGGCT
GAAACTTAAAGAAATTGACGGAAGGGCACCACCAGGAGTGGAGCC-TGCGGCTTAATTTGACTCAACACGGGGAAACTTA
CCAGGTCCAGACATAGTGA-GGATTGACAGATTGA-GAGCTC-TTTCTTGATTCTATGGGTGGTGGTGCATGGCCGTTCT
TAGTTGGTG-GAGTGATTTGTCTGGTTAATTCCGTTAACGA--ACGAGACCGCTGCCTGCTAAATAGCTC----GGTGAG
TGAT-TTTCA-CTGAC-TTGA-GCTTCTTAGAGGGACGTGCATTTTTTT-AGATGCA-GGAAGATAGCGGCAATAACAGG
TCTGTGATGCCCTTAGATGTTCTGGGCCGCACGCGCGCTACACTGATGTGTTC-AACG-A--GT-TTTTCCTTGGCTG-A
GAAGCCTGGGCAATCTTGTGAACTCGCATCGTGATAGGGATAGATTATTGCAATTATTGATCTTGAACGAGGAATTCCTA
GTAGACGCAGAT-CATCAATCTGCGTCGATTACGTCCCTGCCCTTTGTACACACCGCCCGTCGCACCTATTAATAAGCGG
AGGAAAAGAAACTAACAA-GGATTCCCTCAGTAAGGGCGACTGAAGCGGGA-AGAGCTCATAATGTGAATCGGTGT----
TTCG---------GCACTGAATTGTGGTCTATAGATTCT-TCCATT-AAT--GG-CCGGGTTAAG-TCTCTTGGAATAGA
GCGGCATAGAGGGTGAGACCCCCGTGAACCTGGACTTTAGAGGGAG-TATCAACGAGTCGAGTTGTTTGGGATTGCAGCT
CAAAGTGGGAGGTAAATTCCTTCTAAAGCTAAATATGGGCGAGACACCGATAGTGTACAAGTACCGTGAGGGAAAGATGC
AAAGAACTTTGAAAAGAGAGTTAAAGAGTACCTGAAATTGCTGAAAGGGAAGCGAAGGAAATCAGTGA-AGGTCTA-GTT
GCATTTTCTTGTTTGC--TTGCAG-GCGAGACGCTGTGACG--GGCCGC--GCAACGCTTGATTGGGTT-GGATTAATTA
-----CCCCAGTGGGAGTT-------GACCTCTG---AGGGAACA------------ATTTGACG-TGAT-TGAG-----
TT---GGTGCAAAATGG-TTTTCTTCTCCCCGT
>Gomphonema_productum_AT-160Gel27 Concatenation of 2 sequences
AAACTGCG-AATGGCTCATTATATCAGTTATAGTTTATTTGATAGTCCCTT-ACTACTTGG-A--TAACCGTAGTAATTC
TAGAGCTAATACATGCATCAAT-ACCCTTCTCGGG-TA-----GTATTTATTAGA-TTGAAACCAACCCCTTC--GGGGT
GATGTGGTGATTCATAATAAGTTTGCGAATCGCACGACT---TGTCGGCGATGGATCATTCAAG-TTTCTG-CCCTATCA
GCTTTGGATGGTAGGGTATTGGCCTACCATGGCTTTAACGGGTAACGGAGGATTAGGGTTTGATTCCGGAGAGGGAGCCT
-GAGAGACGGCTACCACATCCAAGGAAGGCAGCAGGCGCGTAAATTACCCAATCCTGACACAGGGAGGTAGTGACAATAA
ATAACAATGCCGGGCC--TTCTAGGTCTGGCACTTGGAATGAGAACAACTCAAACCACTTATCGAGGATCAATTGGAGGG
CAAG-TCTGGTGCCAGCAGCCGCGGTAATTCCAGCTCCAATAGCGTATATTAAAG-TTGTTGCAGTTAAAAAGCTCGTAG
-TTGGATTTGTGGCCGTGCCATCC-TTGGG--AGG-AATTTGTGTGGCATTAGGTTGTTGCATG-GGGGATACTCAA-CA
TTTACTGTGAAAAAATCAGCGCGTT-C-A-AAGCAAGCTT-ATGCTCTTGAATGTATTAGCATGGAATAATAAGATAGGA
CCTTGGTACTATTTTGTTGG-TTTGCGCACCGAGGTAATGATTAATAGGGACAGTTG-GGGGTATT-CGTATTCCATTGT
CAGAGGTGAAATTCTTGGATTTTTGGAAGACGAACTAC-TGCGAAAGCATTTACC-AA--GGATGTTTTCATTAATCAAG
AACGAAAGTTAGGGGATCGAAGATGATTAGATACCATCGTAGTCTTAACCATAAACTATGCCGACAAGGGATTGGTGGGG
-TTTCGTAA-TGTCTCCATCAGCACCTTAGGAGAAATCA-TAAGTCTTTGGGTTCCGGGGGGAGT-ATGGTCGCAAGGCT
GAAACTTAAAGAAATTGACGGAAGGGCACCACCAGGAGTGGAGCC-TGCGGCTTAATTTGACTCAACACGGGAAAACTTA
CCAGGTCCAGACATAGTGA-GGA-TGACAGATTGA-GAGCTC-TTTCTTGATTCTATGGGTGGTGGTGCATGGCCGTTCT
TAGTTGGTG-GAGTGATTTGTCTGGTTAATTCCGTTAACGA--ACGAGACCGCTGCCTGCTAAATAGCTC----GGTTAG
TGAT-TTTCA-CTGGC-TTGA-GCTTCTTAGAGGGACGTGCATTTTTTT-AGATGCA-GGAAGATAGCGGCAATAACAGG
TCTGTGATGCCCTTAGATGTTCTGGGCCGCACGCGCGCTACACTGATGTGTTC-AACG-A--GT-TTTTCCTTGGCTG-A
GAAGCCTGGGCAATCTTTTGAACTCGCATCGTGATAGGGATAGATTATTGCAATTATTGATCTTGAACGAGGAATTCCTA
GTAGACGTAGAT-CATCAATCTGCGTCGATTACGTCCCTGCCCTTTGTACACACCGCCCGTCGCACCTATTAATAAGCGG
AGGAAAAGAAACTAACAA-GGATTCCCTCAGTAAGGGCGACTGAAGCGGGA-AAAGCTCAAGATGTGAATCGGTGT----
TTCG---------GCACTGAATTGTGGTCTATAGATTCT-TACGCT-AAT--GG-CTGGACGAAG-TCCCTTGGAATAGG
GCAGCATAGAGGGTGAGACTCCCGTGCGTCTGGACTTTGGAGTGAG-TTTCAAAGAGTCGAGTTGTTTGGGATTGCAGCT
CTAAGTGGGAGGTAAATTCCTTCTAAAGCTAAATATGGGCGAGACACCGATAGTGTACAAGTACCGTGAGGGAAAGATGC
AAAGAACTTTGAAAAGAGAGTTAAAGAGTACCTGAAATTGCTGAAAGGGAAGCGAAGGAAACTAGTGA-TGGTCTA-GTC
GCATTTTCTTGTTTGC--TTGCAG-GCGAGACGCTGTGACG--GACTGC--GCAACACTTGGTTGGGTT-GGTTCAATTA
-----CCCCAGTGGGAGTC-------GACCTCTG---AGGGAACG------------ATTTGACT-TGAC-TGAG-----
TT---GGGGCGAAATGG-TTTTCTTCTCCCCGT
>Gomphonema_sp._1LB Concatenation of 2 sequences
AAACTGCG-AATGGCTCATTATATCAGTTATAGTTTATTTGATAGTCCCTT-ACTACTTGG-A--TAACCGTAGTAATTC
TAGAGCTAATACATGCATCAAT-ACCCTTCTCGGG-TA-----GTATTTATTAGA-TTGAAACCAACCCCTTC--GGGGT
GATGTGGTGATTCATAATAAGTTTGCGAATCGCATGACTT--TGTCGGCGATGGATCATTCAAG-TTTCTG-CCCTATCA
GCTTTGGATGGTAGGGTATTGGCCTACCATGGCTTTAACGGGTAACGGAGGATTAGGGTTTGATTCCGGAGAGGGAGCCT
-GAGAGACGGCTACCACATCCAAGGAAGGCAGCAGGCGCGTAAATTACCCAATCCTGACACAGGGAGGTAGTGACAATAA
ATAACAATGCCGGGCC--TTTCAGGTCTGGCACTTGGAATGAGAACAACTCAAACCACTTATCGAGGATCAATTGGAGGG
CAAG-TCTGGTGCCAGCAGCCGCGGTAATTCCAGCTCCAATAGCGTATATTAAAG-TTGTTGCAGTTAAAAAGCTCGTAG
-TTGGATTTGTGGCCGTGCCATCC-TTGGG--AGG-AATTTGTGTGGCATTAGGTTGTTGCATG-GGGGATACTCAA-CA
TTTACTGTGAAAAAATCAGCGCGTT-C-A-AAGCAAGCTT-ATGCTCTTGAATGTATTAGCATGGAATAATAAGATAGGA
CCTTGGTACTATTTTGTTGG-TTTGCGCACCGAGGTAATGATTAATAGGGACAGTTG-GGGGTATT-CGTATTTCATTGT
CAGAGGTGAAATTCTTGGATTTTTGGAAGACGAACTAC-TGCGAAAGCATTTACC-AA--GGATGTTTTCATTAATCAAG
AACGAAAGTTAGGGGATCGAAGATGATTAGATACCATCGTAGTCTTAACCATAAACTATGCCGACAAGGGATTGGCGGGG
-TTTCGTAA-TGTCTCCGTCAGCACCTTAGGAGAAATCA-TAAGTCTTTGGGTTCCGGGGGGAGT-ATGGTCGCAAGGCT
GAAACTTAAAGAAATTGACGGAAGGGCACCACCAGGAGTGGAGCC-TGCGGCTTAATTTGACTCAACACGGGAAAACTTA
CCAGGTCCAGACATAGTGA-GGATTGACAGATTGA-GAGCTC-TTTCTTGATTCTATGGGTGGTGGTGCATGGCCGTTCT
TAGTTGGTG-GAGTGATTTGTCTGGTTAATTCCGTTAACGA--ACGAGACCGCTGCCTGCTAAATAGTTC----GGTTAG
TGAT-TTTCA-CTGGC-CTGA-GCTTCTTAGAGGGACGTGCATTTTTTT-AGATGCA-GGAAGATAGCGGCAATAACAGG
TCTGTGATGCCCTTAGATGTTCTGGGCCGCACGCGCGCTACACTGATGTGTTC-AACG-A--GT-TTTTCCTTGGCTG-A
GAAGCCTGGGCAATCTTTTGAACTCGCATCGTGATAGGGATAGATTATTGCAATTATTGATCTTGAACGAGGAATTCCTA
GTAGACGCAGAT-CATCAATCTGCGTCGATTACGTCCCTGCCCTTTGTACACACCGC------------TTAATAAGCGG
AGGAAAAGAAACTAACAA-GGATTCCCTCAGTAAGGGCGACTGAAGCGGGA-AAAGCTCATGATGTGAATCGGTGT----
TTCG---------GCACTGAATTGTGGTCTATAGATTCT-TACACT-AGT--GG-CTGGGTTAAG-TCCCTTGGAATAGG
GCGGCATAGAGGGTGAGACCCCCGTGAACCTGGGCTTTGGAGTGAG-TTTCAACGAGTCGAGTTGTTTGGGATTGCAGCT
CTAAGTGGGAGGTAAATTCCTTCTAAAGCTAAATATGGGCGAGACACCGATAGTGTACAAGTACCGTGAGGGAAAGATGC
AAAGAACTTTGAAAAGAGAGTTAAAGAGTACCTGAAATTGCTGAAAGGGAAGCGAAGGAAACTAGTGA-TGGTCTA-GTT
GCATTTTCTTGTTTGC--TTGCAG-GCGAGACGCTGTGACG--GACTGC--GCAACACTTTGTTGGGTT-GTTTCAATTA
-----CCCCGGAGGGAGTT-------GACCTTTG---AGGGAACG------------ATTTGACT-TGAC-TGAG-----
TT---GGGGCGAAATGG-TTTTCTTCTCCCCGT
>Gomphonema_sp._CH024 Concatenation of 2 sequences
AAACTGCG-AATGGCTCATTATATCAGTTATAGTTTATTTGATAGTCCCTT-ACTACTTGG-A--TAACCGTAGTAATTC
TAGAGCTAATACATGCATCAAT-ACCCTTCTCGGG-TA-----GTATTTATTAGA-TTGAAACCAACCCCTTT--GGGGT
GATGTGGTGATTCATAATAAGTTTGCGAATCGCATGACTT--TGTCGGCGATGGATCATTCAAG-TTTCTG-CCCTATCA
GCTTTGGATGGTAGGGTATTGGCCTACCATGGCTTTAACGGGTAACGGAGGATTAGGGTTTGATTCCGGAGAGGGAGCCT
-GAGAGACGGCTACCACATCCAAGGAAGGCAGCAGGCGCGTAAATTACCCAATCCTGACACAGGGAGGTAGTGACAATAA
ATAACAATGCCGGGCC--TTTCAGGTCTGGCACTTGGAATGAGAACAACTCAAACCACTTATCGAGGATCAATTGGAGGG
CAAG-TCTGGTGCCAGCAGCCGCGGTAATTCCAGCTCCAATAGCGTATATTAAAG-TTGTTGCAGTTAAAAAGCTCGTAG
-TTGGATTTGTGGCAGTGCCATCC-TTGGG--AGG-AATTCGTGTGGCATTAGGTTGTTGCATG-GGGGATACTCAA-CT
TTTACTGTGAAAAAATCAGCGCGTT-C-A-AAGCAAGCTT-ATGCTCTTGAATGTATTAGCATGGAATAATAAGATAGGA
CTGTAGTACTATTTTGTTGG-TTTGTGTATTACTGTAATGGTTAAAAGGGACAGTTG-GGGGTATT-TGTATTCCATTGT
CAGAGGTGAAATTCTTGGATTTTTGGAAGACAAACTAC-TGCGAAAGCATTTACC-AA--GGATGTTTTCATTAATCAAG
AACGAAAGTTAGGGGATCGAAGATGATTAGATACCATCGTAGTCTTAACCATAAACTATGCCGACAAGGGATTGGTGGGG
-TTTCGTAA-TGTCTCCATCAGCACCTTAAGAGAAATCA-TAAGTCTTTGGGTTCCGGGGGGAGT-ATGGTCGCAAGGCT
GAAACTTAAAGAAATTGACGGAAGGGCACCACCAGGAGTGGAGCC-TGCGGCTTAATTTGACTCAACACGGGGAAACTTA
CCAGGTCCAGACATAGTGA-GGATTGACAGATTGA-GAGCTC-TTTCTTGATTCTATGGGTGGTGGTGCATGGCCGTTCT
TAGTTGGTG-GAGTGATTTGTCTGGTTAATTCCGTTAACGA--ACGAGACCGCTGCCTGCTAAATAGCTC----GGTGAG
TGAT-TTTCA-CTGAC-TTGA-GCTTCTTAGAGGGACGTGCATTTTTTT-AGATGCA-GGAAGATAGCGGCAATAACAGG
TCTGTGATGCCCTTAGATGTTCTGGGCCGCACGCGCGCTACACTGATGTGTTC-AACG-A--GT-TTTTCCTTGGCTG-A
GAAGCCTGGGCAATCTTGTGAACTCGCATCGTGATAGGGATAGATTATTGCAATTATTGATCTTGAACGAGGAATTCCTA
GTAGACGCAGAT-CATCAATCTGCGTCGATTACGTCCCTGCCCTTTGTACACACCGCC-----------TTAATAAGCGG
AGGAAAAGAAACTAACAA-GGATTCCCTCAGTAAGGGCGACTGAAGCGGGA-AGAGCTCAAGATGTGAATCGGTGT----
TTCG---------GCACTGAATTGTGGTCTATAGATTCT-TGCATT-ATT--GA-CTGGGTTAAG-TCTCTTGGAATAGA
GCGGCGTAGAGGGTGAGACCCCCGTGAACCTGGGCTTTAGAGCGAG-TATCAACGAGTCGAGTTGTTTGGGATTGCAGCT
CAAAGTGGGAGGTAAATTCCTTCTAAAGCTAAATATGGGCGAGACACCGATAGTGTACAAGTACCGTGAGGGAAAGATGC
AAAGAACTTTGAAAAGAGAGTTAAAGAGTACCTGAAATTGCTGAAAGGGAAGCGAAGGAAATCAGTGA-AGGTCTA-GTT
GCATTTTCTTGTTTGC--TTGCAG-GCGAGACGCTGTGACG--GACCGC--GCAACGCTTGGTTGGGTT-GGATTAATTA
-----CCCCAGTGGGAGTT-------GACCTCTG---AGGGAACA------------ATTTGACC-TGAC-TGAG-----
TT---GGTGCAAAATGG-TTTTCTTCTCCCCGT
>Gomphonema_sp._CH026 Concatenation of 2 sequences
AAACTGCG-AATGGCTCATTATATCAGTTATAGTTTATTTGATAGTCCCTT-ACTACTTGG-A--TAACCGTAGTAATTC
TAGAGCTAATACATGCATCAAT-ACCCTTCTCGGG-TA-----GTATTTATTAGA-TTGAAACCAACCCCTTT--GGGGT
GATGTGGTGATTCATAATAAGTTTGCGAATCGCATGACTT--TGTCGGCGATGGATCATTCAAG-TTTCTG-CCCTATCA
GCTTTGGATGGTAGGGTATTGGCCTACCATGGCTTTAACGGGTAACGGAGGATTAGGGTTTGATTCCGGAGAGGGAGCCT
-GAGAGACGGCTACCACATCCAAGGAAGGCAGCAGGCGCGTAAATTACCCAATCCTGACACAGGGAGGTAGTGACAATAA
ATAACAATGCCGGGCC--TTTCAGGTCTGGCACTTGGAATGAGAACAACTCAAACCACTTATCGAGGATCAATTGGAGGG
CAAG-TCTGGTGCCAGCAGCCGCGGTAATTCCAGCTCCAATAGCGTATATTAAAG-TTGTTGCAGTTAAAAAGCTCGTAG
-TTGGATTTGTGGCAGTGCCATCC-TTGGG--AGG-AATTCGTGTGGCATTAGGTTGTTGCATG-GGGGATACTCAA-CT
TTTACTGTGAAAAAATCAGCGCGTT-C-A-AAGCAAGCTT-ATGCTCTTGAATGTATTAGCATGGAATAATAAGATAGGA
CCGTAGTACTATTTTGTTGG-TTTGCGTATTTCGGTAATGGTTAATAGGGATAGTTG-GGGGTATT-CGTATTCCATTGT
CAGAGGTGAAATTCTTGGATTTTTGGAAGACGAACTAC-TGCGAAAGCATTTACC-AA--GGATGTTTTCATTAATCAAG
AACGAAAGTTAGGGGATCGAAGATGATTAGATACCATCGTAGTCTTAACCATAAACTATGCCGACAAGGGATTGGTGGGG
-TTTCGTAA-TGTCTCCATCAGCACCTTAGGAGAAATCA-TAAGTCTTTGGGTTCCGGGGGGAGT-ATGGTCGCAAGGCT
GAAACTTAAAGAAATTGACGGAAGGGCACCACCAGGAGTGGAGCC-TGCGGCTTAATTTGACTCAACACGGGGAAACTTA
CCAGGTCCAGACATAGTGA-GGATTGACAGATTGA-GAGCTC-TTTCTTGATTCTATGGGTGGTGGTGCATGGCCGTTCT
TAGTTGGTG-GAGTGATTTGTCTGGTTAATTCCGTTAACGA--ACGAGACCGCTGCCTGCTAAATAGCTC----GGTGAG
TGAT-TTTCA-CTGAC-TTGA-GCTTCTTAGAGGGACGTGCATTTTTTT-AGATGCA-GGAAGATAGCGGCAATAACAGG
TCTGTGATGCCCTTAGATGTTCTGGGCCGCACGCGCGCTACACTGATGTGTTC-AACG-A--GT-TTTTCCTTGGCTG-A
GAAGCCTGGGCAATCTTGTGAACTCGCATCGTGATAGGGATAGATTATTGCAATTATTGATCTTGAACGAGGAATTCCTA
GTAGACGCAGAT-CATCAATCTGCGTCGATTACGTCCCTGCCCTTTGTACACACCGCC-----------TTAATAAGCGG
AGGAAAAGAAACTAACAA-GGATTCCCTCAGTAAGGGCGACTGAAGCGGGA-AGAGCTCATGATGTGAATCGGTGT----
TTCG---------GCACTGAATTGTGGTCTATAGATTCT-TGCATT-AAT--GG-CYGGGTTAAG-TCTCTTGGAATAGA
GCGGCATAGAGGGTGAGACCCCCGTGAACCTGGACTTTAGAGTGAG-TATCGACGAGTCGAGTTGTTTGGGATTGCAGCT
CAAAGTGGGAGGTAAATTCCTTCTAAAGCTAAATATGGGCGAGACACCGATAGTGTACAAGTACCGTGAGGGAAAGATGC
AAAGAACTTTGAAAAGAGAGTTAAAGAGTACCTGAAATTGCTGAAAGGGAAGCGAAGGAAATCAGTGA-AGGTTTA-GTT
GCATTTTCTTGTTTGC--TTGCAG-GCGAGACGCTGTGACG--AGCCGT--GCAACGCTTGATTGGGAT-GGATTAATTA
-----CCCCAGTGGGAGTT-------GACCTCTG---AGGGAACA------------ATTTGACC-TGAT-TGAG-----
TT---GGTGCAAAATGG-TTTTCTTCTCCCCGT
>Gomphonema_sp._CH027 Concatenation of 2 sequences
AAACTGCG-AATGGCTCATTATATCAGTTATAGTTTATTTGATAGTCCCTT-ACTACTTGG-A--TAACCGTAGTAATTC
TAGAGCTAATACATGCATCAAT-ACCCTTCTCGGG-TA-----GTATTTATTAGA-TTGAAACCAACCCCTTT--GGGGT
GATGTGGTGATTCATAATAAGTTTGCGAATCGCATGACCT--AGTCGGCGATGGATCATTCAAG-TTTCTG-CCCTATCA
GCTTTGGATGGTAGGGTATTGGCCTACCATGGCTTTAACGGGTAACGGAGGATTAGGGTTTGATTCCGGAGAGGGAGCCT
-GAGAGACGGCTACCACATCCAAGGAAGGCAGCAGGCGCGTAAATTACCCAATCCTGACACAGGGAGGTAGTGACAATAA
ATAACAATGCCGGGCC--TTTCAGGTCTGGCACTTGGAATGAGAACAACTCAAACCACTTATCGAGGATCAATTGGAGGG
CAAG-TCTGGTGCCAGCAGCCGCGGTAATTCCAGCTCCAATAGCGTATATTAAAG-TTGTTGCAGTTAAAAAGCTCGTAG
-TTGGATTTGTGGCCGTGCCATCT-TTGGG--AGG-AACTTGTGTGGCATTAGCTTGTCGCACA-AGGGATACTCAA-CG
TTTACTGTGAAAAAATCAGCGCGTT-C-A-AAGCAAGCTT-ATGCTG-TGAATGTATTAGCATGGAATAATAAGATAGGA
CCTTGGTACTATTTTGTTGG-TTTGTGCACCGAGGTAATGATTAATAGGGACAGTTG-GGGGTATT-CGTATTCCATTGT
CAGAGGTGAAATTCTTGGATTTTTGGAAGACGAACTAC-TGCGAAAGCATTTACC-AA--GGATGTTTTCATTAATCAAG
AACGAAAGTTAGGGGATCGAAGATGATTAGATACCATCGTAGTCTTAACCATAAACTATGCCGACAAGGGATTGGTAGAG
-TTTCGTAA-TGTCTCTATCAGCACCTTAGGAGAAATCA-TAAGTCTTTGGGTTCCGGGGGGAGT-ATGGTCGCAAGGCT
GAAACTTAAAGAAATTGACGGAAGGGCACCACCAGGAGTGGAGCC-TGCGGCTTAATTTGACTCAACACGGGGAAACTTA
CCAGGTCCAGACATAGTGA-GGATTGACAGATTGA-GAGCTC-TTTCTTGATTCTATGGGTGGTGGTGCATGGCCGTTCT
TAGTTGGTG-GAGTGATTTGTCTGGTTAATTCCGTTAACGA--ACGAGACCGCTGCCTGCTAAATAGTTC----GGTTAG
TGAT-TTTCA-CTGGC-TTGA-GCTTCTTAGAGGGACGTGCATAATTTT-AAATGCA-GGAAGATAGCGGCAATAACAGG
TCTGTGATGCCCTTAGATGTTCTGGGCCGCACGCGCGCTACACTGATGTGTTC-AACG-A--GT-TTTTCCTTGGCTG-A
GAAGCCTGGGCAATCTTTTGAACTCGCATCGTGATAGGGATAGATTATTGCAATTATTGATCTTGAACGAGGAATTCCTA
GTAGACGCAAAT-CATCAATTTGCGTCGATTACGTCCCTGCCCTTTGTACACACCGCC-----------TTAATAAGCGG
AGGAAAAGAAACTAACTA-GGATTCCCTCAGTAAGGGCGACTGAAGCGGGA-AGAGCTCATAATGTGAATCGGTGT----
TTCG---------GCACTGAATTGTGGTCTATAGATTTT-CACGCT-ACT--GA-CTGGGTTAAG-TCCCTTGGAATAGG
GCGGCATAGAGGGTGAGACCCCCGTGAACCTGGACTTTGGAGTGGA-TTTCAACGAGTCGAGTTGTTTGGGATTGCAGCT
CTAAGTGGGAGGTAAATTCCTTCTAAAGCTAAATATGGGCGAGACACCGATAGTGTACAAGTACCGTGAGGGAAAGATGC
AAAGAACTTTGAAAAGAGAGTTAAAGAGTACCTGAAATTGCTGAAAGGGAAGCGAAGGAAACTAGTGA-TGGTCCT-GTA
GCATTTTCTCGTTGGC--TTGCTG-GCGAGACGCTGTTGCG--GACCGT--GCAACAGTTGGTTGGGGT-GGACCTAGTA
-----CCCCGCAGGTTGTT-------AACCTGTG---AAGGAATG------------GTCTAGCT-CGAC-TGAG-----
TT---GGGGCAAAATGG-TTTTCTTCTCCCCGT
>Gomphonema_subclavatum_FD98 Concatenation of 2 sequences
AAACTGCG-AATGGCTCATTATATCAGTTATAGTTTATTTGATAGTCCCTT-ACTACTTGG-A--TAACCGTAGTAATTC
TAGAGCTAATACATGCATCAAT-ACCCTTCTCGGG-TA-----GTATTTATTAGA-TTGAAACCAACCCCTTC--GGGGT
GATGTGGTGATTCATAATAAGTTTGCGAATCGCATGACTT--TGTCGGCGATGGATCATTCAAG-TTTCTG-CCCTATCA
GCTTTGGATGGTAGGGTATTGGCCTACCATGGCTTTAACGGGTAACGGAGGATTAGGGTTTGATTCCGGAGAGGGAGCCT
-GAGAGACGGCTACCACATCCAAGGAAGGCAGCAGGCGCGTAAATTACCCAATCCTGACACAGGGAGGTAGTGACAATAA
ATAACAATGCCGGGCC--TTATAGGTCTGGCACTTGGAATGAGAACAACTCAAACCACTTATCGAGGATCAATTGGAGGG
CAAG-TCTGGTGCCAGCAGCCGCGGTAATTCCAGCTCCAATAGCGTATATTAAAG-TTGTTGCAGTTAAAAAGCTCGTAG
-TTGAATTTGTGGCAGTGCCATCC-TTGGG--AGG-AATTCGTGTGGCATTAGGTTGTTGCATG-GGGGATACTCAA-CT
TTTACTGTGAAAAAATCAGCGCGTT-C-A-AAGCAAGCTT-ATGCTCTTGAATGTATTAGCATGGAATAATAAGATAGGA
CTTTAGTACTATTTTGTTGG-TTTGCGTACAAAAGTAATGATTGATAGGGATAATTG-GGGGTTTT-CGTATTCCATTGT
CAGAGGTGAAATTCTTGGATTTTTGGAAGACGAACTAC-TGCGAAAGCATTAACC-AA--GGATGTTTTCATTAATCAAG
AACGAAAGTTAGGGGATCGAAGATGATTAGATACCATCGTAGTCTTAACCATAAACTATGCCGACAAGGGATTGGTGGGG
-TTTCGTAA-TGTCTCCATCAGCACCTTAGGAGAAATCA-TAAGTCTTTGGGTTCCGGGGGGAGT-ATGGTCGCAAGGCT
GAAACTTAAAGAAATTGACGGAAGGGCACCACCAGGAGTGGAGCC-TGCGGCTTAATTTGACTCAACACGGGGAAACTTA
CCAGGTCCAGACATAGTGA-GGATTGACAGATTGA-GAGCTC-TTTCTTGATTCTATGGGTGGTGGTGCATGGCCGTTCT
TAGTTGGTG-GAGTGATTTGTCTGGTTAATTCCGTTAACGA--ACGAGACCGCTGCCTGCTAAATAGCTC----GGTGAG
TGAT-TTTCA-CTGAC-TTGA-GCTTCTTAGAGGGACGTGCATTTTTTT-AGATGCA-GGAAGATAGCGGCAATAACAGG
TCTGTGATGCCCTTAGATGTTCTGGGCCGCACGCGCGCTACACTGATGTGTTC-ACCA-A--GT-TTTTCCTTGGCTGAA
GAAGGCTGGGCAATCTTTTGAACTCGCATCGTGATAGGGATAGATTATTGCAATTATTGATCTTGAACGAGGAATTCCTA
GTAGACGCAGAT-CATCAATCTGCGTCGATTACGTCCCTGCCCTTTGTACACACCGCCCGTCGCACCTATTAATAAGCGG
AGGAAAAGAAACTAACAA-GGATTCCCTCAGTAAGGGCGACTGAAGCGGGA-AGAGCTCATGATGTGAATCGGTGT----
TTCG---------GCACTGAATTGTGGTCTATAGATTCT-TGCATT-AAT--GG-CTGGGTTAAG-TCTCTTGGAATAGA
GCGGCATAGAGGGTGAGACCCCCGTGAACCTGGACTTTAGAGCGAG-TTTCAACGAGTCGAGTTGTTTGGGATTGCAGCT
CAAAGTGGGAGGTAAATTCCTTCTAAAGCTAAATATGGGCGAGACACCGATAGTGTACAAGTACCGTGAGGGAAAGATGC
AAAGAACTTTGAAAAGAGAGTTAAAGAGTACCTGAAATTGCTGAAAGGGAAGCGAAGGAAATCAGTGA-AGGTCTA-GTT
GCATTTTCTTGTTTGC--TTGCAG-GCGAGACGCTGTGACG--GACCGC--GCAACGCTTGATTGGGTT-GGATTAATTA
-----CCCCAGTGGGAGTT-------GACCTCTG---AGGGAACA------------ATTTGACC-TGAT-TGAG-----
TT---GGTGCAAAATGG-TTTTCTTCTCCCCGT
>Gomphonema_truncatum Concatenation of 2 sequences
AAACTGCG-AATGGCTCATTATATCAGTTATAGTTTATTTGATAGTCCCTT-ACTACTTGG-A--TAACCGTAGTAATTC
TAGAGCTAATACATGCATCAAT-ACCCTTCTCGGG-TA-----GTATTTATTAGA-TTGAAACCAACCCCTTC--GGGGT
GATGTGGTGATTCATAATAAGTTTGCGAATCGCATGACCT--AGTCGGCGATGGATCATTCAAG-TTTCTG-CCCTATCA
GCTTTGGATGGTAGGGTATTGGCCTACCATGGCTTTAACGGGTAACGGAGGATTAGGGTTTGATTCCGGAGAGGGAGCCT
-GAGAGACGGCTACCACATCCAAGGAAGGCAGCAGGCGCGTAAATTACCCAATCCTGACACAGGGAGGTAGTGACAATAA
ATAACAATGCCGGGCC--TTTCAGGTCTGGCACTTGGAATGAGAACAACTCAAACCACTTATCGAGGATCAATTGGAGGG
CAAG-TCTGGTGCCAGCAGCCGCGGTAATTCCAGCTCCAATAGCGTATATTAAAG-TTGTTGCAGTTAAAAAGCTCGTAG
-TTGGATTTGTGGCTGTGCCATCT-TTGGG--AGG-AATTCGTGTGGCATTAGCTTGTTGCATG-GGGGATACTCAA-CG
TTTACTGTGAAAAAATCAGCGCGTT-C-A-AAGCAAGCTT-ATGCTG-TGAATGTATTAGCATGGAATAATAAGATAGGA
CCTTGGTACTATTTTGTTGG-TTTGTGCACCGAGGTAATGATTAATAGGGACAGTTG-GGGGTATT-CGTATTCCATTGT
CAGAGGTGAAATTCTTGGATTTTTGGAAGACGAACTAC-TGCGAAAGCATTTACC-AA--GGATGTTTTCATTAATCAAG
AACGAAAGTTAGGGGATCGAAGATGATTAGATACCATCGTAGTCTTAACCATAAACTATGCCGACAAGGGATTGGTAGAG
-TTTCGTAA-TGTCTCTATCAGCACCTTAGGAGAAATCA-TAAGTCTTTGGGTTCCGGGGGGAGT-ATGGTCGCAAGGCT
GAAACTTAAAGAAATTGACGGAAGGGCACCACCAGGAGTGGAGCC-TGCGGCTTAATTTGACTCAACACGGGGAAACTTA
CCAGGTCCAGACATAGTGAGGGATTGACAGATTGA-GAGCTC-TTTCTTGATTCTATGGGTGGTGGTGCATGGCCGTTCT
TAGTTGGTG-GAGTGATTTGTCTGGTTAATTCCGTTAACGA--ACGAGACCGCTGCCTGCTAAATAGCTC----GGTTAG
TGAT-TTTCA-CTGGC-TTGA-GCTTCTTAGAGGGACGTGCATAATTTT-AAATGCA-GGAAGATAGCGGCAATAACAGG
TCTGTGATGCCCTTAGATGTTCTGGGCCGCACGCGCGCTACACTGATGTGTTC-AACG-A--GT-TTTTCCTTGGCTG-A
GAAGCCTGGGCAATCTTTTGAACTCGCATCGTGATAGGGATAGATTATTGCAATTATTGATCTTGAACGAGGAATTCCTA
GTAGACGCAAAT-CATCAATTTGCGTCGATTACGTCCCTGCCCTTTGTACACACCGCCCGTCGCACCTATTAATAAGCGG
AGGAAAAGAAACTAACAA-GGATTCCCTCAGTAAGGGCGACTGAAGCGGGA-AGAGCTCATAATGTGAATCGGTGT----
TTCG---------GCACTGAATTGTGGTCTATAGATTCT-CACACT-ACT--GG-CTGGGTTAAG-TCCCTTGGAATAGG
GCGGCATAGAGGGTGAGACCCCCGTGAACCTGGACTTTGGAGTGAG-TTTCAACGAGTCGAGTTGTTTGGGATTGCAGCT
CTAAGTGGGAGGTAAATTCCTTCTAAAGCTAAATATGGGCGAGACACCGATAGTGTACAAGTACCGTGAGGGAAAGATGC
AAAGAACTTTGAAAAGAGAGTTAAAGAGTACCTGAAATTGCTGAAAGGGAAGCGAAGGAAACTAGTGA-TGGTCCT-GTA
GCATTTTCTTGTTGGC--TTGCTG-GCAAGACGCTGTTACG--GACCGC--GCAACACTTGGTTGAGAT-AGATCCAGTA
-----CCTCATTTGTCGTT-------GACATTTG----ATGGAAAG-----------GTTTGACT-TGAC-TGAG-----
CT---GGGGCTAAATGG-TTTTCTTCTCCCCG-
>Halamphora_normannii Concatenation of 2 sequences
AAACTGCG-AATGGCTCATTATATCAGTAATAGTTTATTTGATAGTCCCTC-ACTACTTGG-A--TAACCGTAGTAATTC
TAGAGCTAATACATGCGTTGAT-ACCCTTCCGGGG-TA-----GTATTTATTAGA-TTGAAACCAACCCCTCC--GGGGT
GATGTGGTGAATCATGATAAGCTTGCGGATCGCCGG---------TGGCGATGGATCATTCAAG-TTTCTG-CCCTATCA
GCTTTGGACGGTAAGGTATTGGCTTACCGTGGCTTTAACGGGTAACGGGGAATTAGGGTTCGATTCCGGAGAGGGAGCCT
-GAGAGACGGCTACCACATCCAAGGAAGGCAGCAGGCGCGTAAATTACCCAATCTTGACACAAGGAGGTAGTGACAATAA
ATAACAATGCCGGGCC-TTTATAGGTCTGGCAATTGGAATGAGAACAATTTAAACCCCTTATCGAGTATCAATTGGAGGG
CAAG-TCTGGTGCCAGCAGCCGCGGTAATTCCAGCTCCAATAGCGTATATTAAAG-TTGTTGCAGTTAAAAAGCTCGTAG
-TTGGATTTGTGGCGGTCCCATCC-TTGGG--TGG-ATCCTGTGTGGCATTAGGTTGTCGCGCA-GGGGATGCCCAT-CG
TTTACTGTGAAAAAATTAGAGTGTT-C-A-AAGCAGGCTT-ATGCTGTTGAATATATTAGCATGGAATAATGAGATAGGT
CCTTGGTACTATTTTGTTGG-TTTGCGCACCGAGGGAATGGTTAATAGGGACAGTTG-TGGGTATT-CGTATTCCATTGT
CAGAGGTGAAATTCTTGGATTTCTGGAAGACGAACTAA-TGCGAAAGCATTTACC-AA--GGATGTTTTCATTAATCAAG
AACGAAAGTTAGGGGATCGAAGATGATTAGATACCATCGTAGTCTTAACCATAAACTATGCCGACAAGGGATTGGCGGGG
-TTTCGTTA-CGTCTCCGTCAGCACCTTAGGAGAAATCA-CAAGTTTTTGGGTTCCGGGGGGAGT-ATGGTCGCAAGGCT
GAAACTTAAAGAAATTGACGGAAGGGCACCACCAGGAGTGGAGCC-TGCGGCTTAATTTGACTCAACACGGGAAAACTTA
CCAGGTCCAGACATAGTGA-GGATTGACAGATTGA-GAGCTC-TTTCTTGATTCTATGGGTGGTGGTGCATGGCCGTTCT
TAGTTGGTG-GAGTGATTTGTCTGGTTAATTCCGTTAACGA--ACGAGACCCCTGCCTGCTAAATAGTCC----TTTGAG
TGATTTTTCA-CTGAT-TCGG-GCTTCTTAGAGGGACGTGCATTCTATT-AGATGCA-GGAAGATAGGGGCAATAACAGG
TCTGTGATGCCCTTAGATGTTCTGGGCCGCACGCGCGCTACACTGATGCATTC-AACG-A--GT--AT-CCTTGGCCG-A
GAGGCTTGGGCAATCTTTTAAACGTGCATCGTGATAGGGATAGATTATTGCAATTATTAATCTTGAACGAGGAATTCCTA
GTAAACGCAGAT-CATCAATCTGCATTGATTACGTCCCTGCCCTTTGTACACACCGCCCGTCGCACCTATAATTAAGCGG
AGGAAAAGAAACTAACCA-GGATTGTCTCAGTAAGGGCGACTGAAGCGACA-ATAGCTCACCATGTGAATCTGCCT----
-------------TGGCCGAATTGTGGTCT-----CACT-TGCGTT-ACG--AG-CTGGGCCAAG-TCCGTTGGAATACG
GCAGCCAAGAGGGTGAGACTCCCGTGTGCCCGGCCCTTGAAGCGAG-TGTCGTCGAGTCGAGTTGTTTGGGATTGCAGCT
CTAAGCGGATGGTAAATTCCATCGAAGGCTAAATACTGGTGGGAGACCGATAGCGTACAAGTACCGTGAGGGAAAGATGC
AAAGAAGCGCGAAAGCGCTGTTAAAGAGTACCTGAACTTGCTGAAACGGAAGCGAAGGAAACCAGTGC-CAGCTGC-GTC
ATACTTTCCCATTTGC--TTGCGA-GTGGGGCGCTGTGGCC--AGCGTT--GTCAGAACTAGTGGGAGG-GTACGGAAGA
----GCGCG-GTGGGAGAT-------GACCTCCGTTGCATGCGTGC---------------CATC-TGAC-TGAG---GT
TG------ACGAAATGG-TTTCCTTCTTCCCG-
>Hippodonta_capitata Concatenation of 2 sequences
AAACTGCG-AACGGCTCATTATATCAGTTATAATTTATTTGATAGTCCCTT-ACTACTTGG-A--TAACCGTAGTAATTC
TAGAGCTAATACATGCGTCAAT-ACCCTTCTGGGG-TA-----GTATTTATTAGA-TGGAAACCAACCCCTTC--GGGGT
GATGTGGTGAATCATAATAAGCTTGCGGATCGCATGGCTTC-GGCCGGCGATGGATCATTCAAG-TTTCTG-CCCTATCA
GCTTTGGATGGTAGGGTATTGGCCTACCATGGCTTTAACGGGTAACGGGAAATTAGGGTTTGATTCCGGAGAGGGGGCCT
-GAGAGATGGCCACCACATCCAAGGAAGGCAGCAGGCGCGTAAATTACCCAATACTGACACAGTGAGGTAGTGACAATAA
ATAACAATGCCGGGCC-TTTATAGGTCTGGCAATTGGAATGAGAACAATTCAAATCCATTATCGAGGATCAATTGGAGGG
CAAG-TCTGGTGCCAGCAGCCGCGGTAATTCCAGCTCCAATAGCGTATATTAAAG-TTGTTGCAGTTAAAAAGCTCGTAG
-TTGGATTTGTGGTTTGTCCATCC-TTGGG--TGG-AACCTGTGTGGCATTAGGTTGTCGTGCA-GGGGATGCCCAT-CG
TTTACTGTGAAAAAATTAGAGTGTT-C-A-AAGCAGGCTT-ATGCCGTTGAATATATTAGCATGGAATAATGAGATAGGA
CTTTTTCGCTATTTTGTTGG-TTTGCGCGAAGAGGTAATGATTAATAGGGACAGTTG-GGGGTATT-CGTATTCCATTGT
CAGAGGTGAAATTCTTGGATTTCTGGAAGACGAACTAC-TGCGAAAGCATTTACC-AA--GGATGTTTTCATTAATCAAG
AACGAAAGTTAGGGGATCGAAGATGATTAGATACCATCGTAGTCTTAACCATAAACTATGCCGACAAGGGATTGGTGGAG
-TCTCGTTA-CGTCTCCATCAGCACCTTATGAGAAATCA-CAAGTCTTTGGGTTCCGGGGGGAGT-ATGGTCGCAAGGCT
GAAACTTAAAGAAATTGACGGAAGGGCACCACCAGGAGTGGAGCC-TGCGGCTTAATTTGACTCAACACGGGAAAACTTA
CCAGGTCCAGACATAGTGA-GGATTGACAGATTGA-GAGCTC-TTTCTTGATTCTATGGGTGGTGGTGCATGGCCGTTCT
TAGTTGGTG-GAGTGATTTGTCTGGTTAATTCCGTTAACGA--ACGAGACCGCTGCCTGCTAAATAGCCC----AGTGAG
TGAATTTTCA-CTGACTGCTG-GCTTCTTAGAGGGACGTGCATTCTATT-AGATGCA-GGAAGATAGCGGCAATAACAGG
TCTGTGATGCCCTTAGATGTCCTGGGCCGCACGCGCGCTACACTGATGCACTC-AACG-A--GT-TCTACCTTGGCCG-A
GAGGCCTGGGCAATCTTTTGAACGTGCATCGTGATAGGGATAGATTATTGCAATTTTTAATCTTGAACGAGGAATTCCTA
GTAAACGCAGAT-CATCAATCTGCATTGATTACGTCCCTGCCCTTTGTACACACCGCCCGTCGCACCTATTATTAAGCGG
AGGAAAAGAAACTAACCA-GGATTCCCTCAGTAAGGGCGACTGAAGGGGGA-AGAGCTCAGAATGTGAATCTGCGC----
CTCG---------GCGCCGAATTGTGATCTGCCGACTTG-AGCGTT-ATT--GG-CCGGGCTAAG-TCCCTTGGAACAGG
GCAGCAGAGAGGGTGAGACTCCCGTCCGCCTGGCCTTTGGAGCTTGATGTCTAAGAGTCGAGTTGTTTGGGATTGCAGCT
CAAAGTGGGTGGTAAATTCCATCTAAAGCTAAATACTGGTGGGAGACCGATAGCGTACAAGTACCGTGAGGGAAAGATGC
AAAGAACTTTGAAAAGAGAGTTAAAGAGTACCTGAAATTGCTGAAAGGGAAGCGAAGGAAACCAGTGC-CTGTCGA-GTC
ATATTTCTCCCTCCGC--TTGCGG-GTGGGGCGCTGTGTCTTGGCTAGT--GTCAGGCTTGGTTGGGCC-GGCTGGAATC
----GCGCA-GTGAGAGTT-------GATCACTG---CATGTCTGC-----------AGCGGGCT-TGAC-TGAG---GT
TG------ACGAAATGG-TTTTCTTTACCCCG-
>Mayamaea_atomus_var._atomus Concatenation of 2 sequences
AAACTGCG-AACGGCTCATTATATCAGTTATAGTTTATTTGATAGTCCCTT-ACTACTTGG-A--TAACCGTAGTAATTC
TAGAGCTAATACATGCGTCAAT-ACCGTTCTGCGG-TA-----GTATTTATTAGA-TGGAAACCTTCCGCTTC--GGCGT
GATGTGGTGATTCATAATAAGTTTGCGGATCGCATGGCTC--TGCCGGCGATGGATCATTCAAG-TTTCTG-CCCTATCA
GCTTTGGATGGTAGTGTATTGGACTACCATGGCTTTAACGGGTAACGGAGGATTAGGGTTTGATTCCGGAGAGGGGGCCT
-GAGAGATGGCCACCACATCCAAGGAAGGCAGCAGGCGCGTAAATTACCCAATTTCGACACGAAGAGGTAGTGACAATAA
ATAACAATGCCGGGCC-TTGTTAGGTCTGGCAATTGGAATGAGAACAATTTAAATCCATTATCGAGGATCAATTGGAGGG
CAAG-TCTGGTGCCAGCAGCCGCGGTAATTCCAGCTCCAATAGCGTATATTAAAG-TTGTTGCAGTTAAAAAGCTCGTAG
-TTGGATTTGTGGTGGCGCCATCC-TTGGG--TGG-AACCTGTGTGGCATTAGGTTGTCGTGCA-GGGGATGCCCAT-CG
TTTACTGTGAAAAAATTAGAGTGTT-C-A-AAGCAGGCTT-ATGCCGTTGAATATATTAGCATGGAATAATAAGATAGGC
CTTTGGTACTATTTTGTTGG-TTTGCGCACCAAAGGAATGATTAATAGGGACAGTTG-GGGCTCTT-CGTATTCCATTGT
CAGAGGTGAAATTCTTGGATTTCTGGAAGACGAACTAC-TGCGAAAGCATTGAGC-AA--GGATGTTTTCATTAATCAAG
AACGAAAGTTAGGGGATCGAAGATGATTAGATACCATCGTAGTCTTAACCATAAACTATGCCGGTTAGGGATTGGCAGGG
-TTTCGTTA-CGTCTCTGTCAGCACCTTATGAGAAATCATTAAACTTTTGGGTTCCGGGGGGAGT-ATGGTCGCAAGGCT
GAAACTTAAAGAAATTGACGGAAGGGCACCACCAGGAGTGGAGCT-TGCGGCTTAATTTGACTCAACACGGGAAAACTTA
CCAGGTCCAGACATAGTGA-GGATTGACAGATTGA-GAGCTC-TTTCTTGATTCTATGGGTGGTGGTGCATGGCCGTTCT
TAGTTGGTG-GAGTGATTTGTCTGGTTAATTCCGTTAACGA--ACGAGACCGCTGCCTGCTAAATAGTCC----CGCGAG
TGAT-TTTCA-CTGGC-GCGG-ACTTCTTAGAGGGACGTGCATTCTATT-AGATGCA-GGAAGATAGCGGCAATAACAGG
TCTGTGATGCCCTTAGATGTCCTGGGCCGCACGCGCGCTACACTGATGCATTC-AACG-A--GT-GTTTCCTTGGCCG-A
GAGGCCTGGGCAATCTTTTGAACGTGCATCGTGATAGGGATAGATTATTGCAATTATTAATCTTGAACGAGGAATTCCTA
GTAAACGCAACT-CATCAAGTTGCATTGATTACGTCCCTGCCCTTTGTACACACCGCCCGTCGCACCTATAACTAAGCGG
AGGAAAAGAAACTAACCA-GGATTCCGTCAGTAAGGGCGACTGAAGCCGGA-ATAGCTCACCATGTGAATCTGCGC----
GCCAT--------GCGCCGAATTGTGGTCTGGAGACGCGACACGTT-ACT--GG-CCGGGCCAAG-TCCCTTGGAACAGG
GCAGCTGAGAGGGTGAGACTCCCGTCCGCCTGGCCTCTGGAGTGTGGCATCGACGAGTCGAGTTGTTTGGGATTGCAGCT
CTAAGTGGGTGGTAAATTCCATCTAAAGCTAAATATTGGTGGGAGACCGATAGCGAACAAGTACCGTGAGGGAAAGATGC
AAAGAACTTTGAAAAGAGAGTTAAAGAGTACCTGAAATCGCTGAAACGGAAGCGAAGGAAACCAGTGG-TAGCTGC-GTC
ATACTTCCCAGTCCGC--GTGCGG-GTTGGGCGCTGTGGCC--AGCGTG--GTCAGGCTTGGTGTGGAC-GGTCGGACCC
----GCGTC-GAGGGAGTT-------GCCCTCGG---CATGTCTGC-----------GACTGTCT-GGAC-CGAG---GC
TG------GCGAAATGG-TTTTCTTTACCCC--
>Mayamaea_atomus_var._permitis_AT-101Gel04 Concatenation of 2 sequences
AAACTGCG-AACGGCTCATTATATCAGTTATAGTTTATTTGATAGTCCCTT-ACTACTTGG-A--TAACCGTAGTAATTC
TAGAGCTAATACATGCGTCAAT-ACCGTTCTGCGG-TA-----GTATTTATTAGA-TGGAAACCTTCCGCTTC--GGCGT
GATGTGGTGATTCATAATAAGTTTGCGGATCGCATGGCTT--TGCCGGCGATGGATCATTCAAG-TTTCTG-CCCTATCA
GCTTTGGATGGTAGTGTATTGGACTACCATGGCTTTAACGGGTAACGGAGGATTAGGGTTTGATTCCGGAGAGGGGGCCT
-GAGAGATGGCCACCACATCCAAGGAAGGCAGCAGGCGCGTAAATTACCCAATTTCGACACGAAGAGGTAGTGACAATAA
ATAACAATGCCGGGCC-TTGTTAGGTCTGGCAATTGGAATGAGAACAATTTAAATCCATTATCGAGGATCAATTGGAGGG
CAAG-TCTGGTGCCAGCAGCCGCGGTAATTCCAGCTCCAATAGCGTATATTAAAG-TTGTTGCAGTTAAAAAGCTCGTAG
-TTGGATTTGTGGCGGCGCCATCC-TTGGG--TGG-AACCTGTGTGGCATTAGGTTGTCGTGCA-GGGGATGCCCAT-CG
TTTACTGTGAAAAAATTAGAGTGTT-C-A-AAGCAGGCTT-ATGCCGTTGAATATATTAGCATGGAATAATAAGATAGGC
CTTTGGTACTATTTTGTTGG-TTTGCGCACCAAAGGAATGATTAATAGGGACAGTTG-GGGCTCTT-CGTATTCCATTGT
CAGAGGTGAAATTCTTGGATTTCTGGAAGACGAACTAC-TGCGAAAGCATTGAGC-AA--GGATGTTTTCATTAATCAAG
AACGAAAGTTAGGGGATCGAAGATGATTAGATACCATCGTAGTCTTAACCATAAACTATGCCGGTTAGGGATTGGCAGGG
-TTTCGTTT-CGTCTCTGTCAGCACCTTATGAGAAATCATTAAACTTTTGGGTTCCGGGGGGAGT-ATGGTCGCAAGGCT
GAAACTTAAAGAAATTGACGGAAGGGCACCACCAGGAGTGGAGCT-TGCGGCTTAATTTGACTCAACACGGGAAAACTTA
CCAGGTCCAGACATAGTGA-GGATTGACAGATTGA-GAGCTC-TTTCTTGATTCTATGGGTGGTGGTGCATGGCCGTTCT
TAGTTGGTG-GAGTGATTTGTCTGGTTAATTCCGTTAACGA--ACGAGACCGCTGCCTGCTAAATAGTCC----CGCGAG
TGAT-TTTCA-CTGGT-GGGG-ACTTCTTAGAGGGACGTGCATTCTATT-AGATGCA-GGAAGATAGCGGCAATAACAGG
TCTGTGATGCCCTTAGATGTCCTGGGCCGCACGCGCGCTACACTGATGCATTC-AACA-A--GT-GTTTCCTTGGCCG-A
GAGGCCTGGGCAATCTTTTTAACGTGCATCGTGATAGGGATAGATTATTGCAATTATTAATCTTGAACGAGGAATTCCTA
GTAAACGCAACT-CATCAAGTTGCATTGATTACGTCCCTGCCCTTTGTACACACCGCCCGTCGCACCTATAATTAAGCGG
AGGAAAAGAAACTAACCA-GGATTCCGTCAGTAAGGGCGACTGAAGCCGGA-CTAGCTCACCATGTGAATCTGCGC----
CTCGT--------GCGCCGAATTGTGGTCTGGAGACTCT-TACATT-AGT--GG-CCGGGCCAAG-TCCCTTGGAACAGG
GCAGCTGAGAGGGTGAGACTCCCGTCCGCCTGGCCTTTGGAGTGAG-TGTCGACGAGTCGAGTTGTTTGGGATTGCAGCT
CTAAGTGGGTGGTAAATTCCATCTAAAGCTAAATATTGGTGGGAGACCGATAGCGAACAAGTACCGTGAGGGAAAGATGC
AAAGAACTTTGAAAAGAGAGTTAAAGAGTACCTGAAATCGCTGAAACGGAAGCGAAGGAAACCAGTGC-CAGCTGC-GTC
ATATTTCCCATTCCGC--TTGCGG-GGTGGGCGCTGTGGCC--AGCGTT--GTCAGGCTTGGTTTGGGT-GGTCAGAATC
----GCGCC-GAGAGAGTT-------GATCTCGG---CATGTCTGT-----------GACTGTCTGGGAC-TGAG-----
---GCTGGGCGAAATGG-TTTTCTTTACCCCG-
>Navicula_gregaria Concatenation of 2 sequences
AAACTGCG-AACGGCTCATTATATCAGTTTTCAAACATTTGATAGTCCCTT-ACTACTTGG-A--TAACCGTAGTAATTC
TAGAGCTAATACATGCGTCAAT-ACCCTTCTGGGG-TA-----GTATTTATTAGA-TAGAAACCAACCGCTTC--GGCGT
GATGTGGTGAATCATAATAAGCTTGCGGATCGCATGGCTTC-GGCTGGCGATGGATCATTCTTG-TTTCTG-CCCTATCA
GCTTTGGATGGTAGGGTATTGGCCTACCATGGCTTTAACGGGTAACGGGAAATTAGGGTTTGGTTCCGGAGAGGGAGCCT
-GAGAGACGGCTACCACATCCAAGGAAGGCAGCAGGCGCGTAAATTACCCAATCCTGACACAGGGAGGTAGTGACAATAA
ATAACAATGCCGGGCC-TTTATAGGTCTGGCAATTGGAATGAGAACAATTTAAATCCCTTATCGAGGATCAATTGGAGGG
CAAG-TCTGGTGCCAGCAGCCGCGGTAATTCCAGCTCCAATAGCGTATATTAAAG-TTGTTGCAGTTAAAAAGCTCGTAG
-TTGGATTTGTGGCGTACCCATCC-TTGGG--TGG-AATCTGTGTGGCATTAGGTTGTCGTGCA-GGGGATGCCCAT-CT
TTTACTGTGAAAAAATTAGAGTGTT-C-A-AAGCAGGCTT-ATGCCGTTGAATATATTAGCATGGAATAATAAGATAGGA
CTTTGTCGCTATTTTGTTGG-TTTGCGCGATAAGGTAATGATTAATAGGGACAGTTG-GGGGTATT-CGTATTCCATTGT
CAGAGGTGAAATTCTTGGATTTCTGGAAGACGAACTAC-TGCGAAAGCATTTACC-AA--GGATGTTTTCATTAATCAAG
AACGAAAGTTAGGGGATCGAAGATGATTAGATACCATCGTAGTCTTAACCATAAACTATGCCGACAAGGGATTGGTGGAG
-TCTCGTTA-CGTCTCCATCAGCACCTTATGAGAAATCA-CAAGTCTTTGGGTTCCGGGGGGAGT-ATGGTCGCAAGGCT
GAAACTTAAAGAAATTGACGGAAGGGCACCACCAGGAGTGGAGCC-TGCGGCTTAATTTGACTCAACACGGGAAAACTTA
CCAGGTCCAGACATAGTGA-GGATTGACAGATTGA-GAGCTC-TTTCTTGATTCTATGGGTGGTGGTGCATGGCCGTTCT
TAGTTGGTG-GAGTGATTTGTCTGGTTAATTCCGTTAACGA--ACGAGACCACTGCCTGCTAAATAGCCC----AGTGAG
TGAATCTTCA-CTGACTGCTG-GCTTCTTAGAGGGACGTGCATTCTATC-AGATGCA-GGAGGATAGTGGCAATAACAGG
TCTGTGATGCCCTTAGATGTCCTGGGCCGCACGCGCGCTACACTGATGCATTC-AACG-A--GT-TTTACCTTGGCCG-A
GAGGCCTGGGCAATCTTTTAAACGTGCATCGTGATAGGGATAGATTATTGCAATTATTAATCTTGAACGAGGAATTCCTA
GTAAACGCAGAT-CATCAGTCTGCATTGATTACGTCCCTGCCCTTTGTACACACCGCCCGTCGCACCTATAATTAAGCGG
AGGAAAAGAAACTAACTA-GGATTCCCTCAGTAAGGGCGACTGAAGGGGGA-AGAGCCCAGCATGTGAATCTGCGC----
TTCG---------GCGCCGAATTGTGGTCTGCAGACTCT-GGCACT-ATT--GGATCGGGCTAAG-TCCCTTGGAATAGG
GCAGCATAGAGGGTGAGACTCCCGTCCGCCTGATCCTCTGAGCTGGATGTCAAAGAGTCGAGTTGTTTGGGATTGCAGCT
CAAAGTGGGTGGTAAATTCCATCTAAGGCTAAATATTGGTGGGAAACCGATAGCGTACAAGTACCGTGAGGGAAAGATGC
AAAGAACTTTGAAAAGAGAGTTAAAGAGTACCTGAAATTGCTGAAAGGGAAGCGAAGGAAACCAGTGC-CTGCTGA-GTC
ATATTTCTCGCCTCGC--TTGCGG-GGTGGGCGCTGTGTCTTGGCCTCT--GTCAGGCTTGGTTGGGCT-GGCGGGAATT
----GCGCT-GCAAGAGTT-------GATTGTAG---CATGTCCGC-----------TGTCGGCT-CGAC-TGAG-----
-----GTGACGAAATGG-TTTTCTTTACCCCG-
>Navicula_radiosa Concatenation of 2 sequences
AAACTGCG-AACGGCTCATTATATCAGTTATAATTTATTTGATAGTCCCTT-ACTACTTGG-A--TAACCGTAGTAATTC
TAGAGCTAATACATGCGTCAAT-ACCCTTCTGGGG-TA-----GTATTTATTAGA-TGGAAACCAACCCCTTC--GGGGT
GATGTGGTGAATCATAATAAGCTTGCGGATCGCATGGCTTC-GGCTGGCGATGGATCATTCAAG-TTTCTG-CCCTATCA
GCTTTGGATGGTAGGGTATTGGCCTACCATGGCTTTAACGGGTAACGGGAAATTAGGGTTTGATTCCGGAGAGGGAGCCT
-GAGAGACGGCTACCACATCCAAGGAAGGCAGCAGGCGCGTAAATTACCCAATCCTGACACAGGGAGGTAGTGACAATAA
ATAACAATGCCGGGCC-ATCAATGGTCTGGCAATTGGAATGAGAACAATTTAAATCCCTTATCGAGGATCAATTGGAGGG
CAAG-TCTGGTGCCAGCAGCCGCGGTAATTCCAGCTCCAATAGCGTATATTAAAG-TTGTTGCAGTTAAAAAGCTCGTAG
-TTGGATTTGTGGCGTATCCATCC-TTGGG--TGG-AACCTGTGTGGCATTAGGTTGTCGTGCA-GGGGATGCCCAT-CA
TTTACTGTGAAAAAATTAGAGTGTT-C-A-AAGCAGGCTT-ATGCCGTTGAATATATTAGCATGGAATAATGAGATAGGA
CTTTTTTGCTATTTTGTTGG-TTTGCGCAAAGAGGTAATGATTAATAGGGACAGTTG-GGGGTATT-CGTATTCCATTGT
CAGAGGTGAAATTCTTGGATTTCTGGAAGACGAACTAC-TGCGAAAGCATTTACC-AA--GGATGTTTTCATTAATCAAG
AACGAAAGTTAGGGGATCGAAGATGATTAGATACCATCGTAGTCTTAACCATAAACTATGCCGACAAGGGATTGGTGGAG
-TCTCGTTA-TGTCTCCATCAGCACCTTATGAGAAATCA-CAAGTCTTTGGGTTCCGGGGGGAGT-ATGGTCGCAAGGCT
GAAACTTAAAGAAATTGACGGAAGGGCACCACCAGGAGTGGAGCC-TGCGGCTTAATTTGACTCAACACGGGAAAACTTA
CCAGGTCCAGACATAGTGA-GGATTGACAGATTGA-GAGCTC-TTTCTTGATTCTATGGGTGGTGGTGCATGGCCGTTCT
TAGTTGGTG-GAGTGATTTGTCTGGTTAATTCCGTTAACGA--ACGAGACCACTGCCTGCTAAATAGCCC----AGTGAG
TGAATCTTCA-CTGACTGCTG-GCTTCTTAGAGGGACGTGCATTCTATC-AGATGCA-GGAGGATAGTGGCAATAACAGG
TCTGTGATGCCCTTAGATGTCCTGGGCCGCACGCGCGCTACACTGATGCATTC-AACG-A--GT-TTTACCTTGGCCG-A
GAGGCCTGGGCAATCTTTTAAACCTGCATCGTGATAGGGATAGATTATTGCAATTATTAATCTTGAACGAGGAATTCCTA
GTAAACGCAAAT-CATCAATTTGCATTGATTACGTCCCTGCCCTTTGTACACACCGCCCGTCGCACCTATAATTAAGCGG
AGGAAAAGAAACTAACAA-GGATTCCCTCAGTAAGGGCGACTGAAGGGGGA-AGAGCTCAACATGTGAATCTGCGC----
CTTG---------GCGCCGAATTGTGGTCTGTCGACTCT-GGTGTT-ACT--GG-CCCGGCTAAG-TCCCTTGGAACAGG
GCAGCATAGAGGGTGAGACTCCCGTCCGCCTGGCCTTTGGAACCAGATGTCTCCGAGTCGAGTTGTTTGGGATTGCAGCT
CAAAGTGGGTGGTAAATTCCATCTAAAGCTAAATATTGGTGGGAGACCGATAGCGTACAAGTACCGTGAGGGAAAGATGC
AAAGAACTTTGAAAAGAGAGTTAAAGAGTACCTGAAATTGCTGAAAGGGAAGCGAAGGAAATCAGTGC-TTGCTGA-GTC
ATATTTCTCACCCTGC--TTGCAG-AGTGAGCGCTGTGTCTTAGTGTGT--GTCAGGCTTGGTTAGGCT-TGTTGGAATC
----GCGCA-GTGAGAGTT-------GATCACTG---CATGTCTGC-----------AATAAGCT-TGAC-TGAG---GT
TG------ACAAAATGG-TTTTCTTTACCCCGG
>Navicula_reinhardtii Concatenation of 2 sequences
AAACTGCG-AACGGCTCATTATAACAGTTATAATTTATTTGATAGTCCCTT-ACTACTTGG-A--TAACCGTAGTAATTC
TAGAGCTAATACATGCGTCAAT-ACCCTTCTGGGG-TA-----GTATTTATTAGA-TGGAAACCAACCCCTTC--GGGGT
GATGTGGTGAATCATAATAAGCTTGCGGATCGCATGGCTTC-GGCTGGCGATGGATCATTCAAG-TTTCTG-CCCTATCA
GCTTTGGATGGTAGGGTATTGGCCTACCATGGCTTTAACGGGTAACGGGAAATTAGGGTTTGATTCCGGAGAGGGAGCCT
-GAGAGACGGCTACCACATCCAAGGAAGGCAGCAGGCGCGTAAATTACCCAATCCTGACACAGGGAGGTAGTGACAATAA
ATAACAATGCCGGGCC-TTTAAAGGTCTGGCAATTGGAATGAGAACAATTTAAATCTCTTATCGAGTATCAATTGGAGGG
CAAG-TCTGGTGCCAGCAGCCGCGGTAATTCCAGCTCCAATAGCGTATATTAAAG-TTGTTGCAGTTAAAAAGCTCGTAG
-TTGGATTTGTGGCGTGTCCATCC-TTGGG--TGG-AACCTGTGTGGCATTAGGTTGTCGTGCA-GGGGATGCCCAT-CT
TTTACTGTGAAAAAATTAGAGTGTT-C-A-AAGCAGGCTT-ATGCCGTTGAATATATTAGCATGGAATAATGAGATAGGA
CTTTTTCGCTATTTTGTTGG-TTTGCGCGAAGAGGTAATGATTAATAGGGACAGTTG-GGGGTATT-CGTATTCCATTGT
CAGAGGTGAAATTCTTGGATTTTTGGAAGACGAACTAC-TGCGAAAGCATTTACC-AA--GGATGTTTTCATTAATCAAG
AACGAAAGTTAGGGGATCGAAGATGATTAGATACCATCGTAGTCTTAACCATAAACTATGCCGACAAGGGATTGGTGGAG
-TCTCGTTA-CGTCTCCATCAGCACCTTATGAGAAATCA-CAAGTCTTTGGGTTCCGGGGGGAGT-ATGGTCGCAAGGCT
GAAACTTAAAGAAATTGACGGAAGGGCACCACCAGGAGTGGAGCC-TGCGGCTTAATTTGACTCAACACGGGAAAACTTA
CCAGGTCCAGACATAGTGA-GGATTGACAGATTGA-GAGCTC-TTTCTTGATTCTATGGGTGGTGGTGCATGGCCGTTCT
TAGTTGGTG-GAGTGATTTGTCTGGTTAATTCCGTTAACGA--ACGAGACCACTGCCTGCTAAATAGCCC----AGTGAG
TGAATTTTCA-CTGACTGCTG-GCTTCTTAGAGGGACGTGCATTCTATC-AGATGCA-GGAGGATAGTGGCTATAACAGG
TCTGTGATGCCCTTAGATGTCCTGGGCCGCACGCGCGCTACACTGATGCATTC-AACG-A--GT-TTTACCTTGGCCG-A
GAGGCCTGGGCAACCTTTTAAACGTGCATCGTGATAGGGATAGATTATTGCAATTATTAATCTTGAACGAGGAATTCCTA
GTAAACGCAAAT-CATCAATTTGCATTGATTACGTCCCTGCCCTTTGTACACACCGCCCGTCGCACCTATAATTAAGCGG
AGGAAAAGAAACTAACAA-GGATTCCCTCAGTAAGGGCGACTGAACGGGGA-AGAGCTCAGCATGTGAATCTGCGC----
TTCG---------GCGCCGAATTGTGGTCTGTCGACTCT-GGTGTT-ATT--GG-CCGGGCTAAG-TCCCTTGGAACAGG
GCAGCATAGAGGGTGAGACTCCCGTCTGCCTGGCCTTTTGAGCTGGATGTCTACGAGTCGAGTTGTTTGGGATTGCAGCT
CAAAGTGGGTGGTAAATTCCATCTAAAGCTAAATATTGGTGGGAGACCGATAGCGTACAAGTACCGTGAGGGAAAGATGC
AAAGAACTTTGAAAAGAGAGTTAAAGAGTACCTGAAATTGCTGAAAGGGAAGCGAAGGAAACCAGTGC-TTGCCGA-GTC
ATATTTCTCCCTCTGC--TTGCAG-GGTGGGCGCTGTGTCTTGGCCTGG--GTCAGGCTTGGTTGGGTT-GGTCGGAAGG
----GCGTA-GTGGGAGTT-------GACTACTG---CATGCCTGC-----------GACTGATG-TGAC-TGAG---GT
TG------ACAAAATGG-TTTTCTTTACCCCG-
>Navicula_tripunctata Concatenation of 2 sequences
AAACTGCG-AACGGCTCATTATATCAGTTATAATTTATTTGATAGTCCCTT-ACTACTTGG-A--TAACCGTAGTAATTC
TAGAGCTAATACATGCGTCAAT-ACCCTTCTGGGG-TA-----GTATTTATTAGA-TGGAAACCAACCCCTTC--GGGGT
GATGTGGTGAATCATAATAAGCTTGCGGATCGCATGGCTTC-GGCTGGCGATGGATCATTCAAG-TTTCTG-CCCTATCA
GCTTTGGATGGTAGGGTATTGGCCTACCATGGCTTTAACGGGTAACGGGAAATTAGGGTTTGATTCCGGAGAGGGAGCCT
-GAGAGACGGCTACCACATCCAAGGAAGGCAGCAGGCGCGTAAATTACCCAATCCTGACACAGGGAGGTAGTGACAATAA
ATAACAATGCCGGGCC-ATCATTGGTCTGGCAATTGGAATGAGAACAATTTAAATCCCTTATCGAGGATCAATTGGAGGG
CAAG-TCTGGTGCCAGCAGCCGCGGTAATTCCAGCTCCAATAGCGTATATTAAAG-TTGTTGCAGTTAAAAAGCTCGTAG
-TTGGATTTGTGGCGTATCCATCC-TTGGG--TGG-AACCTGTGTGGCATTAGGTTGTCGTGCA-GGGGATGCCCAT-CA
TTTACTGTGAAAAAATTAGAGTGTT-C-A-AAGCAGGCTT-ATGCCGTTGAATATATTAGCATGGAATAATGAGATAGGA
CTTTTTTACTATTTTGTTGG-TTTGCGTAAAGAGGTAATGATTAATAGGGACAGTTG-GGGGTATT-CGTATTCCATTGT
CAGAGGTGAAATTCTTGGATTTTTGGAAGACGAACTAC-TGCGAAAGCATTTACC-AA--GGATGTTTTCATTAATCAAG
AACGAAAGTTAGGGGATCGAAGATGATTAGATACCATCGTAGTCTTAACCATAAACTATGCCGACAAGGGATTGGTGGAG
-TCTCGTTA-TGTCTCCATCAGCACCTTATGAGAAATCA-CAAGTCTTTGGGTTCCGGGGGGAGT-ATGGTCGCAAGGCT
GAAACTTAAAGAAATTGACGGAAGGGCACCACCAGGAGTGGAGCC-TGCGGCTTAATTTGACTCAACACGGGAAAACTTA
CCAGGTCCAGACATAGTGA-GGATTGACAGATTGA-GAGCTC-TTTCTTGATTCTATGGGTGGTGGTGCATGGCCGTTCT
TAGTTGGTG-GAGTGATTTGTCTGGTTAATTCCGTTAACGA--ACGAGACCACTGCCTGCTAAATAGCCC----AGTGAG
TGAATCTTCA-CTGACTGCTG-GCTTCTTAGAGGGACGTGCATTCTATC-AGATGCA-GGAGGATAGTGGCTATAACAGG
TCTGTGATGCCCTTAGATGTCCTGGGCCGCACGCGCGCTACACTGATGCATTC-AACG-A--GT-TTTACCTTGGCCG-A
GAGGCCTGGGCAATCTTTTAAACCTGCATCGTGATAGGGATAGATTATTGCAATTATTAATCTTGAACGAGGAATTCCTA
GTAAACGCAAAT-CATCAATTTGCATTGATTACGTCCCTGCCCTTTGTACACACCGCCCGTCGCACCTATAATTAAGCGG
AGGAAAAGAAACTAACAA-GGATTCCCTCAGTAAGGGCGACTGAAGGGGGA-AGAGCTCAACATGTGAATCTGCGC----
CTTG---------GCGCCGAATTGTGGTCTGTCGACTCT-GGTGTT-ATT--GG-CCCGGCTAAG-TCCCTTGGAACAGG
GCAGCATAGAGGGTGAGACTCCCGTCCGCCTGGCCTTTTGAATCAGATGTCTACGAGTCGAGTTGTTTGGGATTGCAGCT
CAAAGCGGGTGGTAAATTCCATCTAAAGCTAAATATTGGTGGGAGACCGATAGCGTACAAGTACCGTGAGGGAAAGATGC
AAAGAACTTTGAAAAGAGAGTTAAAGAGTACCTGAAATTGCTGAAAGGGAAGCGAAGGAAATCAGTGC-TTGCTGA-GTC
ATATTTCTCACTCTGC--TTGCAG-AGTGGGCGCTGTGTCTTGGCGTGT--GTCAGGCTTGGTTGGGCT-TGTTGGAATC
----GCGTG-GTGAGAGTT-------GATCACTG---CATGTCTGC-----------AACGAGCT-TGAC-TGAG---GT
TG------ACAAAATGG-TTTTCTTTACCCCG-
>Nitzschia_communis Concatenation of 2 sequences
AAACTGCG-AACGGCTCATTATATCAGTTATAGTTTATTTGATAGTCCCTT-ACTACTTGGGA--TAACCGTAGTAATTC
TAGAGCTAATACATGCGTCAAT-ACCCTTCTGGGG-TA-----GTATTTATTAGA-TTGAAACCAACCCCTTC--GGGGT
GATGTGGTGATTCATAATAAGCTTGCGGATCGCATGCCTC--TGGCGGCGATGGATCATTCAAG-TTTCTG-CCCTATCA
GCTTTGGATGGTAGGGTATTGGCCTACCATGGCTTTAACGGGTAACGGGAAATTAGGGTTTGATTCCGGAGAGGGAGCCT
-GAGAGACGGCTACCACATCCAAGGAAGGCAGCAGGCGCGTAAATTACCCAATCCTGACACAGGGAGGTAGTGACAATAA
ATAACAATGCCGGGCC-TTTGTAGGTCTGGCAATTGGAATGAGAACAATTTAAACCCCTTATCGAGTATCAATTGGAGGG
CAAG-TCTGGTGCCAGCAGCCGCGGTAATTCCAGCTCCAATAGCGTATATTAAAG-TTGTTGCAGTTAAAAAGCTCGTAG
-TTGGATTTGTGGCTGTCCCATCC-TTGGG--TGG-AACCTGTGTGGCATTAGGTTGTCGTGCA-GGGGATGCCCAT-CG
TTTACTGTGAAAAAATTAGAGTGTT-C-A-AAGCAGGCTT-ACGCCGTTGAATATATTAGCATGGAATAATAAGATAGGA
CCTTGGTACTATTTTGTTGG-TTTGCGCACCAAGGTAATGATTAATAGGGACAGTTG-GGGGTATT-CGTATTCCATTGT
CAGAGGTGAAATTCTTGGATTTTTGGAAGACGAACTAC-TGCGAAAGCATTTACC-AA--GGATGTTTTCATTAATCAAG
AACGAAAGTTAGGGGATCGAAGATGATTAGATACCATCGTAGTCTTAACCATAAACTATGCCGACAAGGGATTGGCGGGG
-TCTCGTTT-TGTCTCCGTCAGCACCTTATGAGAAATCA-CAAGTCTTTGGGTTCCGGGGGGAGT-ATGGTCGCAAGGCT
GAAACTTAAAGAAATTGACGGAAGGGCACCACCAGGAGTGGAGCC-TGCGGCTTAATTTGACTCAACACGGGAAAACTTA
CCAGGTCCAGACATAGTGA-GGATTGACAGATTGA-GAGCTC-TTTCTTGATTCTATGGGTGGTGGTGCATGGCCGTTCT
TAGTTGGTG-GAGTGATTTGTCTGGTTAATTCCGTTAACGA--ACGAGACCCCTGCCTGCTAAATAGCTT----GTCGAG
TGAATTTTCA-CTGGA-CGAA-GCTTCTTAGAGGGACGTGCATTCTATT-AGATGCA-GGAAGATAGGGGCAATAACAGG
TCTGTGATGCCCTTAGATGTTCTGGGCCGCACGCGCGCTACACTGATGCATTC-AACG-A--GT-TTTTCCTTGGCCG-A
GAGGCCTGGGCAATCTTTTGAACGTGCATCGTGATAGGGATAGATTATTGCAATTATTAATCTTGAACGAGGAATTCCTA
GTAAACGCAGAT-CATCAATCTGCATTGATTACGTCCCTGCCCTTTGTACACACCGCCCGTCGCACCTATAATTAAGCGG
AGGAAAAGAAACTAACCA-GGATTCCCTCAGTAAGGGCGACTGAAGCGGGA-AGTGCTCAGGATGTGAATCTGCGC----
CTTGTT-------GCGCCGAATTGTGATCTGTCGACGGT-GGCATT-ACC--GG-CCGGGCCAAG-TCCCTTGGAACAGG
GCGGCTGAGAGGGTGAGACCCCCGTTCGCCCGGCTAGATGAGCCGCCAGTCCACGAGTCGAGTTGTTTGGGATTGCAGCT
CAAAGCGGGTGGTAAATTCCATCTAAAGCTAAATATTGGTGGGAGACCGATAGCGTACAAGTACCGTGAGGGAAAGATGC
AAAGAACTTTGAAAAGAGAGTTAAAGAGTACCTGAAATTGCTGAAAGGGAAGCGAAGGAAACCAGTGT-TGGCTCG-GTC
ATACTTCCCTGCCCGC--TTGCGG-GTTGGGCGCTGTGTCC--GGCCTTG-GTTGTTCTTGGTTGGTTC-TGCTGGAAGA
----GCGCG-GGGAGAGTT-------GATCTCCG----TTGCTAGC-----------AGCGGTCC-CGAC-TGAG-----
----GAGGACGAAATGG-TTTTCTTTACCCCGT
>Pinnularia_mesolepta Concatenation of 2 sequences
AAACTGCG-AATGGCTCATTATATAAGTTATCGTTTATTTGATAGTCCCTT-ACTACTTGG-A--TAACCGTAGTAATTC
TAGAGCTAATACATGCGTCAGT-ACCCTTCTGGGG-TA-----GTATTTATTAGA-TAGAAACCAACCCCTTC--GGGGT
GATGTGGTGATTCATAATAAGCTTGCGGATTGCACGGCTT--GTCCGGCAATGGATCATTCAAG-TTTCTT-CCCTATCA
GCTTTGGACGGTAAGGTATTGGCTTACCGTGGCTTTAACGGGTAACGGAAAATTAGGGTTTGATTCCGGAGAGGGAGCCT
-GAGAGACGGCTACCACATCCAAGGAAGGCAGCAGGCGCGTAAATTACCCAATCTACAAACTAGGAGGTAGTGACAATAA
ATAACAATGCCGGGCC-TTGATAGGTCTGGCAATTGGAATGAGAACAATTTAAATCCCTTATCGAGGATCAATTGGAGGG
CAAG-TCTGGTGCCAGCAGCCGCGGTAATTCCAGCTCCAATAGCGTATATTAAAG-TTGTTGCAGTTAAAAAGCTCGTAG
-TTGGATTTGTGGTGGCACCATCT-TTGGG--TGG-AACCTGTGGGGCATTAGGTTGTTTTGCA-GGGGATGTCCAT-CG
TTTACTGTGAAAAAATTAGAGTGTT-C-A-AAGCAGGCTT-ACGCCGATGAATATACTAGCATGGAATAATGAAATAGGA
CTTTGGTACTATTTTGTTGG-TTTGCGCACCAAAGTAATGATTAATAGGGACAGTTG-GGGGTATT-CGTATTCCATTGT
CAGAGGTGAAATTCTTGGATTTTTGGAAGACGAACTAC-TGCGAAAGCATTTACC-AA--GGATGTTTTCATTAATCAAG
AACGAAAGTTAGGGGATCGAAGATGATTAGATACCATCGTAGTCTTAACCATAAACTATGCCAGTTAGGGATTGGCAGGG
-TATCGTTA-CGTCCCTGTCAGCACCTTAGGAGAAATCATTAAACTTTTGGGTTCCGGGGGGAGT-ATGGTCGCAAGGCT
GAAACTTAAAGAAATTGACGGAAGGGCACCACCAGGAGTGGAGCC-TGCGGCTTAATTTGACTCAACACGGGAAAACTTA
CCAGGTCCAGACATAGTGA-GGATTGACAGGTTGA-GAGCTC-TTTCTTGATTCTATGGGTGGTGGTGCATGGCCGTTCT
TAGTTGGTG-GAGTGATTTGTCTGGTTAATTCCGTTAACGA--ACGAGACCGCTACCTGCTAAATAGTTG----CGTGAG
TGTT-TTTCA-CTGAC-GGCA-ACTTCTTAGAGGGACGTGCATTCTATT-AGATGCA-GGAGGATAGCGGCAATAACAGG
TCTGTGATGCCCTTAGATGTTCTGGGCCGCACGCGCGCTACACTGATGCATCC-AACG-A--GT-GACTCCTTGGCCG-A
GAGGCCTGGGCAATCTTGTGAACGTGCATCGTGATAGGGATAGATTATTGCAATTATTAATCTTGAACGAGGAATTCCTA
GTAAACGCAGTT-CATCAAACTGCATTGATTACGTCCCTGCCCTTTGTACACACCGCCCGTCGCACCTATCACTAAGCGG
AGGAAAAGAAACTAACCA-GGATTGACGTAGTAAGGGCGACTGAACTGTCA-AAAGCTCACCGTGTGAATCTGCGT----
GTGTTTGC-----ACGCCGAATTGTGGTCTGGAGGTTCT-TGCACT-ATT--GCGCTGGGCAAAG-TCCCTTGGAACAGG
GCAGCATAGAGGGTGAGACTCCCGTTTGCCCGGTGSTCGGAGCGAG-TGCCAACGAGTCGAGTTGTTTGGGATTGCAGCT
CAAAGCGGGTGGTAAATTCCATCTCAAGCTAAATACTGGTGGGAAACCGATAGCGCACAAGTACCGTGAGGGAAAGATGC
AAAGAACTTTGAAAAGAGAGTTAAAGAGTACCTGAAATTGCTGAAAAGGAAGCGAAGGAAACTAGTGCCCAGCTGC-ACC
ATACTTCCCTCCTCGC--TTGCGG-GTAGGGCGCTGTGGTC--AGTGCA--GTCCCTTTTGGTTGGCTT-GGGCGGAAGC
----ACAGCAGCGACTGCT-------AGTTGCGG---CCT-GTCGC-----------GCCTGATT-TGAC-GGAA-----
-T---GGAACGAAATGG-TTTTCTTTGCCCCG-
>Pinnularia_microstauron Concatenation of 2 sequences
AAACTGCG-AATGGCTCATTATATAAGTTATCGTTTATTTGATAGTCCCTT-ACTACTTGG-A--TAACCGTAGTAATTC
TAGAGCTAATACATGCGTCAAT-ACCCTTCTGGGG-TA-----GTATTTATTAGA-TAGAAGCCAACCCCTTC--GGGGT
GATGTGGTGATTCATAATAAGCATGCGGATTGCACGGCTT--TGCCGGCAATGGATCATTCAAG-TTTCTT-CCCTATCA
GCTTTGGACGGTAAGGTATTGGCTTACCGTGGCTTTAACGGGTAACGGAAAATTAGGGTTTGATTCCGGAGAGGGAGCCT
-GAGAGACGGCTACCACATCCAAGGAAGGCAGCAGGCGCGTAAATTACCCAATCTAGAAACTAGGAGGTAGTGACAATAA
ATAACAATGCCGGGCC-TTGATAGGTCTGGCAATTGGAATGAGAACAATTTAAATCCCTTATCGAGGATCAATTGGAGGG
CAAG-TCTGGTGCCAGCAGCCGCGGTAATTCCAGCTCCAATAGCGTATATTAAAG-TTGTTGCAGTTAAAAAGCTCGTAG
-TTGGATTTGTGGTGCTACCATCT-TTGGG--TGG-AACCTGTAGGGCATTAGCTTGTTTTGCA-GGGGATATCCAT-CG
TTTACTGTGAAAAAATTAGAGTGTT-C-A-AAGCAGGCTT-ACGCCAATGAATATACTAGCATGGAATAATGAAATAGGA
CTTTGGTACTATTTTGTTGG-TTTGCGCGCCAAAGTAATGATTAATAGGGACAGTTG-GGGGTATT-CGTATTCCATAGT
CAGAGGTGAAATTCTTGGATTTTTGGAAGACGAACTAC-TGCGAAAGCATTTACC-AA--GGATGTTTTCATTAATCAAG
AACGAAAGTTAGGGGATCGAAGATGATTAGATACCATCGTAGTCTTAACCATAAACTATGCCAGTTAGGGATTGGCAGGG
-TATCGTTA-CGTCCCTGTCAGCACCTTATGAGAAATCATTAAACTTTTGGGTTCCGGGGGGAGT-ATGGTCGCAAGGCT
GAAACTTAAAGAAATTGACGGAAGGGCACCACCAGGAGTGGAGCC-TGCGGCTTAATTTGACTCAACACGGGGAAACTTA
CCAGGTCCAGACATAGTGA-GGATTGACAGGTTGA-GAGCTC-TTTCTTGATTCTATGGGTGGTGGTGCATGGCCGTTCT
TAGTTGGTG-GAGTGATTTGTCTGGTTAATTCCGTTAACGA--ACGAGACCGCTACTTACTAAATAGTTT----AGCTAG
TGAT-TTTCA-CTGGC-GGGA-ACTTCTTAGAAGGACGTGCATTCTATT-AGATGCA-GGAGGATAGCGGCAATAACAGG
TCTGTGATGCCCTTAGATGTTCTGGGCCGCACGCGCGCTACACTGATGCATTC-AACG-A--GT-CTTTCCTTGGCCG-A
GAGGCCTGGGTAATCTTGTGAACGTGCATCGTGATAGGGATAGATCATTGCAATTATTGATCTTGAACGAGGAATTCCTA
GTAAGCGCAGTT-CATCAAACTGCGCTGATTACGTCCCTGCCCTTTGTACACACCGCCCGTCGCACCTATAAATAAGCGG
AGGAAAAGAAACTAACAA-GGATTGACGTAGTAAGGGCGACTGAACTGTCA-TGAGCTCACCATGTGAATCTGCGT----
-----ATGYGAGTGCGCCGAATTGTGGTCTGGAGGTGAA-TGCACT-ATT--GTGCTGGGCAAAG-TCCCTTGGAAGAGG
GCAGCATAGAGGGTGACACTCCCGTTTGTCCGGTGCTTGAAGCGTT-TACCGAGGAGTCGAGTTGTTTGGGATTGCAGCT
CAAAGCCGGTGGTAAATTCCATCGAAAGCTAAATATTGGTGGGAAACCGATAGCGTACAAGTACCGTGAGGGAAAGATGC
AAAGAACTTTGAAAAGAGAGTTAAAGAGTGCCTGAAATTGCTGAAAAGGAAGCGAAGGAAATCAGTGATAAGTTGC-GCC
ATATTTCCCGACCTGC--TTGCGG-GTAGGGCGCTGTGGTC--AGCGTG--GTTCATCATGGTTCATTT-GATGGAAAGT
----GCAGCAGCAACTGCG-------TGTTGCAGCGGCTGGA---------------TGTTGACT-GGAT-TGTG-----
----AGGAACAAAATGG-TTTTCTTTGCCCCG-
>Placoneis_abiskoensis Concatenation of 2 sequences
AAACTGCG-AATGGCTCATTATATCAGTTATAGTTTATTTGATAGTCCCTT-ACTACTTGG-A--TAACCGTAGTAATTC
TAGAGCTAATACATGCGTCAAT-ACCCTTC-GGGG-TA-----GTATTTATTAGA-GTGAGACCAACCCCTTC--GGGGT
GATGTGGTGATTCATAATAAGCTTGCAGATCGCACGGYT---CGCCGGCGATGGATCATTCAAG-TTTCTG-CCCTATCA
GCTTTGGATGGTAGGGTATTGGCCTACCATGGCTTTAACGGGTAACGGAGGATTAGGGTTTGATTCCGGAGAGGGAGCCT
-GAGAGACGGCTACCACATCCAAGGAAGGCAGCAGGCGCGTAAATTACCCAATCCTGACACAGGGAGGTAGTGACAATAA
ATAACAATGCCGGGCC--CTTCGGGTCTGGCACTTGGAATGAGAACAACTCAAACCACTTATCGAGGATCAATTGGAGGG
CAAG-TCTGGTGCCAGCAGCCGCGGTAATTCCAGCTCCAATAGCGTATATTAAAG-TTGTTGCAGTTAAAAAGCTCGTAG
-TTGGATTTGTGGGGGAACCATCC-TTGGG--TGG-AGCCTGTGTGGCATTAGGTTGTCGTGCA-GGGGATGCCCAT-CA
TTTACTGTGAAAAAATCAGCGCGTT-C-A-AAGCAGGCTT-ATGCCATTGAATGTATTAGCATGGAATAATAAGATAGGA
CCTTGGCACTATTTTGTTGG-TTTGCGCACCGAGGTAATGATTAATAGGGACAGTTG-GGGGTATT-CGTATTCCATTGT
CAGAGGTGAAATTCTTGGATTTCTGGAAGACGAACTAC-TGCGAAAGCATTTACC-AA--GGATGTTTTCATTAATCAAG
AACGAAAGTTAGGGGATCGAAGATGATTAGATACCATCGTAGTCTTAACCATAAACTATGCCGACAAGGGATTGGTGGGG
-TTCCGTAA-TGTCTCCATCAGCACCTTATGAGAAATCA-CAAGTTTTTGGGTTCCGGGGGGAGT-ATGGTCGCAAGGCT
GAAACTTAAAGAAATTGACGGAAGGGCACCACCAGGAGTGGAGCC-TGCGGCTTAATTTGACTCAACACGGGAAAACTTA
CCAGGTCCAGACATAGTGA-GGATTGACAGATTGA-GAGCTC-TTTCTTGATTCTATGGGTGGTGGTGCATGGCCGTTCT
TAGTTGGTG-GAGTGATTTGTCTGGTTAATTCCGTTAACGA--ACGAGACCGCTGCCTGCTAAATAGTCC----AGTTAG
TGAT-TTTCA-CTGGC-GTGG-GCTTCTTAGAGGGACGTGCATTTTATT-AGATGCA-GGAAGATAGCGGCAATAACAGG
TCTGTGATGCCCTTAGATGTTCTGGGCCGCACGCGCGCTACACTGATGTATTC-AACG-A--GT-GCTTCCTTGGCTG-A
AAAGCCTGGGCAATCTTTTGAACGTGCATCGTGATAGGGATAGATTATTGCAATTATTAATCTTGAACGAGGAATTCCTA
GTAAACGCAGAT-CATCAATCTGCATTGATTACGTCCCTGCCCTTTGTACACACCGCCCGTCGCACCTATTAATAAGCGG
AGGAAAAGAAACCAACTA-GGATTCCCTCAGTAAGGGCGACTGAAGTGGGA-AGAGCTCAGTATGTGAATTGGTGC----
TTCG---------GCACTGAATTGTGGTCTACAGATCGT-CACGCT-ACG--GG-ATGGGTCAAG-TCCCTTGGAACAGG
GCGGCAGAGAGGGTGAGACCCCCGTAAACCCWATCCTTCGAGTGTC-GGTCAACGAGTCGAGTTGTTTGGGATTGCAGCT
CCAAGTGGGTGGTAAATTCCATCTAAAGCTAAATACCGGTGGGAAACCGATAGTGTACAAGTACCGTGAGGGAAAGATGC
AAAGAACTTTGAAAAGAGAGTTAAAGAGTACCTGAAATTGCTGAAAAGGAAGCGAAGGAAACCAGTGT-TGGCCGC-GCC
ATATTTTTCCGTCTGC--TTGCAG-GCGGGACGCTGTGGCA--GGCTGC--GTCTCTGTTGGCCGTGCT-GTGCCCAACT
----GCGCA-GGGAGAGTT-------GATCYCTG---CTTGCTGG------------GCCTGGTG-TGGC-TGAG-----
TA---GCGACCAAATGG-TTTTCTTCTCCCCGT
>Placoneis_elginensis_AT-160Gel18 Concatenation of 2 sequences
AAACTGCG-AATGGCTCATTATATCAGTTATAGTTTATTTGATAGTCCCTT-ACTACTTGG-A--TAACCGTAGTAATTC
TAGAGCTAATACATGCGTCAAT-ACCTTTC-GGGG-TA-----GTATTTATTAGA-TTGAAACCAACTCCTTC--GGGGT
GATGTGGTGATTCATAATAAGCTTGCAGATCGCACGGCT---CGCCGGCGATGGATCATTCAAG-TTTCTG-CCCTATCA
GCTTTGGATGGTAGGGTATTGGCCTACCATGGCTTTAACGGGTAACGGAGGATTAGGGTTTGATTCCGGAGAGGGAGCCT
-GAGAGACGGCTACCACATCCAAGGAAGGCAGCAGGCGCGTAAATTACCCAATCCTGACACAGGGAGGTAGTGACAATAA
ATAACAATGCCGGGCC--TTTCAGGTCTGGCACTTGGAATGAGAACAACTCAAACCACTTATCGAGGATCAATTGGAGGG
CAAG-TCTGGTGCCAGCAGCCGCGGTAATTCCAGCTCCAATAGCGTATATTAAAG-TTGTTGCAGTTAAAAAGCTCGTAG
-TTGGATTTGTGGGGGTGCCATCC-TTGGG--TGG-AACCTGTGTGGCATTAGGTTGTCGTGCA-GGGGATGCTCAT-CA
TTTACTGTGAAAAAATCAGCGCGTT-C-A-AAGCAGGCTT-ATGCCATTGAATGTATTAGCATGGAATAATAAGATAGGA
CCTTGGTACTATTTTGTTGG-TTTGCGCACCGAGGTAATGATTAATAGGGACAGTTG-GGGGTATT-CGTATTCCATTGT
CAGAGGTGAAATTCTTGGATTTCTGGAAGACGAACGAC-TGCGAAAGCATTTACC-AA--GGATGTTTTCATTAATCAAG
AACGAAAGTTAGGGGATCGAAGATGATTAGATACCATCGTAGTCTTAACCATAAACTATGCCGACAAGGGATTGGTGGGG
-TTCCGTAA-TGTCTCCATCAGCACCTTATGAGAAATCA-CAAGTTTTTGGGTTCCGGGGGGAGT-ATGGTCGCAAGGCT
GAAACTTAAAGAAATTGACGGAAGGGCACCACCAGGAGTGGAGCC-TGCGGCTTAATTTGACTCAACACGGGAAAACTTA
CCAGGTCCAGACATAGTGA-GGATTGACAGATTGA-GAGCTC-TTTCTTGATTCTATGGGTGGTGGTGCATGGCCGTTCT
TAGTTGGTG-GAGTGATTTGTCTGGTTAATTCCGTTAACGA--ACGAGACCGCTGCCTGCTAAATAGTCC----AGCTAG
TGAT-TTTCA-CTGGC-CCGG-GCTTCTTAGAGGGACGTGCATTTTATT-AGATGCA-GGAAGATAGCGGCAATAACAGG
TCTGTGATGCCCTTAGATGTTCTGGGCCGCACGCGCGCTACACTGATGTATTC-AACG-A--GT-GTTTCCTTGGCTG-A
AAAGCCTGGGCAATCTTTTGAACGTGCATCGTGATAGGGATAGATTATTGCAATTATTAATCTTGAACGAGGAATTCCTA
GTAAACGCAGAT-CATCAATCTGCATTGATTACGTCCCTGCCCTTTGTACACACCGCCCGTCGCACCTATTAATAAGCGG
AGGAAAAGAAACCAACTA-GGATTCCCCCAGTAAGGGCGACTGAAGCGGGA-GTAGCTCAGGATGTGAATCGGTGT----
TTCG---------GCACTGAATTGTGGTCTACAGACTGT-CACGCC-ACG--GG-CCGGGTCAAG-TCCCTTGGAACAGG
GCGGCAGAGAGGGTGAGACCCCCGTAAACCTGGCCCACCGAGTGTA-CGTCAACGAGTCGAGTTGTTTGGGATTGCAGCT
CAAAGTGGGTGGTAAATTCCATCTAAAGCTAAATACCGGTGGGAGACCGATAGCGTACAAGTACCGTGAGGGAAAGATGC
AAAGAACTTTGAAAAGAGAGTTAAAGAGTACCTGAAATTGCTGAAACGGAAGCGAAGGAAACCAGTGT-TGGCCGC-GCC
ATATTTTTCCGTCTGC--TTGCAG-GCGGGACGCTGTGGCA--GGCCGG--GTCTCTGTTGGCTGGTCT-GGGTCTAACT
----GCGCA-GGGAGAGTT-------GATCCCTG---CATGCTGG------------ACCGAGGC-TGGC-TGAG-----
TA---GCGACGAAATGG-TTTTCTTCTCCCCG-
>Placoneis_elginensis_FD212 Concatenation of 2 sequences
AAACTGCG-AATGGCTCATTATATCAGTTATAGTTTATTTGATAGTCCCTT-ACTACTTGG-A--TAACCGTAGTAATTC
TAGAGCTAATACATGCGTCAAT-ACCTTTC-GGGG-TA-----GTATTTATTAGA-TTGAAACCAACTCCTTC--GGGGT
GATGTGGTGATTCATAATAAGCTTGCAGATCGCACGGTT---CGCCGGCGATGGATCATTCAAG-TTTCTG-CCCTATCA
GCTTTGGATGGTAGGGTATTGGCCTACCATGGCTTTAACGGGTAACGGAGGATTAGGGTTTGATTCCGGAGAGGGAGCCT
-GAGAGACGGCTACCACATCCAAGGAAGGCAGCAGGCGCGTAAATTACCCAATCCTGATACAGGGAGGTAGTGACAATAA
ATAACAATGCCGGGCC--TTTCAGGTCTGGCACTTGGAATGAGAACAACTCAAACCACTTATCGAGGATCAATTGGAGGG
CAAG-TCTGGTGCCAGCAGCCGCGGTAATTCCAGCTCCAATAGCGTATATTAAAG-TTGTTGCAGTTAAAAAGCTCGTAG
-TTGGATTTGTGGGGGTGCCATCC-TTGGG--TGG-AACCTGTGTGGCATTAGGTTGTCGCGCA-GGGGATGCTCAT-CA
TTTACTGTGAAAAAATCAGCGCGTT-C-A-AAGCAGGCTT-ATGCCATTGAATGTATTAGCATGGAATAATAAGATAGGA
CCTTGGTACTATTTTGTTGG-TTTGCGCACCGAGGTAATGATTAATAGGGACAGTTG-GGGGTATT-CGTATTCCATTGT
CAGAGGTGAAATTCTTGGATTTCTGGAAGACGAACTAC-TGCGAAAGCATTTACC-AA--GGATGTTTTCATTAATCAAG
AACGAAAGTTAGGGGATCGAAGATGATTAGATACCATCGTAGTCTTAACCATAAACTATGCCGACAAGGGATTGGTGGGG
-TTTCGTAA-TGTCTCCATCAGCACCTTATGAGAAATCA-CAAGTTTTTGGGTTCCGGGGGGAGT-ATGGTCGCAAGGCT
GAAACTTAAAGAAATTGACGGAAGGGCACCACCAGGAGTGGAGCC-TGCGGCTTAATTTGACTCAACACGGGAAAACTTA
CCAGGTCCAGACATAGTGA-GGATTGACAGATTGA-GAGCTC-TTTCTTGATTCTATGGGTGGTGGTGCATGGCCGTTCT
TAGTTGGTG-GAGTGATTTGTCTGGTTAATTCCGTTAWCGA--ACGAGACCGCTGCCTGCTAAATAGTCC----AGTGAG
TGAT-TTTCA-CTGAC-CCGG-GCTTCTTAGAGGGACGTGCATTTTATT-AGATGCA-GGAAGATAGCGGCAATAACAGG
TCTGTGATGCCCTTAGATGTTCTGGGCCGCACGCGCGCTACACTGATGTATTC-AACG-A--GT-GTTTCCTTGGCTG-A
AAAGCCTGGGCAATCTTTTGAACATGCATCGTGATAGGGATAGATTATTGCAATTATTAATCTTGAACGAGGAATTCCTA
GTAAACGCAGAT-CATCAATCTGCATTGATTACGTCCCTGCCCTTTGTACACACCGCCCGTCGCACCTATTAATAAGCGG
AGGAAAAGAAACTAACCA-GGATTCCCTCAGTAAGGGCGACTGAAGCGGGA-ATAGCTCAGGATGTGAATCGGTGT----
TTCG---------GCACCGAGTTGTGGTCTAGAGACTCC-CACGTT-ACA--GG-CCGGGCCAAG-TCCCTTGGAACAGG
GCGGCAGAGAGGGTGAGACCCCCGTTCGCCTGGCCTTTGGAGTGGG-TGTCCATGAGTCGAGTTGTTTGGGATTGCAGCT
CAAAGCGGGTGGTAAATTCCATCGAAAGCTAAATATTGGTGGGAAACCGATAGCGTACAAGTACCGTGAGGGAAAGATGC
AAAGAACTTTGAAAAGAGAGTTAAAGAGTACCTGAAATTGCTGAAAGGGAAGCGAAGGAAACCAGTGT-TGGCTGT-GTC
ATATTTTCTCGTCTGC--TTGCAG-TCGTGACGCTGTGGCA--AGCCGT--GTCTCGGTTGGTTGGGGT-GAGTCCAACT
----GCGCA-GGGGGAGTT-------GATCCCTG---TCTGCTGG------------ACTTGTCG-TGAC-TGAG-----
TT---GCGACGAAATGG-TTTTCTTCTCCCCGT
>Placoneis_hambergii Concatenation of 2 sequences
AAACTGCG-AATGGCTCATTATATCAGTTATAGTTTATTTGATAGTCCCTT-ACTACTTGG-A--TAACCGTAGTAATTC
TAGAGCTAATACATGCGTTCAT-ACCCTTC-GGGG-TA-----GTATTTATTAGA-CTGAAACCAACCCCTTC--GGGGT
GATGTGGTGATTCATAATAAGCTTGCAGATCGCACGGTT---CGCCGGCGATGGATCATTCAAG-TTTCTG-CCCTATCA
GCTTTGGATGGTAGGGTATTGGCCTACCATGGCTTTAACGGGTAACGGGGGATTAGGGTTTGATTCCGGAGAGGGAGCCT
-GAGAGACGGCTACCACATCCAAGGAAGGCAGCAGGCGCGTAAATTACCCAATCCTGACACAGGGAGGTAGTGACAATAA
ATAACAATGCCGGGCG--TTTCACGTCTGGCACTTGGAATGAGAACAACTCAAACCACTTATC-AGGATCAATTGGAGGG
CAAG-TCTGGTGCCAGCAGCCGCGGTAATTCCAGCTCCAATAGCGTATATTAAAG-TTGTTGCAGTTAAAAAGCTCGTAG
-TTGGATTTGTGGCGGCCCCATCC-TTGGG--TGG-ATCCTGTGTGGCATTAGGTTGTCGCGCA-GGGGATGCCCAT-CA
TTTACTGTGAAAAAATCAGCGCGTT-C-A-AAGCAGGCTT-ACGCCATTGAATGTATTAGCATGGAATAATAAGATAGGA
CCTTGGTACTATTTTGTTGG-TTTGCGCACCGAGGTAATGATTAATAGGGACAGTTG-GGGGTATT-CGTATTCCATTGT
CAGAGGTGAAATTCTTGGATTTCTGGAAGACGAACTAC-TGCGAAAGCATTTACC-AA--GGATGTTTTCATTAATCAAG
AACGAAAGTTAGGGGATCGAAGATGATTAGATACCATCGTAGTCTTAACCATAAACTATGCCGACAAGGGATTGGTGGGG
-TTCCGTAA-TGTCTCCATCAGCACCTTATGAGAAATCA-CAAGTTTTTGGGTTCCGGGGGGAGT-ATGGTCGCAAGGCT
GAAACTTAAAGAAATTGACGGAAGGGCACCACCAGGAGTGGAGCC-TGCGGCTTAATTTGACTCAACACGGGAAAACTTA
CCAGGTCCAGACATAGTGA-GGATTGACAGATTGA-GAGCTC-TTTCTTGATTCTATGGGTGGTGGTGCATGGCCGTTCT
TAGTTGGTG-GAGTGATTTGTCTGGTTAATTCCGTTAACGA--ACGAGACCGCTGCCTGCTAAATAGTTT----GGCCAG
TGAT-TTTCA-CTGGT-GCAA-GCTTCTTAGAGGGACGTGCATTTTATT-AGATGCA-GGAAGATAGCGGCAATAACAGG
TCTGTGATGCCCTTAGATGTTCTGGGCCGCACGCGCGCTACACTGATGTACTC-AACG-A--GT-GTTTCCTTGGCTG-A
AAAGCCTGGGCAATCTTTTGAACATGCATCGTGATAGGGATAGATTATTGCAATTATTAATCTTGAACGAGGAATTCCTA
GTAAACGCAGAT-CATCAATCTGCATTGATTACGTCCCTGCCCTTTGTACACACCGCCCGTCGCACCTATTAATAAGCGG
AGGAAAAGAAACTAACCA-GGATTCCCTCAGTAAGGGCGACTGAAGCGGGA-ATAGCTCACGTTGTGAATCGGTGC----
CTCG---------GCACTGAATTGTGGTCTACAGACACG-CACACT-ACT--GG-CCGGGTCAAG-TCCTTTGGAACAGG
GCGGCAAAGAGGGTGAGACCCCCGTGCACCTGGCCTTGGAAGTGTG-TGTCAACGAGTCGAGTTGTTTGGGATTGCAGCT
CCAAGTGGGTGGTAAGCTCCATCTAAAGCTAAATACCGGTGGGAAACCGATAGTGTACAAGTACCGTGAGGGAAAGATGC
AAAGAACTTTGAAAAGAGAGTTAAAGAGTACCTGAAATTGCTGAAAGGGAAGCGAAGGAAACCAGTGT-AGGCGCC-GCC
GCATTTTCCCGTCTGC--TTGCAG-TCGGGACGCTGTKGCA--CGCCGT--GTCGCCCTTGGTTGGGTG-RGATTGAACT
----GCGCA-GAGAAAGTT-------GTTCCCTG---CATGCTAG------------ATCTGGCC-CGAC-CGAG-----
CT---GCGACGAAATG--CTTTCTTCTCTCCGT
>Placoneis_sp._AT-220.09 Concatenation of 2 sequences
AAACTGCG-AATGGCTCATTATATCAGTTATAGTTTATTTGATAATCCCTT-ACTACTTGG-A--TAACCGTAGTAATTC
TAGAGCTAATACATGCGTCAAT-ACC-TTCCGGGG-TA-----GTATTTATTAGA-TTGAAACCAACCCCTTC--GGGGT
GATGTGGTGATTCATAATAAGTTTGCAGATCGCACGGTT---CGCCGGCGACGGATCATTCAAG-TTTCTG-CCCTATCA
GCTTTGGATGGTAGGGTATTGGCCTACCATGGCTTTAACGGGTAACGGAGGATTAGGGTTTGATTCCGGAGAGGGAGCCT
-GAGAGACGGCTACCACATCCAAGGAAGGCAGCAGGCGCGTAAATTACCCAATCCTGACACAGGGAGGTAGTGACAATAA
ATAACAATGCCGGGCC--TTTCAGGTCTGGCACTTGGAATGAGAACAACTCAAACCACTTATCGAGGATCAATTGGAGGG
CAAG-TCTGGTGCCAGCAGCCGCGGTAATTCCAGCTCCAATAGCGTATATTAAAG-TTGTTGCAGTTAAAAAGCTCGTAG
-TTGGATTTGTGGCGGTGTCATCC-TTGGG--TGG-AAGCTGCATGGCATTAGGTTGTCGTGCA-GGGGATGCTCAT-CA
TTTACTGTGAAAAAATCAGCGCGTT-C-A-AAGCAGGCTT-ATGCCATTGAATGTATTAGCATGGAATAATAAGATAGGA
CCTTGGTACTATTTTGTTGG-TTTGCGCACCGAGGTAATGATTAATAGGGACAGTTG-GGGGTATT-CGTATTCCATTGT
CAGAGGTGAAATTCTTGGATTTCTGGAAGACGAACCAC-TGCGAAAGCATTTACC-AA--GGATGTTTTCATTAATCAAG
AACGAAAGTTAGGGGATCGAAGATGATTAGATACCATCGTAGTCTTAACCATAAACTATGCCGACAAGGGATTGGTGGGG
-TTTCGTAA-TGTCTCCATCAGCACCTTGTGAGAAATCA-CAAGTTTTTGGGTTCCGGGGGGAGT-ATGGTCGCAAGGCT
GAAACTTAAAGAAATTGACGGAAGGGCACCACCAGGAGTGGAGCC-TGCGGCTTAATTTGACTCAACACGGGAAAACTTA
CCAGGTCCAGACATAGTGA-GGATTGACAGATTGA-GAGCTC-TTTCTTGATTCTATGGGTGGTGGTGCATGGCCGTTCT
TAGTTGGTG-GAGTGATTTGTCTGGTTAATTCCGTTAACGA--ACGAGACCGCTGCCTGCTAAATAGTCT----AGTCAG
TGAT-TTTCA-CTGTC-CAGG-GCTTCTTAGAGGGACGTGCATTTTATT-AGATGCA-GGAAGATAGCGGCAATAACAGG
TCTGTGATGCCCTTAGATGTTCTGGGCCGCACGCGCGCTACACTGATGCACTC-AACG-A--GT-GTCTCCTTGGCTG-A
AAAGCCTGGGTAATCTTTTGAACCTGCATCGTGATAGGGATAGATTATTGCAATTATTAATCTTGAACGAGGAATTCCTA
GTAAACGCAGAT-CATCAATCTGCATTGATTACGTCCCTGCCCTTTGTACACACCGCCCGTCGCACCTATTAATAAGCGG
AGGAAAAGAAACTAACTA-GGATTCCCCCAGTAAGGGCGACTGAAGCGGGA-ATAGCTCGAAATGTGAATCGGTGT----
TTCG---------GCACCGAATTGTGGTTTGAAGACACT-CGCGCT-ACGTAGG-TCGGGGCAAG-TCCCTTGGAACAGG
GCGGCAGAGAGGGTGAGACCCCCGTGTGCCTGACCTGTGGAGCGTG-TGTCAACGAGTCGAGTTGTTTGGGATTGCAGCT
CTAAGCGGGTGGTAAATTCCATCTAAAGCTAAATACCGGTGGGAAACCGATAGCGTACAAGTACCGTGAGGGAAAGATGC
AAAGAACTTTGAAAAGAGAGTTAAAGAGTACCTGAAATTGCTGAAAGGGAAGCGAAGGAAAGCAGTGT-TGGCGCT-GCC
GCATTTTCTTGTCTGC--TTGCAG-GCAGGACGCTGTGACA--GGCCGT--GTCTTGGTTGGTTGAACT-GGTTGGAAGC
-----GTCAGGAGAGCGTT-------GCTCTGT----TGGAGCTGG-----------AGCCAGTG-CGAC-TGAG-----
CT---GCGACGAAATGC-TTTTCTTCTCCCCG-
>Prestauroneis_integra Concatenation of 2 sequences
AAACTGCG-AACGGCTCATTATATCAGTTATAGTTTATTTGATAGTCCCTT-ACTACTCGG-ATTTAACCGTAGTAATTC
TAGAGCTAATACGTGCGTCAAT-ACTCTTC-GGAG-TA-----GTATTTATTAGA-TAGAAACCAACTGCTTC--GGCAT
GATGTGGTGATTCATAATAAGCTTGCGGATCGCATGGCTT--TGCCGGCGATGGATCATTCAAG-TTTCTG-CCCTATCA
GCTTT-GACGGTACTGTATTGGAGTACCGTGGCAGTAACGGGTAACGGAAAATTAGGGTTTGACACCGGAGAGGGAGCCT
-GAGAGACGGCTACCACATCCAAGGAAGGCAGCAGGCGCGTAAATTACCCAATCTTGACACAAGGAGGTAGTGACAATAA
ATAACAATGCCGGGCC-TTTGTAGGTCTGGCAATTGGAATGAGAACAATTTAAACCCCTTATCGAGGATCAATTGGAGGG
CAAG-TCTGGTGCCAGCAGCCGCGGTAATTCCAGCTCCAATAGCGTATATTAAAG-TTGTTGCAGTTAAAAAGCTCGTAG
-TTGGATTTGTGGCGTGTCCATCC-TTGGG--TGG-ATCCTGTGTGGCATTAGGTTGTCGTGCA-GGGGATGCCCAT-CG
TTTACTGTGAAAAAATTAGAGTGTT-C-A-AAGCAGGCTT-ATGCCGTTGAATATATTAGCATGGAATAATAAGATAGGT
CTTTGGTCCTATTTTGTTGG-TTTGCGGGCCGGAGAAATGATTAACAGGGACAGTTG-GGGGTATT-CGTATTCCATTGT
CAGAGGTGAAATTCTTGGATTTCTGGAAGACGAACTAC-TGCGAAAGCATTTACC-AA--GGATGTTTTCATTAATCAAG
AACGAAAGTTAGGGGATCGAAGATGATTAGATACCATCGTAGTCTTAACCATAAACTATGCCGACAAGGGATTGGCGGGG
-CTTCGTTA-CGTCTCCGTCAGCACCTTATGAGAAATCA-CAAGTTTTTGGGTTCCGGGGGGAGT-ATGGTCGCAAGGCT
GAAACTTAAAGAAATTGACGGAAGGGCACCACCAGGAGTGGAGCC-TGCGGCTTAATTTGACTCAACACGGGAAAACTTA
CCAGGTCCAGACATAATGA-GGATTGACAGATTGA-GAGCTCTTTTCTTGATTCTATGGGTGGTGGTGCATGGCCGTTCT
TAGTTGGTG-GAGTGATTTGTCTGGTTAATTCCGTTAACGA--ACGAGACCCCTGCCTGCTAAATAGTCC----CGTGAG
TGAA-TTTCA-CTGAC-GAGG-ACTTCTTAGAGGGACGTGCATTCTATT-AGATGCA-GGAAGATAGGGGCAATAACAGG
TCTGTGATGCCCTTAGATGTTCTGGGCCGCACGCGCGCTACACTGATGCATTC-AACG-A--GT-GTTACCTTGGCCG-A
GAGGCCTGGGCAATCTTTTGAACGTGCATCGTGATAGGGATAGATTATTGCAATTATTAATCTTGAACGAGGAATTCCTA
GTAAACGCAGAT-CATCAATCTGCATTGATTACGTCCCTGCCCTTTGTACACACCGCCCGTCGCACCTATTATTAAGCGG
AGGAAAAGAAACTAACCA-GGATTCCCTCAGTAAGGGCGACTGAAGCGGGA-ATAGCCCATAC--GAAATCTGCGC----
-TCT---------GCGCCGAATTGTGGTCTGGAGACACT-TGCGTT-ACT--GG-CCGGGCCAAG-TCCCTTGGAACGGG
GCAGCTGAGAGGGTGAGACTCCCGTCCGCCTGGGCATGTGAGCGAGAAGTCTACGAGTCGAGTTGTTTGGGATTGCAGCT
CTAAGTGGGTGGTAAATTCCATCTAAGGCTAAATACTGGTGGGAGACCGATAGCGTACAAGTACCGTGAGGGAAAGATGC
AAAGAACTTTGAAAAGAGAGTTAAAGAGTACCTGAAATTGCTGAAAAGGAAGCGAAGGAAACCAGTGC-CAGATGC-GTC
ATACTTCCTCAATCGC--TTGCGG-TTGGGGCGCTGTGGCC--ATCGTT--GCCAGGCTTGGTTGGTTG-GGCTGGAAGT
----GCGTC-TAGGGAGTT-------GACCTGGG---CATGCCGC------------AGCCGGAC-CGAC-TGAGGTTG-
--------GCGAAATGG-TTTTCTTTACCCCG-
>Rhoicosphenia_01 Concatenation of 2 sequences
AAACTGCG-AATGGCTCATTATATCAGTTATAGTTTACTTGATAGTCCCTT-ACTACTCGG-A--TAACCGTAGTAATTC
TAGAGCTAATACGTGCGTCAAT-ACCCGTC-AGGG-TA-----GTATTTATTAGACTGTAAACCAACCCTTTC--GAGGT
GATGTGGTGATTCACAATAAGCATGCGGATCGCACGGTTC--TGCCGGCGATTGAACATTTAAG-TTTCTG-CCCTATCA
GCTTTGGATGGTAGGGTATTGGCCTACCATGGCTTTAACGGGTAACGGAGGATTAGGGTTTGATTCCGGAGAGGGAGCCT
-GAGAGACGGCTACCACATCCAAGGAAGGCAGCAGGCGCGTAAATTACCCAATCCTGACACAGGGAGGTAGTGACAATAA
ATAACAATGCTGGGCC-TCTCTAGGTCTGGCAATTGGAATGAGAACAATTTAAATCTCTTAACAAGGATCAATTGGAGGG
CAAG-TCTGGTGCCAGCAGCCGCGGTAATTCCAGCTCCAATAGCGTATATTAAAG-TTGTTGCAGTTAAAAAGCTCGTAG
-TTGGATTTGTGGAGTCATCATCT-TTGGG--TTA-CCTCTATGTGGCATTAGGTTGTCGCGTA-GAGAGTGCTCAT-CA
TTTACTGTGAGAAAATCAGAGCGTT-C-C-AAGCAAGCTT-AGGCTGTTGAATGTATTAGCATGGAATAATGGGATAGGA
CCTTGGTACTATTTTGTTGG-TTTGTGCATCAAGGAAATGATCAACAGGGACAGTTG-GGGGTATT-CGTATTCCATTGT
CAGAGGTGAAATTCTTGGATTTTTGGAAGACGAACTAC-TGCGAAAGCATTTACC-AA--GGATGTTTTCATTAATCAAG
AACGAAAGTTAGGGGATCGAAGATGATTAGATACCATCGTAGTCTTAACCATAAACCATGCCAACAAGGGATTGGTAAGG
--AACGTCA-CGTCTTTATCAGCACCTTAAGAGAAATCA-TAAGTTTTTGGGTTCCGGGGGGAGT-ATGGTCGCAAGGCT
GAAACTTAAAGAAATTGACGGAAGGGCACCACCAGGAGTGGAGCC-TGCGGCTTAATTTGACTCAACACGGGAAAACTTA
CCAGGTCCAGACATGAATA-GGATTGACAGATTGA-GAGCTC-TTTCTTGATTTTATGGGTGGTGGTGCATGGCCGTTCT
TAGTTGGTG-GAGTGATTTGTCTGGTTAATTCCGTTAACGA--ACGAGACCGCTGCCTGCTAAATAGTGT----TCATAG
TGAT-TTTCA-CTGTG-TGTC-ACTTCTTAGAGGGACGTGCATTTTATT-AGATGCA-GGAAGATAGCGGCAATAACAGG
TCTGTGATGCCCTTAGATGTTCTGGGCCGCACGCGCGCTACACTGATGCATTC-AACA-A--GT-GTTTCCTTTGCTG-A
GAAGCCTGGGTAATCTTATGAATGTGCATCGTGATAGGGATAGATTATTGTAATTTTTAATCTTGAACGAGGAATTCCTA
GTAAATGCAGAT-CATCAATCTGCATTGATTACGTCCCTGCCCTTTGTACACACCGCCCGTCGCACCTATAATTAAGTGG
AGGAAAAGAAACCAACTG-GGATTCCCTGAGTAAGGGCGACTGAAACGGGATGTAGCTCATAATGAAAATCGGTGT---A
CTTGT--------GCACTGAGTTGTGATGTGGAGAAGTT-TGTGTCCAAA--AG-CCAGGGGAAA-TTCATTGGAATATG
TTAGCATGGATGGTGAGACCCCAATATTCTTGGTGAGC-GAACAAACCTTCAAAGAGTCGAGTTGTTTGGGATTGCAGCT
CTAAAC-GGTGGTAAATTCCATCGAAAGCTAAATATGGGTAGGAGACCGATAGCGCACAAGTACCGTGAGGGAAAGATGC
AAAGAACTTTGAAAAGAGAGTTAAAGAGTACCTGAAATTGCTGAAACTGAAGCAAAGGAAATCAACAA-AAGTTGT-GCC
ATATTTCTCATCTTGC--TTGCAG-GGTGGGCACTGTGTCGC-AGCGTC--GTTAGTGGTAGTGATGTTTTGCACAAGCA
------GTTACAGGTTGTT-------TACCTGTGATGTTCATGCG------------AGATGTTG-CGAC---AG-----
-----CTGACTAATTGG-TTTTCTTTCTCCCGT
>Rhoicosphenia_02 Concatenation of 2 sequences
AAACTGCG-AATGGCTCATTATATCAGTTATAGTTTACTTGATAGTCCCTT-ACTACTCGG-A--TAACCGTAGTAATTC
TAGAGCTAATACGTGCGTCAAT-ACCCGTC-AGGG-TA-----GTATTTATTAGACTGTAAACCAACCCTTTC--GAGGT
GATGTGGTGATTCACAATAAGCATGCGGATCGCACGGTTC--TGCCGGCGATTGAACATTTAAG-TTTCTG-CCCTATCA
GCTTTGGATGGTAGGGTATTGGCCTACCATGGCTTTAACGGGTAACGGAGGATTAGGGTTTGATTCCGGAGAGGGAGCCT
-GAGAGACGGCTACCACATCCAAGGAAGGCAGCAGGCGCGTAAATTACCCAATCCTGACACAGGGAGGTAGTGACAATAA
ATAACAATGCTGGGCC-TCTCTAGGTCTGGCAATTGGAATGAGAACAATTTAAATCTCTTAACAAGGATCAATTGGAGGG
CAAG-TCTGGTGCCAGCAGCCGCGGTAATTCCAGCTCCAATAGCGTATATTAAAG-TTGTTGCAGTTAAAAAGCTCGTAG
-TTGGATTTGTGGAGTCATCATCT-TTGGG--TTA-CCTCTATGTGGCATTAGGTTGTCGCGTA-GAGAGTGCTCAT-CA
TTTACTGTGAGAAAATCAGAGCGTT-C-C-AAGCAAGCTT-AGGCTGTTGAATGTATTAGCATGGAATAATGGGATAGGA
CCTTGGTACTATTTTGTTGG-TTTGTGCATCAAGGAAATGATCAACAGGGACAGTTG-GGGGTATT-CGTATTCCATTGT
CAGAGGTGAAATTCTTGGATTTTTGGAAGACGAACTAC-TGCGAAAGCATTTACC-AA--GGATGTTTTCATTAATCAAG
AACGAAAGTTAGGGGATCGAAGATGATTAGATACCATCGTAGTCTTAACCATAAACCATGCCAACAAGGGATTGGTAAGG
--AACGTCA-CGTCTTTATCAGCACCTTAAGAGAAATCA-TAAGTTTTTGGGTTCCGGGGGGAGT-ATGGTCGCAAGGCT
GAAACTTAAAGAAATTGACGGAAGGGCACCACCAGGAGTGGAGCC-TGCGGCTTAATTTGACTCAACACGGGAAAACTTA
CCAGGTCCAGACATGAATA-GGATTGACAGATTGA-GAGCTC-TTTCTTGATTTTATGGGTGGTGGTGCATGGCCGTTCT
TAGTTGGTG-GAGTGATTTGTCTGGTTAATTCCGTTAACGA--ACGAGACCGCTGCCTGCTAAATAGTGT----TCATAG
TGAT-TTTCA-CTGTG-TGTC-ACTTCTTAGAGGGACGTGCATTTTATT-AGATGCA-GGAAGATAGCGGCAATAACAGG
TCTGTGATGCCCTTAGATGTTCTGGGCCGCACGCGCGCTACACTGATGCATTC-AACA-A--GT-GTTTCCTTTGCTG-A
GAAGCCTGGGTAATCTTATGAATGTGCATCGTGATAGGGATAGATTATTGTAATTTTTAATCTTGAACGAGGAATTCCTA
GTAAATGCAGAT-CATCAATCTGCATTGATTACGTCCCTGCCCTTTGTACACACCGCCCGTCGCACCTATAATTAAGTGG
AGGAAAAGAAACCAACTG-GGATTCCCTGAGTAAGGGCGACTGAAACGGGATGTAGCTCATAATGAAAATCGGTGT--AC
TTGT---------GCACTGAGTTGTGATGTGGAGAAGTT-TGTGTCCAAA--AG-CCAGGGGAAA-TTCATTGGAATATG
TTAGCATGGATGGTGAGACCCCAATATTCTTGGTGAGC-GAACAAACCTTCAAAGAGTCGAGTTGTTTGGGATTGCAGCT
CTAAAC-GGTGGTAAATTCCATCGAAAGCTAAATATGGGTAGGAGACCGATAGCGCACAAGTACCGTGAGGGAAAGATGC
AAAGAACTTTGAAAAGAGAGTTAAAGAGTACCTGAAATTGCTGAAACTGAAGCAAAGGAAATCAACAA-AAGTTGT-GCC
ATATTTCTCATCTTGC--TTGCAG-GGTGGGCACTGTGTCGC-AGCGTC--GTTAGTGGTAGTGATGTTTTGCACAAGCA
------GTTACAGGTTGTT-------TACCTGTGATGTTCATGCG------------AGATGTTG-CGAC---AG-----
-----CTGACTAATTGG-TTTTCTTTCTCCCGT
>Rhoicosphenia_03 Concatenation of 2 sequences
AAACTGCG-AATGGCTCATTATATCAGTTATAATTTACTTGATAGTCCCTT-ACTACTCGG-A--TAACCGTAGTAATTC
TAGAGCTAATACGTGCGTCAAT-ACCCGAA-AGGG-TA-----GTACTTATTAGATTGTAAACCAACCCTTTC--GAGGT
GATGTGGTGATTCACAATAAGCATGCGGATCGCACGGCTA--TGCCGGCGATTGAACATTTAAG-TTTCTG-CCCTATCA
GCTTTGGATGGTAGGGTATTGGCCTACCATGGCTTTAACGGGTAACGGAGGATTAGGGTTTGATTCCGGAGAGGGAGCCT
-GAGAGACGGCTACCACATCCAAGGAAGGCAGCAGGCGCGTAAATTACCCAATCCTGACACAGGGAGGTAGTGACAATAA
ATAACAATGCTGGGCC-TCTCTAGGTCTGGCAATTGGAATGAGAACAATTTAAATCTCTTAACAAGGATCAATTGGAGGG
CAAG-TCTGGTGCCAGCAGCCGCGGTAATTCCAGCTCCAATAGCGTATATTAAAG-TTGTTGCAGTTAAAAAGCTCGTAG
-TTGGATTTGTGGAGGGTTCATCT-TTGAG--TTA-CCTCTATGTGGCATTAGGTTGTCGCGTA-TGGAGTACTCAT-CA
TTTACTGTGAGAAAATCAGAGCGTT-C-C-AAGCAAGCTT-AGGCTGTTGAATGTATTAGCATGGAATAATGGGATAGGA
CCTTGATACTATTTTGTTGG-TTTGTGCATCAAGGAAATGATCAACAGGGACAGTTG-GGGGTATT-CGTATTCCATTGT
CAGAGGTGAAATTCTTGGATTTTTGGAAGACGAACTAC-TGCGAAAGCATTTACC-AA--GGATGTTTTCATTAATCAAG
AACGAAAGTTAGGGGATCGAAGATGATTAGATACCATCGTAGTCTTAACCATAAACCATGCCAACAAGGGATTGGTAAGG
--AACGTCA-CGTCTTTATCAGCACCTTAAGAGAAATCA-TAAGTTTTTGGGTTCCGGGGGGAGT-ATGGTCGCAAGGCT
GAAACTTAAAGAAATTGACGGAAGGGCACCACCAGGAGTGGAGCC-TGCGGCTTAATTTGACTCAACACGGGAAAACTTA
CCAGGTCCAGACATGAATA-GGATTGACAGATTGA-GAGCTC-TTTCTTGATTTTATGGGTGGTGGTGCATGGCCGTTCT
TAGTTGGTG-GAGTGATTTGTCTGGTTAATTCCGTTAACGA--ACGAGACCGCTGCCTGCTAAATAGTGT----TCATAG
TGAT-TTTCA-CTGTG-TGTC-ACTTCTTAGAGGGACGTGCATTTTATT-AGATGCA-GGAAGATAGCGGCAATAACAGG
TCTGTGATGCCCTTAGATGTTCTGGGCCGCACGCGCGCTACACTGATGCATTC-AACA-A--GT-GTCTCCTTTGCTG-A
GAAGCCTGGGTAATCTTTTGAATGTGCATCGTGATAGGGATAGATTATTGTAATTTTTAATCTTGAACGAGGAATTCCTA
GTAAACGCAGAT-CATCAATCTGCATTGATTACGTCCCTGCCCTTTGTACACACCGCCCGTCGCACCTATAATTAAGTGG
AGGAAAAGAAACCAACTG-GGATTCCCTGAGTAAGGGCGACTGAAACGGGATGGAGCTCATGATGAAAATCGGTGT--AC
TAGTT--------GCACTGAGTTGTGATGTGGAGAAGTT-TGTGTCCAAA--AG-CCAGGGGAAA-TTCATTGGAATATG
TTAGCATGGATGGTGAGACCCCAATATTCTTGGTGAAC-GAGCAAACCTTCAAAGAGTCGAGTTGTTTGGGATTGCAGCT
CTAAAC-GGTGGTAAATTCCATCGAAAGCTAAATATGGGTAGGAGACCGATAGCGCACAAGTACCGTGAGGGAAAGATGC
AAAGAACTTTGAAAAGAGAGTTAAAGAGTACCTGAACTTGCTGAAACTGAAGCAAAGGAAATCAACAA-AAGCTGT-GCC
ATATTTCTCAACTTGC--TTGCAG-GTTGGGCACTGTGTTGC-AGCGTC--GTTAGTGGTTGTGATGTTTTGTACAAACA
------GTTGCGGGTTGTT-------TACCTGTGATGTTGATACN------------AGTTGTTG-CNAC---AG-----
-----CTGACTAATTGG-TTTTCTTTCTCCCGT
>Rhoicosphenia_04 Concatenation of 2 sequences
---------------------------------------TGATAGTCCCTT-ACTACTCGG-A--TAACCGTAGTAATTC
TAGAGCTAATACGTGCGTCAAT-ACCCGAA-AGGG-TA-----GTACTTATTAGATTGTAAACCAACCCTTTC--GAGGT
GATGTGGTGATTCACAATAAGCATGCGGATCGCACGGCTA--TGCCGGCGATTGAACATTTAAG-TTTCTG-CCCTATCA
GCTTTGGATGGTAGGGTATTGGCCTACCATGGCTTTAACGGGTAACGGAGGATTAGGGTTTGATTCCGGAGAGGGAGCCT
-GAGAGACGGCTACCACATCCAAGGAAGGCAGCAGGCGCGTAAATTACCCAATCCTGACACAGGGAGGTAGTGACAATAA
ATAACAATGCTGGGCC-TCTCTAGGTCTGGCAATTGGAATGAGAACAATTTAAATCTCTTAACAAGGATCAATTGGAGGG
CAAG-TCTGGTGCCAGCAGCCGCGGTAATTCCAGCTCCAATAGCGTATATTAAAG-TTGTTGCAGTTAAAAAGCTCGTAG
-TTGGATTTGTGGAGGGTTCATCT-TTGAG--TTA-CCTCTATGTGGCATTAGGTTGTCGCGTA-TGGAGTACTCAT-CA
TTTACTGTGAGAAAATCAGAGCGTT-C-C-AAGCAAGCTT-AGGCTGTTGAATGTATTAGCATGGAATAATGGGATAGGA
CCTTGATACTATTTTGTTGG-TTTGTGCATCAAGGAAATGATCAACAGGGACAGTTG-GGGGTATT-CGTATTCCATTGT
CAGAGGTGAAATTCTTGGATTTTTGGAAGACGAACTAC-TGCGAAAGCATTTACC-AA--GGATGTTTTCATTAATNAAG
AACGAAAGTTAGGGGATCGAAGATGATTAGATACCATCGTAGTCTTAACCATAAACCATGCCAACAAGGGATTGGTAAGG
--AACGTCA-CGTCTTTATCAGCACCTTAAGAGAAATCA-TAAGTTTTTGGGTTCCGGGGGGAGT-ATGGTCGCAAGGCT
GAAACTTAAAGAAATTGACGGAAGGGCACCACCAGGAGTGGAGCC-TGCGGCTTAATTTGACTCAACACGGGAAAACTTA
CCAGGTCCAGACATGAATA-GGATTGACAGATTGA-GAGCTC-TTTCTTGATTTTATGGGTGGTGGTGCATGGCCGTTCT
TAGTTGGTG-GAGTGATTTGTCTGGTTAATTCCGTTAACGA--ACGAGACCGCTGCCTGCTAAATAGTGT----TCATAG
TGAT-TTTCA-CTGTG-TGCC-ACTTCTTAGAGGGACGTGCATTTTATT-AGATGCA-GGAAGATAGCGGCAATAACAGG
TCTGTGATGCCCTTAGATGTTCTGGGCCGCACGCGCGCTACACTGATGCATTC-AACA-A--GT-GTCTCCTTTGCTG-A
GAAGCCTGGGTAATCTTTTGAATGTGCATCGTGATAGGGATAGATTATTGTAATTTTTAATCTTGAACGAGGAATTCCTA
GTAAACGCAGAT-CATCAATCTGCAT-------------------------------------------TAATTAAGTGG
AGGAAAAGAAACCAACTG-GGATTCCCTGAGTAAGGGCGNNTGAAACGGGATGGAGCTCATGATGAAAATCGGTGT--AC
TAGTT--------GCACTGAGTTGTGATGTGGAGAAGTT-TGTGTCCAAA--AG-CCAGGGGAAA-TTCATTGGAATATG
TTAGCATGGATGGTGAGACCCCAATATTCTTGGTGAAC-GAGCAAACCTTCAAAGAGTCGAGTTGTTTGGGATTGCAGCT
CTAAAC-GGTGGTAAATTCCATCGAAAGCTAAATATGGGTAGGAGACCGATAGCGCACAAGTACCGTGAGGGAAAGATGC
AAAGAACTTTGAAAAGAGAGTTAAAGAGTACCTGAACTTGCTGAAACTGAAGCAAAGGAAATCAACAA-AAGCTGT-GCC
ATATTTCTCAACTTGC--TTGCAG-GTTGGGCACTGTGTTGC-AGCGTC--GTTAGTGGTTGTGATGTTTTGTACAAACA
------GTTGCNGGTTGTT-------TACCTGTGATGTTGATACG------------AGTTGTTG-CNAC-NNCT-----
-------GACTAATTGG-TTTTCTTTCTCCCGT
>Rhoicosphenia_37 Concatenation of 2 sequences
-----------------------------------------------CCTT-ACTACTCGGCATGGAACCGTAGTAATTC
TAGAGCTAATASGTGCGTGGAT-ACCTGTC-AGGR-TA-----TTAMTTATTAGACTGTAAACCAACCCTTTC--GAGGT
GATGTGGTGATTCACAATAAGCATGCGGATCGCACGGCAA--TGCCGGCGATTGAACATTTAAG-TTTCTG-CCCTATCA
GCTTTGGATGGTAGGGTATTGGCCTACCATGGCTTTAACGGGTAACGGAGGATTAGGGTTTGATTCCGGAGAGGGAGCCT
-GAGAGACGGCTACCACATCCAAGGAAGGCAGCAGGCGCGTAAATTACCCAATCCTGACACAGGGAGGTAGTGACAATAA
ATAACAATGCTGGGCC-TCTCTAGGTCTGGCAATTGGAATGAGAACAATTTAAATCTCTTAACAAGGATCAATTGGAGGG
CAAG-TCTGGTGCCAGCAGCCGCGGTAATTCCAGCTCCAATAGCGTATATTAAAG-TTGTTGCAGTTAAAAAGCTCGTAG
-TTGGATTTGTGGAGGGTTCATCT-TTGGG--TTA-CCTCTATGTGGCATTAGGTTGTCGCGTA-GGGAGTACTCAT-CA
TTTACTGTGAGAAAATCAGAGCGTT-C-CMANSCAAGCTT-AGGCTGTTGAATGTATTAGCATGGAATAATGGGATAGGA
CCTTGGTACTATTTTGTTGGTTTTGTGCATCAAGGAAATGATCAACAGGGACAGTTG-GGGGTATT-CGTATTCCATTGT
CAGAGGTGNAATTCTTGGATTTTTNGAAGACGAACTAC-TGCGAAAGCATTTACC-AA--GGATGTTTTCATTAATCAAG
AACGAAAGTTAGGGGATCGAAGATGATTAGATACCATCGTAGTCTTAACCATAAACCATGCCAACAAGGGATTGGTAAGG
--AACGTCA-CGTCTCTATCAGCACCTTAAGAGAAATCA-TAAGTTTTTGGGTTCCGGGGGGAGT-ATGGTCGCAAGGCT
GAAACTTAAAGAAATTGACGGAAGGGCACCACCAGGAGTGGAGCC-TGCGGCTTAATTTGACTCAACACGGGAAAACTTA
CCAGGTCCAGACATGAATA-GGATTGACAGATTGA-GAGCTC-TTTCTTGATTTTATGGGTGGTGGTGCATGGCCGTTCT
TAGTTGGTG-GAGTGATTTGTCTGGTTAATTCCGTTAACGA--ACGAGACCGCTGCCTGCTAAATAGTGT----TCACAG
TGAT-TTTCA-CTGTG-TGTC-ACTTCTTAGAGGGACGTGCATTTTATT-AGATGCA-GGAAGATAGCGGCAATAACAGG
TCTGTGATGCCCTTAGATGTTCTGGGCCGCACGCGCGCTACACTGATGCATTC-AACA-A--GT-GTTTCCTTTGCTG-A
GAAGCCTGGGTAATCTTTTGAATGTGCATCGTGATAGGGATAGATTATTGTAATTTTTAATCTTGAACGAGGAATTCCTA
GTAAACGCAGAT-CATCAATCTGCATTGATTACGTCCCTGCCCTTTGTACACACCGCCCGTCGCACCTATAATTAAGTGG
AGGAAAAGAAACCAACTG-GGATTCCCTAAGTAAGGGCGACTGAAACGGGATGTAGCTCATGATGAAAATCGGTGT--AC
TAGTT--------GCACTGAGTTGTGATGTGGAGAAGTT-TGTGTCCAAA--AG-CCAGGGGAAA-TTCATTGGAATATG
TTAGCATGGATGGTGAGACCCCAATATTCTTGGTGAAC-GAGCAAGCCTTCAAAGAGTCGAGTTGTTTGGGATTGCAGCT
CTAAAC-GGTGGTAAATTCCATCGAAAGCTAAATATGGGCAGGAGACCGATAGCGCACAAGTACCGTGAGGGAAAGATGC
AAAGAACTTTGAAAAGAGAGTTAAAGAGTACCTGAACTTGCTGAAACTGAAGCAAAGGAAATCAAGAA-AAGCTGT-GCC
ATATTTCTCAACTTGCTTTTGCAG-GTTGGGCACTGTGTTGC-AGCGTT--GTTAGTGGTTGTGATGTTTTGTACAAGCA
------GTTGCGGGTTGTT-------TGCCCGTGATGTTGATACG------------AGATGTTG-CGGC-AGCT-----
-------GACTAATTGA-TTTTCTTTCTCCCGT
>Rhoicosphenia_94 Concatenation of 2 sequences
AAACTGCG-AATGGCTCATTATATCAGTTATAGTTTACTTGATAGTCCCTT-ACTACTCGG-A--TAACCGTAGTAATTC
TAGAGCTAATACGTGCGTCAAT-ACCCGTC-AGGG-TA-----GTATTTATTAGACTGTAAACCAACCCTTTC--GAGGT
GATGTGGTGATTCACAATAAGCATGCGGATCGCACGGTTA--TGCCGGCGATTGAACATTTAAG-TTTCTG-CCCTATCA
GCTTTGGATGGTAGGGTATTGGCCTACCATGGCTTTAACGGGTAACGGAGGATTAGGGTTTGATTCCGGAGAGGGAGCCT
-GAGAGACGGCTACCACATCCAAGGAAGGCAGCAGGCGCGTAAATTACCCAATCCTGACACAGGGAGGTAGTGACAATAA
ATAACAATGCTGGGCC-TCTCTAGGTCTGGCAATTGGAATGAGAACAATTTAAATCTCTTAACAAGGATCAATTGGAGGG
CAAG-TCTGGTGCCAGCAGCCGCGGTAATTCCAGCTCCAATAGCGTATATTAAAG-TTGTTGCAGTTAAAAAGCTCGTAG
-TTGGATTTGTGGAGGCTTCATCT-TTGAG--TTG-CCTCTATGTGGCATTAGGTTGTCGCGTA-GGGAGTACTCAT-CA
TTTACTGTGAGAAAATCAGAGCGTT-C-C-AAGCAAGCTT-AGGCTGTTGAATGTATTAGCATGGAATAATGGGATAGGA
CCTTGGTACTATTTTGTTGG-TTTGTGCATCAAGGAAATGATCAACAGGGACAGTTG-GGGGTATT-CGTATTCCATTGT
CAGAGGTGAAATTCTTGGATTTCTGGAAGACGAACTAC-TGCGAAAGCATTTACC-AA--GGATGTTTTCATTAATCAAG
AACGAAAGTTAGGGGATCGAAGATGATTAGATACCATCGTAGTCTTAACCATAAACCATGCCAACAAGGGATTGGTAAGG
--AACGTCA-CGTCTTTATCAGCACCTTAAGAGAAATCA-TAAGTTTTTGGGTTCCGGGGGGAGT-ATGGTCGCAAGGCT
GAAACTTAAAGAAATTGACGGAAGGGCACCACCAGGAGTGGAGCC-TGCGGCTTAATTTGACTCAACACGGGAAAACTTA
CCAGGTCCAGACATGAATA-GGATTGACAGATTGA-GAGCTC-TTTCTTGATTTTATGGGTGGTGGTGCATGGCCGTTCT
TAGTTGGTG-GAGTGATTTGTCTGGTTAATTCCGTTAACGA--ACGAGACCGCTGCCTGCTAAATAGTGC----TCATAG
TGAT-TTTCA-CTGTG-TGCC-ACTTCTTAGAGGGACGTGCATTTTATT-AGATGCA-GGAAGATAGCGGCAATAACAGG
TCTGTGATGCCCTTAGATGTTCTGGGCCGCACGCGCGCTACACTGATGCATTC-AACA-A--GT-GTCTCCTTTGCTG-A
GAAGCCTGGGTAATCTTTTGAATGTGCATCGTGATAGGGATAGATTATTGTAATTTTTAATCTTGAACGAGGAATTCCTA
GTAAACGCAGAT-CATCAATCTGCATTGATTACGTCCCTGCCCTTTGTACACACCGCCCGTCGCACCTATAATTAAGTGG
AGGAAAAGAAACCAACTG-GGATTCCCTGAGTAAGGGCGACTGAAACGGGATGTAGCTCATGATGAAAATCGGTGT--AC
TTGTT--------GCACTGAGTTGTGATGTGGAGAAGTT-TGTGTCCAAA--AG-CCAGGGGAAA-TTCATTGGAATATG
TTAGCATGGATGGTGAGACCCCAATATTCTTGGCGAGC-GAACAAACCTTCAAAGAGTCGAGTTGTTTGGGATTGCAGCT
CTAAAC-GGTGGTAAATTCCATCGAAAGCTAAATATGGGTAGGAGACCGATAGCGCACAAGTACCGTGAGGGAAAGATGC
AAAGAACTTTGAAAAGAGAGTTAAAGAGTACCTGAAATTGCTGAAACTGAAGCAAAGGAAATCAACAA-AAGTTGT-GCC
ATATTTCTCATCTTGC--TTGCAG-GGTGGGCACTGTGTTGC-AGCGTC--GTTAGTGGTTGTGATGTTTTGTACAAGCA
------GTCGCGGGCTGTT-------TGCCCGTGATGTTCATACG------------AGATGTTG-CGGC-AGCT-----
-------GACTAATTGG-TTTTCTTTCTCCCGT
>Stauroneis_anceps Concatenation of 2 sequences
AAACTGCG-AACGGCTCATTATATCAGTTATAGTTTATTTGATAGTCCCTT-ACTACTCGG-A-TTAACCGTAGTAATTC
TAGAGCTAATACGTGCGTCAAT-ACTCTTC-GGAG-TA-----GTATTTATTAGA-TGGAAACCAACTGCTTC--GGCAT
GATGTGGTGATTCATAATAAGCTTGCGGATCGCATGGCTT--TGCCGGCGATGGATCATTCAAG-TTTCTG-CCCTATCA
GCTTT-GACGGTACTGTATTGGAGTACCGTGGCGGTAACGGGTAACGGAAAATTAGGGTTTGACACCGGAGAGGGAGCCT
-GAGAGACGGCTACCACATCCAAGGAAGGCAGCAGGCGCGTAAATTACCCAATCTTGACACAAGGAGGTAGTGACAATAA
ATAACAATGCCGGGCC-TTTGTAGGTCTGGCAATTGGAATGAGAACAATTTAAATCCCTTATCGAGGATCAATTGGAGGG
CAAG-TCTGGTGCCAGCAGCCGCGGTAATTCCAGCTCCAATAGCGTATATTAAAG-TTGTTGCAGTTAAAAAGCTCGTAG
-TTGGATTTGTGGCGTGTCCATCC-TTGGG--TGG-ATCCTGTGTGGCATTAGGTTGTCGTGCA-GGGGATACCCAT-CG
TTTACTGTGAAAAAATTAGAGTGTT-C-A-AAGCAGGCTT-ATGCCGTTGAATATATTAGCATGGAATAATAAGATAGGT
CTTTGGTCCTATTTTGTTGG-TTTGCGGGCCGGAGAAATGATTAACAGGGACAGTTG-GGGGTATT-CGTATTCCATTGT
CAGAGGTGAAATTCTTGGATTTCTGGAAGACGAACTAC-TGCGAAAGCATTTACC-AA--GGATGTTTTCATTAATCAAG
AACGAAAGTTAGGGGATCGAAGATGATTAGATACCATCGTAGTCTTAACCATAAACTATGCCGACAAGGGATTGGCGGGG
-TTTCGTTA-CGTCTCCGTCAGCACCTTATGAGAAATCA-CAAGTTTTTGGGTTCCGGGGGGAGT-ATGGTCGCAAGGCT
GAAACTTAAAGAAATTGACGGAAGGGCACCACCAGGAGTGGAGCC-TGCGGCTTAATTTGACTCAACACGGGGAAACTTA
CCAGGTCCAGACATAGTGA-GGATTGACAGATTGA-GAGCTC-TTTCTTGATTCTATGGGTGGTGGTGCATGGCCGTTCT
TAGTTGGTG-GAGTGATTTGTCTGGTT-ATTCCGTT-ACGA--ACGAGACCCCTGCCTGCTAAATAGTCC----CGTGAG
TGAA-TTTCA-CTGAC-GAGG-ACTTCTTAGAGGGACGTGCATTCTATT-AGATGCA-GGAAGATAGGGGCAATAACAGG
TCTGTGATGCCCTTAGATGTTCTGGGCCGCACGCGCGCTACACTGATGCATTC-AACG-A--GT-TTAACCTTGGCCG-A
GAGGCCTGGGCAATCTTTTGAACGTGCATCGTGATAGGGATAGATTATTGCAATTATTAATCTTGAACGAGGAATTCCTA
GTAAACGCAGAT-CATCAATCTGCATTGATTACGTCCCTGCCCTTTGTACACACCGCCCGTCGCACCTATTAATAAGCGG
AGGAAAAGAAACTAACCA-GGATTCCCTCAGTAAGGGCGACTGAAGCGGGA-ATAGCCCATGC--GAAATCTGCGC----
TTT----------GCGCCGAATTGTGGTCTGGAGACACT-TGCGTT-ACT--GG-CCGGGCCAAG-TCCCTTGGAATGGG
GCAGCTGAGAGGGTGAGACTCCCGTACGCCTGGTCATGTGAGCGAGTTGTCAAAGAGTCGAGTTGTTTGGGATTGCAGCT
CTAAGTGGGTGGTAAATTCCATCTAAGGCTAAATACTGGTGGGAGACCGATAGCGTACAAGTACCGTGAGGGAAAGATGC
AAAGAACTTTGAAAAGAGAGTTAAAGAGTACCTGAAATTGCTGAAAAGGAAGCGAAGGAAACCAGTGC-TAGATGC-GTC
ATACTTCCTCAATCGC--TTGCGA-TTGGGGCGCTGTGGCC--ATCGTT--GCCAGTCTTGTTTGGTTT-GGCTGGAAGT
----GCGTC-TAGGGAGTT-------GACCTAGG---CACGCCGC------------AGTCGGGC-TGAA-TGAG---AT
TG------GCGAAATGG-TTTTCTTTTCCCCG-
>Stauroneis_gracilior Concatenation of 2 sequences
AAACTGCG-AACGGCTCATTATATCAGTTATAGTTTATTTGATAGTCCCTT-ACTACTCGG-ATTTAACCGTAGTAATTC
TAGAGCTAATACGTGCGTCAAT-ACTCTTC-GGAG-TA-----GTATTTATTAGA-TGGAAACCAACTGCTTC--GGCAT
GATGTGGTGATTCATAATAAGCTTGCGGATCGCATGGCTT--TGCCGGCGATGGATCATTCAAG-TTTCTG-CCCTATCA
GCTTT-GACGGTACTGTATTGGAGTACCGTGGCGGTAACGGGTAACGGAAAATTAGGGTTTGACACCGGAGAGGGAGCCT
-GAGAGACGGCTACCACATCCAAGGAAGGCAGCAGGCGCGTAAATTACCCAATCTTGACACAAGGAGGTAGTGACAATAA
ATAACAATGCCGGGCC-TTTCTAGGTCTGGCAATTGGAATGAGAACAATTTAAATCCCTTATCGAGGATCAATTGGAGGG
CAAG-TCTGGTGCCAGCAGCCGCGGTAATTCCAGCTCCAATAGCGTATATTAAAG-TTGTTGCAGTTAAAAAGCTCGTAG
-TTGGATTTGTGGCGTGTCCATCC-TTGGG--TGG-ATCCTGTGTGGCATTAGGTTGTCGTGCA-GGGGATGCCCAT-CG
TTTACTGTGAAAAAATTAGAGTGTT-C-A-AAGCAGGCTT-ATGCCGTTGAATATATTAGCATGGAATAATAAGATAGGT
CTCTGGTCCTATTTTGTTGG-TTTGCGGGCCGGAGAAATGATTAACAGGGACAGTTG-GGGGTATT-CGTATTCCATTGT
CAGAGGTGAAATTCTTGGATTTCTGGAAGACGAACTAC-TGCGAAAGCATTTACC-AA--GGATGTTTTCATTAATCAAG
AACGAAAGTTAGGGGATCGAAGATGATTAGATACCATCGTAGTCTTAACCATAAACTATGCCGACAAGGGATTGGCGGGG
-TTTCGTTA-CGTCTCCGTCAGCACCTTATGAGAAATCA-CAAGTTTTTGGGTTCCGGGGGGAGT-ATGGTCGCAAGGCT
GAAACTTAAAGAAATTGACGGAAGGGCACCACCAGGAGTGGAGCC-TGCGGCTTAATTTGACTCAACACGGGGAAACTTA
CCAGGTCCAGACATAGTGA-GGATTGACAGATTGA-GAGCTC-TTTCTTGATTCTATGGGTGGTGGTGCATGGCCGTTCT
TAGTTGGTG-GAGTGATTTGTCTGGTTAATTCCGTTAACGA--ACGAGACCCCTGCCTGCTAAATAGTCC----CGTGAG
TGAA-TTTCA-CTGAC-GAGG-ACTTCTTAGAGGGACGTGCATTCTATT-AGATGCA-GGAAGATAGGGGCAATAACAGG
TCTGTGATGCCCTTAGATGTTCTGGGCCGCACGCGCGCTACACTGATGCATTC-AACG-A--GT-TTTACCTTGGCCG-A
GAGGCCTGGGCAATCTTTTGAACGTGCATCGTGATAGGGATAGATTATTGCAATTATTAATCTTGAACGAGGAATTCCTA
GTAAACGCAGAT-CATCAATCTGCATTGATTACGTCCCTGCCCTTTGTACACACCGCCCGTCGCACCTATTAATAAGCGG
AGGAAAAGAAACTAACCA-GGATTCCCTCAGTAAGGGCGACTGAAGCGGGA-ATAGCCCATAC--GAAATCTGCGC----
GCAA---------GCGCCGAATTGTGGTCTGGAGACGCT-TGTGTT-ACT--GG-CTGGGCCAAG-TCCCTTGGAACGGG
GCAGCTGAGAGGGTGAGACTCCCGTGTGCCTGGCCGGGTGAGCGAGTAGTCAACGAGTCGAGTTGTTTGGGATTGCAGCT
CTAAGTGGGTGGTAAATTCCATCTAAGGCTAAATACTGGTGGGAGACCGATAGCGTACAAGTACCGTGAGGGAAAGATGC
AAAGAACTTTGAAAAGAGAGTTAAAGAGTACCTGAAATTGCTGAAAAGGAAGCGAAGGAAACCAGTGC-CAGATGC-GTC
ATACTTCCTCAATCGC--TTGCGA-TTGGGGCGCTGTGGCC--ATCGTT--GCCAGAGTTGTTTGGTTG-GGCTGGAAGT
----GCGTT-CAGGGAGTT-------GACCTGAG---CATGCCGC------------AGTTCGAG-CGAA-TGAG-----
TT---TTGGCGAAATGG-TTTTCTTTTCCCCG-
>Stauroneis_phoenicenteron Concatenation of 2 sequences
AAACTGCG-AACGGCTCATTATATCAGTTATAGTTTATTTGATAGTCCCTT-ACTACTCGG-A-TTAACCGTAGTAATTC
TAGAGCTAATACGTGCGTTAAT-ACTCTTC-GGAG-TA-----GTATTTATTAGA-CGGAAACCAGCTGCTTC--GGCAA
GATGTGGTGATTCATAATAAGCTTGCGGATCGCATGGCTA--TGCCGGCGATGGATCATTCAAG-TTTCTG-CCCTATCA
GCTTT-GACGGTACTGTATTGGAGTACCGTGGCAGTAACGGGTAACGGGAAATTAGGGTTTGACACCGGAGAGGGAGCCT
-GAGAGACGGCTACCACATCCAAGGAAGGCAGCAGGCGCGTAAATTACCCAATCTTGACACAAGGAGGTAGTGACAATAA
ATAACAATGCCGGGCC-TTTGTAGGTCTGGCAATTGGAATGAGAACAATTTAAATCCCTTATCGAGGATCCATTGGAGGG
CAAG-TCTGGTGCCAGCAGCCGCGGTAATTCCAGCTCCAATAGCGTATATTAAAG-TTGTTGCAGTTAAAAAGCTCGTAG
-TTGGATTTGTGGCGTGTCCATCC-TTGGG--TGG-ATTCTGTGTGGCATTAGGTTGTCGTGCA-GGGGATACCCAT-CG
TTTACTGTGAAAAAATTAGAGTGTT-C-A-AAGCAGGCTT-ATGCCGTTGAATATATTAGCATGGAATAATAAGATAGGT
CTTTGGTCCTATTTTGTTGG-TTTGCGGGCCGAAGAAATGATTAACAGGGACAGTTG-GGGGTATT-CGTATTCCATTGT
CAGAGGTGAAATTCTTGGATTTCTGGAAGACGAACTAC-TGCGAAAGCATTTACC-AA--GGATGTTTTCATTAATCAAG
AACGAAAGTTAGGGGATCGAAGATGATTAGATACCATCGTAGTCTTAACCATAAACTATGCCGACAAGGGATTGGCGGAG
-TTTCGTTA-CGTCTCCGTCAGCACCTTATGAGAAATCA-CAAGTTTTTGGGTTCCGGGGGGAGT-ATGGTCGCAAGGCT
GAAACTTAAAGAAATTGACGGAAGGGCACCACCAGGAGTGGAGCC-TGCGGCTTAATTTGACTCAACACGGGGAAACTTA
CCAGGTCCAGACATAGTGA-GGATTGACAGATTGA-GAGCTC-TTTCTTGATTCTATGGGTGGTGGTGCATGGCCGTTCT
TAGTTGGTG-GAGTGATTTGTCTGGTTAATTCCGTTAACGA--ACGAGACCCCTGCCTGCTAAATAGTAG----CGTGAG
TGAA-TTTCA-CTGAC-GAGG-ACTTCTTAGAGGGACGTGCATTTTATT-AGATGCA-GGAAGATAGGGGCAATAACAGG
TCTGTGATGCCCTTAGATGTTCTGGGCCGCACGCGCGCTACACTGATGCATTC-AACG-A--GT-TTCGCCTTGGCCG-A
GAGGCTTGGGCAATCTTTGGAACGTGCATCGTGATAGGGATAGATTATTGCAATTATTAATCTTGAACGAGGAATTCCTA
GTAAACGCAGAT-CATCAATCTGCATTGATTACGTCCCTGCCCTTTGTACACACCGCCCGTCGCACCTATTAATAAGCGG
AGGAAAAGAAACTAACCA-AGATTCCCTCAGTAAGGGCGACTGAAGCGGGA-ATAGCCCATGC--GAAATCTGCGCTGCT
TTGCGGTG-----GCGCCGAATTGTGGTTGGAAGACACT-TGCGTT-ACT--GA-CCGAACCAAG-TCCCTTGGAACAGG
GCAGCTGAGAGGGTGAGACTCCCGTCTGCTTGGTCATGTGAGCGAGTTGTCCACGAGTCGAGTTGTTTGGGATTGCAGCT
CTAAGTGGGTGGTAAATTCCATCCAAGGCTAAATACTGGTGGGAAACCGATAGCGTACAAGTACCGTGAGGGAAAGATGC
AAAGAACTTTGAAAAGAGAGTTAAAGAGTACCTGAAATTGCTGAAAAGGAAGCAAAGGAAACCAGTGC-TAGATGC-GCC
ATACTTCTGCCACCGC--TTGCGG-TAGCAGCGCTGTGGCC--ATCCAT--GTCAGACTTGGTTTGGGCGGGCCGAACGT
GCGAGCGCCTGGGGAGTTT-------GTTCCCTATCTGCTGGCCGC-----------GGCCGGCC-TGAA-TGAG---AC
TG------ACGAAATGG-TTTTCTTTCCCCCG-
