# Supplementary material for: Historical and Current Perspectives on the Systematics of the ‘Enigmatic’ Diatom Genus Rhoicosphenia (Bacillariophyta), with Single and Multi-Molecular Marker and Morphological Analyses and Discussion on the Monophyly of ‘Monoraphid’ Diatoms
Source: PLoS One. 2016 Apr 5;11(4):e0152797. doi: 10.1371/journal.pone.0152797 (PMC4821588; doi:10.1371/journal.pone.0152797)
Supplement: S3 File — Alignment used in Maximum Likelihood and Bayesian analyses. (FASTA) [file pone.0152797.s003.fasta]

>Achnanthes_coarctatum Concatenation of 2 sequences
AAACTGCG-AACGGCTCATTATATCAGTTATAATTTATTGGATAGTCCCTT-ACTACTTGG-A--TAACCGTAGTAATTC
TAGAGCTAATACATGCGTCAAT-ACCCCTCGTGGG-TA-----GCAATTATTAGA-TTGAAACCAACCCCTTT--GGGGT
GATGTGGTGATTCATAATAATAGTGCGGATCGCACGGCTCA-CGCCGGCGACGGATCTTTCAAG-TTTCTG-CCCTATCA
GCTTTGGATGGTACGGTATTGGCCTACCATGGCTTTAACGGGTAACGGGAAATTAGGGTTTGATTCCGGAGAGGGGGCCT
-GAGAGATGGCCACCACATCCAAGGAAGGCAGCAGGCGCGTAAATTACCCAATCCTAATACAGGGAGGTAGTGACAATAA
ATAACAATGCCGGGCC-TTTGTAGGTCTGGCAATTGGAATGAGAACATTTTAAATCTCTTATCGAGGATCAATTGGAGGG
CAAG-TCTGGTGCCAGCAGCCGCGGTAATTCCAGCTCCAATAGCGTATATTAAAG-TTGTTGCAGTTAAAAAGCTCGTAG
-TTGGATTTGTGGCTGGCCCATCT-TTGGG--TGG-AACCTGTGTGGCATTAGGTTGTCGTGCA-GGGGATGCCCAT-CT
TTTACTGTGAAAAAATTAGAGTGTT-C-A-AAGCAGGCTT-ATGCCGTTGAATATATTAGCATGGAATAATGAGATAGGA
CCTTGGTACTATTTTGTTGG-TTTGCGCACCAAGGTAATGATTAATAGGGACAGTTG-GGGGTATT-TGTATTCCATTGT
CAGAGGTGAAATTCTTGGATTTTTGGAAGACAAACTAC-TGCGAAAGCATTTACC-AA--GGATGTTTTCATTAATCAAG
AACGAAAGTTAGGGGATCGAAGATGATTAGATACCATCGTAGTCTTAACCATAAACTATGCCGACAAGGGATTGGCGGAG
-TTTCGTTT-TGTCTCCGTCAGCACCTTATGAGAAATCA-CAAGTCTTTGGGTTCCGGGGGGAGT-ATGGTCGCAAGGCT
GAAACTTAAAGAAATTGACGGAAGGGCACCACCAGGAGTGGAGCC-TGCGGCTTAATTTGACTCAACACGGGAAAACTTA
CCAGGTCCAGACATAGTGA-GGATTGACAGATTGA-GAGCTC-TTTCTTGATTCTATGGGTGGTGGTGCATGGCCGTTCT
TAGTTGGTG-AAGTGATTTGTCTGGTTAATTCCGTTAACGA--ACGAGACCCCTGCCTGCTAAATAGCTT----GGCGAG
TGATTTTTCA-CTGGC-TGAA-GCTTCTTAGAGGGACGTGCGTTCTATT-AGACGCA-GGAAGATAGGGGCAATAACAGG
TCTGTGATGCCCTTAGATGTCCTGGGCCGCACGCGCGCTACACTGATGCATTC-AACG-A--GT-TTTACCTTGGCCG-A
GAGGCCTGGGCAATCTTCTGAACGTGCGTCGTGATAGGGATAGATTATTGCAATTATTAATCTTGAACGAGGAATTCCTA
GTAAACGCAGAT-CATCAATCTGCATTGATTACGTCCCTGCCCTTTGTACACACCGCCCGTCGCACCTATATCGTGCTAA
AGCTTATCGCGTAGATCCCGTTCCAAATACATCA-GA-TCAATACTTC-GCTTTTATAGCCTATGA-ATGTGATTTATTC
GAAGAAGGCTCATTAGCTAACTTAACAGCGTCTATCATTGGTAACGTTTTTGGATTTAAAGCAGTATCTGCTCTACGTTT
AGAAGATATGCGTATTCCACATTCTTATTTAAAAACATTCCAAGGTCCTGCGACTGGAATCATTGTAGAGCGTGAACGTT
TGAACAAATATGGTGTACCTTTATTAGGTGCGACAGTAAAACCAAAACTAGGTTTGTCGGGCAAAAATTATGGCCGTGTA
GTTTATGAAGGGTTAAAAGGTGGTTTAGATTTCTTAAAAGATGATGAAAACATTAACTCACAACCATTTATGCGTTGGAG
AGAGCGTTTTTTAAACTGTATGGAAGGTATTAACCGTGCTTCTGCTGCTACAGGTGAAGTTAAAGGTTCTTACTTAAATG
TTACTGCTGCAACTATGGAAGAAGTCTACAAACGTGCTGCATATGCTAAAGAAGTTGGTTCGGTTGTTATTATGATCGAC
TTAGTTATGGGTTATACTGCAATCCAAAGTATCGCTATCTGGGCGCGCGAAAACGACCTGCTTTTACATTTACACCGTGC
AGGTAACTCAACATACGCTCGTCAAAAAAATCA-TGGTATTAACTTCCGTGTAATTTGTAAA-TGGATGCGTATGTCAGG
TGTAGATCATATC-CA--TGCAGGTACAGTTGTTGGTAAACTAGAAGGCGATCCGTTAATGATTAAG
>Achnanthes_sp._ECT3684 Concatenation of 2 sequences
AAACTGCG-AACGGCTCATTATATCAGTTATAATTTATTGGATAGTCCCTT-ACTACTTGG-A--TAACCGTAGTAATTC
TAGAGCTAATACATGCGTCAAT-ACCCCTCGTGGG-TA-----GCAATTATTAGA-TTGAAACCAACCCCTTT--GGGGT
GATGTGGTGATTCATAATAATAGTGCGGATCGCACGGCTTA-CGCCGGCGACGGATCTTTCAAG-TTTCTG-CCCTATCA
GCTTTGGATGGTACGGTATTGGCCTACCATGGCTTTAACGGGTAACGGGAAATTAGGGTTTGATTCCGGAGAGGGGGCCT
-GAGAGATGGCCACCACATCCAAGGAAGGCAGCAGGCGCGTAAATTACCCAATCCTAATACAGGGAGGTAGTGACAATAA
ATAACAATGCCGGGCC-TTTGTAGGTCTGGCAATTGGAATGAGAACAATTTAAATCTCTTATCGAGGATCAATTGGAGGG
CAAG-TCTGGTGCCAGCAGCCGCGGTAATTCCAGCTCCAATAGCGTATATTAAAG-TTGTTGCAGTTAAAAAGCTCGTAG
-TTGGATTTGTGGCTGGCCCATCT-TTGGG--TGG-AACCTGTGTGGCATTAGGTTGTCGTGCA-GGGGATGCCCAT-CT
TTTACTGTGAAAAAATTAGAGTGTT-C-A-AAGCAGGCTT-ATGCCGTTGAATATATTAGCATGGAATAATGAGATAGGA
CCTTGGTACTATTTTGTTGG-TTTGCGCACCAAGGTAATGATTAACAGGGACAGTTG-GGGGTATT-TGTATTCCATTGT
CAGAGGTGAAATTCTTGGATTTTTGGAAGACAAACTAC-TGCGAAAGCATTTACC-AA--GGATGTTTTCATTAATCAAG
AACGAAAGTTAGGGGATCGAAGATGATTAGATACCATCGTAGTCTTAACCATAAACTATGCCGACAAGGGATTGGCGGAG
-TTTCGTTT-TGTCTCCGTCAGCACCTTATGAGAAATCA-CAAGTCTTTGGGTTCCGGGGGGAGT-ATGGTCGCAAGGCT
GAAACTTAAAGAAATTGACGGAAGGGCACCACCAGGAGTGGAGCC-TGCGGCTTAATTTGACTCAACACGGGAAAACTTA
CCAGGTCCAGACATAGTGA-GGATTGACAGATTGA-GAGCTC-TTTCTTGATTCTATGGGTGGTGGTGCATGGCCGTTCT
TAGTTGGTG-AAGTGATTTGTCTGGTTAATTCCGTTAACGA--ACGAGACCCCTGCCTGCTAAATAGCTT----GGCGAG
TGATTTTTCA-CTGGC-TGAA-GCTTCTTAGAGGGACGTGCGTTCTATT-AGACGCA-GGAAGATAGGGGCAATAACAGG
TCTGTGATGCCCTTAGATGTCCTGGGCCGCACGCGCGCTACACTGATGCATTC-AACG-A--GT-TTTACCTTGGCCG-A
GAGGCCTGGGCAATCTTCTGAACGTGCATCGTGATAGGGATAGATTATTGCAATTATTAATCTTGAACGAGGAATTCCTA
GTAAACGCAGAT-CATCAATCTGCATTGATTACGTCCCTGCCCTTTGTACACACCGCCCGTCGCAC---TATCGTGCAAA
AGCTTATCGTGTAGATCCTGTTCCAAATACATCA-GA-CCAATACTTC-GCTTTTATTGCATATGA-ATGTGATTTATTC
GAAGAAGGCTCATTAGCGAACTTAACAGCGTCTATCATTGGTAACGTTTTTGGTTTTAAAGCTGTATCTGCCTTACGTTT
AGAAGACATGCGCATTCCACACTCTTATCTAAAAACATTCCAAGGTCCTGCGACTGGTATTATTGTAGAGCGTGAACGCT
TAAACAAATATGGTATCCCATTACTAGGCGCGACAGTTAAACCAAAATTAGGTTTATCAGGCAAAAACTATGGACGTGTA
GTTTTTGAAGGGTTAAAAGGCGGTTTAGATTTCTTAAAAGATGATGAAAATATTAACTCACAACCATTTATGCGTTGGAG
AGAACGTTTCTTAAACTGTCTGGAAGGTATTAACCGTGCTTCTGCTGCTACAGGTGAAGTTAAAGGTTCTTACTTAAACG
TTACCGCTGCAACTATGGAAGAAGTGTATAAACGTGCCGAATATGCTAAAGAAATCGGTTCGATTATTATTATGATCGAT
TTAGTTATGGGCTACACCGCAATTCAAAGTATTGCGATTTGGGCACGTGAAAACGATATGCTTTTACATTTACACCGTGC
AGGTAACTCAACTTATGCTCGTCAAAAAAATCA-TGGTATCAACTTCCGTGTAATTTGTAAA-TGGATGCGTATGTCGGG
TGTAGATCATATT-CA--CGCTGGTACTGTAGTTGGTAAGTTAGAAGGTGACCCATTAATGATTAAA
>Achnanthes_sp._ECT3883 Concatenation of 2 sequences
AAACTGCG-AACGGCTCATTATATCAGTTATAATTTATTGGATAGTCCCTT-GCTACTTGG-A--TAACCGTAGTAATTC
TAGAGCTAATACATGCGTCAAT-ACCCCTTGCGGG-TA-----GCAATTATTAGA-TTGAAACCAACCCCTCT--GGGGT
GATGTGGTGATTCATAATAACAGAGTGGATCGCATGGCTCA-CGCCGGCGACGGATCTTTCAAG-TTTCTG-CCCTATCA
GCTTTGGATGGTACGGTATTGGCCTACCATGGCTTTAACGGGTAACGGGAAATTAGGGTTTGATTCCGGAGAGGGGGCCT
-GAGAGATGGCCACCACATCCAAGGAAGGCAGCAGGCGCGTAAATTACCCAATCCTAATACAGGGAGGTAGTGACAATAA
ATAACAATGCCGGGCC-TTTGTAGGTCTGGCAATTGGAATGAGAACAAACCAAATTCTTTATCGAGGATCAATTGGAGGG
CAAG-TCTGGTGCCAGCAGCCGCGGTAATTCCAGCTCCAATAGCGTATATTAAAG-TTGTTGCAGTTAAAAAGCTCGTAG
-TTGGATTTGTGGCTGTCCCATCT-TTGGG--TGG-AACCTGTGTGGCATTAGGTTGTCGTGCA-GGGGATGCTCAT-CT
TTTACTGTGAAAAAATTAGAGTGTT-C-A-AAGCAGGCTT-ATGCCGTTGAATATATTAGCATGGAATAATGAGATAGGA
CCTTGGTACTATTTTGTTGG-TTTGCGCACCAAGGTAATGATTAATAGGGACAGTTG-GGGGTATT-CGTATTCCATTGT
CAGAGGTGAAATTCTTGGATTTTTGGAAGACGAACTAC-TGCGAAAGCATTTACC-AA--GGATGTTTTCATTAATCAAG
AACGAAAGTTAGGGGATCGAAGATGATTAGATACCATCGTAGTCTTAACCATAAACTATGCCGACAAGGGATTGGCGGGG
-TTTCGTTT-TGTCTCCGTCAGCACCTTATGAGAAATCA-CAAGTCTTTGGGTTCCGGGGGGAGT-ATGGTCGCAAGGCT
GAAACTTAAAGAAATTGACGGAAGGGCACCACCAGGAGTGGAGCC-TGCGGCTTAATTTGACTCAACACGGGAAAACTTA
CCAGGTCCAGACATAGTGA-GGATTGACAGATTGA-GAGCTC-TTTCTTGATTCTATGGGTGGTGGTGCATGGCCGTTCT
TAGTTGGTG-AAGTGATTTGTCTGGTTAATTCCGTTAACGA--ACGAGACCCCTGCCTGCTAAATAGCTT----GGTGAG
TGATTTTTCA-CTGGC-TGAA-GCTTCTTAGAGGGACGTGCGTTTTATT-AAACGCA-GGAAGATAGGGGCAATAACAGG
TCTGTGATGCCCTTAGATGTCCTGGGCCGCACGCGCGCTACACTGATGCATTC-AACG-A--GT-TTTACCTTGGCCG-A
GAGGCCTGGGCAATCTTCTGAACGTGCATCGTGATAGGGATAGAATTTTGAAATTATCATTCTTGAACGAGGAATTCCTA
GTAAACGCAGAT-CATTAATCTGCATTGATTACGTCCCTGCCCTTTGTACACACCGCC-----------TATCGCGCGAA
AGCTTACCGTGTAGACCCTGTTCCAAATACATCA-GA-TCAATACTTT-GCATTTATTGCTTATGA-ATGTGATTTATTC
GAAGAAGGTTCGTTAGCAAACTTAACAGCTTCTATTATTGGTAATGTATTCGGGTTTAAAGCTGTTTCTGCTTTACGTTT
AGAAGACATGCGTATTCCACATTCTTACTTAAAAACATTCCAAGGCCCTGCCACTGGTATTATTGTAGAGCGTGAACGTT
TAAATAAGTACGGCGTACCAATGTTAGGTGCAACAGTAAAACCAAAGTTAGGTTTATCTGGCAAAAACTATGGTCGTGTA
GTTTATGAAGGTCTGAAAGGCGGTTTAGACTTCTTAAAAGATGATGAAAACATCAACTCACAACCATTTATGCGTTGGAG
AGAACGTTTCTTAAACTGTATGGAAGGTATCAATCGTGCTTCTGCTGCTACAGGAGAAGTTAAAGGTTCTTACTTAAACG
TAACTGCCGCAACCATGGAAGAGGTTTACAAGCGTGCTGAATATGCTAAAGAAGTCGGTTCAATTGTTATCATGATCGAT
TTAGTTATGGGTTATACAGCAATTCAAAGTATTGCCATCTGGGCCCGTGAAAACGATATGCTTTTACATTTACATCGTGC
AGGTAACTCAACTTATGCACGTCAAAAAAATCA-TGGTATCAATTTCCGTGTAATTTGTAAA-TGGATGCGTATGTCAGG
TGTAGATCATATT-CA--CGCTGGGACAGTAGTAGGTAAACTAGAAGGTGATCCTTTAATGATTAAA
>Achnanthes_sp._ECT3911 Concatenation of 2 sequences
AAACTGCG-AACGGCTCATTATATCAGTTATAATTTATTGGATAGTCCCTT-ACTACTTGG-A--TAACCGTAGTAATTC
TAGAGCTAATACATGCGTCAAT-ACCCCTCGTGGG-TA-----GCAATTATTAGA-TTGAAACCAACCCCTTT--GGGGT
GATGTGGTGATTCATAATAATAGTGCGGATCGCACGGCTCA-CGCCGGCGACGGATCTTTCAAG-TTTCTG-CCCTATCA
GCTTTGGATGGTACGGTATTGGCCTACCATGGCTTTAACGGGTAACGGGAAATTAGGGTTTGATTCCGGAGAGGGGGCCT
-GAGAGATGGCCACCACATCCAAGGAAGGCAGCAGGCGCGTAAATTACCCAATCCTGACACAGGGAGGTAGTGACAATAA
ATAACAATGCCGGGCC-TTTGTAGGTCTGGCAATTGGAATGAGAACAATTTAAACCCCTTATCGAGGATCAATTGGAGGG
CAAG-TCTGGTGCCAGCAGCCGCGGTAATTCCAGCTCCAATAGCGTATATTAAAG-TTGTTGCAGTTAAAAAGCTCGTAG
-TTGGATTTTTGGCTGTCCCATCC-TTGGG--TGG-AACCTGTGTGGCATTAGGTTGTCGTGCA-GGGGATGCCCAT-CT
TTTACTGTGAAAAAATTAGAGTGTT-C-A-AAGCAGGCTT-ATGCCGTTGAATATATTAGCATGGAATAATGAGATAGGA
CCTTGGTACTATTTTGTTGG-TTTGCGCACCGAGGTAATGATTAACAGGGACAGTTG-GGGGTATT-CGTATTCCATTGT
CAGAGGTGAAATTCTTGGATTTTTGGAAGACGAACTAC-TGCGAAAGCATTTACC-AA--GGATGTTTTCATTAATCAAG
AACGAAAGTTAGGGGATCGAAGATGATTAGATACCATCGTAGTCTTAACCATAAACTATGCCGACAAGGGATTGGCGGAG
-TTTCGTTTATGTCTCCGTCAGCACCTTATGAGAAATCA-CAAGTCTTTGGGTTCCGGGGGGAGT-ATGGTCGCAAGGCT
GAAACTTAAAGAAATTGACGGAAGGGCACCACCAGGAGTGGAGCC-TGCGGCTTAATTTGACTCAACACGGGAAAACTTA
CCAGGTCCAGACATAGTGA-GGATTGACAGATTGA-GAGCTC-TTTCTTGATTCTATGGGTGGTGGTGCATGGCCGTTCT
TAGTTGGTG-AAGTGATTTGTCTGGTTAATTCCGTTAACGA--ACGAGACCCCTGCCTGCTAAATAGCTT----GGCGAG
TGATTTTTCA-CTGGC-TGAA-GCTTCTTAGAGGGACGTGCGTTCTATT-AGACGCA-GGAAGATAGGGGCAATAACAGG
TCTGTGATGCCCTTAGATGTCCTGGGCCGCACGCGCGCTACACTGATGCATTC-AACG-A--GT-TTTACCTTGGCCG-A
GAGGCCTGGGCAATCTTCTGAACGTGCATCGTGATAGGGATAGATTATTGCAATTATTAATCTTGAACGAGGAATTCCTA
GTAAACGCAGAT-CATCAATCTGCATTGATTACGTCCCTGCCCTTTGTACACACCGCC-----------TACCGTGCTAA
AGCTTATCGTGTAGATCCGGTTCCAAATGCACCA-GA-TCAGTATTTC-GCATTTATCGCTTATGA-ATGTGATTTATTT
GAGGAAGGCTCACTAGCTAACTTAACAGCATCGATTATCGGTAATGTTTTCGGGTTTAAAGCGGTTTCTGCTCTACGTTT
AGAAGATATGCGTATTCCACACTCGTATTTAAAAACTTTCCAAGGTCCTGCAACTGGAATTATTGTAGAACGTGAACGTT
TAAACAAATACGGTGTGCCTTTATTAGGTGCTACAGTTAAACCAAAATTAGGATTATCTGGTAAGAACTATGGTCGTGTA
GTGTTTGAGGGATTAAAAGGCGGTTTAGATTTCTTAAAAGATGATGAAAATATTAACTCGCAACCATTTATGCGTTGGAG
AGAGCGTTTCTTAAACTGTATGGAAGGTATTAACCGTGCTTCTGCTGCTACAGGCGAAGTTAAAGGTTCATATTTAAACG
TTACAGCGGCAACTATGGAAGAAGTGTATAAACGCTCTGAATATGCTAAAGAAGTCGGTTCTATTGTTATCATGATCGAT
TTAGTTATGGGTTATACAGCAATTCAAAGTATTGCTTTATGGGCTCGTGAAAACGATATGCTTTTACACTTACACCGTGC
TGGTAACTCTACATATGCTCGTCAAAAAAATCA-TGGTATTAACTTCCGTGTAATTTGTAAA-TGGATGCGTATGTCAGG
TGTAGATCATATT-CA--TGCTGGTACAGTAGTAGGGAAGCTAGAAGGTGATCCGTTAATGATTAAA
>Achnanthidium_minutissimum_AT-196 Concatenation of 2 sequences
AAACTGCG-AATGGCTCATTATATCAGTTATAGTTTATTTGATAGTCCCTT-ACTATATGG-A--TAACCGTAGTAATTC
TAGAGCTAATACATGCGTCAAT-ACCTTTC-GGGG-TA-----GTATTTATTAGA-TTGAAACCAACCCCTTC--GGGGT
GATGTGGTGATTCATAATAAGCTTGCGGATCGCA--------TTCGTGCGATGGATCATTCAAG-TTTCTG-CCCTATCA
GCTTTGGATGGTAGGGTATTGGCCTACCATGGCTTTAACGGGTAACGGAGGATTAGGGTTTGATTCCGGAGAGGGAGCCT
-GAGAGACGGCTACCACATCCATGGAAGGCAGCAGGCGCGTAAATTACCCAATCCTGACACAGGGAGGTAGTGACAATAA
ATAACAATGCCGGGCC-TTTTTAGGTCTGGCAATTGGAATGAGAACAATTTAAACCCCTTATCGAGGATCAATTGGAGGG
CAAG-TCTGGTGCCAGCAGCCGCGGTAATTCCAGCTCCAATAGCGTATATTAAAG-TTGTTGCAGTTAAAAAGCTCGTAG
-TTGGATTTGTGGTGACACCATCC-TTGGG--TGG-AACCTGTGTGGCATTAACTTGTCGTGCA-GGGGATGCCCAT-CG
TTTACTGTGAAAAAATCAGCGCGTT-C-A-AAGCAGGCTT-ATGCCGTTGAATGTCTTAGCATGGAATAATAAGATAGGA
CCTTGGTGCTATTTTGTTGG-TTTGCGTACCGAGGTAATGATTAATAGGGACAGTTG-GGGGTATT-CGTATTCCATTGT
CAGAGGTGAAATTCTTGGATTTCTGGAAGACGAACTAC-TGCGAAAGCATTTACC-AA--GGATGTTTTCATTAATCAAG
AACGAAAGTTAGGGGATCGAAGATGATTAGATACCATCGTAGTCTTAACCATAAACTATGCCGACAAGGGATTGGTGGGG
-TTTCGTTA-CGTCTCCATCAGCACCTTATGAGAAATCA-CAAGTTTTTGGGTTCCGGGGGGAGT-ATGGTCGCAAGGCT
GAAACTTAAAGAAATTGACGGAAGGGCACCACCAGGAGTGGAGCC-TGCGGCTTAATTTGACTCAACACGGGAAAACTTA
CCAGGTCCAGACATAGTGA-GGATTGACAGATTGA-GAGCTC-TTTCTTGATTCTATGGGTGGTGGTGCATGGCCGTTCT
TAGTTGGTG-GAGTGATTTGTCTGGTTAATTCCGTTAACGA--ACGAGACCGCTGCCTGCTAAATAGTCC----AGTGAG
TGAA-TTTCA-CTGAC-GAGG-ACTTCTTAGAGGGACGTGCGTTCTATT-AGACGCA-GGAAGATAGCGGCAATAACAGG
TCTGTGATGCCCTTAGATGTTCTGGGCCGCACGCGCGCTACACTGATGCATTC-AACG-A--GT--CTTCCTTGGCCG-A
GAGGCCTGGGCAATCTT-CGAACGTGCATCGTGATAGGGATAGATTATTGCAATTATTAATCTTGAACGAGGAATTCCTA
GTAAACGCAGAT-CATCAATCTGCATTGATTACGTCCCTGCCCTTTGTACACACCGCCCGTCGCACCTA-----------
------------------------AAATACAACA-GA-TCAA---TTT-GCATTTATCGCATACGAGATGTGATTTATTT
GAAGAAGGTTCATTAGCTAACTTAACAGCTTCTATCATTGGTAACGTATTCGGTTTCAAAGCCGTATCTGCTTTACGTTT
AGAAGATATGCGTATTCCTCACTCATACTTAAAAACATTCCAAGGTCCAGCTACTGGTATTATTGTAGAACGTGAACGTT
TAAACAAATACGGTGTACCATTATTAGGTGCTACAGTAAAACCAAAATTAGGTTTATCTGGTAAAAACTACGGTCGTGTA
GTTTATGAAGGTTTAAAAGGTGGTTTAGACTTCTTAAAAGATGATGAGAATATTAACTCACAACCATTTATGCGTTGGAG
AGAACGTTTCTTATACTGTATGGAAGCTATTAACCGTGCATCAGCAGCTACAGGTGAAACTAAAGGTTCATACTTAAACA
TTACTGCTGGTACAATGGAAGAAGTGTACAAACGTGCTGAGTATGCTAAAGCTGTGGGTTCTGTAATTGTTATGATCGAT
TTAGTAATGGGTTATACAGCAATTCAAAGTGCAGCTATTTGGTCTCGTGATAACGATATGTTATTACATTTACACCGTGC
AGGTAACTCTACATACGCACGTCAAAAAAATCA-TGGTATTAACTTCCGTGTTATTTGTAA-------------------
-------------------------------------------------------------------
>Adlafia_brockmannii Concatenation of 2 sequences
AAACTGCG-AATGGCTCATTATATCAGTTATAGTTTATTTGATAGTCCCTT-ACTATTTGG-A--TAACCGTAGTAATTC
TAGAGCTAATACATGCGTCAAT-ACCCTTCTGGGG-TA-----GTATTTATTAGA-TGGAAACCAACCCCTTC--GGGGT
GATGTGGTGATTCATAATAAGCTTGCGGATCGCACGGCTT--TGCCGGCGATGGATCATTCAAG-TTTCTG-CCCTATCA
GCTTTGGATGGTAGGGTATTGGCCTACCATGGCTTTAACGGGTAACGGAGGATTAGGGTTTGATTCCGGAGAGGGAGCCT
-GAGAGACGGCTACCACATCCAAGGAAGGCAGCAGGCGCGTAAATTACCCAATCCTGACACAGGGAGGTAGTGACAATAA
ATAACAATGCCGGGCC-TTTCTAGGTCTGGCACTTGGAATGAGAACAATTCAAACCCCTTATCGAGGATCAATTGGAGGG
CAAG-TCTGGTGCCAGCAGCCGCGGTAATTCCAGCTCCAATAGCGTATATTAAAG-TTGTTGCAGTTAAAAAGCTCGTAG
-TTGGATTTGTGGCGAGACCATCC-TTGGG--TGG-AACCTGTGTGGCATTAGGTTGTCGTGCA-GGAGATGCCCAT-CG
TTTACTGTGAAAAAATCAGCGCGTT-C-A-AAGCAGGCTT-ATGCCGTTGAATGTATTAGCATGGAATAATAAGATAGGA
CCTTGGTACTATTTTGTTGG-TTTGCGCACCGAGGTAATGATTAATAGGGACAGTTG-GGGGTATT-CGTATTCCATTGT
CAGAGGTGAAATTCTTGGATTTCTGGAAGACGAACTAC-TGCGAAAGCATTTACC-AA--GGATGTTTTCATTAATCAAG
AACGAAAGTTAGGGGATCGAAGATGATTAGATACCATCGTAGTCTTAACCATAAACTATGCCGACAAGGGATTGGTGGGG
-TCTCGTTA-CGTCTCCATCAGCACCTTATGAGAAATCA-CAAGTTTTTGGGTTCCGGGGGGAGT-ATGGTCGCAAGGCT
GAAACTTAAAGAAATTGACGGAAGGGCACCACCAGGAGTGGAGCC-TGCGGCTTAATTTGACTCAACACGGGAAAACTTA
CCAGGTCCAGACATAGTGA-GGATTGACAGATTGA-GAGCTC-TTTCTTGATTCTATGGGTGGTGGTGCATGGCCGTTCT
TAGTTGGTG-GAGTGATTTGTCTGGTTAATTCCGTTAACGA--ACGAGACCGCTGCCTGCTAAATAGTCC----AGTGAG
TGAA-TTTCA-CTGAC-GAGG-ACTTCTTAGAGGGACGTGCATTTTATT-AGATGCA-GGAAGATAGCGGCAATAACAGG
TCTGTGATGCCCTTAGATGTTCTGGGCCGCACGCGCGCTACACTGATGCATTC-AACG-A--GT-GTTTCCTTGGCTG-A
GAAGCCTGGGCAATCTTTTGAACGTGCATCGTGATAGGGATAGATTATTGCAATTATTAATCTTGAACGAGGAATTCCTA
GTAAACGCAGAT-CATCAATCTGCATTGATTACGTCCCTGCCCTTTGTACACACCGCCCGTCGCACCTA-----------
------------------------AAATACAACT-GA-TC-ATTCTTC-GCTTTCATTGCATATGA-ATGTGATTTATTT
GAAGAAGGTTCTTTAGCTAACTTAACAGCGTCTATCATTGGTAACGTATTCGGTTTCAAAGCCGTTTCTGCATTACGTTT
AGAAGATATGCGTATTCCTCACTCATACTTAAAAACATTCCAAGGTCCTGCAACAGGTATCATTGTAGAACGTGAGCGTT
TAAACAAATACGGTATTCCTTTATTAGGTGCTACAGTAAAACCAAAATTAGGTTTATCTGGTAAAAACTACGGTCGTGTA
GTTTACGAAGGTTTAAAAGGTGGTTTAGACTTCTTAAAAGATGATGAGAATATTAACTCTCAACCATTCATGCGTTGGAG
AGAGCGTTTCTTATACTGTATGGAAGGTATTAACCGTGCTGCTGCAGCTACAGGTGAAGTTAAAGGTTCATATTTAAACA
TCACTGCTGGTACAATGGAAGAAGTGTACAAACGTGCTGAGTACGGTAAAGCTGTAGGTTCTGTAATTGTTATGATCGAT
TTAGTAATGGGTTACACAGCAATTCAAAGTGCTGCTATCTGGGCTCGTGAAAACGACATGCTTTTACACTTACACCGTGC
GGGTAACTCAACATATGCTCGTCAAAAGAATCA-TGGTATTAACTTCCGTGTTATCTGTAAA-TGGATGCGTATGTCTGG
TGTAGATCATATC-CA-C-GCTGGTA-----------------------------------------
>Amphora_libyca Concatenation of 2 sequences
AAACTGCG-AATGGCTCATTATATCAGTTATAGTTTATTTGATAGTCCCTC-ACTACTTGG-A--TAACCGTAGTAATTC
TAGAGCTAATACATGCGTCAAT-ACCCTTCTGGGG-TA-----GTATTTATTAGA-TGGAAACCAACCCCTTC--GGGGT
GATGTGGTGATTCATAATAAGTTTGCGGATCGCACGGCATT-TGCTGGCGATGGATCATTCAAG-TTTCTG-CCCTATCA
GCTTTGGATGGTAGGGTATTGGCCTACCATGGCTTTAACGGGTAACGGGAAATTAGGGTTTTATTCCGGAGAGGGAGCCT
-GAGAGACGGCTACCACATCCAAGGAAGGCAGCAGGCGCGTAAATTACCCAATCTTGAAACAAGGAGGTAGTGACAATAA
ATAACAATGCCGGGCC-ATTCTTGGTCTAGCAATTGGAATGAGAACAATTTAAACCCCTTATTGAGGATCAATTGGAGGG
CAAG-TCTGGTGCCAGCAGCCGCGGTAATTCCAGCTCCAATAGCGTATATTAAAG-TTGTTGCAGTTAAAAAGCTCGTAG
-TTGGATTTGTGGATGATCCATCT-TTGGG--TGG-AATCTGTGTGGCATTAGGTTGTCGTGCA-GGGGATGCCCAT-CG
TTTACTGTGAAAAAATTAGAGTGTT-C-A-AAGCAGGCTT-ATGCCGCTGAATATATTAGCATGGAATAATGAGATAGGA
CTTGGGTGCTATTTTGTTGG-TTTGCGCACCTTGGTAATGATTAATAGGGACAGTTG-GGGGTATT-CGTATTCCATTGT
CAGAGGTGAAATTCTTGGATTTCTGGAAGACGAACTAC-TGCGAAAGCATTTACC-AA--GGATGTTTTCATTAATCAAG
AACGAAAGTTAGGGGATCGAAGATGATTAGATACCATCGTAGTCTTAACCATAAACTATGCCGACAAGGGATTGGCGGGG
-TCTCGTTA-CGTCTCCGTTAGCACCTTATGAGAAATCA-CAAGTTTTTGGGTTCCGGGGGGAGT-ATGGTCGCAAGGCT
GAAACTTAAAGAAATTGACGGAAGGGCACCACCAGGAGTGGAGCC-TGCGGCTTAATTTGACTCAACACGGGAAAACTTA
CCAGGTCCAGACATAGTGA-GGATTGACAGATTGA-GAGCTC-TTTCTTGATTCTATGGGTGGTGGTGCATGGCCGTTCT
TAGTTGGTG-GAGTGATTTGTCTGGTTAATTCCGTTAACGA--ACGAGACCCCTGCCTGCTAAATAGTCT----GGCGAG
TGAT-TTTCA-CTGGC-TGAG-TCTTCTTAGAGGGACGTGCG-TCTACT-AGACGCA-GGAAGATAGGGGCAATAACAGG
TCTGTGATGCCCTTAGATGTTCTGGGCCGCACGCGCGCTACACTGATGCATTC-AACG-A--GT--GTACCTTGGCCG-A
GAGGCCTGGGCAATCTTTTGAACGTGCATCGTGATAGGGATAGATTATTGCAATTATTAATCTTGAACGAGGAATTCCTA
GTAAACGCAGAT-CATCAATCTGCATTGATTACGTCCCTGCCCTTTGTACACACCGCCCGTCGCACCTA-----------
-------------------------------ACT-GA-TCACTACTTC-GCTTTCATTGCATACGA-ATGTGATTTATTT
GAAGAAGGTTCTTTAGCTAACTTAACAGCATCTATCATCGGTAACGTATTTGGTTTCAAAGCCGTAGCTGCTTTACGTTT
AGAAGATATGCGTATTCCTCACTCATACTTAAAAACATTCCAAGGTCCAGCGACAGGTGTTGTTGTAGAACGTGAGCGTT
TAAACAAATACGGTGCTCCATTATTAGGTGCTACAGTAAAACCAAAATTAGGTTTATCTGGTAAAAACTATGGTCGTGTA
GTATACGAAGGTTTAAAAGGTGGTTTAGACTTCTTAAAAGATGATGAGAACATTAACTCTCAACCATTCATGCGTTGGAG
AGAGCGTTTCTTATACTGTATGGAAGGTATTAACCGTGCTTCTTCATCTACAGGTGAAACTAAAGGTTCATACTTAAACA
TTACTGCTGGTACTATGGAAGAAGTGTACAAACGTGCTGAGTACGCTAAAACAGTAGGTTCTATAATTGTTATGATCGAT
TTAGTTATGGGTTATACAGCAATTCAAAGTATTGCATTATGGGCTCGTGAAAACGACATGCTTTTACACTTACACCGTGC
AGGTAACTCTACATATGCTCGTCAAAAGAATCA-TGGTATTAACTTCCGTGTTATCTGTAAA-TGGATGCGTATGTCAGG
TGTAGATCATATC-CA-C-GCTGGGA-----------------------------------------
>Amphora_pediculus_AT-117.11 Concatenation of 2 sequences
AAACTGCG-AATGGCTCATTATATCAGTTATAGTTTATTTGATAGTCCCTC-ACTACTTGG-A--TAACCGTAGTAATTC
TAGAGCTAATACATGCGTCAAT-ACCCTTCTGGGG-TA-----GTATTTATTAGA-TGGAAACCAACCCCTTC--GGGGT
GATGTGGTGATTCATAATAAGTTTGCGGATCGCACGGCTT--TGCTGGCGATGGATCATTCAAG-TTTCTG-CCCTATCA
GCTTTGGATGGTAGGGTATTGGCCTACCATGGCTTTAACGGGTAACGGGAAATTAGGGTTTTATTCCGGAGAGGGAGCCT
-GAGAGACGGCTACCACATCCAAGGAAGGCAGCAGGCGCGTAAATTACCCAATCTTGAAACAAGGAGGTAGTGACAATAA
ATAACAATGCCGGGCC-TTTCTAGGTCTAGCAATTGGAATGAGAACAATTTAAACCCCTTATTGAGGATCAATTGGAGGG
CAAG-TCTGGTGCCAGCAGCCGCGGTAATTCCAGCTCCAATAGCGTATATTAAAG-TTGTTGCAGTTAAAAAGCTCGTAG
-TTGGATTTGTGGATGATCCATCC-TTGGG--TGG-AATCTGTGTGGCATTAGGTTGTCGTGCA-GGGGATGCCCAT-CG
TTTACTGTGAAAAAATTAGAGTGTT-C-A-AAGCAGGCTT-ATGCCGCTGAATATATTAGCATGGAATAATGAGATAGGA
CTTGGGTGCTATTTTGTTGG-TTTGCGCACCTTGGTAATGATTAATAGGGACAGTTG-GGGGTATT-CGTATTCCATTGT
CAGAGGTGAAATTCTTGGATTTCTGGAAGACGAACTAC-TGCGAAAGCATTTACC-AA--GGATGTTTTCATTAATCAAG
AACGAAAGTTAGGGGATCGAAGATGATTAGATACCATCGTAGTCTTAACCATAAACTATGCCGACAAGGGATTGGCGGGG
-TCTCGTTA-CGTCTCCGTTAGCACCTTATGAGAAATCA-CAAGTTTTTGGGTTCCGGGGGGAGT-ATGGTCGCAAGGCT
GAAACTTAAAGAAATTGACGGAAGGGCACCACCAGGAGTGGAGCC-TGCGGCTTAATTTGACTCAACACGGGAAAACTTA
CCAGGTCCAGACATAGTGA-GGATTGACAGATTGA-GAGCTC-TTTCTTGATTCTATGGGTGGTGGTGCATGGCCGTTCT
TAGTTGGTG-GAGTGATTTGTCTGGTTAATTCCGTTAACGA--ACGAGACCCCTGCCTGCTAAATAGTCC----AGCGAG
TGAT-TTTCA-CTAGC-TCGG-TCTTCTTAGAGGGACGTGCG-TCTACT-AGACGCA-GGAAGATAGGGGCAATAACAGG
TCTGTGATGCCCTTAGATGTTCTGGGCCGCACGCGCGCTACACTGATGCATTC-AACG-A--GT--GTACCTTGGCCG-A
GAGGCTTGGGCAATCTTTTGAACGTGCATCGTGATAGGGATAGATTATTGCAATTATTAATCTTGAACGAGGAATTCCTA
GTAAACGCAGAT-CATCAATCTGCATTGATTACGTCCCTGCCCTTTGTACACACCGCCCGTCGCACCTA-----------
-----------------------------------GA-TCACTACTTC-GCTTTCGTTGCATACGA-ATGTGATTTATTT
GAAGAAGGTTCTTTAGCTAACTTAACAGCATCTATCATCGGTAACGTATTTGGTTTCAAAGCCATCTCTGCTTTACGTTT
AGAAGATATGCGTATTCCTCACTCATACTTAAAAACATTCCAAGGTCCGGCGACAGGTGTTGTTGTAGAACGTGAGCGTT
TAAACAAATACGGTGCTCCATTATTAGGTGCTACAGTAAAACCAAAATTAGGTTTATCTGGTAAAAACTATGGTCGTGTA
GTATATGAAGGTTTAAAAGGTGGTTTAGACTTCTTAAAAGATGATGAGAACATTAACTCTCAACCATTCATGCGTTGGAG
AGAGCGTTTCTTATACTGTATGGAAGGTATTAACCGTGCTTCTTCATCTACAGGTGAAACTAAAGGTTCATACTTAAACA
TTACTGCTGCTACTATGGAAGAAGTGTACAAACGTGCTGAGTACGCTAAAACGATAGGTTCTGTAATTGTTATGATCGAT
TTAGTTATGGGTTATACAGCAATTCAAAGTATTGCACTATGGGCTCGTGAAAACGACATGGTGTTACACTTACACCGTGC
AGGTAACTCTACATATGCTCGTCAAAAGAATCA-TGGTATTAACTTCCGTGTTATCTGTAAA-TGGATGCGTATGTCAGG
TGTAGATCATATCCCA---------------------------------------------------
>Anomoeoneis_fogedii Concatenation of 2 sequences
AAACTGCG-AATGGCTCATTATATCAGTTATAGTTTCTTTGATAGTCCCTT-ACTACTTGG-A--TACCCGTAGTAATTC
TAGAGCTAATACATGCATCAAT-ACCCTTCTTGGG-TA-----GCAGTTATTAGA-TAGAAACCAACCCCTTC--GGGGT
GATGTGGTGATTCATAATAACCTYGCGAATCGCACGGCTT--TGCTGGCGATGGATCATTCAAG-TTTCTG-CCCTATCA
GCTTTGGATGGTAGGGTATTGGCCTACCATGGCTTTCACGGGTAACGGAGGATTAGGGTTTGATTCCGGAGAGGGAGCCT
-GAGAGACGGCTACCACATCCAAGGAAGGCAGCAGGCGCGTAAATTACCCAATCCTGACACAGGGAGGTAGTGACAATAA
ATAACAATGCTGGGCC-TATCTAGGTCTGGCACTTGGAATGAGAACAATTTAAATCTCTTATCGAGGATCAATTGGAGGG
CAAG-TCTGGTGCCAGCAGCCGCGGTAATTCCAGCTCCAATAGCGTATATTAAAG-TTGTTGCAGTTAAAAAGCTCGTAG
-TTGAACTTGTGGCGGGACCAGTT-TTGAG--TGG-AGTCTGCATGGCATTAGGTTGTTGTGTA-GAGGATGCTCAT-CG
TTTACTGTGAAAAAATCAGCGCGTT-C-A-AAGCAGGCTT-ATGCCGTTGAATGTATTAGCATGGAATAATGAGATAGGA
CTTGCGTACTATTTTGTTGG-TTTGTGTATGCAGGTAATGATTAATAGGGACAGTTG-GGGGTATT-CGTATTCCATTGT
CAGAGGTGAAATTCTTGGATTTCTGGAAGACGAACTAC-TGCGAAAGCATTTACC-AA--GGATGTTTTCATTAATCAAG
AACGAAAGTTAGGGGATCGAAGATGATTAGATACCATCGTAGTCTTAACCATAAACTATGCCAACAAAGGATTGGTGGGG
-TTTCGTTA-TGTCTCCATCAGCACTTTATGAGAAATCA-CAAGTTTTTGGGTTCCGGGGGGAGT-ATGGTCGCAAGGCT
GAAACTTAAAGAAATTGACGGAAGGGCACCACCAGGAGTGGAGCC-TGCGGCTTAATTTGACTCAACACGGGGAAACTTA
CCAGGTCCAGACATAGTGA-GGATTGACAGATTGA-GAGCTC-TTTCTTGATTCTATGGGTGGTGGTGCATGGCCGTTCT
TAGTTGGTG-GAGTGATTTGTCTGGTTAATTCCGTTAACGA--ACGAGACCGCTGCCTGCTAAATAGTAC----TGGTAG
TGAT-TTACA-CTGCT-TGTG-GCTTCTTAGAGGGACGTGCATTTTATT-AGATGCA-GGAAGATAGCGGCAATAACAGG
TCTGTGATGCCCTTAGATGTTCTGGGCCGCACGCGCGCTACACTGATGCATTC-AACG-A--GT-GTCTCCTTGGCTG-A
GAAGTCTGGGTAATCTTCTGAACGTGCATCGTGATAGGGATAGATTATTGCAATTATTAATCTTGAACGAGGAATTCCTA
GTAAACGCAGAT-CATCAGTCTGCATTGATTACGTCCCTGCCCTTTGTACACACCGCCCGTCGCACCTATACCGTGCTAA
AGCTTACCGTGTAGATCCAGTTCCAAATACTACA-GA-TCAATTCTTT-GCTTTCATCGCATATGA-ATGTGATTTATTT
GAAGAAGGTTCATTAGCTAACTTAACAGCATCTATTATCGGTAACGTATTCGGTTTCAAAGCTGTTTCTGCATTACGTTT
AGAAGATATGCGTATTCCTCACTCATACTTAAAAACGTTCCAAGGTCCTGCTACAGGTATCATTGTAGAGCGTGAGCGTT
TAAACAAATACGGTGCACCATTATTAGGTGCTACAGTAAAACCAAAATTAGGTTTATCTGGTAAAAACTACGGTCGTGTA
GTTTATGAAGGTTTAAAAGGTGGTTTAGACTTCTTAAAAGATGACGAAAACATTAACTCACAACCATTCATGCGTTGGAG
AGAGCGTTTCTTATACTGTATGGAAGGTATTAACCGTGCTGCTGCTGCTACAGGTGAAGTAAAAGGTTCATACTTAAACG
TTACAGCTGGTACAATGGAAGAAGTATACAAACGTTCTGAGTATGCAAAAGCTGTTGGTTCTGTAATTATTATGATCGAT
TTAGTTATGGGCTACACAGCAATTCAAAGTGCTGCACTTTATGCTCGTGATAACGATTTAATTTTACATTTACACCGTGC
AGGTAACTCAACTTATGCGCGTCAAAAAAATCA-TGGTATTAACTTCCGTGTAATTTGTAAA-TGGATGCGTATGTCTGG
TGTAGATCATATC-CA-C-GCTGGTACAGTTGTTGGTAAATTAGAAGGTGATCCTTTAATGATTAAA
>Anomoeoneis_sculpta Concatenation of 2 sequences
--------------------------------------------------------------------------------
--------------------------------------------------------------------------------
------------------------------------------------------------------------CCCTATCA
GCTTTGGATGGTAGGGTATTGGCCTACCATGGCTTTCACGGGTAACGGAGGATTAGGGTTTGATTCCGGAGAGGGAGCCT
-GAGAGATGGCTACCACATCCAAGGAAGGCAGCAGGCGCGTAAATTACCCAATCCTGACACAGGGAGGTAGTGACAATAA
ATAACAATGCTGGGCC-TATCTAGGTCTGGCACTTGGAATGAGAACAATTTAAATCTCTTATCGAGGATCAATTGGAGGG
CAAG-TCTGGTGCCAGCAGCCGCGGTAATTCCAGCTCCAATAGCGTATATTAAAG-TTGTTGCAGTTAAAAAGCTCGTAG
-TTGAACCTGTGACGGGATCAATT-TTGGG--TGG-AAACTGCATGGCATTAAGTTGTTGTGTA-GGGGATGCTCAT-CA
TTTACTGTGAAAAAATCAGCGTGTT-C-A-AAGCAGGCTT-ATGCCGTTGAATGTATTAGCATGGAATAATAAGATAGGA
CTTGTGTACTATTTTGTTGG-TTTGTGTACGCAGGTAATGGTTAATAGGGACAGTTG-GGGGTATT-CGTATTCCATTGT
CAGAGGTGAAATTCTTGGATTTCTGGAAGACGAACTAC-TGCGAAAGCATTTACC-AA--GGATGTTTTCATTAATCAAG
AACGAAAGTTAGGGGATCGAAGATGATTAGATACCATCGTAGTCTTAACCATAAACTATGCCAACAAAGGATTGGTGGGG
-TTTCGTTA-TGTCCCCATCAGCACTTTATGAGAAATCA-CAAGTTTTTGGGTTCCGGGGGGAGT-ATGGTCGCAAGGCT
GAAACTTAAAGAAATTGACGGAAGGGCACCACCAGGAGTGGAGCC-TGCGGCTTAATTTGACTCAACACGGGGAAACTTA
CCAGGTCCAGACATAGTGA-GGATTGACAGATTGA-GAGCTC-TTTCTTGATTCTATGGGTGGTGGTGCATGGCCGTTCT
TAGTTGGTG-GAGTGATTTGTCTGGTTAATTCCGTTAACGA--ACGAGACCGCTGCCTGCTAAATAGCTT----TGGTAG
TGTT-TTTCA-CTGCC-TTGG-GCTTCTTAGAGGGACGTGCATTTTATT-AGATGCA-GGAAGATAGCGGCAATAACAGG
TCTGTGATGCCCTTAGATGTTCTGGGCCGCACGCGCGCTACACTGATGTATTC-AACG-A--GT-TTTTCCTTGGCTG-A
GAAGTCTGGGCAATCTTGTGAAAGTGCATCGTGATAGGGATAGATTATTGCAATTATTAATCTTGAACGAGGAATTCCTA
GTAAACGCAGAT-CATCAGT-------------------------------------------------TACCGTGCTAA
AGCTTACCGTGTAGACCCAGTTCCAAATACTACA-GA-TCAATTCTTT-GCTTTCATCGCATATGA-ATGTGATTTATTT
GAAGAAGGTTCATTAGCTAACTTAACAGCATCTATTATTGGTAACGTATTTGGTTTCAAAGCTGTTTCTGCGTTACGTTT
AGAAGATATGCGTATTCCACACTCATACTTAAAAACGTTCCAAGGTCCTGCAACAGGTATCATCGTAGAACGTGAACGTT
TAAACAAATACGGTGCTCCTTTATTAGGTGCAACAGTAAAACCAAAATTAGGTTTATCTGGTAAAAACTACGGTCGTGTA
GTTTATGAAGGTTTAAAAGGTGGTTTAGACTTCTTAAAAGATGACGAAAACATTAACTCACAACCATTTATGCGTTGGAG
AGAGCGTTTCTTATACTGTATGGAAGGTATTAACCGTGCTGCTGCTGCTACAGGTGAAGTAAAAGGTTCATACTTAAACG
TTACAGCTGGTACAATGGAAGAAGTATACAAACGTTCTGAGTATGCAAAATCTGTTGGTTCTGTAATTATTATGATCGAT
TTAGTTATGGGCTACACAGCAATTCAAAGTGCTGCAATTTATGCTCGTGAAAACGATTTAATTTTACATTTACACCGTGC
AGGTAACTCAACTTATGCGCGTCAAAAAAATCA-TGGTATTAACTTCCGTGTAATTTGTAAA-TGGATGCGTATGTCTGG
TGTAGATCATATC-CA-C-GCTGGTACAGTTGTAGGTAAATTAGAAGGTGATCCTTTAATGATTAAA
>Anomoeoneis_sphaerophora Concatenation of 2 sequences
AAACTGCG-AATGGCTCATTATATCAGTTATAGTTTCTTTGATAGTCCCTT-ACTACTTGG-A--TAACCGTAGTAATTC
TAGAGCTAATACATGCGTTAAT-ACCCGTTCTGGG-TA-----GCAGTTATTAGA-TTGAAACCAACCCCTTT--GGGGT
GATGTGGTGATTCATAATAAGCTTGCGAATCGCACAGCCT--AGCTGGCGATGGATCATTCAAG-TTTCTG-CCCTATCA
GCTTTGGATGGTAGGGTATTGGCCTACCATGGCTTTCACGGGTAACGGAGGATTAGGGTTTGATTCCGGAGAGGGAGCCT
-GAGAGACGGCTACCACATCCAAGGAAGGCAGCAGGCGCGTAAATTACCCAATCCTGACACAGGGAGGTAGTGACAATAA
ATAACAATGCTGGGCC-TATCTAGGTCTGGCACTTGGAATGAGAACAATTTAAATCTCTTATCGAGGATCAATTGGAGGG
CAAG-TCTGGTGCCAGCAGCCGCGGTAATTCCAGCTCCAATAGCGTATATTAAAG-TTGTTGCAGTTAAAAAGCTCGTAG
-TTGAACTTGTGATGGAATCAATT-TTGAG--TGG-AACTTGCATGGCATTAGGTTGTTGTGTA-GGGGATGCTCAT-CG
TTTACTGTGAAAAAATCAGCGCGTT-C-A-AAGCAGGCTT-ATGCCGTTGAATGTATTAGCATGGAATAATAAGATAGGA
CTTGTGTACTATTTTGTTGG-TTTGTGTACGCAGGTAATGGTTAATAGGGACAGTTG-GGGGTATT-CGTATTCCATTGT
CAGAGGTGAAATTCTTGGATTTCTGGAAGACGAACTAC-TGCGAAAGCATTTACC-AA--GGATGTTTTCATTAATCAAG
AACGAAAGTTAGGGGATCGAAGATGATTAGATACCATCGTAGTCTTAACCATAAACTATGCCAACAAAGGATTGGTGGGG
-TCTCGTTA-TGTCCCCATCAGCACTTTATGAGAATTCA-CAAGTTTTTGGGTTCCGGGGGGAGT-ATGGTCGCAAGGCT
GAAACTTAAAGAAATTGACGGAAGGGCACCACCAGGAGTGGAGCC-TGCGGCTTAATTTGACTCAACACGGGGAAACTTA
CCAGGTCCAGACATAGTGA-GGATTGACAGATTGA-GAGCTC-TTTCTTGATTCTATGGGTGGTGGTGCATGGCCGTTCT
TAGTTGGTG-GAGTGATTTGTCTGGTTAATTCCGTTAACGA--ACGAGACCGCTGCCTGCTAAATAGCAC----TAGTAG
TGAT-TTTCA-CTGCA-TGGG-GCTTCTTAGAGGGACGTGCATTTTATT-AGATGCA-GGAAGATAGCGGCAATAACAGG
TCTGTGATGCCCTTAGATGTTCTGGGCCGCACGCGCGCTACACTGATGTATTC-AACG-A--GT-TTTTCCTTGGCTG-A
GAAGTCTGGGCAATCTTGTGAACGTGCATCGTGATAGGGATAGATTATTGCAATTATTAATCTTGAACGAGGAATTCCTA
GTAAACGCAGAT-CATCAGTCTGCATTGATTACGTCCCTGCCCTTTGTACACACCGCCCGTCGCACCTATACCGTGCTAA
AGCTTACCGTGTAGACCCAGTTCCAAATACTACA-GA-TCAATTCTTT-GCTTTCATCGCATATGA-ATGTGATTTATTT
GAAGAAGGTTCATTAGCGAACTTAACAGCATCTATTATTGGTAACGTATTTGGTTTCAAAGCTGTTTCTGCATTACGTTT
AGAAGATATGCGTATTCCACACTCATACTTAAAAACGTTCCAAGGTCCTGCAACAGGTATCATCGTAGAACGTGAGCGTT
TAAACAAATACGGTGCTCCATTATTAGGTGCAACAGTAAAACCAAAATTAGGTTTATCTGGTAAAAACTACGGTCGTGTA
GTTTACGAAGGTTTAAAAGGTGGTTTAGACTTCTTAAAAGATGACGAAAACATTAACTCACAACCATTCATGCGTTGGAG
AGAACGTTTCTTATACTGTATGGAAGGTATTAACCGTGCTGCTGCTGCTACAGGTGAAGTAAAAGGTTCATACTTAAACG
TTACAGCTGGTACAATGGAAGAAGTATACAAACGTTCTGAGTATGCAAAAGCTGTTGGTTCTGTAATTATTATGATCGAT
TTAGTTATGGGCTACACAGCAATTCAAAGTGCTGCAATTTATGCTCGTGATAACGATTTACTTTTACATTTACACCGTGC
AGGTAACTCAACTTATGCGCGTCAAAAAAATCA-TGGTATTAACTTCCGTGTAATTTGTAAA-TGGATGCGTATGTCTGG
TGTAGATCATATC-CA-C-GCTGGTACAGTTGTAGGTAAACTAGAAGGTGATCCTTTAATGATTAAA
>Bacillaria_paxillifer Concatenation of 2 sequences
AAACTGCG-AACGGCTCATTATATCAGTTATAGTTTATTTGATAGTCCCTT-ACTACTTGG-A--TAACCGTAGTAATTC
TAGAGCTAATACATGCGTCAAT-ACCCTTTTGGGG-TA-----GTATTTATTAGA-TAGAAACCAACCCCTTC--GGGGT
GATGTGGTGATTCATAATAAGCTTGCGGATCGCATGGCGTA-AGCCGGCGATGGATCATTCAAG-TTTCTG-CCCTATCA
GCTTTGGATGGTAGGGTATTGGCCTACCATGGCTTTAACGGGTAACGGGAAATTAGGGTTTGATTCCGGAGAGGGAGCCT
-GAGAGACGGCTACCACATCCAAGGAAGGCAGCAGGCGCGTAAATTACCCAATCCTGACACAGGGAGGTAGTGACAATAA
ATAACAATGCCGGGCC-TTTGTAGGTCTGGCAATTGGAATGAGAACAATTTAAATCCCTTATCGAGGATCAATTGGAGGG
CAAG-TCTGGTGCCAGCAGCCGCGGTAATTCCAGCTCCAATAGCGTATATTAAAG-TTGTTGCAGTTAAAAAGCTCGTAG
-TTGTATTTGTGGCAGTCCCATCC-TTGGG--TGG-AAGTTGTGTGGCATTAGGTTGTCGTGCA-GTGGATGCCCAT-CG
TTTACTGTGAAAAAATTAGAGTGTT-C-A-AAGCAGGCTT-ATGCCGTTGAATATATTAGCATGGAATAATAAGATAGGA
CCTTGGTACTATTTTGTTGG-TTTGCGCACCGAGGTAATGATTAATAGGGCCAGTTG-GGGGTATT-CGTATTCCATTGT
CAGAGGTGAAATTCTTGGATTTTTGGAAGACGAACTAC-TGCGAAAGCATTTACC-AA--GGATGTTTTCATTAATCAAG
AACGAAAGTTAGGGGATCGAAGATGATTAGATACCATCGTAGTCTTAACCATAAACTATGCCGACAAGGGATTGGCGGAG
-TCTCGTTT-TGTCTCCGTCAGCACCTTATGAGAAATCA-CAAGTCTTTGGGTTCCGGGGGGAGT-ATGGTCGCAAGGCT
GAAACTTAAAGAAATTGACGGAAGGGCACCACCAGGAGTGGAGCC-TGCGGCTTAATTTGACTCAACACGGGAAAACTTA
CCAGGTCCAGACATAGTGA-GGATTGACAGATTGA-GAGCTC-TTTCTTGATTCTATGGGTGGTGGTGCATGGCCGTTCT
TAGTTGGTG-GAGTGATTTGTCTGGTTAATTTCGTTAACGA--ACGAGACCCCTGCCTGCTAAATAGATG----AGCGAG
TGAATGTTCA-CTGGT-TGTA-TCTTCTTAGAGGGACGTGCATTGTATT-AGATGCA-GGAAGATAGGGGCAATAACAGG
TCTGTGATGCCCTTAGATGTCCTGGGCCGCACGCGCGCTACACTGATGCATTC-AACG-A--GT-TGTACCTTGGCTG-A
GAGGCCTGGGGAATCTTTTGAACGTGCATCGTGATAGGGATAGATTATTGCAATTATTAATCTTGAACGAGGAATTCCTA
GTAAACGCAGAT-CATCAATCTGCATTGATTACGTCCCTGCCCTTTGTACACACCGCCGTTCGCACCTATACCGTGCTAA
AGCTTACCGTGTAGATCCAGTTCCAAATACAACA-GA-TCAATACTTC-GCTTTTATCGCATACGA-ATGTGACTTATTT
GAAGAAAGTTCTTTAGCTAACTTAACAGCATCTATTATTGGTAACGTTTTTGGATTTAAAGCAATATCTGCTTTACGTTT
AGAAGATATGCGTATTCCTCATTCATATTTAAAAACATTCCAAGGTCCAGCGACAGGTGTTGTTGTAGAGCGTGAACGTT
TAAACAAATATGGTGTTCCATTATTAGGTGCAACAGTAAAACCAAAATTAGGTTTATCTGGTAAAAACTATGGCCGTGTA
GTATATGAAGGTTTAAAAGGTGGTTTAGACTTCTTAAAAGATGACGAAAACATTAACTCTCAACCATTCATGCGTTGGAG
AGAACGTTTCTTATACTGTATGGAAGGTATTAACCGTGCTTCTGCTGCTACAGGTGAAGTTAAAGGTTCTTACTTAAATA
TTACAGCTGCAACTATGGAAGAAGTGTATAAACGTGCTCAATACGCTAAAGAAGTAGGTTCTGTAATTGTGATGATCGAT
TTAGTAATGGGTTATACAGCAATTCAAAGTATTGCTTACTGGGCTCGTGAAAACGATATGATCTTACACTTACACCGTGC
AGGTAACTCTACTTACGCTCGTCAAAAGAATCA-TGGTATTAACTTCCGTGTTATCTGTAAA-TGGATGCGTATGTCTGG
TGTAGATCATATC-CA-C-GCTGGTACAGTTGTAGGTAAATTAGAAGGTGATCCTTTAATGATTAAA
>Caloneis_budensis Concatenation of 2 sequences
AAACTGCG-AATGGCTCATTATATAAGTTATAGTTTATTTGATAGTCCCTT-ACTACTTGG-A--TAACCGTAGTAATTC
TAGAGCTAATACATGCGTCAAT-ACCTTTCTGGGG-TA-----GTATATATTAGA-CAGAAACCAACCCCTTC--GGGGT
GATGTGGTGATTCATAATAAGTTTGCGGATCGCATGGCCT--AGCCAGCGATGGATCATTCAAG-TTTCTT-CCCTATCA
GCTTTGGACGGTAAGGTATTGGCTTACCGTGGCTTTAACGGGTAACGGAAAATTAGGGTTTGATTCCGGAGAGGGAGCCT
-GAGAGACGGCTACCACATCCAAGGAAGGCAGCAGGCGCGTAAATTACCCAATCTAGAAACTAGGAGGTAGTGACAATAA
ATAACAATGCCGGGCC-TTTGTAGGTCTGGCAATTGGAATGAGAACAATTTAAACCCCTTATCGAGGATCAATTGGAGGG
CAAG-TCTGGTGCCAGCAGCCGCGGTAATTCCAGCTCCAATAGCGTATATTAAAG-TTGTTGCAGTTAAAAAGCTCGTAG
-TTGAATTTGTGGGAAAGCCATCC-TTGTG--TGG-AACCTGCGGGGCATTAGGTTGTTCTGCA-GGGGATGCTCAT-CG
TTTACTGTGAAAAAATTAGAGTGTT-C-A-AAGCAGGCTT-ATGCCGTTGAATAGATTAGCATGGAATAATGAGATAGGA
CTTGGGTACTATTTTGTTGG-TTTGCGCACCGAAGTAATGGTTAACAGGGACAGTTG-GGGGTATT-CGTATTCCATTGT
CAGAGGTGAAATTCTTGGATTTTTGGAAGACGAACTAC-TGCGAAAGCATTTACC-AA--GGATGTTTTCATTAATCAAG
AACGAAAGTTAGGGGATCGAAGATGATTAGATACCATCGTAGTCTTAACCATAAACTATGCCGGTTAGGGATTGGCAGAG
-TATCGTTA-CGTCTCTGTCAGCACCTTATGAGAAATCATTAAACTTTTGGGTTCCGGGGGGAGT-ATGGTCGCAAGGCT
GAAACTTAAAGAAATTGACGGAAGGGCACCACCAGGAGTGGAGCC-TGCGGCTTAATTTGACTCAACACGGGAAAACTTA
CCAGGTCCAGACATAGTGA-GGA-TGACAGATTGA-GAGCTC-TTTCTTGATTCTATGGGTGGTGGTGCATGGCCGTTCT
TAGTTGGTG-GAGTGATTTGTCTGGTTAATTCCGTTAACGA--ACGAGACCGCTGCCTGCTAAATAGTCG----GGCGAG
TGTT-CTTCA-CTGGC-TATG-GCTTCTTAGAGGGACGTGCATTCTATT-AGATGCA-GGAGGATAGCGGCAATAACAGG
TCTGTGATGCCCTTAGATGTTCTGGGCCGCACGCGCGCTACACTGATGCATTC-AACG-A--GTTTCATCCTTGGCCG-A
GAGGCCTGGGCAACCTTTGGAACGTGCATCGTGATAGGGATAGATTATTGCAATTATTAATCTTGAACGAGGAATTCCTA
GTAAACGCAGTT-CATCAAACTGCATTGATTACGTCCCTGCCCTTTGTACACACCGCCCGTCGCACCTA-----------
--------------------------------CA-GAATCAATACTTT-GCTTTCATCGCATACGA-ATGTGATTTATTC
GAAGAAGGTTCTTTAGCTAACTTAACAGCATCTATCATCGGTAACGTATTTGGTTTCAAAGCAGTATCTGCTTTACGTTT
AGAAGATATGCGTATTCCTCACTCTTACTTAAAAACATTCCAAGGCCCTGCAACAGGTGTTATTGTAGAACGTGAGCGTT
TAAACAAATACGGTACTCCATTATTAGGTGCAACAGTAAAACCAAAATTAGGTTTATCTGGTAAAAACTACGGTCGTGTA
GTATACGAAGGTTTAAAAGGTGGTTTAGACTTCTTAAAAGATGATGAAAACATTAACTCTCAACCATTTATGCGTTGGAG
AGAGCGTTTCTTAAACTGTATGGAAGGTATCAACCGTGCTTCTTCAGCAACAGGTGAAGTTAAAGGTTCATACTTAAACA
TCACTGCTGGTACAATGGAAGAAGTTTACAAACGTGCGGCTTATGCTAAAGCAGTAGGTTCTGTAATCGTTATGATCGAT
TTAGTTATGGGTTACACAGCAATTCAAAGTGCTGCAATCTGGGCTCGTGAAAACGATATGCTTTTACATTTACACCGTGC
AGGTAACTCAACTTACGCTCGTCAAAAGAACCA-TGGTATTAACTTCCGTGTTATCTGTAAA-TGGATGCGTATGTCTGG
TGTAGATCACATC-CA-C-GCTGGA------------------------------------------
>Caloneis_lauta Concatenation of 2 sequences
AAACTGCG-AACGGCTCATTATATAAGTAATAGTTTATTTGATAGTCCCTT-ACTACTTGG-A--TAACCGTAGTAATTC
TAGAGCTAATACATGCGTCAAT-GCCCTTCTGGGG-TA-----GTATTTATTAGA-TGGAAACCAACCCCTTTCGGGGGT
GATGTGGTGATTCACAATAAGCTTGCGGATCGCATGGCTT--TGCCGGCGATGGATCATTCAAG-TTTCTT-CCCTATCA
GCTTTGGACGGTAAGGTATTGGCTTACCGTGGCTTTAACGGGTAACGGAAAATTAGGGTTTGATTCCGGAGAGGGAGCCT
AGAGAGACGGCTACCACATCCAAGGAAGGCAGCAGGCGCGTAAATTACCCAATCTGGATACTAGGAGGTAGTGACAATAA
ATAACAATGCCGGGCC-TTTGTAGGTTTGGCAATTGGAATGAGAACAATTTAAACCCCTTATCGAGGATCAATTGGAGGG
CAAG-TCTGGTGCCAGCAGCCGCGGTAATTCCAGCTCCAATAGCGTATATTAAAG-TTGTTGCAGTTAAAAAGCTCGTAG
-TTGGATTTGTGATGGCGTCATGT-TTGGG--CGG-AAACTGTGGGGCATTAGTTTGTTTTGCA-GGGGATGCCGAT-CG
TTTACTGTGAAAAAATTAGAGTGTT-C-A-AAGCAGGCTT-AAGCCGTTGAATATATTAGCATGGAATAATGAGATAGGA
CTTGGGTGCTATTTTGTTGG-TTTGCGCACCGAAGTAATGATTAATAGGGACAGTTG-GGGGTATT-CGTATTCCATTGT
CAGAGGTGAAATTCTTGGATTTTTGGAAGACGAACTAC-TGCGAAAGCATTTACC-AA--GGATGTTTTCATTAATCAAG
AACGAAAGTTAGGGGATCGAAGATGATTAGATACCATCGTAGTCTTAACCATAAACTATGCCGGTTAGGGATTGGCAGGG
-TATCGTTA-CGTCTCTGTCAGCACCTTATGAGAAATCATTAAACTTTTGGGTTCCGGGGGGAGT-ATGGTCGCAAGGCT
GAAACTTAAAGAAATTGACGGAAGGGCACCACCAGGAGTGGAGCC-TGCGGCTTAATTTGACTCAACACGGGAAAACTTA
CCAGGTCCAGACATCGTGA-GGATTGACAGATTGA-GAGCTC-TTTCTTGATTCGATGGTTGGTGGTGCATGGCCGTTCT
TAGTTGGTG-GAGTGATTTGTCTGGTTAATTCCGTTAACGA--ACGAGACCGCTGCCTGCTAAATAGTCT----AGCGAG
TGAA-TTTCA-CTGGT-CGGG-ACTTCTTAGAGGGACGTGCATTCTATT-AGATGCA-GGAGGATAGCGGCAATAACAGG
TCTGTGATGCCCTTAGATGTTCTGGGCCGCACGCGCGCTACACTGATGCATTC-AACG-A--GT-TGTTCCTTGGCCG-A
GAGACCTGGGCAATCTTTGGAACGTGCATCGTGATAGGGATAGATTATTGCAATTATTAATCTTGAACGAGGAATTCCTA
GTAAACGCAGTT-CATCAAACTGCATTGATTACGTCCCTGCCCTTTGTACACACCGCCCGTCGCACCTA-----------
------------------------------------A-TCAATACTTC-GCTTTCATTGCATACGA-ATGTGATTTATTT
GAAGAAGGTTCTTTAGCTAACTTAACAGCATCAATCATTGGTAACGTATTTGGTTTTAAAGCAGTGTCAGCTTTACGTTT
AGAAGATATGCGTATTCCTCACTCTTACTTAAAAACGTTCCAAGGTCCAGCAACTGGTGTTATTGTAGAACGTGAACGTT
TAAACAAATACGGTGTTCCATTATTAGGTGCAACAGTAAAACCAAAATTAGGTTTATCTGGTAAAAACTATGGTCGTGTA
GTATACGAAGGTTTAAAAGGTGGTTTAGACTTCTTAAAAGATGATGAAAACATTAACTCTCAACCATTCATGCGTTGGAG
AGAACGTTTTTTAAACTGTATGGAAGGTATTAACCGTGCTTCTTCTTCAACAGGTGAAGTTAAAGGGTCATACTTAAATA
TTACAGCTGCTACTATGGAAGAAGTTTACGCACGTGCAGAATATGGTAAAGCAGTAGGTTCTGTAATTGTTATGGTTGAC
TTAGTTCTAGGTTACACAGCAATTCAAACTGCAGCTATCTGGGCTCGTAATAACGATATGATTTTACACTTACACCGTGC
AGGTAACTCAACTTACGCTCGTCAAAAAAACCA-TGGTATTAACTTCCGTGTTATTTGTAAA-TGGATGCGTATGTCTGG
TGTAGATCACATC-CAGC-------------------------------------------------
>Cocconeis_pediculus_AT-212.07 Concatenation of 2 sequences
AAACTGCG-AATGGCTCATTATATCAGTTCTAATTTATTTGATAGTCCCTT-ACTACTTGG-A--TACCCGTAGTAATTC
TAGAGCTAATACATGCGTCGAT-ACCCTTTGTTGGGTA-----GTATTTATTAGA-TGGAAACCAACCCCTTC--GGGGT
GATGTGGTGATTCATAATAAGCTTGCGGATCGCACGGTTTA-TTCYGGCGATGGATCATTCAAG-TTTCTG-CCCTATCA
GCTTTGGATGGTAGGGTATTGGCCTACCATGGCTTTAACGGGTAACGGAGGATTAGGGTTTGATTCCGGAGAGGGGGCCT
-GAGAGATGGCCACCACATCCAAGGAAGGCAGCAGGCGCGTAAATTACCCAATCCTGACACAGGGAGGTAGTGACAATAA
ATAACAATGACGGACC-CTTTCGGGTCTGTCAATTGGAATGAGAACGATTTAAATCCCCTATCGAGGACCCATTGGAGGG
CAAG-TCTGGTGCCAGCAGCCGCGGTAATTCCAGCTCCAATAGCGTATATTAAAG-TTGTTGCAGTTAAAAAGCTCGTAG
-TTGGATTTGTGGTTGATCCATCC-TTGGG--TGG-ATGTTGCGTGGCATTCGGTTGTCGCGCA-GGGGATGCCCAT-CG
TTTACTGTGAAAAAATCAGCGCGTT-C-C-AAGCAGGCTT-ATGCCGTTGAATGTATTAGCATGGAATAATGAGATAGGA
CCTCGGTACTATTTTGTTGG-TTTGCGCACTGGGGTAATGATTAATAGGGACAGTTG-GGGGTATT-CGTATTGCATTGT
CAGAGGTGAAATTCTTGGATTTCTGCAAGACGAACTAC-TGCGAAAGCATTTACC-AA--GGATGTTTTCATTAATCAAG
AACGAAAGTTAGGGGATCGAAGATGATTAGATACCATCGTAGTCTTAACCATAAACTATGCCGACAAGGGATTGGTGGGG
-TGTCATTT-GGTCTCCATCAGCACCTTATGAGAAATCA-CAAGTTTTTGGGTTCCGGGGGGAGT-ATGGTCGCAAGGCT
GAAACTTAAAGAAATTGACGGAAGGGCACCACCAGGAGTGGAGCC-TGCGGCTTAATTTGACTCAACACGGGGAAACTTA
CCAGGTCCAGACATAGTGA-GGATTGACAGATTGA-GAGCTC-TTTCTTGATTCTATGGTTGGTGGTGCATGGCCGTTCT
TAGTTGGTG-GAGTGATTTGTCTGGTTAATTCCGTTAACGA--ACGAGACCGCTGCCTGCTAAATAGTCC----CGCGAG
TGAT-TTTCA-CTGGC-GAGG-TCTTCTTAGAGGGACGTGCATTCTATT-CGATGCA-GGAAGATAGCGGCGATAACAGG
TCTGTGATGCCCTTAGATGTTCTGGGCCGCACGCGCGCTACACTGATGCATTC-AACG-A--GT---TTCCTTGGCCG-A
GAGGCCTGGGCAATCTTTTGAACGTGCATCGTGATAGGGATAGATTCTTGCAATTATTAATCTTGAACGAGGAATTCCTA
GTAAACGCAGAT-CATCAATCTGCATTGATTACGTCCCTGCCCTTTGTACACACCGCCCGTCGCACCTA-----------
----------------------------------------------C-----TTTGTTGCTTATAA-ATGTGATCTATTC
GAAGAAGGTTCATTAGCAAACTTAACAGCATCAATTATCGGTAACGTATTTGGATTTAAAGCTATTTCTGCTTTACGTTT
AGAAGATATGCGCATTCCTCATTCATATTTAAAAACCTTCCAAGGACCTGCAACTGGTATTATTGTAGAACGTGAACGTT
TAAACAAGTATGGTACACCATTATTAGGTGCGACTGTAAAACCTAAGTTAGGACTATCAGGCAAAAACTATGGACGTGTA
GTTTACGAAGGTTTAAAAGGTGGTTTAGACTTTTTAAAAGACGATGAAAACATTAATTCTCAACCATTTATGCGTTGGAG
AGAACGTTTTTTATACTGTATGGAAGGTATTAACCGTGCATCTTCAGCAACAGGTGAAACAAAAGGTTCTTATTTAAACA
TCACTGCAGGCACAATGGAAGAAGTTTACAAACGAGCAGAGTATGCAAAAGCTGTTGGCTCAGTAATTGTTATGATTGAT
TTAGTAATGGGTTATACGGCGATTCAAAGTGCAGCAATTTGGTCTCGTGATAATGATATGTTATTACATTTACATAGAGC
AGGTAACTCTACTTACGCCCGTCAAAAAAATCA-TGGTATTAACTTCCGTGTTATTTGCAAA---------------TGC
TATAG-------C-C----------------------------------------------------
>Cocconeis_placentula_AT-212Gel11 Concatenation of 2 sequences
AAACTGCG-AATGGCTCATTATATCAGTTCTAATTTATTTGATAGTCCCTT-ACTACTTGG-A--TACCCGTAGTAATTC
TAGAGCTAATACATGCGTCAAT-ACCCCTTGTGGG-TA-----GTATTTATTAGA-TGGAAACCAACCCCTTC--GGGGT
GATGTGGTGATTCATAATAAGCTTGCGGATCGCATGGCTA--TGCCGGCGATGGATCATTCAAG-TTTCTG-CCCTATCA
GCTTTGGATGGTAGGGTATTGGCCTACCATGGCTTTAACGGGTAACGGAGGATTAGGGTTTGATTCCGGAGAGGGGGCCT
-GAGAGATGGCCACCACATCCAAGGAAGGCAGCAGGCGCGTAAATTACCCAATCCTGACACAGGGAGGTAGTGACAATAA
ATAACAATGACGGACC-CTTTCGGGTCTGTCAATTGGAATGAGAACGATTTAAACCCCCTATCGAGGACCCATTGGAGGG
CAAG-TCTGGTGCCAGCAGCCGCGGTAATTCCAGCTCCAATAGCGTATATTAAAG-TTGTTGCAGTTAAAAAGCTCGTAG
-TTGGATTTGTGGATGCTCCATCC-TTGGG--TGG-ATGCTGTGTGGCATTCGGTTGTCGCGCA-GGTGATGCCCAT-CG
TTTACTGTGAAAAAATCAGCGCGTT-C-A-AAGCAGGCTT-ATGCCGTTGAATGTATTAGCATGGAATAATGAGATAGGA
CCTCGGTACTATTTTGTTGG-TTTGCGCACTGGGGTAATGATTAATAGGGACAGTTG-GGGGTATT-CGTATTGCATTGT
CAGAGGTGAAATTCTTGGATTTCTGCAAGACGAACTAC-TGCGAAAGCATTTACC-AA--GGATGTTTTCATTAATCAAG
AACGAAAGTTAGGGGATCGAAGATGATTAGATACCATCGTAGTCTTAACCATAAACTATGCCGACAAGGGATTGGTGGGG
-TGTCGTTA-CGTCTCCATCAGCACCTTATGAGAAATCA-CAAGTTTTTGGGTTCCGGGGGGAGT-ATGGTCGCAAGGCT
GAAACTTAAAGAAATTGACGGAAGGGCACCACCAGGAGTGGAGCC-TGCGGCTTAATTTGACTCAACACGGGAAAACTTA
CCAGGTCCAGACATAGTGA-GGATTGACAGATTGA-GAGCTC-TTTCTTGATTCTATGGTTGGTGGTGCATGGCCGTTCT
TAGTTGGTG-GAGTGATTTGTCTGGTTAATTCCGTTAACGA--ACGAGACCGCTGCCTGCTAAATAGTCC----CGCGAG
TGAT-TCTCA-CTGGC-GAGG-TCTTCTTAGAGGGACGTGCATTCTATT-CGATGCA-GGAAGATAGCGGCGATAACAGG
TCTGTGATGCCCTTAGATGTTCTGGGCCGCACGCGCGCTACACTGATGCATTC-AACG-A--GT---TTCCTTGGCCG-A
GAGGCCTGGGCAATCTTTTGAACGTGCATCGTGATAGGGATAGATTCTTGCAATTATTAATCTTGAACGAGGAATTCCTA
GTAAACGCAGAT-CATCAATCTGCATTGATTACGTCCCTGCCCTTTGTACACACCGCCCGTCGCACCTA-----------
----------------------------------------------------TTTATCGCTTATGA-ATGTGATTTATTC
GAAGAAGGTTCATTAGCAAACTTAACAGCATCAATTATCGGTAACGTATTTGGATTTAAAGCTATTTCTGCTTTACGTTT
AGAAGATATGCGCATTCCTCACTCATATTTAAAAACATTCCAAGGACCTGCAACTGGTATTATTGTAGAACGTGAGCGTT
TAAACAAGTATGGTACACCATTATTAGGTGCGACTGTAAAACCTAAATTAGGATTATCAGGTAAAAACTATGGCCGTGTA
GTTTACGAAGGTTTAAAAGGTGGTTTAGATTTTTTAAAAGATGATGAAAACATTAATTCTCAACCATTTATGCGTTGGAG
AGAACGTTTTTTATACTGTATGGAAGCTATTAACCGTGCTTCTGCAGCAACAGGTGAAACAAAAGGTTCTTATTTAAACA
TCACTGCAGGCACAATGGAAGAAGTTTACAAACGAGCTGAGTATGCAAAAGCTGTTGGCTCAATCATTGTTATGATCGAT
TTAGTAATGGGTTATACGGCGATTCAAAGTGCAGCAATTTGGTCTCGTGATAACGATATGTTATTACATTTACATCGAGC
AGGGAATTCTACTTACGCGCGCCAAAAAAACCA-TGGGATTAACTTCCGTGTTATTTGCAAA-TGGATGCGTATGTCAGG
-------------------------------------------------------------------
>Cocconeis_stauroneiformis Concatenation of 2 sequences
AAACTGCG-AATGGCTCATTATATCAGTTATAGTTTATTTGATAGTCCCTT-ACTACTTGG-A--TAACCGTAGTAATTC
TAGAGCTAATACATGCGTCAAT-ACTCTTCTGGAG-TA-----GTATTTATTAGA-TTGAAACCAACCCCTTC--GGGGT
GATGTGGTGATTCATAATAAGCTTGCGGATCGCATGGCTT--TGCCGGCGATGGATCATTCAAG-TTTCTG-CCCTATCA
GC-TTGGATGGTAGGGTATTGGCCTACCATGGCTTTAACGGGTAACGGAGGATTAGGGTTTGATTCCGGAGAGGGAGCCT
-GAGAGACGGCTACCACATCCAAGGAAGGCAGCAGGCGCGTAAATTACCCAATCCTGACACAGGGAGGTAGTGACAATAA
ATAACAATGCCGGGCC-TTTCTAGGTCTGGCAATTGGAATGAGAACAATTTAAACCCCTTATCGAGGATCAATTGGAGGG
CAAG-TCTGGTGCCAGCAGCCGCGGTAATTCCAGCTCCAATAGCGTATATTAAAG-TTGTTGCAGTTAAAAAGCTCGTAG
-TTGGATTTGTGGTGGCACCATCC-TTGGG--TGG-AATCTGTGTGGCATTAAGTTGTCGTGCA-GGGGATGCCCAT-CG
TTTACTGTGAAAAAATCAGCGCGTT-C-A-AAGCAGGCTT-ATGCCGTTGAATGTATTAGCATGGAATAATAAGATAGGA
CCTTGGTACTATTTTGTTGG-TTTGCGCACCGAGGTAATGATTAATAGGGACAGTTG-GGGGTATT-CGTATTCCATTGT
CAGAGGTGAAATTCTTGGATTTCTGGAAGACGAACTAC-TGCGAAAGCATTTACC-AA--GGATGTTTTCATTAATCAAG
AACGAAAGTTAGGGGATCGAAGATGATTAGATACCATCGTAGTCTTAACCATAAACTATGCCGACAAGGGATTGGTGGGG
-TTTCGTTA-CGTCTCCATCAGCACCTTATGAGAAATCA-CAAGTTTTTGGGTTCCGGGGGGAGT-ATGGTCGCAAGGCT
GAAACTTAAAGAAATTGACGGAAGGGCACCACCAGGAGTGGAGCC-TGCGGCTTAATTTGACTCAACACGGGAAAACTTA
CCAGGTCCAGACATAGTGA-GGATTGACAGATTGA-GAGCTC-TTTCTTGATTCTATGGGTGGTGGTGCATGGCCGTTCT
TAGTTGGTG-GAGTGATTTGTCTGGTTAATTCCGTTAACGA--ACGAGACCGCTGCCTGCTAAATAGTCC----AGTGAG
TGAA-TTTCA-CTGAC-GGGG-ACTTCTTAGAGGGACGTGCATTCTATT-AGATGCA-GGAAGATAGCGGCAATAACAGG
TCTGTGATGCCCTTAGATGTTCTGGGCCGCACGCGCGCTACACTGATGCATTC-AACG-A--GT-TCTTCCTTGGCCG-A
GAGGCCTGGGCAATCTTTTGAACGTGCATCGTGATAGGGATAGATTATTGCAATTATTAATCTTGAACGAGGAATTCCTA
GTAAACGCAGAT-CATCAATCTGCATTGATTACGTCCCTGCCCTTTGTACACACCGCCCGTCGCACCTATACCGTGCTAA
AGCTTACCGTGTAGATCCAGTTCCAAATACAACT-GA-TCAATATTTT-GCATTCATCGCTTACGA-ATGTGATTTATTC
GAAGAAGGTTCTTTAGCTAACTTAACAGCGTCTATCATTGGTAACGTATTCGGTTTCAAAGCCGTATCTGCTTTACGTTT
AGAAGATATGCGTATTCCTCATTCTTACTTAAAAACATTCCAAGGTCCAGCGACTGGTGTTGTTGTAGAACGTGAACGTT
TAAACAAATATGGTACTCCATTATTAGGTGCTACAGTAAAACCTAAATTAGGTTTATCTGGTAAAAACTATGGTCGTGTA
GTATATGAAGGTTTAAAAGGTGGTTTAGACTTCTTAAAAGATGATGAAAACATTAACTCACAACCATTCATGCGTTGGAG
AGAGCGTTTCTTAAACTGTATGGAAGGTATCTACCGTGCATCTTCTGCTACTGGTGAAGTTAAAGGTTCTTACTTAAACA
TTACTGGTGGTACAATGGAAGAAGTTTACAAACGTGCTGAATACGCTAAATCAGTAGGTTCTGTAATCGTTATGATCGAT
TTAGTTATGGGTTACACAGCTATTCAATCAATTGCGTACTGGGCTCGTGAAAACGATATGCTTTTACACTTACACCGTGC
AGGTAACTCTACATACGCACGTCAAAAAAACCA-TGGTATTAACTTCCGTGTTATTTGTAAG-TGGATGCGTATGTCTGG
TGTAGATCATATT-CA-C-GCTGGTACAGTTGTAGGTAAATTAGAAGGTGATCCTTTAATGATTAAA
>Craticula_cuspidata_AT-200.05 Concatenation of 2 sequences
AAACTGCG-AACGGCTCATTATATCAGTTATAGTTTATTTGATAGTCCCTT-ACTACACGG-A--TAACCGTAGTAATTC
TAGAGCTAATACGTGCGTCAAT-ACTCTTC-GGAG-TA-----GTATTTATTAGA-TAGAAACCAACTGCTTC--GGCAT
GATATGGTGATTCATAATAAGCTTGCGGATCGCATGGCTT--TGCCGGCGACGGATCATTCAAG-TTTCTG-CCCTATCA
GCTTT-GACGGTACTGTATTGGAGTACCGTGGCGGTAACGGGTGACGGAAAATTAGGGTTTGACACCGGAGAGGGAGCCT
-GAGAGACGGCTACCACATCCAAGGAAGGCAGCAGGCGCGTAAATTACCCAATCTTGACACAAGGAGGTAGTGACAATAA
ATAACAATGCCGGGCT-TTTGTAAGTCTGGCAATTGGAATGAGAACAATTTAAACCCCTTATCGAGGATCAATTGGAGGG
CAAG-TCTGGTGCCAGCAGCCGCGGTAATTCCAGCTCCAATAGCGTATATTAAAG-TTGTTGCAGTTAAAAAGCTCGTAG
-TTGGATTTGTGGTGCGTCCATCC-TTGGG--TGG-ATTCTGTGTGGCATTAGGTTGTCGTGCA-GGGGATGCCCAT-CG
TTTACTGTGAAAAAATTAGAGTGTT-C-A-AAGCAGGCTT-ATGCCGTTGAATATATTAGCATGGAATAATAAGATAGGT
CTTTGGTCCTATTTTGTTGG-TTTGCGGGCCAGAGAAATGATTAACAGGGACAGTTG-GGGGTATT-CGTATTCCATTGT
CAGAGGTGAAATTCTTGGATTTCTGGAAGACGAACTAC-TGCGAAAGCATTTACC-AA--GGATGTTTTCATTAATCAAG
AACGAAAGTTAGGGGATCGAAGATGATTAGATACCATCGTAGTCTTAACCATAAACTATGCCGACAAGGGATTGGCGGGG
-TTTCGTTA-CGTCTCCGTCAGCACCTTATGAGAAATCA-CAAGTTTTTGGGTTCCGGGGGGAGT-ATGGTCGCAAGGCT
GAAACTTAAAGAAATTGACGGAAGGGCACCACCAGGAGTGGAGCC-TGCGGCTTAATTTGACTCAACACGGGAAAACTTA
CCAGGTCCAGACATAGTGA-GGATTGACAGATTGA-GAGCTC-TTTCTTGATTCTATGGGTGGTGGTGCATGGCCGTTCT
TAGTTGGTG-GAGTGATTTGTCTGGTTAATTCCGTTAACGA--ACGAGACCCCTGCCTGCTAAATAATCC----CATGAG
TGAA-TTTCA-CTGAT-GCGG-ATTTCTTAGAGGGACGTGCATTCTATT-AGATGCA-GGAAGAGAGGGGCAATAACAGG
TCTGTGATGCCCTTAGATGTTCTGGGCCGCACGCGCGCTACACTGATGCATTC-AACG-A--GT-TTYACCTTGGCCG-A
GAGGCCTGGGCAATCTTTTGAACGTGCATCGTGATAGGGATAGATTATTGCAATTATTAATCTTGAACGAGGAATTCCTA
GTAAACGCAGAT-CATCAATCTGCATTGATTACGTCCCTGCCCTTTGTACACACCGCCCGTCGCACCTA-----------
------------------------TAATACAACAGGA-TC-ATTCTTC-GCTTTCATCGCATACGA-ATGTGATTTATTC
GAAGAAGGTTCATTAGCTAACTTAACAGCGTCTATCATTGGTAACGTATTCGGTTTCAAAGCCGTATCTGCATTACGTTT
AGAAGATATGCGTATTCCTCACTCTTACTTAAAAACATTCCAAGGTCCAGCGACAGGTGTTATTGTAGAGCGTGAGCGTT
TAAACAAATACGGTACACCATTATTAGGTGCAACAGTAAAACCTAAATTAGGTTTATCTGGTAAAAACTATGGTCGTGTA
GTATATGAAGGTTTAAAAGGCGGTTTAGACTTCTTAAAAGATGATGAGAACATTAACTCTCAACCATTTATGCGTTGGAG
AGAACGTTTCTTATACTGTATGGAAGCTATTAACCGTGCTTCTTCAGCTACAGGTGAAGTTAAAGGTTCATACTTAAACA
TCACTGCAGGTACAATGGAAGAAGTGTACAAACGTGCTGAGTACGCTAAAGCTGTTGGTTCTATAGTTGTAATGATTGAC
TTAGTAATGGGTTACACAGCAATTCAAAGTGCTGCATACTGGGCTCGTGAAAATGACATGCTTTTACATTTACACCGTGC
AGGTAACTCTACATATGCTCGTCAAAAGAATCA-TGGTATTAACTTCCGTGTTATCTGTAAA-TGGATGCGTATGTCTGG
TGTAGACCATATC-CA-C-GCTGGGA-----------------------------------------
>Craticula_importuna Concatenation of 2 sequences
AAACTGCG-AACGGCTCATTATATCAGTTATAGTTTATTTGATAGTCCCTT-ACTACTCGG-A--TAACCGTAGTAATTC
TAGAGCTAATACGTGCGTCAAT-ACTCTTC-GGAG-TA-----GTATTTATTAGA-TGGAAACCAACTGCTTC--GGCAT
GATGTGGTGATTCATAATAAGCTTGCGGATCGCATGGCCT--AGCCGGCGACGGATCATTCAAG-TTTCTG-CCCTATCA
GCTTT-GACGGTACTGTATTGGAGTACCGTGGCGGTAACGGGTAACGGAAAATTAGGGTTTGACACCGGAGAGGGAGCCT
-GAGAGACGGCTACCACATCCAAGGAAGGCAGCAGGCGCGTAAATTACCCAATCTTGACACAAGGAGGTAGTGACAATAA
ATAACAATGCCGGGCT-TGTATAAGTCTGGCAATTGGAATGAGAACAATTTAAACCCCTTATCGAGGATCAATTGGAGGG
CAAG-TCTGGTGCCAGCAGCCGCGGTAATTCCAGCTCCAATAGCGTATATTAAAG-TTGTTGCAGTTAAAAAGCTCGTAG
-TTGGATTTGTGGTGCTGCCATCC-TTGGG--TGG-ATCCTGTGTGGCATTAGGTTGTCGTGCA-GGGGATGCCCAT-CG
TTTACTGTGAAAAAATTAGAGTGTT-C-A-AAGCAGGCTT-ATGCCGTTGAATATATTAGCATGGAATAATAAGATAGGT
CTTTGGTCCTATTTTGTTGG-TTTGCGGGCCAGAGAAATGATTAACAGGGACAGTTG-GGGGTATT-CGTATTCCATTGT
CAGAGGTGAAATTCTTGGATTTCTGGAAGACGAACTAC-TGCGAAAGCATTTACC-AA--GGATGTTTTCATTAATCAAG
AACGAAAGTTAGGGGATCGAAGATGATTAGATACCATCGTAGTCTTAACCATAAACTATGCCGACAAGGGATTGGCGGGG
-TTTCGTTA-CGTCTCCGTCAGCACCTTATGAGAAATCA-CAAGTTTTTGGGTTCCGGGGGGAGT-ATGGTCGCAAGGCT
GAAACTTAAAGAAATTGACGGAAGGGCACCACCAGGAGTGGAGCC-TGCGGCTTAATTTGACTCAACACGGGAAAACTTA
CCAGGTCCAGACATAGTGA-GGATTGACAGATTGA-GAGCTC-TTTCTTGATTCTATGGGTGGTGGTGCATGGCCGTTCT
TAGTTGGTG-GAGTGATTTGTCTGGTTAATTCCGTTAACGA--ACGAGACCCCTGCCTGCTAAATAGTCC----CGCGAG
TGAA-TTTCA-CTGGT-GCGG-ACTTCTTAGAGGGACGTGCATTCTATT-AGATGCA-GGAAGATAGGGGCAATAACAGG
TCTGTGATGCCCTTAGATGTTCTGGGCCGCACGCGCGCTACACTGATGCATTC-AACG-A--GT-TTTACCTTGGCCG-A
GAGGCCTGGGCAATCTTTTGAACGTGCATCGTGATAGGGATAGATTATTGCAATTATTAATCTTGAACGAGGAATTCCTA
GTAAACGCAGAT-CATCAATCTGCATTGATTACGTCCCTGCCCTTTGTACACACCGCCCGTCGCACCTA-----------
----------------------------------------------TC-GCGTTTATCGCATACGA-ATGTGATTTATTT
GAAGAAGGTTCATTAGCGAACTTAACAGCATCGATCATCGGTAACGTATTCGGTTTCAAAGCCGTATCTGCATTACGTTT
AGAAGATATGCGGATTCCTCACTCTTACCTAAAAACATTCCAAGGTCCAGCGACAGGTGTAATTGTAGAGCGTGAGCGTT
TAAACAAATACGGTACACCATTATTAGGTGCAACAGTAAAACCAAAATTAGGTTTATCTGGTAAAAACTATGGTCGTGTA
GTATATGAAGGTTTAAAAGGTGGTTTAGACTTCTTAAAAGATGATGAAAACATTAACTCACAACCGTTTATGCGTTGGAG
AGAGCGTTTCTTAAACTGTATGGAAGGGATTAACCGTGCTTCAGCAGCAACTGGTGAAGTCAAAGGTTCATACTTAAACA
TCACAGCTGGTACAATGGAAGAAGTGTACAAACGTGCGGAATACGCAAAAGCTGTTGGTTCAGTAATTGTGATGATTGAC
TTAGTAATGGGTTACACATCCATTCAAAGTTCTGCAATCTGGGCACGTGATAATGATATGCTTTTACATTTACACCGTGC
GGGTAACTCAACTTACGCTCGTCAAAAGAATCA-TGGGATTAACTTCCGTGTTATCTGTAAA-TGGATGCGTATGTCAGG
TGCAGATCATATC-CA-C-GCAG--------------------------------------------
>Craticula_molestiformis Concatenation of 2 sequences
AAACTGCG-AACGGCTCATTATATCAGTTATAGTTTATTTGATAGTCCCTT-ACTACTCGG-A--TAACCGTAGTAATTC
TAGAGCTAATACGTGCGTCAAT-ACTCTTC-GGAG-TA-----GTATTTATTAGA-TGGAAACCAACTGCTTC--GGCAT
GATGTGGTGATTCATAATAAGCTTGCGGATCGCATGGCCT--AGCCGGCGACGGATCATTCAAG-TTTCTG-CCCTATCA
GCTTT-GACGGTACTGTATTGGAGTACCGTGGCGGTAACGGGTAACGGAAAATTAGGGTTTGACACCGGAGAGGGAGCCT
-GAGAGACGGCTACCACATCCAAGGAAGGCAGCAGGCGCGTAAATTACCCAATCTTGACACAAGGAGGTAGTGACAATAA
ATAACAATGCCGGGCT-TGTATAAGTCTGGCAATTGGAATGAGAACAATTTAAACCCCTTATCGAGGATCAATTGGAGGG
CAAG-TCTGGTGCCAGCAGCCGCGGTAATTCCAGCTCCAATAGCGTATATTAAAG-TTGTTGCAGTTAAAAAGCTCGTAG
-TTGGATTTGTGGTGCGCCCATCC-TTGGG--TGG-ATGCTGTGTGGCATTAGGTTGTCGCGCA-GTGGATGCCCAT-CG
TTTACTGTGAAAAAATTAGAGTGTT-C-A-AAGCAGGCTT-ATGCCGTTGAATATATTAGCATGGAATAATAAGATAGGT
CTTTGGTCCTATTTTGTTGG-TTTGCGGGCCAGAGAAATGATTAACAGGGACAGTTG-GGGGTATT-CGTATTCCATTGT
CAGAGGTGAAATTCTTGGATTTCTGGAAGACGAACTAC-TGCGAAAGCATTTACC-AA--GGATGTTTTCATTAATCAAG
AACGAAAGTTAGGGGATCGAAGATGATTAGATACCATCGTAGTCTTAACCATAAACTATGCCGACAAGGGATTGGCGGGG
-TTTCGTTA-CGTCTCCGTCAGCACCTTATGAGAAATCA-CAAGTTTTTGGGTTCCGGGGGGAGT-ATGGTCGCAAGGCT
GAAACTTAAAGAAATTGACGGAAGGGCACCACCAGGAGTGGAGCC-TGCGGCTTAATTTGACTCAACACGGGAAAACTTA
CCAGGTCCAGACATAGTGA-GGATTGACAGATTGA-GAGCTC-TTTCTTGATTCTATGGGTGGTGGTGCATGGCCGTTCT
TAGTTGGTG-GAGTGATTTGTCTGGTTAATTCCGTTAACGA--ACGAGACCCCTGCCTGCTAAATAGTCC----CGTGAG
TGAA-TTTCA-CTGAT-GCGG-ACTTCTTAGAGGGACGTGCATTCTATT-AGATGCA-GGAAGATAGGGGCAATAACAGG
TCTGTGATGCCCTTAGATGTTCTGGGCCGCACGCGCGCTACACTGATGCATTC-AACG-A--GT-TTTACCTTGGCCG-A
GAGGCCTGGGCAATCTTTTGAACGTGCATCGTGATAGGGATAGATTATTGCAATTATTAATCTTGAACGAGGAATTCCTA
GTAAACGCAGAT-CATCAATCTGCATTGATTACGTCCCTGCCCTTTGTACACACCGCCCGTCGCACCTA-----------
-------------------------AATTCAACA-GA-ATCATTCTTT-GCTTTTATCGCATACGA-ATGTGATTTATTC
GAAGAAGGTTCATTAGCTAACTTAACAGCGTCTATCATTGGTAACGTATTCGGTTTCAAAGCCGTATCTGCATTACGTTT
AGAAGATATGCGAATTCCTCACTCTTACTTAAAAACATTCCAAGGTCCAGCGACAGGTATTATTGTAGAGCGTGAGCGTT
TAAACAAATATGGTACACCATTATTAGGTGCAACAGTAAAACCAAAATTAGGTTTATCTGGTAAAAACTACGGTCGTGTA
GTATATGAAGGTTTAAAAGGTGGTTTAGACTTCTTAAAAGATGATGAGAACATTAACTCACAACCATTTATGCGTTGGAG
AGAACGTTTCTTAAACTGTATGGAAGGTATTAACCGTGCTTCGGCAGCTACAGGTGAAGTAAAAGGTTCATACTTAAACA
TCACAGCTGGTACAATGGAAGAAGTTTACAAACGTGCGGAATATGCAAAAGCAGTTGGTTCTGTCATTGTAATGATTGAC
TTAGTAATGGGTTACACAGCAATTCAAAGTGCTGCGATCTGGTCTCGTGAAAACGACATGCTTTTACACTTACACCGTGC
AGGTAACTCTACATATGCACGTCAAAAGAACCA-TGGTATTAACTTCCGTGTTATCTGTAAA-TGGATGCGTATGTCAGG
TGTAGACCATATC-CA-C-GCCGGA------------------------------------------
>Cymatopleura_elliptica Concatenation of 2 sequences
AAACTGCG-AATGGCTCATTATATCAGTTATAGTTTATTTGATAATCGCTT-ACTACTTGG-A--TAACCGTAGTAATTC
TAGAGCTAATACATGCGCAGAC-ACCTGTTTCAGG-TG-----GTATTTATTAGA-TGGAAACCAACCCCTTC--GGGGT
GATGTGGTGATTCATATTAAGCATGTGGATCGCACGGCTT--GTCCGGCGACAGATTTTTCAAG-TTTCTG-CCCTATCA
GCTTTGGACGGTAAGGTATTGGCTTACCGTGGCTTTAACGGGTAACGGGGAATTAGGGTTCGATTCCGGAGAGGGAGCCT
-GAGAGATGGCTACCACATCCAAGGAAGGCAGCAGGCGCGTAAATTACCCAATCTTGAAACAAGGAGGTAGTGACAATAA
ATAACAATGCCGGGCC-TTTGTAGGTCTGACAATTGGAATGAGACCAAACTAAATCCCTCATCAAGGATCAATTGGAGGG
CAAG-TCTGGTGCCAGCAGCCGCGGTAATTCCAGCTCCAATAGCGTATATTAAAG-TTGTTGCAGTTAAAAAGCTCGTAG
-TTGGACTTGTGCATGTC-CATCC-TTGGG--TGA-AACCTGTGTGGCATTAGGTTGTCGTGTA-GGGAATGCTCAT-CG
TTTACTGTGAAAAAATTAGAGTGTT-C-A-AAGCAGGCTT-ATGCCGTTGAATACATTAGCATGGAATAATAAGATAGAA
CCTTGGTACTATTTTGTTGG-TTTGCGAACTGGGGTAATGATTAACAGGAACAATTG-GGGGTATT-CGTATTCCATTGT
CAGAGGTGAAATTCTTGGATTTTTGGAAGACGAACTAC-TGCGAAAGCATTTACC-AA--GGATGTTTTCATTAATCAAG
AACGAAAGTTAGGGGATCGAAGATGATTAGATACCATCGTAGTCTTAACCATAAACTATGCCAACAAGGGATTGGTGGGG
CTTTCGTTA-CGTCTCTGTCAGCACCTTATGAGAAATCA-TAAGTTTTTGGGTTCCGGGGGGAGT-ATGGTCGCAAGGCT
GAAACTTAAAGAAATTGACGGAAGGGCACCACCAGGAGTGGAGCC-TGCGGCTTAATTTGACTCAACACGGGAAAACTTA
CCAGGTCCAGACATGGTGA-GGATTGACAGATTGA-GAGTTC-TTTCTTGATTCTATGGGTGGTGGTGCATGGCCGTTCT
TAGTTGGTG-GAGTGATTTGTCTGGTTAATTCCGTTAACGA--ACGAGACCCCTGCCTGCTAAATAGTAT----GGTGAG
TGAT-CTACA-CTAAC-CATG-GCTTCTTAGAGGGACGTGCATTCAACT-AGTTGCA-GGAGGATAGGGGCAATAACAGG
TCTGTGATGCCCTTAGATGTTCTGGGCCGCACGCGCGCTACACTGATGCATTC-AACG-A--GT---GACCTTGGCTG-G
GAGGCCTGGATAATCTTTTGAACGTGCATCGTGATAGGGATAGATTATTGCAATTATTAATCTTGAACGAGGAATTCCTA
GTAAACGCAGAT-CATCAACCTGCATTGATTACGTCCCTGCCCTTTGTACACACCGCCCGTCGCACCTATACCGTGCTAA
AGCTTACCGTGTAGATCCAGTTCCAAATACAACT-GA-TCAATACTTC-GCATTCATCGCTTACGA-ATGTGATTTATTC
GAAGAAGGTTCTTTAGCTAACTTAACAGCTTCTATCATTGGTAACGTATTTGGTTTCAAAGCTGTAGCTGCGTTACGTTT
AGAAGATATGCGTATTCCTCACTCTTACTTAAAAACATTCCAAGGTCCAGCGACTGGTGTTGTTGTAGAACGTGAGCGTT
TAAACAAATACGGTACTCCATTATTAGGTGCTACAGTAAAACCAAAATTAGGTTTATCTGGTAAAAACTACGGTCGTGTA
GTATACGAAGGTTTAAAAGGTGGTTTAGACTTCTTAAAAGATGATGAAAACATTAACTCACAACCATTTATGCGTTGGAG
AGAGCGTTTCTTATACTGTATGGAAGGTATCAACCGTGCATCTTCAGCTACTGGTGAAACTAAAGGTTCTTACTTAAACA
TCACTGCAGGCACAATGGAAGAAGTTTACAAACGTGCTGAGTACGCTAAAGCAGTAGGTTCTGTAATCGTTATGATCGAT
TTAGTTATGGGTTACACAGCTATTCAATCAATCGCTTACTGGGCTCGTGATAACGATATGCTTTTACACTTACACCGTGC
TGGTAACTCTACATATGCACGTCAAAAAAATCA-TGGTATTAACTTCCGTGTTATTTGTAAA-TGGATGCGTATGTCAGG
TGTAGATCATATC-CA-C-GCTGGTACAGTTGTAGGTAAATTAGAAGGTGATCCTTTAATGATTAGA
>Cymbella_affinis_AT-204Gel02 Concatenation of 2 sequences
AAACTGCG-AATGGCTCATTATATCAGTAATAGTTTATTTGATAATCCTTT-ACTACTTGG-A--TAACTGTAGTAATTC
TAGAGCTAATACATGTGTAAAT-ACCCCTCTGGGG-TA-----GTATTTATTAGA-TTGAAACTAAC-CCTTC---GGGT
GATGTGGTGATTCATAATAAGCTTGCGGATTGCATGGATT--TTCCGGTGATGGATCATTCAAG-TTTCTG-CCCTATCA
GCTTT-GATGGTAGGGTATTGGCCTACCATGGCTTTAACGGGTAACGGAGGATTAGGGTTTGATTCCGGAGAGGGAGCCT
-GAGAGACGGCTACCACATCCAAGGAAGGCAGCAGGCGCGTAAATTACCCAATCCTGACACAGGGAGGTAGTGACAATAA
ATAACAATGCTGAACC--TTACAGGTTTGGCACTTGGAATGAGTACAATTCAAACTACTTAACAAGGATCAATTGGAGGG
CAAG-TCTGGTGCCAGCAGCCGCGGTAATTCCAGCTCCAATAGCGTATATTAAAG-TTGTTGCAGTTAAAAAGCTCGTAG
-TTGGATGTGTGGTAGTTCCATCT-TTGGG--TGA-AACCAGCGTGGCATTAGTTTGTCGTGTT-GGTGATTCCCAT-CA
TTTACTGTGAAAAAATCAGTGCGTT-C-A-AAGCAGGCTT-ATGCCATTGAATGTATTAGCATGGAATAATATGATAGGA
CCTCGGTACTATTTTGTTGG-TTTGTGCACCAAGGTAATGATTAATAGGGATAGTTG-GGGGTATT-TGTATTCCATTGT
CAGAGGTGAAATTCTTGGATTTTTGGAAGACAAACTAC-TGCGAAAGCATTTACC-AA--GGATGTTTTCATTAATCAAG
AACGAAAGTTAGGGGATCGAAGATGATTAGATACCATCGTAGTCTTAACCATAAACTATGCCAACAAGGGATTGGTGGGG
-CCTCGTAA-TGAGCCCATCAGCACCTTAAGAGAAATCA-CAAGTCTTTGGGTTCCGGGGGGAGT-ATGGTCACAAGGCT
GAAACTTAAAGAAATTGACGGAAGGGCACCACCAGGAGTGGAGCC-TGCGGCTTAATTTGACTCAACACGGGAAAACTTA
CCAGGTCCAGACATAGTTA-GGATTGACAGATTGA-GAGCTC-TTTCTTGATTTTATGGGTGGTGGTGCATGGCCGTTCT
TAGTTGGTG-GAGTGATTTGTCTGGTTAATTCCGTTAACGA--ACGAGACCGCTGCCTGCTAAATAGTTC----TTTAAG
TCAT-CGCGA-CTTAG-TTGA-TCTTCTTAGAGGGACGTGCATTTTTT--AGATGCA-GGAAGATAGCGGCAATAACAGG
TCTGTGATGCCCTTAGATGTTCTGGGCCGCACGCGCGCTACACTGATGTGTTC-AACA-A--GT---TTCCTTGACTG-A
GAAGTCTGGGTAATCTTATGAAAGCTCATCGTGATAGGGATAGATTATTGCAATTATTAATCTTGAACGAGGAATTCCTA
GTAAACGCAAAT-CATCAGTTTGCATTGATTACGTCCCTGCCCTTTGTACACACCGCCCGTCGCACCTA-----------
------------------------AAATACAACG-GG-ATCATTCTTC-GCTTTCATTGCATACGA-ATGTGATTTATTC
GAAGAAGGTTCATTAGCTAACTTAACAGCGTCTATCATTGGTAACGTATTCGGTTTTAAAGCCGTTTCTGCATTACGTTT
AGAAGATATGCGTATTCCTCATTCATACTTAAAAACATTCCAAGGCCCTGCAACTGGTATTATTGTAGAACGTGAACGTT
TAAACAAATACGGTGCTCCTTTATTAGGTGCTACAGTAAAACCGAAATTAGGTTTATCTGGTAAAAACTACGGTCGTGTA
GTTTACGAAGGTTTAAAAGGTGGTTTAGACTTCTTAAAAGATGACGAAAACATCAACTCTCAACCATTCATGCGTTGGAG
AGAGCGTTTCTTATACTGTATGGAAGGTATTAACCGTGCAGCAGCAGCTACAGGTGAAGTTAAAGGTTCATACTTAAACA
TCACTGCGGGTACGATGGAAGAAGTTTACAAACGTGCTGAATACGGTAAAGCTGTAGGTTCTATCGTTGTAATGATCGAT
TTAGTTATGGGTTATACAGCAATTCAAAGTGCTGCTATTTGGGCTCGTGATAACGATTGTTTATTACACTTACACCGTGC
AGGTAACTCAACTTATGCTCGTCAAAAAAATCA-CGGTATTAACTTCCGTGTTATTTGTAAA-TGGATGCGTATGGCTGG
TGTTGATCATATT-CACC-GCTGGGTA----------------------------------------
>Cymbella_aspera_AT-210Gel07 Concatenation of 2 sequences
AAACTGCG-AATGGCTCATTATATCAGTTATAGTTTATTTGATGATCCCTT-ACTACTTGG-A--TAACCGTAGTAATTC
TAGAGCTAATACATGCTGCAAT-GCCCTCATGGGG-TA-----GTAGTTATTAGA-TTGAAACCAGC-CCTTT---GGGT
AATATGGTGATTCATAATAAAAATATAGATCGCAGGCTTT--TGCCGGCGATGGATCATTCAAG-TTTCTG-CCCTATCA
GCTTTGGATGGTAGGGTATTGGCCTACCATGGCTTTAACGGGTAACGGAGAATTAGGGTTTGATTCCGGAGAGGGAGCCT
-GAGAGACGGCTACCACATCCAAGGAAGGCAGCAGGCGCGTAAATTACCCAATCCTGATACAGGGAGGTAGTGACAATAA
ATAACATTGCCGGATC--TTTATGGTCTGACACTTGGAATGAGACCAATACAAACGCCTTAACGAGGATCAATTGGAGGG
CAAG-TCTGGTGCCAGCAGCCGCGGTAATTCCAGCTCCAATAGCGTATATTAAAG-TTGTTGCAGTTAAAAAGCTCGTAG
-TTGGACTTGTGGTGGAACCATGC-CAGGG--CTG-AATTTGTGTGACATTAGTTTGTTGTGCA-AAGGATGCCCAT-CA
-TTACTGTGAAAAAATCAATGCGTT-C-A-AAGCAGGCTT-ATGCCACTGAATGTGTTAGCATGGAATAATAAGATAGGA
CCTTGTTGCTATTTTGTTGG-TTTATGCA-TAAGGTAATGATTAATAGGGACTGTCG-GGGGTATC-TGTATTCCGTCGC
GAGAGGTGAAATTCTTAGACCGATGGAAGACAAACAAC-TGCGAAAGCATTTACC-AA--GGATGTTTTCATTAATCAAG
AACGAAAGTTGAGGGATCGAAGATGATTAGATACCATCGTAGTCTCAACCATAAACTATGCCGACAAGGGATAGGTAAAG
-TTCCGTAG-TGTCTTTATCTGCACCTTCGAGGAAACCA--AAGTCTTTGGGTTCCGGGGGGAGT-ATGGTCGCAAGTCT
GAAACTTAAAGAAATTGACGGAAGGGCACCACCAGGAGTGGAGCC-TGCGGCTTAATTTGACTCAACACGGGAAATCTTA
CCAGGTCCAGACATAGCTA-AGATTGACAGATTGA-TAGCTC-TTTCTTGATTCTATGGGTGGTGGTGCATGGCCGTTCT
TAGTTGGTG-GAGTGATTTGTCTGGTTAATTCCGTTAACGA--ACGAGACCGCTGCCTGCTAAATAGTTC----ATTTAG
TGAT-TTTCA-CTGAA-TTGA-GCTTCTTAGAGGGACGTGCATTTTTTC-AGATGCA-GGAAGATAGCGGCAATAACAGG
TCTGTGATGCCCTTAGATGTTCTGGGCCGCACGCGCGCTACACTGTTGCTTTC-AACA-AGAGT----TCCTTGGCTG-A
AAAGCCTGGGCAAACTTGTGAATGTGCGTCGTGATTGGGATAGATTCTTGAAATTGTTGGTCTTAAACGAGGAATTCCTA
GTAAATGCAGAT-CATCAGTCTGCATTGATTACGTCCCTGCCCTTTGTACACACCGCCCGTCGCACCTA-----------
-------------------------AATACAACA-GA-TCACTTCTTT-GCTTTTATTGCATATGA-ATGTGATTTATTC
GAAGAAGGTTCATTAGCTAACTTAACAGCTTCTATTATTGGTAACGTATTTGGTTTTAAAGCCGTTTCTGCATTACGTTT
AGAAGATATGCGTATTCCTCACTCATATTTAAAAACATTCCAAGGTCCTGCAACTGGTATTATTGTAGAACGTGAACGTT
TAAACAAATACGGTGCTCCATTATTAGGTGCAACAGTAAAACCAAAATTAGGTTTATCTGGTAAAAACTACGGTCGTGTA
GTTTATGAAGGTTTAAAAGGTGGTTTAGACTTCTTAAAAGATGATGAAAACATTAACTCTCAACCATTTATGCGTTGGAG
AGAGCGTTTCTTATATTGTATGGAAGGTATTAACCGTGCTGCTGCTGCAACAGGTGAAGTTAAAGGTTCATACTTAAACA
TCACTGCTGGTACAATGGAAGAAGTTTACAAACGTGCTGAATACGGTAAAGCTGTTGGTTCTGTAGTTGTAATGATCGAC
TTAGTTATGGGTTACACAGCAATTCAAAGTGCTGCTATCTGGGCTCGTGAAAATGATTGTATTTTACACTTACATCGTGC
AGGTAACTCAACTTACGCTCGTCAAAAAAACCA-TGGTATTAACTTCCGTGTTATTTGTAAA-TGGATGCGTATGGCTGG
TGTAGATCATATC-CA-C-GCTGGTA-----------------------------------------
>Cymbella_cistula_CH019 Concatenation of 2 sequences
AAACTGCG-AATGGCTCATTATATCAGTAATAGTTTATTTGATAATCCTTT-ACTACTTGG-A--TAACTGTAGTAATTC
TAGAGCTAATACATGTGTAAAT-GCCCTTCTGGGG-TA-----GTATTTATTAGA-TTGAAACTAAC-CCTTC---GGGT
GATGTGGTGACTCATAATAAGCTTGCGGATTGCATGGATT--TTCCGGCGATGGATCATTCAAG-TTTCTG-CCCTATCA
GCTTTGGATGGTAGGGTATTGGCCTACCATGGCTTTAACGGGTAACGGAGGATTAGGGTTTGATTCCGGAGAGGGAGCCT
-GAGAGACGGCTACCACATCCAAGGAAGGCAGCAGGCGCGTAAATTACCCAATCCTGACACAGGGAGGTAGTGACAATAA
ATAACAATGCCGGGCC--TTCAAGGTTTGGCACTTGGAATGAGTACAATTCAAACTACTTAACAAGGATCAATTGGAGGG
CAAG-TCTGGTGCCAGCAGCCGCGGTAATTCCAGCTCCAATAGCGTATATTAAAG-TTGTTGCAGTTAAAAAGCTCGTAG
-TTGGATGTGTGGTTACTCCATCT-TTGGG--TGA-AACCAATGTGGCATTAGTTTGTCGTGTT-GGTGATTCCCAT-CA
TTTACTGTGAAAAAATCAGTGCGTT-C-A-AAGCAGGCTT-ATGCCATTGAATGTATTAGCATGGAATAATATGATAGGA
CCTCGGTACTATTTTGTTGG-TTTGTGCACCAAGGTAATGATTAATAGGGATAGTTG-GGGGTATT-TGTATTCCATTGT
CAGAGGTGAAATTCTTGGATTTTTGGAAGACAAACTAC-TGCGAAAGCATTTACC-AA--GGATGTTTTCATTAATCAAG
AACGAAAGTTAGGGGATCGAAGATGATTAGATACCATCGTAGTCTTAACCATAAACTATGCCAACAAGGGATTGGTGGGA
-CCTCGTAA-TGAGCCCATCAGCACCTTAAGAGAAATCA-TAAGTCTTTGGGTTCCGGGGGGAGT-ATGGTCACAAGGCT
GAAACTTAAAGAAATTGACGGAAGGGCACCACCAGGAGTGGAGCC-TGCGGCTTAATTTGACTCAACACGGGAAAACTTA
CCAGGTCCAGACATAGTTA-GGATTGACAGATTGA-GAGCTC-TTTCTTGATTTTATGGGTGGTGGTGCATGGCCGTTCT
TAGTTGGTG-GAGTGATTTGTCTGGTTAATTCCGTTAACGA--ACGAGACCGCTGCCTGCTAAATAGTTC----TTTAAG
TTA--TTGCAACTTAG-TTGA-TCTTCTTAGAGGGACGTGCATTTTTT--AGATGCA-GGAAGATAGCGGCAATAACAGG
TCTGTGATGCCCTTAGATGTTCTGGGCCGCACGCGCGCTACACTGATGTGTTC-AACA-A--GT---GTCCTTGACTG-A
GAAGTCTGGGTAATCTTCTGAAAGCCCATCGTGATAGGGATAGATTATTGCAATTATTAATCTTGAACGAGGAATTCCTA
GTAAACGCAAAT-CATCAGTTTGCATTGATTACGTCCCTGCCCTTTGTACACACCGCC-----------TACCGTGCTAA
AGCTTACCGTGTAGATCCGGTTCCAAATACAACA-GA-CCAATTCTTC-GCTTTTATCGCATACGA-ATGTGATTTATTT
GAAGAAGGTTCGTTAGCTAACTTAACAGCGTCTATCATTGGTAACGTATTCGGTTTCAAAGCCGTTTCTGCATTACGTTT
AGAAGATATGCGTATTCCTCACTCATACTTAAAAACATTCCAAGGACCTGCAACTGGTATTATTGTAGAACGTGAACGTT
TAAACAAATACGGTGCTCCTTTATTAGGTGCTACAGTAAAACCAAAATTAGGTTTATCTGGTAAAAACTACGGTCGTGTA
GTTTACGAAGGTTTAAAAGGTGGTTTAGACTTCTTAAAAGATGATGAAAACATTAACTCTCAACCATTTATGCGTTGGAG
AGAGCGTTTCTTATACTGTATGGAAGGTATTAACCGTGCTGCTGCAGCTACAGGTGAAGTTAAAGGTTCATACTTAAACA
TTACTGCTGCTACAATGGAAGAAGTTTACAAACGTGCTGATTATGCAAAAGCTGTAGGTTCTATCGTTGTAATGATCGAT
TTAGTTATGGGTTACACAGCAATTCAAAGTGCTGCTATCTGGTCACGTGAAAACGATTGTTTATTACACTTACACCGTGC
AGGTAACTCAACTTACGCTCGTCAAAAAAATCA-TGGTATTAACTTCCGTGTTATTTGTAAA-TGGATGCGTATGTCTGG
TGTAGATCATATC-CA-C-GCTGGTACAGTTGTAGGTAAATTAGAAGGTGATCCTTTAATGATTAAA
>Cymbella_helvetica Concatenation of 2 sequences
AAACTGCG-AATGGCTCATTATATCAGTAATAGTTTATTTGATAATCCTTT-ACTACTTGG-A--TAACTGTAGTAATTC
TAGAGCTAATACATGTGTAAAT-ACCCTTCTGGGG-TA-----GTATTTATTAGA-TTGAAACTAAC-CCTTC---GGGT
GATGTGGTGATTCATAATAAGCTTGCGGATTGCATGGATT--TTCCGGCGATGGATCATTCAAG-TTTCTG-CCCTATCA
GCTTTGGATGGTAGGGTATTGGCCTACCATGGCTTTAACGGGTAACGGAGGATTAGGGTTTGATTCCGGAGAGGGAGCCT
-GAGAGACGGCTACCACATCCAAGGAAGGCAGCAGGCGCGTAAATTACCCAATCCTGACACAGGGAGGTAGTGACAATAA
ATAACAATGCTGGGCC--TTCAAGGTTTGGCACTTGGAATGAGTAAAATTCAAACTACTTAACAAGGATCAATTGGAGGG
CAAG-TCTGGTGCCAGCAGCCGCGGTAATTCCAGCTCCAATAGCGTATATTAAAG-TTGTTGCAGTTAAAAAGCTCGTAG
-TTGGATGTATGGTGGTTCCTTCT-TTGGG--TGT-AACCAGCGTGGCATTAGTTTGTCGTGTT-GGTGATTCCCAT-CA
TTTACTGTGAAAAAATCAGTGCGTT-C-A-ARGCAGGCTT-ATGCCATTGAATGTATTAGCATGGAATAATATGATAGGA
CCTCGGTACTATTTTGTTGG-TTTGTGCACCAAGGTAATGATTAATAGGGATAGTTG-GGGATATT-TGTATTCCATTGT
CAGAGGTGAAATTCTTGGATTTTTGGAAGACAAACTAC-TGCGAAAGCATTTATC-AA--GGATGTTTTCATTAATCAAG
AACGAAAGTTAGGGGATCGAAGATGATTAGATACCATCGTAGTCTTAACCATAAACTATGCCAACAAGGGATTGGTGGGG
-TCTCGTAG-TGAGCCCATCAGCACCTTAAGAGAAATCA-TAAGTCTTTGGGTTCCGGGGGGAGT-ATGGTCACAAGGCT
GAAACTTAAAGAAATTGACGGAAGGGCACCACCAGGAGTGGAGCC-TGCGGCTTAATTTGACTCAACACGGGAAAACTTA
CCAGGTCCAGACATAGTTA-GGATTGACAGATTGA-GAGCTC-TTTCTTGATTTTATGGGTGGTGGTGCATGGCCGTTCT
TAGTTGGTG-GAGTGATTTGTCTGGTTAATTCCGTTAACGA--ACGAGACCGCTGCCTGCTAAATAGTGC-----GCTAG
GATTACTTCC-TAGGT----A-ACTTCTTAGAGGGACGTGCATTTTTT--AGATGCA-GGAAGATAGCGGCAATAACAGG
TCTGTGATGCCCTTAGATGTTCTGGGCCGCACGCGCGCTACACTGATGTGTTC-AACA-A--GT---TTCCTTGACTG-A
GAAGTCTGGGTAATCTTATAAAAGCTCATCGTGATAGGGATAGATTATTGCAATTATTAATCTTGAACGAGGAATTCCTA
GTAAACGCAAAT-CATCAGTTTGCATTGATTACGTCCCTGCCCTTTGTACACACCGC------------TACCGTGCAAA
AGCTTACCGTGTAGATCCAGTTCCAAATACAACA-GA-TCAATTCTTC-GCTTTTATCGCATATGA-ATGTGACTTATTC
GAAGAAGGTTCATTAGCTAACTTAACAGCTTCTATCATTGGTAACGTATTCGGTTTCAAAGCCGTTTCTGCATTACGTTT
AGAAGATATGCGTATTCCTCACTCATACTTAAAAACATTCCAAGGTCCAGCAACTGGTATTATTGTAGAACGTGAACGTT
TAAACAAATACGGTGCTCCTTTATTAGGTGCTACAGTAAAACCAAAATTAGGTTTATCTGGCAAAAACTACGGTCGTGTA
GTTTATGAAGGTTTAAAAGGTGGTTTAGACTTCTTAAAAGATGACGAAAACATTAACTCACAACCATTCATGCGTTGGAG
AGAGCGTTTCTTATACTGTATGGAAGGTATTAACCGTGCAGCAGCGGCTACAGGTGAAGTTAAAGGTTCATACTTAAACA
TCACTGCTGGTACAATGGAAGAAGTTTACAAACGTGCTGAATACGGTAAAGCTGTTGGTTCTATCGTTGTAATGATCGAT
TTAGTTATGGGTTACACAGCAATTCAAAGTGCTGCTATCTGGGCTCGTGATAATGATTGTTTATTACACTTACACCGTGC
AGGTAACTCAACTTACGCTCGTCAAAAAAATCA-TGGTATTAACTTCCGTGTTATTTGTAAA-TGGATGCGTATGGCTGG
TGTAGATCATATC-CA-C-GCTGGTACAGTTGTAGGTAAATTAGAAGGTGATCCTTTAATGATTAAA
>Cymbella_janischii Concatenation of 2 sequences
AAACTGCG-AATGGCTCATTATATCAGTTATAGTTTATTTGATAGTCCCTT-ACTACTTGG-A--TAACCGTAGTAATTC
TAGAGCTAATACTTGCATAAATATCCCTTCAAGGA-TA-----GTATTTATTAGA-TTGAAACCAACCCCTTT--GGGGT
GATGTGGTGATTCAAAATAAGTTTACGGATCGCATGGYTT--TGCCGGCGACGGATCATTCAAG-TTTCTG-CCCTATCA
GCTTTGGATGGTAGGGTATTGGCCTACCATGGCTTTAACGGGTAACGGAGGATTAGGGTTTGATTCCGGAGAGGGAGCCT
-GAGAGACGGCTACCACATCCAAGGAAGGCAGCAGGCGCGTAAATTACCCAATCCTGACACAGGGAGGTAGTGACAATAA
ATAACAATGCCGGGCC--CTTGTGGTTTGGCACTTGGAATGAGAACAACTCAAACCACTTAACGAGGATCAATTGGAGGG
CAAG-TCTGGTGCCAGCAGCCGCGGTAATTCCAGCTCCAATAGCGTATATTAAAG-TTGTTGCAGTTAAAAAGCTCGTAG
-TTGGATTTGTGATAGAATCATCT-GTAGG--TGG-AATCTGTTTGGCATTAGGTTGTCAGGCA-GAGGATGCCTAT-CC
TTTACTGTGAAAAAATCAGTGCGTT-C-A-AAGCAGACTT-ATGTCGTTGAATGTATTAGCATGGAATAATAAGATAGGA
CCTTTGTACTATTTTGTTGG-TTTGTGTATTTAGGTAATGATTAAAAGGAACAGTTG-GGGGTATT-TGTATTCCATTGT
CAGAGGTGAAATTCTTGGATTTTTGGAAGACAAACTAC-TGCGAAAGCATTTACC-AA--GGATGTTTTCATTAATCAAG
AACGAAAGTTAGGGGATCGAAGATGATTAGATACCATCGTAGTCTTAACCATAAACTATGCCAACAAGGGATTGGTGGGG
-TTTCGTAA-TGTCCCCATCAGCACCTTATGAGAAATCA-AAAGTTTTTGGGTTCCGGGGGGAGT-ATGGTCGCAAGGCT
GAAACTTAAAGAAATTGACGGAAGGGCACCACCAGGAGTGGAGCC-TGCGGCTTAATTTGACTCAACACGGGGAAACTTA
CCAGGTCCAGACATAGTGA-GGATTGACAGATTGA-GAGCTC-TTTCTTGATTCTATGGGTGGTGGTGCATGGCCGTTCT
TAGTTGGTG-GAGTGATTTGTCTGGTTAATTCCGTTAACGA--ACGAGACCGCTGCCTGCTAAATAGACT----AGTTAG
TGAT-TTTCA-CTGAT-CAGG-TCTTCTTAGAGGGACGTGCATTTTTTT-AGATGCA-GGAAGATAGCGGCAATAACAGG
TCTGTGATGCCCTTAGATGATCTGGGCCGCACGCGCGCTACACTGATGTATTC-AACG-A--GT-ATTTCCTTGGCTG-A
GAAGCCTGGGTAATCTTATGAACGTGCATCGTGATAGGGATAGATTATTGCAATTATTAATCTTGAACGAGGAATTCCTA
GTAAACGCAGAT-CATCAGTCTGCATTGATTACGTCCCTGCCCTTTGTACACACCGCCCGTCGCACCTATACCGTGCTAA
AGCGTACCGTGTAGATCCAGTTCCGAATACAACA-GA-TCAATTTTTC-GCTTTTATCGCATATGA-ATGTGATTTATTC
GAAGAAGGTTCATTAGCGAACTTAACAGCGTCTATTATTGGTAACGTGTTCGGCTTTAAAGCTGTTTCTGCATTACGTTT
AGAAGATATGCGTATTCCTCACTCATACTTAAAAACATTCCAAGGTCCTGCCACTGGTATTATTGTAGAACGTGAGCGTT
TAAACAAATACGGTGCTCCATTATTAGGTGCTACAGTAAAACCGAAATTAGGTTTATCTGGTAAAAACTATGGTCGTGTA
GTTTATGAAGGTTTAAAAGGTGGTTTAGACTTCTTAAAAGATGACGAAAACATTAACTCACAACCATTCATGCGTTGGAG
AGAACGTTTCCTATACTGTATGGAAGGTATTAACCGTGCGGCTGCAGCTACAGGTGAAGTTAAAGGTTCATACTTAAACA
TCACTGCTGGTACAATGGAAGAAGTGTACAAACGTGCTGAATACGGTAAAGCTGTTGGTTCTGTAGTTGTAATGATCGAT
TTAGTTATGGGTTATACAGCAATTCAAAGTGCTGCTATTTGGGCTCGTGATAACGATATGCTTTTACATTTACACCGTGC
TGGTAACTCTACGTACGCTCGTCAAAAAAATCA-TGGTATCAACTTCCGTGTAATCTGTAAA-TGGATGCGTATGGCTGG
TGTAGATCACATC-CA-T-GCTGGTACAGTTGTTGGTAAACTAGAAGGTGATCCTTTAATGATTAAA
>Cymbella_lanceolata_AT-194Gel07 Concatenation of 2 sequences
AAACTGCA-AATGGCTCATTATATCAGTAATAGTTTATTTTATAATCCCTT-ACTACTTGG-A--TAACTGTAGTAATTC
TAGAGCTAATACATGTGCTAAT-ACCCTTCTGGGG-TA-----GTATTTATTAGA-TGTAAACTAAC-CCTTC--GTGGT
AATTTGGTGATTCATAATAATTTTGCGGATCGCATGGGTTT-TCCCAGTGATGGATTTTTCAAG-TTTCTG-CCCTATCA
GCTTTGGATGGTAGGGTATTGGCCTACCATGGCTTTCACGGGTAACGGAGGATTAGGGTTTGATTCCGGAGAGGGAGCCT
-GAGAGACGGCTACCACATCCAAGGAAGGCAGCAGGCGCGTAAATTACCCAATCCTGACACAGGGAGGTAGTGACAATAA
ATAACAATGCTGGGCC--TTCAAGGTTTGGCACTTGGAATGAGTAAAATTTAAACTAC-TAACAAGTATCAATTGGAGGG
CAAG-TCTGGTGCCAGCAGCCGCGGTAATTCCAGCTCCAATAGCGTATATTAAAG-TTGTTGCAGTTAAAAAGCTCGTAG
-TTGGATATATGGAACGATCATTT-TTGTG--TAA-AACCAGCGTGGCATTAGTTTGTTGTGCT-GGTGATATGCAT-CA
TTTACTGTGAAAAAATCAGTGCGTT-C-A-AAGCAGGCTT-ATGCCATTGAATGTATTAGCATGGAATAATATGATATGA
CCTCGGTTCTATTTTGTTGG-TTTGTGCACCAAGGTAATGATTAATAGGGATAGTTG-GGGGTATT-TGTATTCCATTGT
CAGAGGTGAAATTCTTGGATTTTTGGAAGACAAACTAC-TGCGAAAGCATCTACC-AA--GGATGTTTTCATTAATCAAG
AACGAAAGTTAGGGGATCGAAGATGATTAGATACCATCGTAGTCTTAACCATAAACTATGCCAACAAGGGATTGGTGGGG
-TCTCGTAA-TGAGCTCATCAGCACCTTAAGAGAAATCA-CAAGTCTTTGGGTTCCGGGGGGAGT-ATGGTCACAAGGCT
GAAACTTAAAGAAATTGACGGAAGGGCACCACCAGGAGTGGAGCC-TGCGGCTTAATTTGACTCAACACGGGAAAACTTA
CCAGGTCCAGACATAGTTA-GGATTGACAGATTGA-GAGCTC-TTTCTTGATTTTATGGGTGGTGGTGCATGGCCGTTCT
TAGTTGGTG-GAGTGATTTGTCTGGTT-ATTCCGTT-ACGA--ACGAGACCGCTGCCTGCTAAATAGTTTTCAAAGTCAA
TGAA-CTTCG-------TTAT-ACTTCTTAGAGGGACGTGCATTTTTT--AGATGCA-GGAAGATAGCGGCAATAACAGG
TCTGTGATGCCCTTAGATGTTCTGGGCTGCACGCGCGCTACACTGATGTGTTC-AACA-A--GT---TTCCTTGACTG-A
GAAGTCTGGGTAATCTTATGAAAGCATATCGTGATAGGGATAGATTATTGCAATTATTAATCTTAAACGAGGAATTCCTA
GTAAACGCAAAT-CATCAGTTTGCATTGATTACGTCCCTGCCCTTTGTACACACCGCCCGTCGCACCTA-----------
--------------------------ATACAACA-GA-CCACTTCTTT-GCTTTTATCGCATACGA-ATGTGATTTATTC
GAAGAAGGTTCATTAGCTAACTTAACAGCGTCTATCATTGGTAACGTATTCGGTTTCAAAGCCGTTTCTGCATTACGTTT
AGAAGATATGCGTATTCCTCACTCATACTTAAAAACATTCCAAGGACCTGCAACTGGTATTATTGTAGAACGTGAACGTT
TAAACAAATACGGTGCTCCTTTATTAGGTGCTACAGTAAAACCAAAATTAGGTTTATCTGGTAAAAACTACGGTCGTGTA
GTTTATGAAGGTTTAAAAGGTGGTTTAGACTTCTTAAAAGATGACGAAAATATTAACTCTCAACCATTCATGCGTTGGAG
AGAACGTTTCTTATACTGTATGGAAGGTATTAACCGTGCTGCAGCAGCAACAGGTGAAGTTAAAGGTTCATACTTAAACA
TCACTGCTGGTACAATGGAAGAAGTTTACAAACGTGCTGAATACGGTAAAGCTGTAGGTTCTATCGTTGTAATGATCGAT
TTAGTTATGGGTTACACAGCAATTCAAAGTGCTGCTATCTGGGCTCGTGATAACGATTGTTTATTACACTTACACCGTGC
AGGTAACTCTACTTACGCTCGTCAAAAAAATCA-TGGTATTAACTTCCGTGTTATCGGTAAA-GGGAGTGCG--------
-GTA---------------------------------------------------------------
>Cymbella_mexicana Concatenation of 2 sequences
AAACTGCG-AATGGCTCATTATATCAGTTATAGTTTATTTGATAGTCCCTT-ACTACTTGG-A--TAACCGTAGTAATTC
TAGAGCTAATACTTGCATAAATATCCCTTCAAGGA-TA-----GTATTTATTAGA-TTGAAACCAACCCCTTT--GGGGT
GATGTGGTGATTCAAAATAAGTTTACGGATCGCATGGCTT--TGCCGGCGACGGATCATTCAAG-TTTCTG-CCCTATCA
GCTTTGGATGGTAGGGTATTGGCCTACCATGGCTTTAACGGGTAACGGAGGATTAGGGTTTGATTCCGGAGAGGGAGCCT
-GAGAGACGGCTACCACATCCAAGGAAGGCAGCAGGCGCGTAAATTACCCAATCCTGACACAGGGAGGTAGTGACAATAA
ATAACAATGCTGGGCC--CTTGTGGTTTGGCACTTGGAATGAGAACAACTCAAACCACTTAACGAGGATCAATTGGAGGG
CAAG-TCTGGTGCCAGCAGCCGCGGTAATTCCAGCTCCAATAGCGTATATTAAAG-TTGTTGCAGTTAAAAAGCTCGTAG
-TTGGATTTGTGATAGAATCATCT-GTAGG--TGG-AATCTGTTTGGCATTAGGTTGTCAGGCA-GAGGATGCCTAT-CC
TTTACTGTGAAAAAATCAGTGCGTT-C-A-AAGCAGACTT-ATGTCGTTGAATGTATTAGCATGGAATAATAAGATAGGA
CCTTTGTACTATTTTGTTGG-TTTGTGTATTTAGGTAATGATTAAAAGGAACAGTTG-GGGGTATT-TGTATTCCATTGT
CAGAGGTGAAATTCTTGGATTTTTGGAAGACAAACTAC-TGCGAAAGCATTTACC-AA--GGATGTTTTCATTAATCAAG
AACGAAAGTTAGGGGATCGAAGATGATTAGATACCATCGTAGTCTTAACCATAAACTATGCCAACAAGGGATTGGTGGGG
-TTTCGTAA-TGTCCCCATCAGCACCTTARGAGAAATCA-AAAGTTTTTGGGTTCCGGGGGGAGT-ATGGTCGCAAGGCT
GAAACTTAAAGAAATTGACGGAAGGGCACCACCAGGAGTGGAGCC-TGCGGCTTAATTTGACTCAACACGGGGAAACTTA
CCAGGTCCAGACATAGTGA-GGATTGACAGATTGA-GAGCTC-TTTCTTGATTCTATGGGTGGTGGTGCATGGCCGTTCT
TAGTTGGTG-GAGTGATTTGTCTGGTTAATTCCGTTAACGA--ACGAGACCGCTGCCTGCTAAATAGACT----AGTTAG
TGAT-TTTCA-CTGAT-CAGG-TCTTCTTAGAGGGACGTGCATTTTTTT-AGATGCA-GGAAGATAGCGGCAATAACAGG
TCTGTGATGCCCTTAGATGATCTGGGCCGCACGCGCGCTACACTGATGTATTC-AACG-A--GT-ATTTCCTTGGCTG-A
GAAGCCTGGGTAATCTTATGAACGTGCATCGTGATAGGGATAGATTATTGCAATTATTAATCTTGAACGAGGAATTCCTA
GTAAACGCAGAT-CATCAGTCTGCATTGATTACGTCCCTGCCCTTTGTACACACCGCC-----------TACCGTGCTAA
AGCGTACCGTGTAGATCCAGTTCCGAATACAACA-GA-TCAATTTTTC-GCTTTAATCGCATATGA-ATGTGATTTATTC
GAAGAAGGTTCATTAGCGAACTTAACAGCGTCTATTATTGGTAACGTGTTCGGCTTTAAAGCTGTTTCTGCATTACGTTT
AGAAGATATGCGTATTCCTCACTCATACTTAAAAACATTCCAAGGTCCTGCCACTGGTATTATTGTAGAACGTGAGCGTT
TAAACAAATACGGTGCTCCATTATTAGGTGCTACAGTAAAACCGAAATTAGGTTTATCTGGTAAAAACTATGGTCGTGTA
GTTTATGAAGGTTTAAAAGGTGGTTTAGACTTCTTAAAAGATGACGAAAACATTAACTCGCAACCATTCATGCGTTGGAG
AGAACGTTTCTTATACTGTATGGAAGGTATTAATCGTGCGTCTGCAGCTACAGGTGAAGTTAAAGGTTCATACTTAAACA
TCACTGCTGGTACAATGGAAGAAGTTTACAAACGTGCTGAATACGGTAAAGCTGTTGGTTCTGTAGTTGTAATGATCGAT
TTAGTTATGGGTTATACAGCAATTCAAAGTGCTGCTATTTGGGCTCGTGATAACGATATGCTTTTACATTTACACCGTGC
TGGTAACTCTACGTACGCTCGTCAAAAAAGTCA-TGGTATCAACTTCCGTGTAATCTGTAAA-TGGATGCGTATGGCTGG
TGTAGATCACATC-CA-T-GCTGGTACAGTTGTTGGTAAATTAGAAGGTGATCCTTTAATGATTAAA
>Cymbella_proxima_AT-210Gel13 Concatenation of 2 sequences
AAACTGCG-AATGGCTCATTATATCAGTTATAGTTTATTTGATAATCCCTT-ACTACTTGG-A--TAACCGTAGTAATTC
TAGAGCTAATACTTGCATAAATATCCCCTCAAGGA-TA-----GTATTTATTAGA-TTTAAACCAACCCCTTC--GGGGT
GATGTGGTGATTCAAAATAAGTTTACGGATCGCATGGCTC--TGCCGGCGACGGATCATTCAAG-TTTCTG-CCCTATCA
GCTTTGGATGGTAGGGTATTGGCCTACCATGGCTTTAACGGGTAACGGAGGATTAGGGTTTGATTCCGGAGAGGGAGCCT
-GAGAGACGGCTACCACATCCAAGGAAGGCAGCAGGCGCGTAAATTACCCAATCCTGACACAGGGAGGTAGTGACAATAA
ATAACAATGCCGGGCC--CTTGTGGTTTGGCACTTGGAATGAGTACAACTCAAACCACTTAACGAGTATCAATTGGAGGG
CAAG-TCTGGTGCCAGCAGCCGCGGTAATTCCAGCTCCAATAGCGTATATTAAAG-TTGTTGCAGTTAAAAAGCTCGTAG
-TTGGATTTGTGATGGAATCATCT-TTAGG--TGG-AATTTGCTTGGCATTAGGTTGTCAGGCA-GAGGATGCCTAT-CC
TTTACTGTGAAAAAATCAGTGCGTT-C-A-AAGCAGGCTT-ATGCCGTTGAATGTATTAGCATGGAATAATAAGATAGGA
CCTTTGTACTATTTTGTTGG-TTTGTGTACTCAGGTAATGATTAAAAGGAACAGTTG-GGGGTATT-TGTATTCCATTGT
CAGAGGTGAAATTCTTGGATTTTTGGAAGACAAACTAC-TGCGAAAGCATTTACC-AA--GGATGTTTTCATTAATCAAG
AACGAAAGTTAGGGGATCGAAGATGATTAGATACCATCGTAGTCTTAACCATAAACTATGCCAACAAGGGATTGGTGGGG
-TTCCGTAA-TGTCCCCATCAGCACCTTAAGAGAAATCA--AAGTTTTTGGGTTCCGGGGGGAGT-ATGGTCGCAAGGCT
GAAACTTAAAGAAATTGACGGAAGGGCACCACCAGGAGTGGAGCC-TGCGGCTTAATTTGACTCAACACGGGGAAACTTA
CCAGGTCCAGACATAGTGA-GGATTGACAGATTGA-GAGCTC-TTTCTTGATTCTATGGGTGGTGGTGCATGGCCGTTCT
TAGTTGGTG-GAGTGATTTGTCTGGTTAATTCCGTTAACGA--ACGAGACCGCTGCCTGCTAAATAGATT----AATCAG
TGAT-TTTCA-CTGAT-CAGA-TCTTCTTAGAGGGACGTGCATTTTTTT-AGATGCA-GGAAGATAGCGGCAATAACAGG
TCTGTGATGCCCTTAGATGTTCTGGGCCGCACGCGCGCTACACTGATGTACTC-AACG-A--GT---TTCCTTGGCTG-A
GAAGCCTGGGTAATCTTCTAAACTTGCATCGTGATAGGGATAGATTATTGCAATTATTAATCTTGAACGAGGAATTCCTA
GTAAACGCAGAT-CATCAGTCTGCATTGATTACGTCCCTGCCCTTTGTACACACCGCCCGTCGCACCTA-----------
-------------------------------ACA-GA-TCACTTCTTC-GCTTTTATCGCATATGA-ATGTGATTTATTC
GAAGAAGGTTCATTAGCAAACTTAACAGCGTCTATCATTGGTAACGTATTCGGTTTCAAAGCCGTTTCTGCATTACGTTT
AGAAGATATGCGTATTCCTCACTCATACTTAAAAACATTCCAAGGTCCTGCAACTGGTATTATTGTAGAACGTGAGCGTT
TAAACAAATACGGTGCTCCATTATTAGGTGCTACAGTAAAACCAAAATTAGGTTTATCTGGTAAAAACTACGGTCGTGTA
GTTTATGAAGGTTTAAAAGGTGGTTTAGACTTCTTAAAAGATGACGAAAACATTAACTCTCAACCATTTATGCGTTGGAG
AGAACGTTTCTTATACTGTATGGAAGGTATTAACCGTGCTGCTGCTGCTACAGGTGAAGTTAAAGGTTCATACTTAAACA
TCACTGCTGGTACAATGGAAGAAGTTTACAAACGTGCTGAGTACGGTAAAGCTGTAGGTTCTGTAGTTGTAATGATCGAT
TTAGTTATGGGTTACACAGCAATTCAAAGTGCTGCTATTTGGGCTCGTGACAACGATATGCTTTTACATTTACACCGTGC
AGGTAACTCTACTTACGCTCGTCAAAAAAATCA-TGGTATTAACTTCCGTGTAATTTGTAAA-TGGATGCGTATGGCTGG
TGTAGATCATATC-CACCGGCTGG-A-----------------------------------------
>Cymbella_stuxbergii_B382 Concatenation of 2 sequences
AAACTGCG-AATGGCTCATTATATCAGTTATAGTTTATTTGATAGTCCCTT-ACTACTTGG-A--TAACCGTAGTAATTC
TAGAGCTAATACTTGCATAAATATCCCCTCAAGGA-TA-----GTATTTATTAGA-TTTAAACCAACCCCTTC--GGGGT
GATGTGGTGATTCAAAATAAGTTTACGGATCGCATGGCTT--TGCCGGCGACGGATCATTCAAG-TTTCTG-CCCTATCA
GCTTTGGATGGTAGGGTATTGGCCTACCATGGCTTTAACGGGTAACGGAGGATTAGGGTTTGATTCCGGAGAGGGAGCCT
-GAGAGACGGCTACCACATCCAAGGAAGGCAGCAGGCGCGTAAATTACCCAATCCTGACACAGGGAGGTAGTGACAATAA
ATAACAATGCTGGGCC--CTTGTGGTTTGGCACTTGGAATGAGTACAACTCAAACCACTTAACGAGGATCAATTGGAGGG
CAAG-TCTGGTGCCAGCAGCCGCGGTAATTCCAGCTCCAATAGCGTATATTAAAG-TTGTTGCAGTTAAAAAGCTCGTAG
-TTGGATTTGTGATGGAATCATCT-TTAGG--TGG-AATTTGCTTGGCATTAGGTTGTCAGGCA-GAGGATGCCTAT-CC
TTTACTGTGAAAAAATCAGTGCGTT-C-A-AAGCAGGCTT-ATGCCGTTGAATGTATTAGCATGGAATAATAAGATAGGA
CCTTAGTACTATTTTGTTGG-TTTGTGTACTCAGGTAATAATTAACAGGAACAGTTG-GGGGTATT-TGTATTCCATTGT
CAGAGGTGAAATTCTTGGATTTCTGGAAGACAAACTAC-TGCGAAAGCATTTACC-AA--GGATGTTTTCATTAATCAAG
AACGAAAGTTAGGGGATCGAAGATGATTAGATACCATCGTAGTCTTAACCATAAACTATGCCAACAAGGGATTGGTGGGG
-TTCCGTAA-TGTCCCCATCAGCACCTTAAGAGAAATCA--AAGTTTTTGGGTTCCGGGGGGAGT-ATGGTCGCAAGGCT
GAAACTTAAAGAAATTGACGGAAGGGCACCACCAGGAGTGGAGCC-TGCGGCTTAATTTGACTCAACACGGGGAAACTTA
CCAGGTCCAGACATAGTGA-GGATTGACAGATTGA-GAGCTC-TTTCTTGATTCTATGGGTGGTGGTGCATGGCCGTTCT
TAGTTGGTG-GAGTGATTTGTCTGGTTAATTCCGTTAACGA--ACGAGACCGCTGCCTGCTAAATAGATT----AATCAG
TGAT-TTTCA-CTGAT-CAGA-TCTTCTTAGAGGGACGTGCATTTTTTT-AGATGCA-GGAAGATAGCGGCAATAACAGG
TCTGTGATGCCCTTAGATGTTCTGGGCCGCACGCGCGCTACACTGATGTACTC-AACG-A--GT---TTCCTTGGCTG-A
GAAGCCTGGGTAATCTTCTAAACTTGCATCGTGATAGGGATAGATTATTGCAATTATTAATCTTGAACGAGGAATTCCTA
GTAAACGCAGAT-CATCAGTCTGCATTGATTACGTCCCTGCCCTTTGTACACACCGC------------TACCGTGCTAA
AGCTTACCGTGTAGATCCAGTTCCAAATACAACA-GA-TCAATTCTTC-GCTTTCGTCGCATACGA-ATGTGATTTATTC
GAAGAAGGTTCATTAGCAAACTTAACAGCGTCTATCATTGGTAACGTATTCGGTTTCAAAGCCATTTCTGCATTACGTTT
AGAAGATATGCGTATTCCTCACTCATACTTAAAAACATTCCAAGGCCCTGCAACTGGTATCATTGTAGAACGTGAGCGTT
TAAACAAATACGGTGCTCCATTATTAGGTGCTACAGTAAAACCAAAATTAGGTTTATCTGGTAAAAACTACGGTCGTGTA
GTTTATGAAGGTTTAAAAGGTGGTTTAGACTTCTTAAAAGATGATGAAAACATTAACTCTCAACCATTCATGCGTTGGAG
AGAACGTTTCTTATACTGTATGGAAGGTATTAACCGTGCTGCTGCTGCTACAGGTGAAGTTAAAGGTTCTTACTTAAACA
TCACTGCTGGTACAATGGAAGAAGTTTACAAACGTGCTGAATACGGTAAAGCTGTAGGTTCTATAGTTGTAATGATCGAT
TTAGTTATGGGCTACACAGCAATTCAAAGTGCTGCTATTTGGGCTCGTGACAACGATATGCTTTTACATTTACACCGTGC
AGGTAACTCTACTTACGCTCGTCAAAAAAATCA-TGGTATTAACTTCCGTGTAATTTGTAAA-TGGATGCGTATGGCTGG
TGTAGATCATATC-CA-C-GCTGGTACAGTTGTTGGTAAATTAGAAGGTGATCCTTTAATGATTAAA
>Cymbella_tumida_1vii097A Concatenation of 2 sequences
AAACTGCG-AATGGCTCATTATATCAGTTATAGTTTATTTGATAATCCCTT-ACTACTTGG-A--TAACCGTAGTAATTC
TAGAGCTAATACATGCACAAATATCCCCTCAAGGA-TA-----GTATTTATTAGA-TTTAAACCAGCCCCTCC--GGGGT
GATGTGGTGATTCAAAATAATTTTACGGATCGCATGGTTA--TACCAGCGACGGATCATTCAAG-TTTCTG-CCCTATCA
GCTTTGGATGGTAGGGTATTGGCCTACCATGGCTTTAACGGGTAACGGAGGATTAGGGTTTGATTCCGGAGAGGGAGCCT
-GAGAGACGGCTACCACATCCAAGGAAGGCAGCAGGCGCGTAAATTACCCAATCCTGACACAGGGAGGTAGTGACAATAA
ATAACAATGCCGGGCC--CTTGCGGTTTGGCACTTGGAATGAGTACAACTCAAATCCATTAACGAGAATCAATTGGAGGG
CAAG-TCTGGTGCCAGCAGCCGCGGTAATTCCAGCTCCAATAGCGTATATTAAAG-TTGTTGCAGTTAAAAAGCTCGTAG
-TTGAATATCTGATAGAA--CTCT-GTAGG--TGA-AATTTGTTTGGCATTAGGTTGTCATTCA-AAGGACGTCTAC-CC
TTTACTGTGAAAAAATCAGTGCGTT-C-A-AAGCAGGCTT-ACGCCGTTGAATGTATTAGCATGGAATAATAAGATAGGA
CTTTTTGACTATTTTGTTGG-TTTGTGTTAAAAGGTAATGATTAACAGGAACGGACG-GGGGTATA-GGTATTCCAGAGT
CAGAGGTGAAATTCTTGGATTTTTGGAAGACTAACTAC-TGCGAAAGCATTTACC-AA--GAATGTTTTCATTAATCAAG
AACGAAAGTTAAGGGATCGAAGATGATTAGATACCATCGTAGTCTTAACCATAAACTATGCCGACTAGGGATTGGTGGGG
-TTTCGTAA-TGTCCCCATCAGCACCTTAGGAGAAATCA--AAGTCTTTGGGTTCCGGGGGGAGT-ATGGTCGCAAGTCT
GAAACTTAAAGAAATTGACGGAAGGGCACCACCAGGAGTGGAGCC-TGCGGCTTAATTTGACTCAACACGGGAAAACTTA
CCAGGTCCAGACATAGTGA-GGATTGACAGATTGA-GAGCTC-TTTCTTGATTCTATGGGTGGTGGTGCATGGCCGTTCT
TAGTTGGTG-GAGTGATTTGTCTGGTTAATTCCGTTAACGA--ACGAGACCGCTGCCTGCTAAATAGACT----AGTTAG
TGAT-TTTCA-CTGAT-AAGG-TCTTCTTAGAGGGACGTGCATTTTTTT-AGATGCA-GGAAGATAGCGGCAATAACAGG
TCTGTGATGCCCTTAGATGTTCTGGGCCGCACGCGCGCTACACTGATGTATTC-AACG-A--GT-GCTTCCTTGGCTG-A
AAAGCCTGGGTAATCTTGTGAACGTGCATCGTGATAGGGATAGATTATTGCAATTATTAATCTTGAACGAGGAATTCCTA
GTAAATGCAGAT-CATCAGTCTGCG--------------------------------------------TACCGTGCTAA
AGCTTACCGTGTAGATCCAGTTCCAAATACAACA-GA-TCAATTCTTC-GCTTTTATCGCATACGA-ATGTGATTTATTT
GAAGAAGGTTCATTAGCTAACTTAACAGCGTCTATCATTGGTAACGTATTCGGTTTTAAAGCCGTTTCTGCATTACGTTT
AGAAGATATGCGTATTCCTCACTCATACTTAAAAACATTCCAAGGTCCTGCAACTGGTATTATTGTAGAACGTGAACGTT
TAAACAAATATGGTGCTCCATTATTAGGTGCTACAGTAAAACCAAAATTAGGTTTATCTGGTAAAAACTACGGTCGTGTA
GTTTATGAAGGTTTAAAAGGTGGTTTAGACTTCTTAAAAGATGATGAAAACATTAACTCACAACCATTTATGCGTTGGAG
AGAACGTTTCTTATACTGTATGGAAGGTATTAACCGTGCAGCTGCTGCTACAGGTGAAGTTAAAGGTTCATACTTAAACA
TCACTGCTGGTACAATGGAAGAAGTTTACAAACGTGCTGAATACGGTAAAGCTGTAGGTTCTGTAGTTGTAATGATCGAT
TTAGTTATGGGTTACACAGCAATTCAAAGTGCTGCTATTTGGGCTCGTGATAACGACATGCTTTTACACTTACACCGTGC
AGGTAACTCTACTTACGCTCGTCAAAAGAACCA-TGGTATTAACTTCCGTGTAATCTGTAAA-TGGATGCGTATGTCTGG
TGTAGACCATATC-CA-C-GCTGGTACAGTTGTTGGTAAATTAGAAGGTGATCCTTTAATGATTAAA
>Cymbopleura_naviculiformis_AT-177.04 Concatenation of 2 sequences
AAACTGCG-AATGGCTCATTATATCAGTTATAGTTTATTTGATAGTCCCTT-ACTACTTGG-A--TAACCGTAGTAATTC
TAGAGCTAATACATGCTTAAAT-ACCCTTATGGGG-TA-----GTATTTATTAGA-TTGAAACCAACCCCTCC--GGGGT
GATGTGGTGATTCATAATAAGTTTACAGATCGCATGGTTC--TGCCAGCGATGGATCATTCAAG-TTTCTG-CCCTATCA
GCTTTGGATGGTAGGGTATTGGCCTACCATGGCTTTAACGGGTAACGGAGGATTAGGGTTTGATTCCGGAGAGGGAGCCT
-GAGAGACGGCTACCACATCCAAGGAAGGCAGCAGGCGCGTAAATTACCCAATCCTGATACAGGGAGGTAGTGACAATAA
ATAACAATGCCGGGCC--TTTAAGGTCTGGCACTTGGAATGAGAACAACTCAAACCACTTAACGAGGATCAATTGGAGGG
CAAG-TCTGGTGCCAGCAGCCGCGGTAATTCCAGCTCCAATAGCGTATATTAAAG-TTGTTGCAGTTAAAAAGCTCGTAG
-TTGGATTTGTGGTGGTATCATCT-TTGGG--TGA-AATCTGTGTGGCATTAGGTTGTCATGCA-GAGGATGCCTAT-CA
TTTACTGTGAAAAAATCAGCGCGTT-C-A-AAGCAGGCTT-ATGCCATTGAATGTATTAGCATGGAATAATAAGATAGGA
CCTTGGTACTATTTTGTTGG-TTTGTGCACCGAGGTAATGATTAATAGGGACAGTTG-GGGGTATT-CGTATTCCATTGT
CAGAGGTGAAATTCTTGGATTTTTGGAAGACGAACTAC-TGCGAAAGCATTTACC-AA--GGATGTTTTCATTAATCAAG
AACGAAAGTTAGGGGATCGAAGATGATTAGATACCATCGTAGTCTTAACCATAAACTATGCCGACAAGGGATTGGTGGGG
-CTTCGTAA-TGTCTCCATCAGCACCTTATGAGAAATCA-TAAGTTTTTGGGTTCCGGGGGGAGT-ATGGTCGCAAGGCT
GAAACTTAAAGAAATTGACGGAAGGGCACCACCAGGAGTGGAGCC-TGCGGCTTAATTTGACTCAACACGGGGAAACTTA
CCAGGTCCAGACATAGTGA-GGATTGACAGATTGA-GAGCTC-TTTCTTGATTCTATGGGTGGTGGTGCATGGCCGTTCT
TAGTTGGTG-GAGTGATTTGTCTGGTTAATTCCGTTAACGA--ACGAGACCGCTGCCTGCTAAATAGTCT----AGGTAG
TGAT-TTTCA-CTGTC-CAGG-GCTTCTTAGAGGGACGTGCATTTTTTT-AGATGCA-GGAAGATAGCGGCAATAACAGG
TCTGTGATGCCCTTAGATGTTCTGGGCCGCACGCGCGCTACACTGATGTACTC-AACG-A--GT-GTTTCCTTGGCTG-A
GAAGCCTGGGCAATCTTTTGAATGTGCATCGTGATAGGGATAGATTATTGCAATTATTAATCTTGAACGAGGAATTCCTA
GTAAACGCAGAT-CATCAGTCTGCATTGATTACGTCCCTGCCCTTTGTACACACCGCCCGTCGCACCTA-----------
------------------------AAGTACAACA-GA-TCAATTCTTC-GCTTTTATCGCATACGA-ATGTGATTTATTT
GAAGAAGGTTCGTTAGCTAACTTAACAGCTTCTATCATTGGTAACGTATTTGGTTTTAAAGCCATTTCTGCATTACGTTT
AGAAGATATGCGTATTCCTCACTCATATTTAAAAACATTCCAAGGTCCTGCAACTGGTATTATTGTAGAACGTGAACGTT
TAAACAAATACGGTGCTCCATTATTAGGTGCAACAGTAAAACCAAAATTAGGTTTATCTGGTAAAAACTACGGTCGTGTA
GTTTATGAAGGTTTAAAAGGTGGTTTAGACTTCTTAAAAGATGATGAAAACATTAACTCTCAACCATTTATGCGTTGGAG
AGAGCGTTTCTTATACTGTATGGAAGGTATTAACCGTGCTGCTGCAGCTACAGGTGAAGTTAAAGGTTCATACTTAAACA
TCACTGCTGGTACAATGGAAGAAGTGTACAAACGTGCTGAATATGGTAAAGCTGTTGGTTCTGTAATTGTAATGATCGAT
TTAGTTATGGGTTACACAGCAATTCAAAGTGCTGCTATCTGGGCTCGTGATAATGATTGTCTTTTACACTTACACCGTGC
AGGTAACTCAACTTACGCTCGTCAAAAAAATCA-TGGTATTAACTTCCGTGTTATTTGTAAA-TGGATGCGTATGTCTGG
TGTAGATCATATC-CA---------------------------------------------------
>Cymbopleura_sp._B37 Concatenation of 2 sequences
AAACTGCG-AATGGCTCATTATATCAGTTATAGTTTATTTGATAGTCCCTT-ACTACTTGG-A--TAACCGTAGTAATTC
TAGAGCTAATACATGCTTCAAT-ACCCTTATGGGG-TA-----GTATTTATTAGA-TTTAAACCAACCCCTCC--GGGGT
GATGTGGTGATTCATAATAAGTTTACAGATCGCATGGTCC--TGCCAGCGATGGATCATTCAAG-TTTCTG-CCCTATCA
GCTTTGGATGGTAGGGTATTGGCCTACCATGGCTTTAACGGGTAACGGAGGATTAGGGTTTGATTCCGGAGAGGGAGCCT
-GAGAGACGGCTACCACATCCAAGGAAGGCAGCAGGCGCGTAAATTACCCAATCCTAATACAGGGAGGTAGTGACAATAA
ATAACAATGCCGGGCC--TTTAAGGTCTGGCACTTGGAATGAGAACAACTCAAACCACTTAACGAGGACCAATTGGAGGG
CAAG-TCTGGTGCCAGCAGCCGCGGTAATTCCAGCTCCAATAGCGTATATTAAAG-TTGTTGCAGTTAAAAAGCTCGTAG
-TTGGATTTGTGGTGGTACCATCT-TTGGG--TGG-AATCTGTGTGGCATTAGGTTGTCATGAA-GAGGATGCCTAT-CA
TTTACTGTGAAAAAATCAGTGCGTT-C-A-AAGCAGGCTT-ATGCCATTGAATGTATTAGCATGGAATAATAAGATAGGA
CCTTGGTACTATTTTGTTGG-TTTGTGCACCGAGGTAATGATTAATAGGGACAGTTG-GGGGTATT-CGTATTCCATTGT
CAGAGGTGAAATTCTTGGATTTTTGGAAGACGAACTAC-TGCGAAAGCATTTACC-AA--GGATGTTTTCATTAATCAAG
AACGAAAGTTAGGGGATCGAAGATGATTAGATACCATCGTAGTCTTAACCATAAACTATGCCGACAAGGGATTGGTGGGG
-CTTCGTAA-TGTCTCCATCAGCACCTTATGAGAAATCA-TAAGTTTTTGGGTTCCGGGGGGAGT-ATGGTCGCAAGGCT
GAAACTTAAAGAAATTGACGGAAGGGCACCACCAGGAGTGGAGCC-TGCGGCTTAATTTGACTCAACACGGGGAAACTTA
CCAGGTCCAGACATAGTGA-GGATTGACAGATTGA-GAGCTC-TTTCTTGATTCTATGGGTGGTGGTGCATGGCCGTTCT
TAGTTGGTG-GAGTGATTTGTCTGGTTAATTCCGTTAACGA--ACGAGACCGCTGCCTGCTAAATAGTTT----AGATAG
TGAT-TTTCA-CTGTT-CAGG-GCTTCTTAGAGGGACGTGCATTTTTTT-AGATGCA-GGAAGATAGCGGCAATAACAGG
TCTGTGATGCCCTTAGATGTTCTGGGCCGCACGCGCGCTACACTGATGTACCC-AACG-A--GT-GTCTCCTTGGCTG-A
GAAGCCTGGGCAATCTTTTGAACGTGCATCGTGATAGGGATAGATTATTGCAATTATTAATCTTGAACGAGGAATTCCTA
GTAAACGCAGAT-CATCAGTCTGCATTGATTACGTCCCTGCCCTTTGTACACACCGC------------TACCGTGCTAA
AGCTTACCGTGTAGATCCAGTTCCAAATACAACA-GA-TCAATTCTTC-GCTTTTATCGCATACGA-ATGTGATTTATTC
GAAGAAGGTTCATTAGCTAACTTAACTGCTTCTATCATTGGTAACGTATTTGGTTTTAAAGCCATTTCTGCATTACGTTT
AGAAGATATGCGTATTCCTCACTCATATTTAAAAACATTCCAAGGTCCTGCAACTGGTATTATTGTAGAACGTGAACGTT
TAAACAAATACGGTGCTCCATTATTAGGTGCAACAGTAAAACCAAAATTAGGTTTATCTGGTAAAAACTACGGTCGTGTA
GTTTATGAAGGCTTAAAAGGTGGTTTAGACTTCTTAAAAGATGATGAAAACATTAACTCTCAACCATTCATGCGTTGGAG
AGAGCGTTTCTTATACTGTATGGAAGGTATTAACCGTGCTGCTGCAGCTACAGGTGAAGTTAAAGGTTCATACTTAAACA
TCACTGCTGGTACAATGGAAGAAGTGTATAAACGTGCTGAATATGGTAAAGCTGTTGGTTCTGTAATCGTAATGATCGAT
TTAGTTATGGGTTACACAGCAATTCAAAGTGCTGCTATCTGGGCTCGTGATAATGATTGTTTATTACACTTACACCGTGC
AGGTAACTCAACTTACGCTCGTCAAAAAAATCA-TGGTATTAACTTCCGTGTTATTTGTAAA-TGGATGCGTATGTGTGG
TGTAGATCATATC-CA-C-GCGGGTACAGTTGTTGGTAAATTAGAAGGTGATCCTTTAATGATTAAA
>Didymosphenia_dentata Concatenation of 2 sequences
AAACTGCG-AATGGCTCATTATATCAGTTATAGTTTATTTGATAGTCCCTT-ACTACTTGG-A--TAACCGTAGTAATTC
TAGAGCTAATACTTGCATAAATATCCCTTCAAGGA-TA-----GTATTTATTAGA-TTGAAACCAACCCCTTA--GGGGT
GATGTGGTGATTCAAAATAAGTTTACGGATCGCATGGCTA--TGCCGGCGACGGATCATTCAAG-TTTCTG-CCCTATCA
GCTTTGGATGGTAGGGTATTGGCCTACCATGGCTTTAACGGGTAACGGAGGATTAGGGTTTGATTCCGGAGAGGGAGCCT
-GAGAGACGGCTACCACATCCAAGGAAGGCAGCAGGCGCGTAAATTACCCAATCCTGACACAGGGAGGTAGTGACAATAA
ATAACAATGCCGAGCC--CTTGTGGTTTGGCACTTGGAATGAGTACAACTCAAACCACTTAACGAGGATCAATTGGAGGG
CAAG-TCTGGTGCCAGCAGCCGCGGTAATTCCAGCTCCAATAGCGTATATTAAAG-TTGTTGCAGTTAAAAAGCTCGTAG
-TTGGATTTGTGATGGAATCATCT-GTGGG--TGG-AATTTGTTTGGCATTAGGTTGTCAGGCA-GAGGATGCCTAT-CC
TTTACTGTGAAAAAATCAGTGCGTT-C-A-AAGCAGACTT-ATGTCGATGAATGTATTAGCATGGAATAATAAGATAGGA
CCTTTGTACTATTTTGTTGG-TTTGTGTATAGAGGTAATGATTAAAAGGAACAGTTG-GGGGTATT-TGTATTCCATTGT
CAGAGGTGAAATTCTTGGATTTTTGGAAGACAAACTAC-TGCGAAAGCATTTACC-AA--GGATGTTTTCATTAATCAAG
AACGAAAGTTAGGGGATCGAAGATGATTAGATACCATCGTAGTCTTAACCATAAACTATGCCAACAAGGGATTGGTGGGG
-TTTCGTAA-TGTCCCCATCAGCACCTTAGGAGAAATCA-AAAGTTTTTGGGTTCCGGGGGGAGT-ATGGTCGCAAGGCT
GAAACTTAAAGAAATTGACGGAAGGGCACCACCAGGAGTGGAGCC-TGCGGCTTAATTTGACTCAACACGGGGAAACTTA
CCAGGTCCAGACATAGTGA-GGATTGACAGATTGA-GAGCTC-TTTCTTGATTCTATGGGTGGTGGTGCATGGCCGTTCT
TAGTTGGTG-GAGTGATTTGTCTGGTTAATTCCGTTAACGA--ACGAGACCGCTGCCTGCTAAATAGACT----AGTTAG
TGAT-TTTCA-CTGAT-CAGG-TCTTCTTAGAGGGACGTGCATTTTATT-AGATGCA-GGAAGATAGCGGCAATAACAGG
TCTGTGATGCCCTTAGATGATCTGGGCCGCACGCGCGCTACACTGATGTATTC-AACG-A--GT-TTTTCCTTGGCTG-A
GAAGCCTGGGTAATCTTTTAAACTTGCATCGTGATAGGGATAGATTATTGCAATTATTAATCTTGAACGAGGAATTCCTA
GTAAACGCAGAT-CATCAGTCTGCATTGATTACGTCCCTGCCCTTTGTACACACCGC------------TACCGTGCTAA
AGCTTACCGTGTAGACCCAGTTCCAAATACAACA-GA-TCAATTTTTC-GCGTTTATCGCATATGA-ATGTGATTTATTT
GAAGAAGGTTCATTAGCGAATTTAACAGCGTCTATCATTGGTAACGTATTCGGTTTCAAAGCCGTTTCTGCATTACGTTT
AGAAGATATGCGTATTCCTCACTCATACTTAAAAACATTCCAAGGTCCTGCAACTGGTATTATTGTAGAACGTGAGCGTT
TAAACAAATACGGTGCTCCATTATTAGGTGCTACAGTAAAACCAAAATTAGGTTTATCTGGCAAAAACTACGGTCGTGTA
GTTTATGAAGGTTTAAAAGGTGGTTTAGACTTCTTAAAAGATGACGAAAACATTAACTCTCAACCATTTATGCGTTGGAG
AGAACGTTTCTTATACTGTATGGAAGGTATTAACCGTGCGGCTGCAGCTACAGGTGAAGTTAAAGGTTCATACTTAAACA
TCACTGCGGGTACAATGGAAGAAGTATACAAACGTGCTGAGTACGGTAAAGCTGTAGGTTCTATCGTTGTAATGATCGAT
TTAGTTATGGGTTACACAGCAATTCAAAGTGCTGCTATTTGGGCTCGTAATAACGATATGCTTTTACATTTACACCGTGC
AGGTAACTCTACTTACGCTCGTCAAAAGAATCA-TGGTATTAACTTCCGTGTAATCTGTAAA-TGGATGCGTATGGCTGG
TGTAGATCATATC-CA-T-GCTGGTACAGTTGTTGGTAAATTAGAAGGTGATCCTTTAATGATTAAA
>Didymosphenia_geminata Concatenation of 2 sequences
AAACTGCG-AATGGCTCATTATATCAGTTATAGTTTATTTGATAGTCCCTT-ACTACTTGG-A--TAACCGTAGTAATTC
TAGAGCTAATACTTGCATAAATATCCCTTCAAGGA-TA-----GTATTTATTAGA-TTTAAACCAACCCCTTC--GGGGT
GATGTGGTGATTCAAAATAAGTTTACGGATCGCATGGCTT--TGCCGGCGACGGATCATTCAAG-TTTCTG-CCCTATCA
GCTTTGGATGGTAGGGTATTGGCCTACCATGGCTTTAACGGGTAACGGAGGATTAGGGTTTGATTCCGGAGAGGGAGCCT
-GAGAGACGGCTACCACATCCAAGGAAGGCAGCAGGCGCGTAAATTACCCAATCCTGACACAGGGAGGTAGTGACAATAA
ATAACAATGCCGAGCC--CTTGTGGTTTGGCACTTGGAATGAGAACAACTCAAACCACTTAACGAGGATCAATTGGAGGG
CAAG-TCTGGTGCCAGCAGCCGCGGTAATTCCAGCTCCAATAGCGTATATTAAAG-TTGTTGCAGTTAAAAAGCTCGTAG
-TTGGATTTGTGATGGAATCATCT-GTGGG--TGG-AATTTGTTTGGCATTAGGTTGTCAGACA-GAGGATGCCTAT-CC
TTTACTGTGAAAAAATCAGTGCGTT-C-A-AAGCAGACTT-ACGTCGATGAATGTATTAGCATGGAATAATAAGATAGGA
CCTTTGTACTATTTTGTTGG-TTTGTGTATAGAGGTAATGATTAAAAGGAACAGTTG-GGGGTATT-TGTATTCCATTGT
CAGAGGTGAAATTCTTGGATTTTTGGAAGACAAACTAC-TGCGAAAGCATTTACC-AA--GGATGTTTTCATTAATCAAG
AACGAAAGTTAGGGGATCGAAGATGATTAGATACCATCGTAGTCTTAACCATAAACTATGCCAACAAGGGATTGGTGGGG
-TTTCGTAA-TGTCCCCATCAGCACCTTAGGAGAAATCA-AAAGTTTTTGGGTTCCGGGGGGAGT-ATGGTCGCAAGGCT
GAAACTTAAAGAAATTGACGGAAGGGCACCACCAGGAGTGGAGCC-TGCGGCTTAATTTGACTCAACACGGGGAAACTTA
CCAGGTCCAGACATAGTGA-GGATTGACAGATTGA-GAGCTC-TTTCTTGATTCTATGGGTGGTGGTGCATGGCCGTTCT
TAGTTGGTG-GAGTGATTTGTCTGGTTAATTCCGTTAACGA--ACGAGACCGCTGCCTGCTAAATAGACT----AGTTAG
TGAT-TTTCA-CTGAT-CAGG-TCTTCTTAGAGGGACGTGCATTTTATT-AGATGCA-GGAAGATAGCGGCAATAACAGG
TCTGTGATGCCCTTAGATGATCTGGGCCGCACGCGCGCTACACTGATGTACTC-AACG-A--GT-TTTTCCTTGGCTG-A
GAAGCCTGGGTAATCTTTTAAACTTGCATCGTGATAGGGATAGATTATTGCAATTATTAATCTTGAACGAGGAATTCCTA
GTAAACGCAGAT-CATCAGTCTGCATTGATTACGTCCCTGCCCTTTGTACACACCGCCCGTCGCACCTATACCGTGCTAA
AGCTTACCGTGTAGATCCAGTTCCAAATACAACT-GA-TCAATTTTTC-GCGTTTATCGCATACGA-ATGTGATTTATTT
GAAGAAGGTTCATTAGCGAATTTAACAGCGTCTATCATTGGTAACGTATTCGGTTTCAAAGCCGTTTCTGCATTACGTTT
AGAAGATATGCGTATTCCTCACTCATACTTAAAAACATTCCAAGGTCCTGCAACTGGTATTATTGTAGAACGTGAGCGTT
TAAACAAATACGGTGCTCCATTATTAGGTGCTACAGTAAAACCGAAATTAGGTTTATCAGGCAAAAACTACGGTCGTGTA
GTTTATGAAGGTTTAAAAGGTGGTTTAGACTTCTTAAAAGATGACGAAAACATTAACTCTCAACCATTTATGCGTTGGAG
AGAACGTTTCTTATACTGTATGGAAGGTATTAACCGTGCTGCTGCAGCTACAGGTGAAGTTAAAGGTTCATACTTAAACA
TCACTGCTGGTACAATGGAAGAAGTATACAAACGTGCTGAGTACGGTAAAGCTGTAGGTTCTATCGTTGTAATGATCGAT
TTAGTTATGGGTTACACAGCAATTCAAAGTGCTGCTCTTTGGGCTCGTGATAACGATATGCTTTTACATTTACACCGTGC
AGGTAACTCTACTTACGCTCGTCAAAAGAATCA-TGGTATTAACTTCCGTGTAATCTGTAAA-TGGATGCGTATGGCTGG
TGTAGATCATATC-CA-C-GCTGGTACAGTTGTTGGTAAATTAGAAGGTGATCCTTTAATGATTAAA
>Didymosphenia_siberica Concatenation of 2 sequences
AAACTGCG-AATGGCTCATTATATCAGTTATAGTTTATTTGATAGTCCCTT-ACTACTTGG-A--TAACCGTAGTAATTC
TAGAGCTAATACTTGCATAAATATCCCTTCAAGGA-TA-----GTATTTATTAGA-TTGAAACCAACCCCTTC--GGGGT
GATGTGGTGATTCAAAATAAGTTTACGGATCGCATGGCTT--TGCCGGCGACGGATCATTCAAG-TTTCTG-CCCTATCA
GCTTTGGATGGTAGGGTATTGGCCTACCATGGCTTTAACGGGTAACGGAGGATTAGGGTTTGATTCCGGAGAGGGAGCCT
-GAGAGACGGCTACCACATCCAAGGAAGGCAGCAGGCGCGTAAATTACCCAATCCTGACACAGGGAGGTAGTGACAATAA
ATAACAATGCCGAGCC--CTTGTGGTTTGGCTTTTGGAATGAGAACAACTCAAACCACTTAACGAGGATCAATTGGAGGG
CAAG-TCTGGTGCCAGCAGCCGCGGTAATTCCAGCTCCAATAGCGTATATTAAAG-TTGTTGCAGTTAAAAAGCTCGTAG
-TTGGATTTGTGATGGAATCATCT-GTGGG--TGG-AATTTGTTTGGCATTAGGTTGTCAGGCA-AAGGATGCCTAT-CC
TTTACTGTGAAAAAATCAGTGCGTT-C-A-AAGCAGACTT-ATGTCGATGAATGTATTAGCATGGAATAATAAGATAGGA
CCTTTGTACTATTTTGTTGG-TTTGTGTATAGAGGTAATGATTAAAAGGAACAGTTG-GGGGTATT-TGTATTCCATTGT
CAGAGGTGAAATTCTTGGATTTTTGGAAGACAAACTAC-TGCGAAAGCATTTACC-AA--GGATGTTTTCATTAATCAAG
AACGAAAGTTAGGGGATCGAAGATGATTAGATACCATCGTAGTCTTAACCATAAACTATGCCAACAAGGGATTGGTGGGG
-TTTCGTAA-TGTCCCCATCAGCACCTTATGAGAAATCA-AAAGTTTTTGGGTTCCGGGGGGAGT-ATGGTCGCAAGGCT
GAAACTTAAAGAAATTGACGGAAGGGCACCACCAGGAGTGGAGCC-TGCGGCTTAATTTGACTCAACACGGGGAAACTTA
CCAGGTCCAGACATAGTGA-GGATTGACAGATTGA-GAGCTC-TTTCTTGATTCTATGGGTGGTGGTGCATGGCCGTTCT
TAGTTGGTG-GAGTGATTTGTCTGGTTAATTCCGTTAACGA--ACGAGACCGCTGCCTGCTAAATAGACT----AGTTAG
TGAT-TTTCA-CTGAT-CAGG-TCTTCTTAGAGGGACGTGCATTTTATT-AGATGCA-GGAAGATAGCGGCAATAACAGG
TCTGTGATGCCCTTAGATGATCTGGGCCGCACGCGCGCTACACTGATGTATTC-AACG-A--GT-TTTTCCTTGGCTG-A
GAAGCCTGGGTAATCTTTTAAACTTGCATCGTGATAGGGATAGATTATTGCAATTATTAATCTTGAACGAGGAATTCCTA
GTAAACGCAGAT-CATCAGTCTGCATTGATTACGTCCCTGCCCTTTGTACACACCGC------------TACCGTGCTAA
AGCTTACCGTGTAGATCCAGTTCCAAATACAACT-GA-TCAATTTTTC-GCTTTTATCGCATACGA-ATGTGATTTATTT
GAAGAAGGTTCATTAGCGAATTTAACAGCGTCTATCATTGGTAACGTATTCGGTTTCAAAGCCGTTTCTGCATTACGTTT
AGAAGATATGCGTATTCCTCACTCATACTTAAAAACATTCCAAGGTCCTGCAACTGGTATTATTGTAGAACGTGAGCGTT
TAAACAAATACGGTGCTCCATTATTAGGTGCTACAGTAAAACCAAAATTAGGTTTATCAGGCAAAAACTACGGTCGTGTA
GTTTATGAAGGTTTAAAAGGTGGTTTAGACTTCTTAAAAGATGACGAAAACATTAACTCTCAACCATTTATGCGTTGGAG
AGAACGTTTCTTATACTGTATGGAAGGTATTAACCGTGCTGCTGCAGCTACAGGTGAAGTTAAAGGTTCATACTTAAACA
TCACTGCTGGTACAATGGAAGAAGTATACAAACGTGCTGAGTACGGTAAAGCTGTAGGTTCTATCGTTGTAATGATCGAT
TTAGTTATGGGTTACACAGCAATTCAAAGTGCTGCTCTTTGGGCTCGTGATAACGATATGCTTTTACATTTACACCGTGC
AGGTAACTCTACTTACGCTCGTCAAAAGAATCA-TGGTATTAACTTCCGTGTAATCTGTAAA-TGGATGCGTATGGCTGG
TGTAGATCATATC-CA-C-GCTGGTACAGTTGTTGGTAAATTAGAAGGTGATCCTTTAATGATTAAA
>Encyonema_caespitosum Concatenation of 2 sequences
AAACTGCG-AATGGCTCATTATATCAGTTATAGTTTATTTGATAGTCCCTT-ACTACTTGG-A--TAACCGTAGTAATTC
TAGAGCTAATACATGCGTCAAT-ACCCTTCCGGGG-TA-----GTATTTATTAGA-TTGAAACCAACCCCTCA--CGGGT
GATGTGGTGATTCATAATAAAGTTGCGAATCGCACGGCTA--TGCTGGCGATGGATCATTCAAG-TTTCTG-CCCTATCA
GCTTTGGATGGTAGGGTATTGGCCTACCATGGCTTTAACGGGTAACGGAGGATTAGGGTTTGATTCCGGAGAGGGAGCCT
-GAGAGACGGCTACCACATCCAAGGAAGGCAGCAGGCGCGTAAATTACCCAATCCTGACACAGGGAGGTAGTGACAATAA
ATAACAATGCCGGGCC--TTTCAGGTCTGGCACTTGGAATGAGAACAATTCAAACCACTTATCGAGTATCGATTGGAGGG
CAAG-TCTGGTGCCAGCAGCCGCGGTAATTCCAGCTCCAATAGCGTATATTAAAG-TTGTTGCAGTTAAAAAGCTCGTAG
-TTGGATTTGTGGTGGATCCATCC-TTGGG--TGG-AACCTGCGTGGCATTAGGTTGTCGTGTA-GGGGATGCCCAC-CA
TTTACTGTGAAAAAATCAGCGCGTT-C-A-AAGCAGGCTT-ATGCCGTTGAATGTATTAGCATGGAATAATAAGATAGGA
CCTTGGTACTATTTTGTTGG-TTTGTGCACCGAGGTAATGATTAATAGGGACAGTTG-GGGGTATT-CGTATTCCATTGT
CAGAGGTGAAATTCTTGGATTTCTGGAAGACGAACTAC-TGCGAAAGCATTTACC-AA--GGATGTTTTCATTAATCAAG
AACGAAAGTTAGGGGATCGAAGATGATTAGATACCATCGTAGTCTTAACCATAAACTATGCCGACAAGGGATTGGTGGAG
-TTCCGTAA-TGTCTCCATCAGCACCTTATGAGAAATCA-CAAGTTTTTGGGTTCCGGGGGGAGT-ATGGTCGCAAGGCT
GAAACTTAAAGAAATTGACGGAAGGGCACCACCAGGAGTGGAGCC-TGCGGCTTAATTTGACTCAACACGGGAAAACTTA
CCAGGTCCAGACATAGTGA-GGATTGACAGATTGA-GAGCTC-TTTCTTGATTCTATGGGTGGTGGTGCATGGCCGTTCT
TAGTTGGTG-GAGTGATTTGTCTGGTTAATTCCGTTAACGA--ACGAGACCGCTGCCTGCTAAATAGTCC----CGTTAG
TGAT-TTTCA-CTGAT-TGGG-GCTTCTTAGAGGGACGTGCATTTTTTT-AGATGCA-GGAAGATAGCGGCAATAACAGG
TCTGTGATGCCCTTAGATGTTCTGGGCCGCACGCGCGCTACACTGATGCATTC-AACG-A--GT-TCTTCCTTGGCTG-A
GAAGCCTGGGCAATCTTTTGAATGTGCATCGTGATAGGGATAGATTATTGCAATTATTAATCTTGAACGAGGAATTCCTA
GTAAACGCAGAT-CATCAATCTGCATTGATTACGTCCCTGCCCTTTGTACACACCGCCCGTCGCACCTA-----------
-------------------------------ACA-GA-TCACTTCTTC-GCATTCGTTGCTTACGA-ATGTGATTTATTT
GAAGAAGGTTCATTAGCTAACTTAACAGCGTCTATCATTGGTAACGTATTCGGTTTCAAAGCCATTTCTGCATTACGTTT
AGAAGATATGCGTATTCCTCACTCATATTTAAAAACATTCCAAGGTCCTGCGACTGGTATTATTGTTGAACGTGAGCGTT
TAAATAAATACGGTGCTCCATTATTAGGTGCAACAGTAAAACCAAAATTAGGTTTATCTGGTAAAAACTATGGTCGTGTA
GTTTATGAAGGTTTAAAAGGTGGTTTAGACTTCTTAAAAGATGACGAAAACATTAACTCGCAACCATTTATGCGTTGGAG
AGAGCGTTTCTTATACTGTATGGAAGGTATTAACCGTGCTGCTGCAGCTACAGGTGAAATTAAAGGTTCATACTTAAACA
TCACTGCTGGTACAATGGAAGAAGTGTACAAACGTGCTGAATACGGTAAAGCTGTAGGTTCTATAATCGTAATGATCGAT
TTAGTTATGGGCTATACAGCAATTCAAAGTGCTGCTATCTGGTCTCGTGACAATGATATGCTTTTACATTTACACCGTGC
TGGTAACTCTACATATGCACGTCAAAAAAATCA-TGGTATTAACTTCCGTGTTATCTGTAAA-TGGATGCGTATGTCAGG
TGTAGATCATATT-CA-C-GCGGG-------------------------------------------
>Encyonema_minutum_22vi092A Concatenation of 2 sequences
AAACTGCG-AATGGCTCATTATATCAGCTATAGTTTATTTGATAGTCCCTT-ACTACTTGG-A--TAACCGTAGTAATTC
TAGAGCTAATACATGCGTCAAT-ACCCTTCTGGGG-TA-----GTATTTATTAGA-TTGAAACCAACCCCTTT--TGGGT
GATGTGGTGATTCATAATAAAGTTGCGAATCGCACGGCCT--TGCTGGCGATGGATCATTCAAG-TTTCTG-CCCTATCA
GCTTTGGATGGTAGGGTATTGGCCTACCATGGCTTTAACGGGTAACGGAGGATTAGGGTTTGATTCCGGAGAGGGAGCCT
-GAGAGACGGCTACCACATCCAAGGAAGGCAGCAGGCGCGTAAATTACCCAATCCTGACACAGGGAGGTAGTGACAATAA
ATAACAATGCCGGGCC--TTTCAGGTCTGGCACTTGGAATGAGAACAATTCAAACCACTTATCGAGGATCGATTGGAGGG
CAAG-TCTGGTGCCAGCAGCCGCGGTAATTCCAGCTCCAATAGCGTATATTAAAG-TTGTTGCAGTTAAAAAGCTCGTAG
-TTGGATTTGTGGTGAATCCATCC-TTGGG--CGG-AATCTGTGTGGCATTAGGTTGTCGTGCA-GGGGAGGCTCAT-CA
TTTACTGTGAAAAAATCAGCGCGTT-C-A-AAGCAGGCTT-AGGCCGTTGAATGTATTAGCATGGAATAATAAGATAGGG
CCTTGGTACTATTTTGTTGG-TTTGTGCACCGAGGTAATGATTAATAGGGACAGTTG-GGGGTATT-CGTATTCCATTGT
CAGAGGTGAAATTCTTGGATTTCTGGAAGACGAACTAC-TGCGAAAGCATTTACC-AA--GGATGTTTTCATTAATCAAG
AACGAAAGTTAGGGGATCGAAGATGATTAGATACCATCGTAGTCTTAACCATAAACTATGCCGACAAGGGATTGGTGGAG
-TTTCGTAA-TGTCTCCATCAGCACCTTATGAGAAATCA-CAAGTTTTTGGGTTCCGGGGGGAGT-ATGGTCGCAAGGCT
GAAACTTAAAGAAATTGACGGAAGGGCACCACCAGGAGTGGAGCC-TGCGGCTTAATTTGACTCAACACGGGAAAACTTA
CCAGGTCCAGACATAGTGA-GGATTGACAGATTGA-GAGCTC-TTTCTTGATTCTATGGGTGGTGGTGCATGGCCGTTCT
TAGTTGGTG-GAGTGATTTGTCTGGTTAATTCCGTTAACGA--ACGAGACCGCTGCCTGCTAAATAGCGC----AGCTAG
TGAT-TTTTA-CTGGT-ATGA-GCTTCTTAGAGGGACGTGCATTTTTTT-AGATGCA-GGAAGATAGCGGCAATAACAGG
TCTGTGATGCCCTTAGATGTTCTGGGCCGCACGCGCGCTACACTGATGCATTC-AACG-A--GT-TTTTCCTTGGCTG-A
GAAGCCTGGGTAATCTTTTGAATGTGCATCGTGATAGGGATAGATTATTGCAATTATTAATCTTGAACGAGGAATTCCTA
GTAAACGCAGAT-CATCAATCTGCATTGATTACGTCCCTGCCCTTTGTACACACCGCCCGTCGCACCTATACCGTGCTAA
AGCTTACCGTGTAGATCCAGTTCCAAATACAACA-GA-CCAATTCTTC-GCATTCATCGCTTATGA-ATGTGATTTATTT
GAAGAAGGTTCATTAGCTAACTTAACAGCATCTATCATTGGTAACGTATTCGGTTTCAAAGCCGTTTCTGCATTACGTTT
AGAAGATATGCGTATTCCTCACTCATATTTAAAAACATTCCAAGGTCCTGCGACTGGTATTATTGTTGAACGTGAACGTT
TAAACAAATACGGTGCACCATTATTAGGTGCAACAGTAAAACCAAAATTAGGTTTATCTGGTAAAAACTACGGTCGTGTA
GTTTATGAAGGTTTAAAAGGTGGTTTAGACTTCTTAAAAGATGATGAAAACATTAACTCTCAACCATTCATGCGTTGGAG
AGAACGTTTCTTATACTGTATGGAAGGTATTAACCGTGCTGCTGCAGCTACAGGTGAAGTTAAAGGTTCATACTTAAACA
TCACTGCTGGTACAATGGAAGAAGTTTACAAACGTGCTGAGTACGGTAAAGCTGTAGGTTCTGTAGTTGTAATGATCGAT
TTAGTTATGGGTTACACAGCGATTCAAAGTGCTGCAATCTGGTCTCGTGAAAACGATATGGTTTTACATTTACACCGTGC
AGGTAACTCAACTTATGCACGTCAAAAAAATCA-TGGTATTAACTTCCGTGTAATCTGTAAA-TGGATGCGTATGGCTGG
TGTAGATCATATT-CA-C-GCAGGTACTGTTGTTGGTAAATTAGAAGGCGATCCTTTAATGATTAAA
>Encyonema_muelleri Concatenation of 2 sequences
AAACTGCG-AATGGCTCATTATATCAGTTATAGTTTATTTGATAGTCCCTT-ACTACTTGG-A--TAACCGTAGTAATTC
TAGAGCTAATACATGCGTCAAT-ACCCTTCTGGGG-TA-----GTATTTATTAGA-TTGAAACCAACCCCTCA--CGGGT
GATGTGGTGATTCATAATAAAGTTGCGAATCGCACGGCTA--TGCTGGCGATGGATCATTCAAG-TTTCTG-CCCTATCA
GCTTTGGATGGTAGGGTATTGGCCTACCATGGCTTTAACGGGTAACGGAGGATTAGGGTTTGATTCCGGAGAGGGAGCCT
-GAGAGACGGCTACCACATCCAAGGAAGGCAGCAGGCGCGTAAATTACCCAATCCTGACACAGGGAGGTAGTGACAATAA
ATAACAATGCCGGGCC--TTTCAGGTCTGGCACTTGGAATGAGAACAATTCAAACCACTTATCGAGTATCGATTGGAGGG
CAAG-TCTGGTGCCAGCAGCCGCGGTAATTCCAGCTCCAATAGCGTATATTAAAG-TTGTTGCAGTTAAAAAGCTCGTAG
-TTGGATTTGTGGTGGATCCATCC-TTGGG--TGG-AACCTGCGTGGCATTAGGTTGTCGTACA-GGGGATGCTCAT-CA
TTTACTGTGAAAAAATCAGTGCGTT-C-A-AAGCAGGCTT-ATGCCGTTGAATGTATTAGCATGGAATAATAAGATAGGA
CCTTGGTACTATTTTGTTGG-TTTGTGCACCGAGGTAATGATTAATAGGGACAGTTG-GGGGTATT-CGTATTCCATTGT
CAGAGGTGAAATTCTTGGATTTCTGGAAGACGAACTAC-TGCGAAAGCATTTACC-AA--GGATGTTTTCATTAATCAAG
AACGAAAGTTAGGGGATCGAAGATGATTAGATACCATCGTAGTCTTAACCATAAACTATGCCGACAAGGGATTGGTGGAG
-TTTCGTAA-TGTCTCCATCAGCACCTTATGAGAAATCA-CAAGTTTTTGGGTTCCGGGGGGAGT-ATGGTCGCAAGGCT
GAAACTTAAAGAAATTGACGGAAGGGCACCACCAGGAGTGGAGCC-TGCGGCTTAATTTGACTCAACACGGGAAAACTTA
CCAGGTCCAGACATAGTGA-GGATTGACAGATTGA-GAGCTC-TTTCTTGATTCTATGGGTGGTGGTGCATGGCCGTTCT
TAGTTGGTG-GAGTGATTTGTCTGGTTAATTCCGTTAACGA--ACGAGACCGCTGCCTGCTAAATAGCGC----AGTTAG
TGAT-TTTCA-CTGGC-ATGA-GCTTCTTAGAGGGACGTGCATTTTTTT-AGATGCA-GGAAGATAGCGGCAATAACAGG
TCTGTGATGCCCTTAGATGTTCTGGGCCGCACGCGCGCTACACTGATGCATTC-AACG-A--GT-TTTACCTTGGCTG-A
GAAGCCTGGGCAATCTTTTGAATGTGCATCGTGATAGGGATAGATTATTGCAATTATTAATCTTGAACGAGGAATTCCTA
GTAAACGCAGAT-CATCAATCTGCATTGATTACGTCCCTGCCCTTTGTACACACCGCCCGTCGCACCTATACCGTGCTAA
AGCTTACCGTGTAGATCCAGTTCCAAATACAACA-GA-TCAATTCTTC-GCATTCATTGCTTACGA-ATGTGATTTATTT
GAAGAAGGTTCATTAGCTAACTTAACAGCGTCTATCATTGGTAACGTATTCGGTTTCAAAGCCGTTTCTGCATTACGTTT
AGAAGATATGCGTATTCCTCACTCATATTTAAAAACATTCCAAGGTCCTGCGACTGGTATTATTGTTGAACGTGAGCGTT
TAAATAAATACGGTGCTCCATTATTAGGTGCAACAGTAAAACCAAAATTAGGTTTATCTGGTAAAAACTATGGTCGTGTA
GTTTATGAAGGTTTAAAAGGTGGTTTAGACTTCTTAAAAGATGACGAAAACATTAACTCGCAACCATTTATGCGTTGGAG
AGAGCGTTTCTTATACTGTATGGAAGGTATTAACCGTGCTGCTGCAGCTACAGGTGAAATTAAAGGTTCATACTTAAACA
TCACTGCTGGTACAATGGAAGAAGTGTACAAACGTGCTGAATACGGTAAAGCTGTAGGTTCTGTAATCGTAATGATCGAT
TTAGTTATGGGCTATACAGCAATTCAAAGTGCTGCTATCTGGTCTCGTGACAATGATATGCTTTTACATTTACACCGTGC
TGGTAACTCTACATATGCACGTCAAAAAAATCA-TGGTATTAACTTCCGTGTTATCTGTAAA-TGGATGCGTATGTCAGG
TGTAGATCATATT-CA-C-GCGGGTACAGTTGTTGGTAAATTAGAAGGTGATCCTTTAATGATTAAA
>Encyonema_triangulum Concatenation of 2 sequences
AAACTGCG-AATGGCTCATTATATCAGTTATAGTTTATTTGATAGTCCCTT-ACTACTTGG-A--TAACCGTAGTAATTC
TAGAGCTAATACATGCGTCAAT-ACCCTTCTGGGG-TA-----GTATTTATTAGA-TTGAAACCAACCCCTCA--CGGGT
GATGTGGTGATTCATAATAAAGTTGCGAATCGCACGGCCT--TGCTGGCGATGGATCATTCAAG-TTTCTG-CCCTATCA
GCTTTGGATGGTAGGGTATTGGCCTACCATGGCTTTAACGGGTAACGGAGGATTAGGGTTTGATTCCGGAGAGGGAGCCT
-GAGAGACGGCTACCACATCCAAGGAAGGCAGCAGGCGCGTAAATTACCCAATCCTGACACAGGGAGGTAGTGACAATAA
ATAACAATGCCGGGCC-TTA-CAGGTCTGGCACTTGGAATGAGAACAATTCAAACCACTTATCGAGGATCGATTGGAGGG
CAAG-TCTGGTGCCAGCAGCCGCGGTAATTCCAGCTCCAATAGCGTATATTAAAG-TTGTTGCAGTTAAAAAGCTCGTAG
-TTGGATTTGTGGTTGATCCATCC-TTGGG--TGG-AACCTGTGTGGCATTAGGTTGTCGTGCT-GGGGATGCTCAT-CA
TTTACTGTGAAAAAATCAGCGCGTT-C-A-AAGCAGGCTT-ATGCCGTTGAATGTAATAGCATGGAATAATAAGATAGGA
CCTTGGTACTATTTTGTTGG-TTTGTGCACCGAGGTAATGATTAATAGGGACAGTTG-GGGGTATT-CGTATTCCATTGT
CAGAGGTGAAATTCTTGGATTTTTGGAAGACGAACTAC-TGCGAAAGCATTTACC-AA--GGATGTTTTCATTAATCAAG
AACGAAAGTTAGGGGATCGAAGATGATTAGATACCATCGTAGTCTTAACCATAAACTATGCCGACAAGGGATTGGTGGAG
-TTTCGTAA-TGTCTCCATCAGCACCTTATGAGAAATCA-CAAGTTTTTGGGTTCCGGGGGGAGT-ATGGTCGCAAGGCT
GAAACTTAAAGAAATTGACGGAAGGGCACCACCAGGAGTGGAGCC-TGCGGCTTAATTTGACTCAACACGGGAAAACTTA
CCAGGTCCAGACATAGTGA-GGATTGACAGATTGA-GAGCTC-TTTCTTGATTCTATGGGTGGTGGTGCATGGCCGTTCT
TAGTTGGTG-GAGTGATTTGTCTGGTTAATTCCGTTAACGA--ACGAGACCGCTGCCTGCTAAATAGTGC----AGTTAG
TGAT-TTTCA-CTGAC-TCGA-GCTTCTTAGAGGGACGTGCATTTTTTT-AGATGCA-GGAAGATAGCGGCAATAACAGG
TCTGTGATGCCCTTAGATGTTCTGGGCCGCACGCGCGCTACACTGATGCATTC-AACG-A--GT-CCTACCTTGGCTG-A
GAAGCCTGGGCAATCTTTTGAATGTGCATCGTGATAGGGATAGATTATTGCAATTATTAATCTTGAACGAGGAATTCCTA
GTAAACGCAGAT-CATCAATCTGCATTGATTACGTCCCTGCCCTTTGTACACACCGCCCGTCGCACCTATACCGTGCTAA
AGCTTACCGTGTAGATCCAGTTCCAAATACAACA-GA-TCAATTCTTT-GCATTTATCGCTTATGA-ATGTGATTTATTT
GAAGAAGGTTCGTTAGCTAACTTAACAGCATCTATCATTGGTAACGTATTCGGTTTCAAAGCCGTTTCTGCATTACGTTT
AGAAGATATGCGTATTCCTCACTCATATTTAAAAACATTCCAAGGTCCTGCGACTGGTATTATTGTAGAACGTGAGCGTT
TAAACAAATACGGTGCTCCATTATTAGGTGCAACAGTAAAACCAAAATTAGGTTTATCTGGTAAAAACTATGGTCGTGTA
GTTTATGAAGGTTTAAAAGGTGGTTTAGACTTCTTAAAAGATGATGAAAACATTAACTCTCAACCATTCATGCGTTGGAG
AGAACGTTTCCTATACTGTATGGAAGGTATTAACCGTGCTGCTGCAGCTACAGGTGAAGTTAAAGGTTCATACTTAAACA
TCACTGCGGGTACAATGGAAGAAGTTTACAAACGTGCTGAATACGGAAAAGCTGTAGGCTCTATAGTCGTGATGATCGAT
TTAGTTATGGGTTACACAGCAATTCAAAGTGCTGCAATTTGGTCTCGTGAAAACGATATGCTTTTACATTTACACCGTGC
AGGTAACTCTACTTACGCGCGTCAAAAAAATCA-TGGTATTAACTTCCGTGTAATCTGTAAA-TGGATGCGTATGGCTGG
TGTAGATCATATC-CA-C-GCAGGTACAGTTGTTGGTAAATTAGAAGGTGATCCTTTAATGATTAAA
>Encyonopsis_sp._CH021 Concatenation of 2 sequences
AAACTGCG-AATGGCTCATTATATCAGTTATAGTTTATTTGATAGTCCCTT-ACTACTTGG-A--TAACCGTAGTAATTC
TAGAGCTAATACATGCATCAAT-ACCCTTCTGGGG-TA-----GTATTTATTAGA-TTGAAACCAACCCCTTC--GGGGT
GATGTGGTGATTCATAATAACCATACAGATTGCACGGTC---CGCCGGCAATGGATCATTCAAG-TTTCTG-CCCTATCA
GCTTTGGATGGTAGGGTATTGGCCTACCATGGCTTTAACGGGTAACGGAGGATTAGGGTTTGATTCCGGAGAGGGAGCCT
-GAGAGACGGCTACCACATCCAAGGAAGGCAGCAGGCGCGTAAATTACCCAATCCTGACACAGGGAGGTAGTGACAATAA
ATAACAATGCCGAGCC--TTTCAGGTTTGGCACTTGGAATGAGTACAACTCAAACCACTTAACGAGTATCAATTGGAGGG
CAAG-TCTGGTGCCAGCAGCCGCGGTAATTCCAGCTCCAATAGCGTATATTAAAG-TTGTTGCAGTTAAAAAGCTCGTAG
-TTGGATATGTGTCGATATCATCC-GTAGG--TGG-AATTAATGTGGCATTAGGTTGTCATGTT-AAGGATACCTAT-CA
TTTACTGTGAAAAAATCAGCGCGTT-C-A-AAGCAGGCTT-ATGCCATTGAATGTATTAGCATGGAATAATAAGATAGGA
CCCTGGTACTATTTTGTTGG-TTTGCGCACCAAGGTAATGATTAATAGGGACGGTCG-GGGGTATT-CGTATTCCATTGT
CAGAGGTGAAATTCTTGGATTTCTGGAAGACGCACTAC-TGCGAAAGCATTTACC-AA--GGATGTTTTCATTAATCAAG
AACGAAAGTTAGGGGATCGAAGATGATTAGATACCATCGTAGTCTTAACCATAAACTATGCCGACAAGGGATTGGTGGGG
-TTCCGTAA-TGTCTCCATCAGCACCTTATGAGAAATCA-CAAGTTTTTGGGTTCCGGGGGGAGT-ATGGTCGCAAGGCT
GAAACTTAAAGAAATTGACGGAAGGGCACCACCAGGAGTGGAGCC-TGCGGCTTAATTTGACTCAACACGGGGAAACCTA
CCAGGTCCAGACATAGTGA-GGATTGACAGATTGA-GAGCTC-TTTCTTGATTCTATGGGTGGTGGTGCATGGCCGTTCT
TAGTTGGTG-GAGTGATTTGTCTGGTTAATTCCGTTAACGA--ACGAGACAGCTGCCTGCTAAATAGTCC----TGTCAG
TGAT-TTTCA-CTATG-CAGG-ACTTCTTAGAGGGACGTGCATCTTTTT-AGATGCA-GGAAGATAGCGGCAATAACAGG
TCTGTGATGCCCTTAGATGTTCTGGGCCGCACGCGCGCTACACTGATGTACTC-AACA-A--GT-CCTCCCTTGGCTG-A
GAAGCCTAGGAAATCTTCTGAATGTTCATCGTGATAGGGATAGATTATTGCAATTATTAATCTTGAACGAGGAATTCCTA
GTAAACGCAGAT-CATCAGTCTGCATTGATTACGTCCCTGCCCTTTGTACACACCGCC-----------TACCGTGCTAA
AGCTTACCGTGTAGATCCAGTTCCAAATACAACT-GA-TCAATTCTTC-GCTTTTATCGCATACGA-ATGTGATTTATTT
GAAGAAGGTTCATTAGCTAATTTAACAGCTTCTATTATTGGTAACGTATTCGGTTTCAAAGCCGTTTCTGCATTACGTTT
AGAAGATATGCGTATTCCTCACTCATACTTAAAAACATTCCAAGGTCCTGCAACTGGGATTATTGTAGAACGTGAACGTT
TAAACAAATACGGTGCACCTTTATTAGGTGCAACAGTAAAACCAAAATTAGGTTTATCTGGTAAAAACTACGGTCGTGTA
GTTTATGAAGGTTTAAAAGGTGGTTTAGACTTCTTAAAAGATGATGAAAACATTAACTCTCAACCATTTATGCGTTGGAG
AGAACGTTTCTTATACTGTATGGAAGGTATTAACCGTGCTGCTGCTGCTACAGGTGAAGTTAAAGGTTCATACTTAAACA
TCACTGCTGGTACAATGGAAGAAGTTTACAAACGTGCTGAATACGGTAAAGCTGTTGGTTCAGTAATCGTAATGATCGAT
TTAGTTATGGGTTATACAGCAATTCAAAGTGCTGCTATTTGGGCTCGTGATAATGATTGTATTTTACATTTACACCGTGC
AGGTAACTCGACTTACGCTCGTCAAAAAAACCA-TGGTATTAATTTCCGTGTTATCTGTAAA-TGGATGCGTATGTCAGG
TGTAGATCATATC-CA-C-GCTGGTACAGTTGTAGGTAAATTAGAAGGTGATCCTTTAATGATTAAA
>Eolimna_minima Concatenation of 2 sequences
AAACTGCG-AATGGCTCATTATATCAGTTATAGTTTATTTGATAGTCCCTT-ACTACTTGG-A--TAACCGTAGTAATTC
TAGAGCTAATACATGCGTCAAT-ACCCTTCTGGGG-TA-----GTATTTATTAGA-TGGAAACCAACCCCTTC--GGGGT
GATGTGGTGATTCATAATAAGCTTGCGGATCGCACGGCTTTTTGCCGGCGATGGATCATTCAAG-TTTCTG-CCCTATCA
GCTTTGGAAGGTAGGGTATTGGCCTACCTTGGCTTTAACGGGTAACGGATAATTAGGGTTTGATTCCGGAGAGGGAGCCT
-GAGAGACGGCTACCACATCCAAGGAAGGCAGCAGGCGCGTAAATTACCCAATCCTGACACAGGGAGGTAGTGACAATAA
ATAACAATGCCGGGCC-TTTGTAGGTCTGGCAATTGGAATGAGAACAATTTAAACCCCTTATCGAGGATCCAATGGAGGG
CAAG-TCTGGTGCCAGCAGCCGCGGTAATTCCAGCTCCATTAGCGTATATTAACG-TTGTTGCAGTTAAAAAGCTCGTAG
-TTGGATTTGTGGTTTGTCCATCC-TTGGG--TGG-AATCTGTGTGGCATTAGGTTGTCGCGCA-GGGGATGCCCAT-CG
TTTACTGTGAAAAAATTAGAGTGTT-C-A-AAGCAGGCTT-ATGCCGTTGAATATATTAGCATGGAATAATGAGATAGGA
CCTTGGTACTATTTTGTTGG-TTTGCGCACCGAGGTAATGATTAATAGGGACAGTTG-GGGGTATT-CGTATTCCATTGT
CAGAGGTGAAATTCTTGGATTTCTGGAAGACGAACTAC-TGCGAAAGCATTTACC-AA--GGATGTTTTCATTAATCAAG
AACGAAAGTTAGGGGATCGAAGATGATTAGATACCATCGTAGTCTTAACCATAAACTATGCCGGTTAGGGATTGGCAGGG
-CTTCGTTA-TGTCTCTGTCAGCACCTTATGAGAAATCATTAAACTTTTGGGTTCCGGGGGGAGT-ATGGTCGCAAGGCT
GAAACTTAAAGAAATTGACGGAAGGGCACCACCAGGAGTGGAGCC-TGCGGCTTAATTTGACTCAACACGGGAAAACTTA
CCAGGTCCAGACATAGTGA-GGATTGACAGATTGA-GAGCTC-TTTCTTGATTCTATGGGTGGTGGTGCATGGCCGTTCT
TAGTTGGTG-GAGTGATTTGTCTGGTTAATTCCGTTAACGA--ACGAGACCCCTGCCTGCTAAATAGTCC----AGTTAG
TGAT-TTTCA-CTGGC-CCGG-GCTTCTTAGAGGGACGTGCATTCTATT-AGATGCA-GGAAGATAGGGGCAATAACAGG
TCTGTGATGCCCTTAGATGTTCTGGGCCGCACGCGCGCTACACTGATGCATTC-AACG-A--GT-TTTTCCTTGGCCG-A
GAGGCCTGGGCAATCTTTTGAACGTGCATCGTGATAGGGATAGATTATTGCAATTATTAATCTTGAACGAGGAATTCCTA
GTAAACGCAGTT-CATCAAACTGCATTGATTACGTCCCTGCCCTTTGTACACACCGCCCGTCGCACCTA-----------
--------------------------ATACTACA-GA-CCAATACTTC-GCTTTCGTAGCATACGA-ATGTGATTTATTC
GAAGAAGGTTCTTTAGCAAACTTAACAGCGTCTATCATTGGTAACGTATTCGGTTTCAAAGCAATCTCTGCTTTACGTTT
AGAAGATATGCGTATTCCTCACTCTTACTTAAAAACATTCCAAGGTCCAGCCACTGGTATTGTTGTAGAGCGTGAGCGTT
TAAACAAATACGGTACTCCATTATTAGGTGCTACAGTAAAACCAAAATTAGGTTTATCTGGTAAAAACTATGGTCGTGTA
GTATACGAAGGTTTAAAAGGTGGGTTAGACTTCTTAAAAGATGATGAGAACATTAACTCTCAACCATTCATGCGTTGGAG
AGAGCGTTTCTTATACTGTATGGAAGGTATTAACCGTGCTTCTGCAGCTACAGGTGAAAGTAAAGGTTCTTACTTAAACA
TCACTGCTGGTACTATGGAAGAAGTTTACGCACGTGCTGAATACGGTAAAGCAGTTGGTTCTGTAATTGTGATGATCGAT
TTAGTTATGGGTTACACAGCAATTCAATCTGCTGCGATTTGGTCTCGTAACAACGACATGATTTTACATTTACACCGTGC
AGGTAACTCTACTTACGCTCGTCAAAAAAATCA-TGGGATTAACTTCCGTGTAATTTGTAAA-TGGATGCGTATGTCAGG
TGTAGACCATATC-CA-C-GCCTGTA-----------------------------------------
>Epithemia_turgida Concatenation of 2 sequences
AAACTGCG-AATGGCTCATTATATCAGTTATAGTTTATTTGATAGTCCCTT-ACTACTTGG-A--TAACCGTAGTAATTC
TAGAGCTAATACATGCGTCAAC-ACCTTTTTGGTG--------GTATTTATTAGA-TGGAAACCAACCCCTTC--GGGGT
GATGTGGTGATTCATAATAAGTTTGCAGATCGCACGGCT---CGCCGGCGACGGATCATTCAAG-TTTCTG-CCCTATCA
GCTTTGGACGGTAAGGTCTTGGCTTACCGTGGCTTTAACGGGTAACGGGGAATTAGGGTTCGATTCCGGAGAGGGAGCCT
-GAGAGACGGCTACCACATCCAAGGAAGGCAGCAGGCGCGTAAATTACCCAATCTTGAAACAAGGAGGTAGTGACAATAA
ATAACAATGCCGGGCC-TTTTTAGGTCTGGCAATTGGAATGAGAACAATTTAAATCCCTTATCAAGGATCAATTGGAGGG
CAAG-TCTGGTGCCAGCAGCCGCGGTAATTCCAGCTCCAATAGCGTATATTAAAG-TTGTTGCAGTTAAAAAGCTCGTAG
-TTGGATTTGTGCTCTGCGCATCC-TTGGG--TGG-AACCTGTGTGGCATTAAGTTGTCGTGTA-GGGGATGCTCAT-CG
TTTACTGTGAAAAAATTAGAGTGTT-C-A-AAGCAGGCTT-AGGCCATTGAATATATTAGCATGGAATAATGAGATAGGA
CCTTGGTACTATTTTGTTGG-TTTGCGCACCGAGGTAATGATTAACAGGGACAGTTG-GGGGTATT-CGTATTCCATTGT
CAGAGGTGAAATTCTTGGATTTCTGGAAGACGAACTAC-TGCGAAAGCATTTACC-AA--GGATGTTTTCATTAATCAAG
AACGAAAGTTAGGGGATCGAAGATGATTAGATACCATCGTAGTCTTAACCATAAACTATGCCAACAAGGGATTGGCGGGG
-TCTCGTTA-CGTCTCCGTCAGCACCTTATGAGAAATCA-CAAGTTTTTGGGTTCCGGGGGGAGT-ATGGTCGCAAGGCT
GAAACTTAAAGAAATTGACGGAAGGGCACCACCAGGAGTGGAGCC-TGCGGCTTAATTTGACTCAACACGGGAAAACTTA
CCAGGTCCAGACATGGTGA-GGATTGACAGATTGA-GAGCTC-TTTCTTGATTCTATGGGTGGTGGTGCATGGCCGTTCT
TAGTTGGTG-GAGTGATTTGTCTGGTTAATTCCGTTAACGA--ACGAGACCCCTGCCTGCTAAATAGTCT----AACGAG
TGAT-CTTCA-CTGGT-TGGG-ACTTCTTAGAGGGACGTGCATTCGACT-AGTTGCA-GGAAGATAGGGGCAATAACAGG
TCTGTGATGCCCTTAGATGTTCTGGGCCGCACGCGCGCTACACTGATGCATTC-AACG-A--GT---TTCCTTGACCG-A
GAGGTCTGGGCAATCTTTTGAACGTGCATCGTGATAGGGATAGATTATTGCAATTATTAATCTTGAACGAGGAATTCCTA
GTAAACGCAGAT-CATCAATCTGCATTGATTACGTCCCTGCCCTTTGTACACACCGCCCGTCGCACCTATACCGTGCTAA
AGCTTATCGTGTAGACCCAGTTCCAAATACAACT-GA-TCAATACTTT-GCATTTATTGCTTATGA-ATGTGACTTATTT
GAAGAAGGTTCTTTAGCTAACTTAACAGCGTCTATCATTGGTAACGTATTCGGTTTCAAAGCCGTATCTGCTTTACGTTT
AGAAGATATGCGTATTCCTCATTCTTACTTAAAAACATTCCAAGGCCCAGCCACAGGTGTTATTGTAGAGCGTGAGCGTT
TAAATAAGTACGGTACTCCATTATTAGGTGCAACAGTAAAACCTAAATTAGGTTTATCAGGCAAAAACTATGGTCGTGTA
GTATATGAAGGTTTAAAAGGTGGTTTAGACTTTTTAAAAGATGATGAAAACATTAACTCACAACCATTTATGCGTTGGAG
AGAGCGTTTCTTAAACTGTATGGAAGGTATTAACCGTGCATCTTCAGCAACTGGTGAAGTAAAAGGTTCTTACTTAAACG
TTACTGCTGGTACAATGGAAGAAGTTTATAAACGTGCGGAATACGCTAAAGCAGTAGGTTCTATCGTTATTATGATCGAT
TTAGTTATGGGTTATACAGCAATTCAATCAATTGCTCTTTGGTCTCGTGATAACGATATGCTTTTACATTTACACCGTGC
AGGTAACTCTACATATGCACGTCAAAAAAACCA-TGGTATTAACTTCCGTGTAATTTGTAAA-TGGATGCGTATGTCAGG
TGTAGATCATATC-CA-T-GCTGGTACTGTTGTAGGTAAATTAGAAGGTGATCCTTTAATGATTAGA
>Eunotia_formica Concatenation of 2 sequences
AAACTGCG-AATGGCTCATTATATCAGTTATAGTTTATTTGATAGTCCCTT-ACTACTTGG-A--TAACCGTAGTAATTC
TAGAGCTAATACATGCGTCAAT-ACCCGTCAAGGG-TA-----GTATTTATTAGA-TGGAAACCAACCCCTTC--GGGGT
GATGTGGTGATTCATAATAAGTTTACGAATCGCACGGCGT--TGCCGGCGATGGATCATTCAAG-TTTCTG-CCCTATCA
GCTTTGGATGGTAGGGTATTGGCCTACCATGGCTTTAACGGGTAACGGGAAATTAGGGTTTGATTCCGGAGAGGGAGCCT
-GAGAGACGGCTACCACATCCAAGGAAGGCAGCAGGCGCGTAAATTACCCAATCCTGACACAGGGAGGTAGTGACAATAA
ATAACAATGCCGGGCCTTTTCTAGGTCTGGCAATTGGAATGAGAACAATTTAAACCCCTTATCGAGTATCAATTGGAGGG
CAAG-TCTGGTGCCAGCAGCCGCGGTAATTCCAGCTCCAATAGCGTATATTAAAG-TTGTTGCAGTTAAAAAGCTCGTAG
-TTGGATTTGTGGCAGGCCCATCC-TTGGG--TGG-AACCTGTGTGGCATTAGGTTGTCGTGCA-GGGGATGCCCAT-CG
TTTACTGTGAAAAAATTAGAGTGTT-C-A-AAGCAGGCTT-ATGCCGTTGAATATATTAGCATGGAATAATGAGATAGGA
CCTTGGTACTATTTTGTTGG-TTTGCGCACCAAGGTAATGATTAATAGGGACAGTTG-GGGGTATT-CGTATTCCATTGT
CAGAGGTGAAATTCTTGGATTTTTGGAAGACGAACTAC-TGCGAAAGCATTTACC-AA--GGATGTTTTCATTAATCAAG
AACGAAAGTTAGGGGATCGAAGATGATTAGATACCATCGTAGTCTTAACCATAAACTATGCCGACAAGGGATTGGCGGGG
-TTTCTTTT-TGTCTCCGTCAGCACCTTATGAGAAATCA-CAAGTCTTTGGGTTCCGGGGGGAGT-ATGGTCGCAAGGCT
GAAACTTAAAGAAATTGACGGAAGGGCACCACCAGGAGTGGAGCC-TGCGGCTTAATTTGACTCAACACGGGAAAACTTA
CCAGGTCCAGACATAGTGA-GGATTGACAGATTGA-GAGCTC-TTTCTTGATTCTATGGGTGGTGGTGCATGGCCGTTCT
TAGTTGGTG-GAGTGATTTGTCTGGTTAATTCCGTTAACGA--ACGAGACCCCTGCCTGCTAAATAGTTG----GGCGAG
TGATTAGTCA-CTGGC-TGCA-GCTTCTTAGAGGGACGTGCATTCTATT-AGATGCA-GGAAGATAGGGGCAATAACAGG
TCTGTGATGCCCTTAGATGTCCTGGGCCGCACGCGCGCTACACTGATGCATCC-AACG-A--GTAATTTCCTTGGCCG-A
GAGGCCTGGGCAATCTT-TGAACGTGCATCGTGATAGGGATAGATTATTGCAATTATTAATCTTCAACGAGGAATTCCTA
GTAAACGCAGAT-CATCAATCTGCATTGATTACGTCCCTGCCCTTTGTACACACCGCCCGTCGCACCTA-----------
------------------------TAATACAACA--AATCAATATTTT-GCTTTCATCGCATATGA-AGGTGACTTATTC
GAAGAAGGTTCTTTAGCTAACTTAACAGCATCTATTATTGGTAACGTTTTCGGATTTAAAGCAGTATCTGCTTTACGTTT
AGAAGATATGCGTATTCCTCACTCATACTTAAAAACATTCCAAGGTCCAGCTACAGGTATCATTGTAGAACGTGAACGTT
TAAACAAATATGGGGTTCCATTATTAGGTGCAACAGTAAAACCAAAATTAGGTCTTTCTGGTAAAAACTACGGCCGTGTA
GTATATGAAGGTTTAAAAGGTGGTTTAGACTTCTTAAAAGATGACGAAAACATTAACTCTCAACCTTTTATGCGTTGGAG
AGAACGTTTTTTATACTGTATCGAAGGTATTAACCGTGCCGCTTGTTCTACAGGTGAAGTTAAAGGTTCGTACTTAAACG
TTACTGCAGCTACTCAAGAAGAAGTTTACAAACGTGCTGCCTTTGCTAAAGAACTTGGTTCTGTTATTATTATGATCGAC
TTAGTAATGGGTTACACATCAATCCAAACAACTGCTATTTGGGCACGTGAAAACGATATGATTTTACATTTACACCGTGC
AGGTAACTCTACATATGCTCGTCAAAAAAATCA-TGGTATTAACTTCCGTGTTATTTGTAAA-TGGATGCGTATGTCTGG
TGTAGACCATATC-CA--CGCTGGTA-----------------------------------------
>Eunotia_implicata Concatenation of 2 sequences
AAACTGCG-AATGGCTCATTATATCAGTTATAGTTTATTTGATAGTCCCTT-ACTACTTGG-A--TAACCGTAGTAATTC
TAGAGCTAATACATGCGTCAAT-ACCCATCTCGGG-TA-----GTATTTATTAGA-TGGAAACCAACTCCTTC--GGGGT
GATGTGGTGATTCATAATAAGCTTGCGGATCGCACGGTTT--TGCCGGCGATGGATCATTCAAG-TTTCTG-CCCTATCA
GCTTTGGATGGTAGGGTATTGGCCTACCATGGCTTTAACGGGTAACGGGAAATTAGGGTTTGATTCCGGAGAGGGAGCCT
-GAGAGACGGCTACCACATCCAAGGAAGGCAGCAGGCGCGTAAATTACCCAATCCTGACACAGGGAGGTAGTGACAATAA
ATAACAATGCCGGGCC-TTTGTAGGTCTGGCAATTGGAATGAGAACAATTTAAACCCCTTATCGAGGATCCA-TGGAGGG
CAAG-TCTGGTGCCAGCAGCCGCGGTAATTCCAGCTCCAATAGCGTATATTAAAG-TTGTTGCAGTTAAAAAGCTCGTAG
-TTGGATTTGTGGCAGGTCCATCC-CTGGG--TGG-AACCTGTGTGGCATTAAGTTGTCGTGCA-GGGGATGCCCAT-CT
TTTACTGTGAAAAAATTAGAGTGTT-C-A-AAGCAGGCTT-ATGCCGTTGAATATATTAGCATGGAATAATGAGATAGGA
CCTTGGTACTATTTTGTTGG-TTTGCGCACCAAGGTAATGATTAATAGGGACAGTTG-GGGGTATT-CGTATTCCATTGT
CAGAGGTGAAATTCTTGGATTTCTGGAAGACGAACTAC-TGCGAAAGCATTTACC-AA--GGATGTTTTCATTAATCAAG
AACGAAAGTTAGGGGATCGAAGATGATTAGATACCATCGTAGTCTTAACCATAAACTATGCCGACAAGGGATTGGCGGGG
-TTTCATT--TGTCCCCGTCAGCACCTTATGAGAAATCA-CAAGTCTTTGGGTTCCGGGGGGAGT-ATGGTCGCAAGGCT
GAAACTTAAAGAAATTGACGGAAGGGCACCACCAGGAGTGGAGCC-TGCGGCTTAATTTGACTCAACACGGGAAAACTTA
CCAGGTCCAGACATAGTGA-GGA-TGACAGATTGA-GAGCTC-TTTCTTGATTCTATGGGTGGTGGTGCATGGCCGTTCT
TAGTTGGTG-GAGTGATTTGTCTGGTT-ATTCCGTTAACGA--ACGAGACCCCTGCCTGCTAAATAGCTG----GGCTAG
TGATTAGTCA-CTGGC-TGCT-GCTTCTTAGAGGGACGTGCATTCTATC-AGATGCA-GGAAGATAGGGGCAATAACAGG
TCTGTGATGCCCTTAGATGTCCTGGGCCGCACGCGCGCTACACTGATGCATTC-AACG-A--GT-CTCACCTTGGCCG-A
GAGGCCTGGGCAATCTTGTAAACGTGCATCGTGATAGGGATAGATTATTGCAATTATTAATCTTCAACGAGGAATTCCTA
GTAAACGCAGAT-CATCAATCTGCATTGATTACGTCCCTGCCCTTTGTACACACCGCCCGTCGCACCTA-----------
-------------------------TATACAACA-GA-TC-ATATTTT-TCTTTCATCGCGTATGA-AGGTGATTTATTT
GAAGAAGGTTCTTTAGCTAACTTAACAGCATCTATTATTGGTAACGTTTTTGGATTTAAAGCAGTATCTGCTTTACGTTT
AGAAGATATGCGTATTCCTCATTCATATTTAAAAACATTCCAAGGTCCTGCAACAGGTATTATTGTAGAACGTGAACGTT
TAAACAAATATGGTGTTCCATTATTAGGTGCAACAGTAAAACCTAAATTAGGTCTTTCTGGTAAAAACTATGGCCGTGTT
GTATATGAAGGTTTAAAAGGTGGTTTAGACTTCTTAAAAGATGATGAAAACATTAACTCACAACCATTTATGCGTTGGAG
AGAACGTTTCTTATACTGTATAGAAGGTATTAACCGTGCTGCTGCTGCTACAGGTGAAGTTAAAGGTTCATACTTAAACG
TTACTGCAGCTACTCAAGACGAAATCTTCAAACGTGCTGAGTTTGCTAAAGAAATCGGCTCTGTAATTGTTATGATTGAT
TTAGTATTAGGTTACACAGCAATTCAAACAACGGCAATTTGGGCACGTGAAAACGACATGATTTTACATTTACACCGTGC
AGGTAACTCTACATATGCTCGTCAAAAAAATCA-TGGGATTAACTTCCGTGTTATTTGTAAA-TGGATGCGTATGTCTGG
TGTAGATCATA-T-CA--CGCTGG-------------------------------------------
>Eunotia_sp._AT-73Gel02 Concatenation of 2 sequences
AAACTGCG-AATGGCTCATTATATCAGTTATAGTTTATTTGATAGTCCCTT-ACTACTTGG-A--TAACCGTAGTAATTC
TAGAGCTAATACATGCGTCAAT-ACCCGTCTAGGG-TA-----GTATTTATTAGA-TGGAAACCAACCCCTTC--GGGGT
GATGTGGTGATTCATAATAAGCTTGCGAATCGCACGGCTT--TGCCGGCGATGGATCATTCAAG-TTTCTG-CCCTATCA
GCTTTGGATGGTAGGGTATTGGCCTACCATGGCTTTAACGGGTAACGGGAAATTAGGGTTTGATTCCGGAGAGGGAGCCT
-GAGAGACGGCTACCACATCCAAGGAAGGCAGCAGGCGCGTAAATTACCCAATCCTGACACAGGGAGGTAGTGACAATAA
ATAACAATGCCGGGCC-TTTCTAGGTCTGGCAATTGGAATGAGAACAATTTAAACCCCTTATCGAGGATCAATTGGAGGG
CAAG-TCTGGTGCCAGCAGCCGCGGTAATTCCAGCTCCAATAGCGTATATTAAAG-TTGTTGCAGTTAAAAAGCTCGTAG
-TTGGATTTGTGGCAGGTCCATCC-TTGGG--TGG-ARCCTGTGTGGCATTAGGTTGTCGTGCA-GGGGATGCCCAT-CT
TTTACTGTGAAAAAATTAGAGTGTT-C-A-AAGCAGGCTT-ATGCCGTTGAATATATTAGCATGGAATAATGAGATAGGA
CCTTGGTACTATTTTGTTGG-TTTGCGCACCAAGGTAATGATTAATAGGGACAGTTG-GGGGTATT-CGTATTCCATTGT
CAGAGGTGAAATTCTTGGATTTCTGGAAGACGAACTAC-TGCGAAAGCATTTACC-AA--GGATGTTTTCATTAATCAAG
AACGAAAGTTAGGGGATCGAAGATGATTAGATACCATCGTAGTCTTAACCATAAACTATGCCGACAAGGGATTGGCGGGG
-TTTCATTT-TGTCCCCGTCAGCACCTTATGAGAAATCA-CAAGTCTTTGGGTTCCGGGGGGAGT-ATGGTCGCAAGGCT
GAAACTTAAAGAAATTGACGGAAGGGCACCACCAGGAGTGGAGCC-TGCGGCTTAATTTGACTCAACACGGGAAAACTTA
CCAGGTCCAGACATAGTGA-GGATTGACAGATTGA-GAGCTC-TTTCTTGATTCTATGGGTGGTGGTGCATGGCCGTTCT
TAGTTGGTG-GAGTGATTTGTCTGGTTAATTCCGTTAACGA--ACGAGACCCCTGCCTGCTAAATAGTTG----GGCGAG
TGATTAGTCA-CTGGC-TGCA-GCTTCTTAGAGGGACGTGCATTCTATT-AGATGCA-GGAGGATAGGGGCAATAACAGG
TCTGTGATGCCCTTAGATGTCCTGGGCCGCACGCGCGCTACACTGATGCATTC-AACG-A--GT-TTTACCTTGGCCG-A
GAGGCCTGGGCAATCTT-TGAACGTGCATCGTGATAGGGATAGATTATTGCAATTATTAATCTTCAACGAGGAATTCCTA
GTAAACGCAGAT-CATCAATCTGCATTGATTACGTCCCTGCCCTTTGTACACACCGCCCGTCGCACCTA-----------
--------------------------------------------------CTTTCATTGCCTATGA-AGGTGATTTATTC
GAAGAAGGTTCTTTAGCTAACTTAACAGCATCTATTATTGGTAACGTTTTTGGATTTAAAGCAGTATCTGCTTTACGTTT
AGAAGATATGCGTATTCCTCACTCATACTTAAAAACATTCCAAGGTCCTGCTACAGGTATTATTGTAGAACGTGAACGTT
TAAATAAATATGGTGTTCCATTATTAGGCGCAACAGTAAAACCAAAATTAGGTCTTTCTGGTAAAAATTATGGTCGTGTA
GTATATGAAGGTTTAAAAGGTGGTTTAGACTTTTTAAAAGATGACGAAAATATTAATTCTCAACCATTTATGCGTTGGAG
AGAACGTTATTTATACTGTATAGAAGGAATTAATCGTGCTGCCGCTGCAACAGGTGAAGTTAAAGGTTCATATTTAAACG
TTACTGCAGCTACTCAAGAAGAAGTTTACAAACGTGCACAGTTTGCTAAAGAGCTTGGTTCTGTAATTATTATGATTGAC
TTAGTAATGGGTTACACTTCAATTCAAACAACTGCTATTTGGGCACGTGAAAATGATATGATTTTACACTTACACCGTGC
AGGTAACTCTACATATGCTCGTCAAAAAAATCA-TGGTATTAACTTCCGTGTTATTTGTAAA-TGGATGCGTATGTCTGG
TGCAGATC-----------------------------------------------------------
>Geissleria_decussis Concatenation of 2 sequences
AAACTGCG-AATGGCTCATTATATCAGTTATAGTTTATTTGATAGTCCCTT-ACTACTTGG-A--TAACCGTAGTAATTC
TAGAGCTAATACATGCGTCAAT-ACCTTTC-GGGG-TA-----GTATTTATTAGA-TTGAAACCAACCCCTTC--GGGGT
GATGTGGTGATTCATAATAAGCTTGCAGATCGCACGGTT---CGCCGGCGATGGATCATTCAAG-TTTCTG-CCCTATCA
GCTTTGGATGGTAGGGTATTGGCCTACCATGGCTTTAACGGGTAACGGAGGATTAGGGTTTGATTCCGGAGAGGGAGCCT
-GAGAGACGGCTACCACATCCAAGGAAGGCAGCAGGCGCGTAAATTACCCAATCCTGACACAGGGAGGTAGTGACAATAA
ATAACAATGCCGGGCA--TTCAATGTCTGGCACTTGGAATGAGAACAACTCAAACCACTTATCGAGGATCAATTGGAGGG
CAAG-TCTGGTGCCAGCAGCCGCGGTAATTCCAGCTCCAATAGCGTATATTAAAG-TTGTTGCAGTTAAAAAGCTCGTAG
-TTGGATTTGTGGCGGTCCCATCC-TTGGG--TGG-AACTTGTGCGGCATTAGCTTGTCGTGCA-AGGGATGCTCAT-CA
TTTACTGTGAAAAAATCAGCGCGTT-C-A-AAGCAGGCTT-ATGCCATTGAATGTATTAGCATGGAATAATAAGATAGGA
CCTTGGTACTATTTTGTTGG-TTTGCGCACCGAGGTAATGATTAATAGGGACAGTTG-GGGGTATT-CGTATTCCATTGT
CAGAGGTGAAATTCTTGGATTTCTGGAAGACGAACTAC-TGCGAAAGCATTTACC-AA--GGATGTTTTCATTAATCAAG
AACGAAAGTTAGGGGATCGAAGATGATTAGATACCATCGTAGTCTTAACCATAAACTATGCCGACAAGGGATTGGTGGGG
-TTTCGTAA-TGTCTCCATCAGCACCTTATGAGAAATCA-CAAGTTTTTGGGTTCCGGGGGGAGT-ATGGTCGCAAGGCT
GAAACTTAAAGAAATTGACGGAAGGGCACCACCAGGAGTGGAGCC-TGCGGCTTAATTTGACTCAACACGGGAAAACTTA
CCAGGTCCAGACATAGTGA-GGATTGACAGATTGA-GAGCTC-TTTCTTGATTCTATGGGTGGTGGTGCATGGCCGTTCT
TAGTTGGTG-GAGTGATTTGTCTGGTTAATTCCGTTAACGA--ACGAGACCGCTGCCTGCTAAATAGTCC----AGTGAG
TGAT-TTTCA-CTGAC-CAGG-GCTTCTTAGAGGGACGTGCATTTTATT-AGATGCA-GGAAGATAGCGGCAATAACAGG
TCTGTGATGCCCTTAGATGTTCTGGGCCGCACGCGCGCTACACTGATGTATTC-AACG-A--GT-GTTTCCTTGGCTG-A
AAAGCCTGGGCAATCTTTTGAACGTGCATCGTGATAGGGATAGATTATTGCAATTATTAATCTTGAACGAGGAATTCCTA
GTAAACGCAGAT-CATCAGTCTGCATTGATTACGTCCCTGCCCTTTGTACACACCGCCCGTCGCACCTATACCGTGCTAA
AGCTTACCGTGTAGATCCAGTTCCAAATACAACA-GA-TCAATTCTTC-GCTTTTATCGCATATGA-ATGTGATTTATTC
GAAGAAGGTTCGTTATCGAACTTAACAGCATCTATCATTGGTAACGTATTCGGTTTCAAGGCTGTTTCTGCATTACGTTT
AGAAGATATGCGTATTCCTCACTCATACTTAAAAACATTCCAAGGTCCTGCTACTGGTATCATTGTAGAACGTGAACGTT
TAAACAAATACGGTGCTCCATTATTAGGTGCAACAGTAAAACCAAAATTAGGTTTATCTGGTAAAAACTATGGCCGTGTA
GTTTACGAAGGTTTAAAAGGTGGTTTAGACTTCTTAAAAGATGACGAAAACATTAACTCTCAACCATTTATGCGTTGGAG
AGAGCGTTTCTTATACTGTATGGAAGGTATTAACCGTGCTGCCGCAGCTACAGGTGAAGTTAAAGGTTCATACTTAAACA
TCACTGCTGGTACAATGGAAGAAGTTTACAAACGTGCTGAATATGCTAAAGCTGTTGGTTCTGTTGTTGTAATGATCGAC
TTAGTTATGGGTTACACAGCAATTCAAAGTGCTGCTATTTGGGCTCGTGATAACGATATGTTATTACACTTACACCGTGC
GGGTAACTCAACTTACGCTCGTCAAAAAAATCA-TGGTATTAACTTCCGTGTTATCTGTAAA-TGGATGCGTATGTCTGG
TGTAGACCATATC-CA-C-GCTGGTACAGTTGTTGGTAAATTAGAAGGTGATCCTTTAATGATTAAA
>Gomphoneis_minuta_CH053 Concatenation of 2 sequences
AAACTGCG-AATGGCTCATTATATCAGTTATAGTTTATTTGATAATCCCTT-ACTACTTGG-A--TAACCGTAGTAATTC
TAGAGCTAATACATGCAATAAT-ACCCTTCTCGGG-TA-----GTATTTATTAGA-TTTAAACCAACCCCTTT--GGGGT
GATGTGGTGATTCATAATAATTTTGCGAATCGCATGACCT--AGTCGGCGATGGATCATTCAAG-TTTCTG-CCCTATCA
GCTTTGGATGGTAGGGTATTGGCCTACCATGGCTTTAACGGGTAACGGAGGATTAGGGTTTGATTCCGGAGAGGGAGCCT
-GAGAGACGGCTACCACATCCAAGGAAGGCAGCAGGCGCGTAAATTACCCAATCCTGATACAGGGAGGTAGTGACAATAA
ATAACAATGCCGGGCC--TTTCAGGTCTGGCACTTGGAATGAGAACAACTCAAACCACTTATCGAGGATCAATTGGAGGG
CAAG-TCTGGTGCCAGCAGCCGCGGTAATTCCAGCTCCAATAGCGTATATTAAAG-TTGTTGCAGTTAAAAAGCTCGTAG
-TTGGATTTGTGATGATGTCATCT-TTGGG--AGG-ATTTTGTGTGGCATTAGCTTGTTGCATA-GGGGATACTCAA-CG
TTTACTGTGAAAAAATCAGCGCGTT-C-A-AAGCAAGCTT-ATGCTG-TGAATGTATTAGCATGGAATAATAAGATAGGA
CCTTGGTACTATTTTGTTGG-TTTGTGCACCGAGGTAATGATTAATAGGGATAGTTG-GGGGTATT-CGTATTCCATTGT
CAGAGGTGAAATTCTTGGATTTTTGGAAGACCAACTAC-TGCGAAAGCATTTACC-AA--GGATGTTTTCATTAATCAAG
AACGAAAGTTAGGGGATCGAAGATGATTAGATACCATCGTAGTCTTAACCATAAACTATGCCGACAAGGGATTGGTAGAG
-TTTCGTAA-TGTCTCTATCAGCACCTTAGGAGAAATCA-TAAGTCTTTGGGTTCCGGGGGGAGT-ATGGTCGCAAGGCT
GAAACTTAAAGAAATTGACGGAAGGGCACCACCAGGAGTGGAGCC-TGCGGCTTAATTTGACTCAACACGGGGAAACTTA
CCAGGTCCAGACATAGTGA-GGATTGACAGATTGA-GAGCTC-TTTCTTGATTCTATGGGTGGTGGTGCATGGCCGTTCT
TAGTTGGTG-GAGTGATTTGTCTGGTTAATTCCGTTAACGA--ACGAGACCGCTGCCTGCTAAATAGCTC----GGCTAG
TGAT-TTTCA-CTGGC-TTGA-GCTTCTTAGAGGGACGTGCATAATTTT-AAATGCA-GGAAGATAGCGGCAATAACAGG
TCTGTGATGCCCTTAGATGTTCTGGGCCGCACGCGCGCTACACTGATGTGTTC-AACG-A--GT-TTTTCCTTGGCTG-A
GAAGCCTGGGCAATCTTTTGAACTCACATCGTGATAGGGATAGATTATTGCAATTATTGATCTTGAACGAGGAATTCCTA
GTAGACGCAAAT-CATCAATTTGCGTCGATTACGTCCCTGCCCTTTGTACACACCGCCCGTCGCACCTATACCGTGCAAA
AGCGTACCGTGTAGATCCAGTTCCGAATACAACA-GA-TCAATACTTT-GCTTTCATTGCATACGA-ATGTGATTTATTC
GAAGAAGGTTCATTATCTAACTTAACAGCTTCTATTATTGGTAACGTATTCGGTTTCAAAGCCGTTTCTGCATTACGTTT
AGAAGATATGCGTATTCCTCACTCTTACTTAAAAACATTCCAAGGTCCTGCGACTGGTATCATTGTAGAACGTGAGCGTT
TAAACAAATACGGTGCTCCGTTATTAGGTGCTACAGTAAAACCAAAATTAGGTTTATCTGGTAAAAACTACGGTCGTGTA
GTTTACGAAGGTTTAAAAGGTGGTTTAGACTTCTTAAAAGATGACGAAAACATTAACTCTCAACCATTCATGCGTTGGAG
AGAGCGTTTCTTAAACTGTATGGAAGGTATTAACCGTGCTGCTTCAGCTACAGGTGAAGTAAAAGGTTCTTACTTAAACA
TCACTGCAGCAACAATGGAAGAAGTGTACAAACGTGCTGAGTACGCTAAAGCTGTTGGTTCTATCGTTGTAATGATCGAT
TTAGTTATGGGTTACACAGCAATTCAAAGTTCAGCTATCTGGGCTCGTGAAAACGATATGCTTTTACATTTACACCGTGC
CGGTAACTCAACTTACGCGCGTCAAAAAAATCA-TGGTATTAACTTCCGTGTTATTTGTAAA-TGGATGCGTATGTCTGG
TGTAGATCATATC-CA-C-GCTGGTACAGTTGTTGGTAAATTAGAAGGTGATCCGTTAATGATTAAA
>Gomphonema_acuminatum Concatenation of 2 sequences
AAACTGCG-AATGGCTCATTATATCAGTTATAGTTTATTTGATAGTCCCTT-ACTACTTGG-A--TAACCGTAGTAATTC
TAGAGCTAATACATGCATCAAT-ACCCTTCTCGGG-TA-----GTATTTATTAGA-TTGAAACCAACCCCTTC--GGGGT
GATGTGGTGATTCATAATAAGTTTGCGAATCGCATGACCT--AGTCGGCGATGGATCATTCAAG-TTTCTG-CCCTATCA
GCTTTGGATGGTAGGGTATTGGCCTACCATGGCTTTAACGGGTAACGGAGGATTAGGGTTTGATTCCGGAGAGGGAGCCT
-GAGAGACGGCTACCACATCCAAGGAAGGCAGCAGGCGCGTAAATTACCCAATCCTGACACAGGGAGGTAGTGACAATAA
ATAACAATGCCGGGCC--TTTCAGGTCTGGCACTTGGAATGAGAACAACTCAAACCACTTATCGAGGATCAATTGGAGGG
CAAG-TCTGGTGCCAGCAGCCGCGGTAATTCCAGCTCCAATAGCGTATATTAAAG-TTGTTGCAGTTAAAAAGCTCGTAG
-TTGGATTTGTGGCTGTGCCATCT-TTGGG--AGG-AATTCGTGTGGCATTAGCTTGTTGCATG-GGGGATACTCAA-CG
TTTACTGTGAAAAAATCAGCGCGTT-C-A-AAGCAAGCTT-ATGCTG-TGAATGTATTAGCATGGAATAATAAGATAGGA
CCTTGGTACTATTTTGTTGG-TTTGTGCACCGAGGTAATGATTAATAGGGACAGTTG-GGGGTATT-CGTATTCCATTGT
CAGAGGTGAAATTCTTGGATTTTTGGAAGACGAACTAC-TGCGAAAGCATTTACC-AA--GGATGTTTTCATTAATCAAG
AACGAAAGTTAGGGGATCGAAGATGATTAGATACCATCGTAGTCTTAACCATAAACTATGCCGACAAGGGATTGGTAGAG
-TTTCGTAA-TGTCTCTATCAGCACCTTAGGAGAAATCA-TAAGTCTTTGGGTTCCGGGGGGAGT-ATGGTCGCAAGGCT
GAAACTTAAAGAAATTGACGGAAGGGCACCACCAGGAGTGGAGCC-TGCGGCTTAATTTGACTCAACACGGGGAAACTTA
CCAGGTCCAGACATAGTGA-GGATTGACAGATTGA-GAGCTC-TTTCTTGATTCTATGGGTGGTGGTGCATGGCCGTTCT
TAGTTGGTG-GAGTGATTTGTCTGGTTAATTCCGTTAACGA--ACGAGACCGCTGCCTGCTAAATAGCTC----GGTTAG
TGAT-TTTCA-CTGGC-TTGA-GCTTCTTAGAGGGACGTGCATAATTTT-AAATGCA-GGAAGATAGCGGCAATAACAGG
TCTGTGATGCCCTTAGATGTTCTGGGCCGCACGCGCGCTACACTGATGTGTTC-AACG-A--GT-TTTTCCTTGGCTG-A
GAAGCCTGGGCAATCTTTTGAACTCGCATCGTGATAGGGATAGATTATTGCAATTATTGATCTTGAACGAGGAATTCCTA
GTAGACGCAAAT-CATCAATTTGCGTCGATTACGTCCCTGCCCTTTGTACACACCGCCCGTCGCACCTA-----------
------------------------AAATACAACA-GA-TC-ATACTTT-GCTTTCATTGCATACGA-ATGTGATTTATTT
GAAGAAGGTTCATTATCTAACTTAACAGCTTCTATCATTGGTAACGTATTCGGTTTTAAAGCTGTTTCTGCATTACGTTT
AGAAGATATGCGTATTCCTCACTCATACTTAAAAACATTCCAGGGTCCTGCGACTGGTATTATTGTAGAACGTGAACGTT
TAAACAAATACGGTGCTCCATTATTAGGTGCTACAGTAAAACCAAAATTAGGTTTATCTGGTAAAAACTATGGCCGTGTA
GTTTACGAAGGTTTAAAAGGTGGTTTAGACTTCTTAAAAGATGACGAAAACATTAACTCTCAACCGTTCATGCGTTGGAG
AGAGCGTTTCTTAAACTGTATGGAAGGTATTAACCGTGCTGCTTCAGCTACAGGTGAAGTAAAAGGTTCTTACTTAAACA
TTACTGCAGCTACAATGGAAGAAGTGTACAAACGTGCTGAGTACGCTAAAGCAGTTGGTTCTGTAATCGTAATGATCGAT
TTAGTTATGGGTTACACAGCAATTCAAAGTTCAGCTATCTGGGCTCGTGAAAACGACATGATTTTACACTTACACCGTGC
AGGTAACTCAACTTACGCTCGTCAAAAAAACCA-TGGTATTAACTTCCGTGTTATTTGTAAAGTGGATGCGTATGTCTGG
TGTAGATCATATC-CA-C-GCTGGT------------------------------------------
>Gomphonema_affine_AT-196Gel03 Concatenation of 2 sequences
AAACTGCG-AATGGCTCATTATATCAGTTATAGTTTATTTGATAGTCCCTT-ACTACTTGG-A--TAACCGTAGTAATTC
TAGAGCTAATACATGCATCAAT-ACCCTTCTCGGG-TA-----GTATTTATTAGA-TTGAAACCAACCCCTTC--GGGGT
GATGTGGTGATTCATAATAAGTTTGCGAATCGCATGACTT--TGTCGGCGATGGATCATTCAAG-TTTCTG-CCCTATCA
GCTTTGGATGGTAGGGTATTGGCCTACCATGGCTTTAACGGGTAACGGAGGATTAGGGTTTGATTCCGGAGAGGGAGCCT
-GAGAGACGGCTACCACATCCAAGGAAGGCAGCAGGCGCGTAAATTACCCAATCCTGACACAGGGAGGTAGTGACAATAA
ATAACAATGCCGGGCC--TTTCAGGTCTGGCACTTGGAATGAGAACAACTCAAACCACTTATCGAGGATCAATTGGAGGG
CAAG-TCTGGTGCCAGCAGCCGCGGTAATTCCAGCTCCAATAGCGTATATTAAAG-TTGTTGCAGTTAAAAAGCTCGTAG
-TTGGATTTGTGGCAGTGCCATCC-TTGGG--AGG-AATTCGTGTGGCATTAGGTTGTTGCATG-GGGGATACTCAA-CA
TTTACTGTGAAAAAATCAGCGCGTT-C-A-AAGCAAGCTT-ATGCTCTTGAATGTATTAGCATGGAATAATAAGATAGGA
CTTTAGTACTATTTTGTTGG-TTTGCGTATTAAGGTAATGATTAATAGGGATAGTTG-GGGGTATT-CGTATTCCATTGT
CAGAGGTGAAATTCTTGGATTTTTGGAAGACGAACTAC-TGCGAAAGCATTTACC-AA--GGATGTTTTCATTAATCAAG
AACGAAAGTTAGGGGATCGAAGATGATTAGATACCATCGTAGTCTTAACCATAAACTATGCCGACAAGGGATTGGTGGGG
-TTTCGTAA-TGTCTCCATCAGCACCTTAGGAGAAATCA-TAAGTCTTTGGGTTCCGGGGGGAGT-ATGGTCGCAAGGCT
GAAACTTAAAGAAATTGACGGAAGGGCACCACCAGGAGTGGAGCC-TGCGGCTTAATTTGACTCAACACGGGGAAACTTA
CCAGGTCCAGACATAGTGA-GGATTGACAGATTGA-GAGCTC-TTTCTTGATTCTATGGGTGGTGGTGCATGGCCGTTCT
TAGTTGGTG-GAGTGATTTGTCTGGTTAATTCCGTTAACGA--ACGAGACCGCTGCCTGCTAAATAGCTC----GGTGAG
TGAT-TTTCA-CTGAC-TTGA-GCTTCTTAGAGGGACGTGCATTTTTTT-AGATGCA-GGAAGATAGCGGCAATAACAGG
TCTGTGATGCCCTTAGATGTTCTGGGCCGCACGCGCGCTACACTGATGTGTTC-AACG-A--GT-TTTTCCTTGGCTG-A
GAAGCCTGGGCAATCTTGTGAACTCGCATCGTGATAGGGATAGATTATTGCAATTATTGATCTTGAACGAGGAATTCCTA
GTAGACGCAGAT-CATCAATCTGCGTCGATTACGTCCCTGCCCTTTGTACACACCGCCCGTCGCACCTA-----------
------------------------------------A-TCACTTCTTC-GCTTTCATCGCATACGA-ATGTGATTTATTT
GAAGAAGGTTCATTATCTAACTTAACAGCATCTATTATTGGTAACGTATTCGGTTTCAAAGCTGTTTCTGCATTACGTTT
AGAAGATATGCGTATTCCTCACTCATACTTAAAAACATTCCAAGGTCCTGCAACTGGTATTATTGTAGAACGTGAACGTT
TAAATAAATACGGTGCTCCATTATTAGGTGCTACAGTAAAACCAAAATTAGGTTTATCTGGTAAAAACTACGGTCGTGTA
GTTTACGAAGGTTTAAAAGGTGGTTTAGACTTCTTAAAAGATGACGAAAACATTAACTCTCAACCTTTCATGCGTTGGAG
AGAGCGTTTCTTAAACTGTATGGAAGGTATTAACCGTGCTTCTGCTGCTACAGGTGAAGTTAAAGGTTCATACTTAAACA
TCACTGCTGCTACAATGGAAGAAGTATACAAACGTGCTGAGTATGCTAAAGCAGTTGGTTCTGTAATTGTTATGATTGAC
TTAGTAATGGGTTACACAGCAATTCAAAGTTCTGCTATTTGGGCTCGTGAAAACGATATGCTTTTACACTTACACCGTGC
AGGTAACTCAACTTACGCTCGTCAAAAAAATCAGTGGTATTAACTTCCG-------------------------------
-------------------------------------------------------------------
>Gomphonema_brebissonii Concatenation of 2 sequences
AAACTGCG-AATGGCTCATTATATCAGTTATAGTTTATTTGATAGTCCCTT-ACTACTTGG-A--TAACCGTAGTAATTC
TAGAGCTAATACATGCATCAAT-ACCCTTCTCGGG-TA-----GTATTTATTAGA-TTGAAACCAACCCCTTC--GGGGT
GATGTGGTGATTCATAATAAGTTTGCGAATCGCATGACCT--AGTCGGCGATGGATCATTCAAG-TTTCTG-CCCTATCA
GCTTTGGATGGTAGGGTATTGGCCTACCATGGCTTTAACGGGTAACGGAGGATTAGGGTTTGATTCCGGAGAGGGAGCCT
-GAGAGACGGCTACCACATCCAAGGAAGGCAGCAGGCGCGTAAATTACCCAATCCTGACACAGGGAGGTAGTGACAATAA
ATAACAATGCCGGGCC--TTTCAGGTCTGGCACTTGGAATGAGAACAACTCAAACCACTTATCGAGGATCAATTGGAGGG
CAAG-TCTGGTGCCAGCAGCCGCGGTAATTCCAGCTCCAATAGCGTATATTAAAG-TTGTTGCAGTTAAAAAGCTCGTAG
-TTGGATTTGTGGCTGTGCCATCT-TTGGG--AGG-AATTCGTGTGGCATTAGCTTGTTGCATG-GGGGATACTCAA-CG
TTTACTGTGAAAAAATCAGCGCGTT-C-A-AAGCAAGCTT-ATGCTG-TGAATGTATTAGCATGGAATAATAAGATAGGA
CCTTGGTACTATTTTGTTGG-TTTGTGCACCGAGGTAATGATTAATAGGGACAGTTG-GGGGTATT-CGTATTCCATTGT
CAGAGGTGAAATTCTTGGATTTTTGGAAGACGAACTAC-TGCGAAAGCATTTACC-AA--GGATGTTTTCATTAATCAAG
AACGAAAGTTAGGGGATCGAAGATGATTAGATACCATCGTAGTCTTAACCATAAACTATGCCGACAAGGGATTGGTAGAG
-TTTCGTAA-TGTCTCTATCAGCACCTTAGGAGAAATCA-TAAGTCTTTGGGTTCCGGGGGGAGT-ATGGTCGCAAGGCT
GAAACTTAAAGAAATTGACGGAAGGGCACCACCAGGAGTGGAGCC-TGCGGCTTAATTTGACTCAACACGGGGAAACTTA
CCAGGTCCAGACATAGTGA-GGATTGACAGATTGA-GAGCTC-TTTCTTGATTCTATGGGTGGTGGTGCATGGCCGTTCT
TAGTTGGTG-GAGTGATTTGTCTGGTTAATTCCGTTAACGA--ACGAGACCGCTGCCTGCTAAATAGCTC----GGTTAG
TGAT-TTTCA-CTGGC-TTGA-GCTTCTTAGAGGGACGTGCATAATTTT-AAATGCA-GGAAGATAGCGGCAATAACAGG
TCTGTGATGCCCTTAGATGTTCTGGGCCGCACGCGCGCTACACTGATGTGTTC-AACG-A--GT-TTTTCCTTGGCTG-A
GAAGCCTGGGCAATCTTTTGAACTCGCATCGTGATAGGGATAGATTATTGCAATTATTGATCTTGAACGAGGAATTCCTA
GTAGACGCAAAT-CATCAATTTGCGTCGATTACGTCCCTGCCCTTTGTACACACCGCCCGTCGCACCTATACCGTGCAAA
AGCGTACCGTGTAGATCCAGTTCCAAATACAACA-GA-TCAATACTTT-GCTTTCATTGCATACGA-ATGTGATTTATTT
GAAGAAGGTTCATTATCTAACTTAACAGCCTCTATCATTGGTAACGTATTCGGTTTTAAAGCTGTTTCTGCATTACGTTT
AGAAGATATGCGTATTCCTCACTCATACTTAAAAACATTCCAGGGTCCTGCGACTGGTATTATTGTAGAACGTGAACGTT
TAAACAAATACGGTGCTCCATTATTAGGTGCTACAGTAAAACCAAAATTAGGTTTATCTGGTAAAAACTATGGCCGTGTA
GTTTACGAAGGTTTAAAAGGTGGTTTAGACTTCTTAAAAGATGACGAAAACATTAACTCTCAACCGTTCATGCGTTGGAG
AGAACGTTTCTTAAACTGTATGGAAGGTATTAACCGTGCTGCTTCAGCTACAGGTGAAGTAAAAGGTTCTTACTTAAACA
TTACTGCAGCTACAATGGAAGAAGTGTACAAACGTGCTGAGTACGCTAAAGCAGTTGGTTCTGTAATCGTAATGATCGAT
TTAGTTATGGGTTACACAGCAATTCAAAGTTCAGCTATCTGGGCTCGTGAAAACGACATGATTTTACACTTACACCGTGC
AGGTAACTCAACTTACGCTCGTCAAAAAAACCA-TGGTATTAACTTCCGTGTTATTTGTAAA-TGGATGCGTATGTCTGG
TGTAGATCATATC-CA-C-GCTGGTACAGTTGTTGGTAAATTAGAAGGTGATCCTTTAATGATTAAA
>Gomphonema_carolinense Concatenation of 2 sequences
AAACTGCG-AATGGCTCATTATATCAGTTATAGTTTATTTGATAGTCCCTT-ACTACTTGG-A--TAACCGTAGTAATTC
TAGAGCTAATACATGCATCAAT-ACCCTTCTCGGG-TA-----GTATTTATTAGA-TTGAAACCAACCCCTTC--GGGGT
GATGTGGTGATTCATAATAAGTTTGCGAATCGCACGACTT--TGTCGGCGATGGATCATTCAAG-TTTCTG-CCCTATCA
GCTTTGGATGGTAGGGTATTGGCCTACCATGGCTTTAACGGGTAACGGAGGATTAGGGTTTGATTCCGGAGAGGGAGCCT
-GAGAGACGGCTACCACATCCAAGGAAGGCAGCAGGCGCGTAAATTACCCAATCCTGACACAGGGAGGTAGTGACAATAA
ATAACAATGCCGGGCC--TTTCAGGTCTGGCACTTGGAATGAGAACAACTCAAACCACTTATCGAGGATCAATTGGAGGG
CAAG-TCTGGTGCCAGCAGCCGCGGTAATTCCAGCTCCAATAGCGTATATTAAAG-TTGTTGCAGTTAAAAAGCTCGTAG
-TTGGATTTGTGGCAGTGCCATCC-TTGGG--AGG-AATTCGTGTGGCATTAGGTTGTTGCATG-GGGGATACTCAA-CT
TTTACTGTGAAAAAATCAGCGCGTT-C-A-AAGCAAGCTT-ATGCTCTTGAATGTATTAGCATGGAATAATAAGATAGGA
CCGTAGTACTATTTTGTTGG-TTTGCGTATTTCGGTAATGGTTAATAGGGATAGTTG-GGGGTATT-CGTATTCCATTGT
CAGAGGTGAAATTCTTGGATTTTTGGAAGACGAACTAC-TGCGAAAGCATTTACC-AA--GGATGTTTTCATTAATCAAG
AACGAAAGTTAGGGGATCGAAGATGATTAGATACCATCGTAGTCTTAACCATAAACTATGCCGACAAGGGATTGGTGGGG
-TTTCGTAA-TGTCTCCATCAGCACCTTAGGAGAAATCA-TAAGTCTTTGGGTTCCGGGGGGAGT-ATGGTCGCAAGGCT
GAAACTTAAAGAAATTGACGGAAGGGCACCACCAGGAGTGGAGCC-TGCGGCTTAATTTGACTCAACACGGGGAAACTTA
CCAGGTCCAGACATAGTGA-GGATTGACAGATTGA-GAGCTC-TTTCTTGATTCTATGGGTGGTGGTGCATGGCCGTTCT
TAGTTGGTG-GAGTGATTTGTCTGGTTAATTCCGTTAACGA--ACGAGACCGCTGCCTGCTAAATAGCTC----GGTGAG
TGAT-TTTCA-CTGAC-TTGA-GCTTCTTAGAGGGACGTGCATTTTTTT-AGATGCA-GGAAGATAGCGGCAATAACAGG
TCTGTGATGCCCTTAGATGTTCTGGGCCGCACGCGCGCTACACTGATGTGTTC-AACG-A--GT-TTTTCCTTGGCTG-A
GAAGCCTGGGCAATCTTGTGAACTCGCATCGTGATAGGGATAGATTATTGCAATTATTGATCTTGAACGAGGAATTCCTA
GTAGACGCAGAT-CATCAATCTGCGTCGATTACGTCCCTGCCCTTTGTACACACCGCCCGTCGCACCTATACCGTGCTAA
AGCTTACCGTGTAGATCCAGTTCCAAATACAACA-GA-TCAATTCTTC-GCTTTCATCGCATATGA-ATGTGATTTATTT
GAAGAAGGTTCATTAGCTAACTTAACAGCATCTATTATTGGTAACGTATTCGGTTTCAAAGCTGTTTCTGCATTACGTTT
AGAAGATATGCGTATTCCTCACTCATACTTAAAAACATTCCAAGGTCCTGCGACTGGTATTATTGTAGAACGTGAACGTT
TAAACAAATACGGTGCTCCATTATTAGGTGCTACAGTAAAACCAAAATTAGGTTTATCTGGTAAAAACTACGGCCGTGTA
GTTTACGAAGGTTTAAAAGGTGGTTTAGACTTCTTAAAAGATGACGAAAACATTAACTCTCAACCATTCATGCGTTGGAG
AGAACGTTTCCTATACTGTATGGAAGGTATTAACCGTGCTTCAGCTGCTACAGGTGAAGTTAAAGGTTCATACTTAAACA
TCACTGCTGGTACAATGGAAGAAGTATACAAACGTGCTGAGTATGCTAAAGCAGTTGGCTCTGTAATTGTTATGATCGAC
TTAGTAATGGGTTACACAGCAATTCAAAGTTCTGCTATCTGGGCTCGTGACAACGATATGCTTTTACACTTACACCGTGC
AGGTAACTCAACTTACGCTCGTCAAAAAAATCA-TGGTATTAACTTCCGTGTTATTTGTAAA-TGGATGCGTATGTCTGG
TGTAGACCATATC-CA-C-GCTGGTACAGTTGTAGGTAAATTAGAAGGTGATCCTTTAATGATTAAA
>Gomphonema_cf._angustatum Concatenation of 2 sequences
AAACTGCG-AATGGCTCATTATATCAGTTATAGTTTATTTGATAGTCCCTT-ACTACTTGG-A--TAACCGTAGTAATTC
TAGAGCTAATACATGCATCAAT-ACCCTTCTCGGG-TA-----GTATTTATTAGA-TTGAAACCAACCCCTTC--GGGGT
GATGTGGTGATTCATAATAAGTTTGCGAATCGCATGACTC--TGTCGGCGATGGATCATTCAAG-TTTCTG-CCCTATCA
GCTTTGGATGGTAGGGTATTGGCCTACCATGGCTTTAACGGGTAACGGAGGATTAGGGTTTGATTCCGGAGAGGGAGCCT
-GAGAGACGGCTACCACATCCAAGGAAGGCAGCAGGCGCGTAAATTACCCAATCCTGACACAGGGAGGTAGTGACAATAA
ATAACAATGCCGGGCC--TTCTAGGTCTGGCACTTGGAATGAGAACAACTCAAACCACTTATCGAGGATCAATTGGAGGG
CAAG-TCTGGTGCCAGCAGCCGCGGTAATTCCAGCTCCAATAGCGTATATTAAAG-TTGTTGCAGTTAAAAAGCTCGTAG
-TTGGATTTGTGGCCGTGCCATCC-TTGGG--AGG-AATTTGTGTGGCATTAGGTTGTTGCATG-GGGGATACTCAA-CG
TTTACTGTGAAAAAATCAGCGCGTT-C-A-AAGCAAGCTT-ATGCTCTTGAATGTATTAGCATGGAATAATAAGATAGGA
CCTTGGTACTATTTTGTTGG-TTTGCGCACCGAGGTAATGATTAATAGGGACAGTTG-GGGGTATT-CGTATTCCATTGT
CAGAGGTGAAATTCTTGGATTTCTGGAAGACGAACTAC-TGCGAAAGCATTTACC-AA--GGATGTTTTCATTAATCAAG
AACGAAAGTTAGGGGATCGAAGATGATTAGATACCATCGTAGTCTTAACCATAAACTATGCCGACAAGGGATTGGTGGGG
-TTTCGTAA-TGTCTCCATCAGCACCTTAGGAGAAATCA-TAAGTCTTTGGGTTCCGGGGGGAGT-ATGGTCGCAAGGCT
GAAACTTAAAGAAATTGACGGAAGGGCACCACCAGGAGTGGAGCC-TGCGGCTTAATTTGACTCAACACGGGAAAACTTA
CCAGGTCCAGACATAGTGA-GGATTGACAGATTGA-GAGCTC-TTTCTTGATTCTATGGGTGGTGGTGCATGGCCGTTCT
TAGTTGGTG-GAGTGATTTGTCTGGTTAATTCCGTTAACGA--ACGAGACCGCTGCCTGCTAAATAGCTC----GGTTAG
TGAT-TTTCA-CTGGC-TTGA-GCTTCTTAGAGGGACGTGCATTTTTTT-AGATGCA-GGAAGATAGCGGCAATAACAGG
TCTGTGATGCCCTTAGATGTTCTGGGCCGCACGCGCGCTACACTGATGTGTTC-AACG-A--GT-TTTTCCTTGGCTG-A
GAAGCCTGGGCAATCTTTTGAACTCGCATCGTGATAGGGATAGATTATTGCAATTATTGATCTTGAACGAGGAATTCCTA
GTAGACGCAGAT-CATCAATCTGCGTCGATTACGTCCCTGCCCTTTGTACACACCGCCCGTCGCACCTA-----------
-------------------------------------------------------------------ATGTGATTTATTC
GAAGAAGGTTCATTAGCTAACTTAACAGCATCTATTATTGGTAACGTATTCGGTTTCAAAGCTGTTTCTGCATTACGTTT
AGAAGATATGCGTATTCCTCACTCATACTTAAAAACATTCCAAGGTCCTGCTACTGGTATTATTGTAGAACGTGAACGTT
TAAACAAATACGGTGCTCCATTATTAGGTGCTACAGTAAAACCAAAATTAGGTTTATCTGGTAAAAACTATGGTCGTGTA
GTTTACGAAGGTTTAAAAGGTGGTTTAGACTTCTTAAAAGATGACGAAAACATTAACTCTCAACCATTCATGCGTTGGAG
AGAACGTTTCTTATACTGTATGGAAGGTATTAACCGTGCTTCTGCTGCTACAGGTGAAGTTAAAGGTTCATACTTAAACA
TCACTGCTGGTACAATGGAAGAAGTATACAAACGTGCTGAGTACGCTAAAGCAGTTGGCTCTGTAGTTGTAATGATCGAT
TTAGTAATGGGTTACACAGCAATTCAAAGTTCTGCTATCTGGGCTCGTGATAACGATATGCTTTTACATTTACACCGTGC
GGGTAACTCAACTTACGCTCGTCAAAAAAATCA-TGGTATTAACTTCCGTGTTATTTGTAAA-TGGATGCGT--------
-------------------------------------------------------------------
>Gomphonema_cf._parvulum Concatenation of 2 sequences
AAACTGCG-AATGGCTCATTATATCAGTTATAGTTTATTTGATAGTCCCTT-ACTACTTGG-A--TAACCGTAGTAATTC
TAGAGCTAATACATGCATCAAT-ACCCTTCTCGGG-TA-----GTATTTATTAGA-TTGAAACCAACCCCTTC--GGGGT
GATGTGGTGATTCATAATAAGTTTGCGAATCGCATGACTT--TGTCGGCGATGGATCATTCAAG-TTTCTG-CCCTATCA
GCTTTGGATGGTAGGGTATTGGCCTACCATGGCTTTAACGGGTAACGGAGGATTAGGGTTTGATTCCGGAGAGGGAGCCT
-GAGAGACGGCTACCACATCCAAGGAAGGCAGCAGGCGCGTAAATTACCCAATCCTGACACAGGGAGGTAGTGACAATAA
ATAACAATGCCGGGCC--TTTCAGGTCTGGCACTTGGAATGAGAACAACTCAAACCACTTATCGAGGATCAATTGGAGGG
CAAG-TCTGGTGCCAGCAGCCGCGGTAATTCCAGCTCCAATAGCGTATATTAAAG-TTGTTGCAGTTAAAAAGCTCGTAG
-TTGGATTTGTGGCAGTGCCATCC-TTGGG--AGG-AATTCGTGTGGCATTAGGTTGTTGCATG-GGGGATACTCAA-CT
TTTACTGTGAAAAAATCAGCGCGTT-C-A-AAGCAAGCTT-ATGCTCTTGAATGTATTAGCATGGAATAATAAGATAGGA
CATTAGTACTATTTTGTTGG-TTTGCGTACAAATGTAATGATTAGTAGGGACAGTTG-GGGGTTTT-CGTATTCCATTGT
CAGAGGTGAAATTCTTGGATTTCTGGAAGACGAACTAC-TGCGAAAGCATTAACC-AA--GGATGTTTTCATTAATCAAG
AACGAAAGTTAGGGGATCGAAGATGATTAGATACCATCGTAGTCTTAACCATAAACTATGCCGACAAGGGATTGGTGGGG
-TTTCGTAA-TGTCTCCATCAGCACCTTAGGAGAAATCA-TAAGTCTTTGGGTTCCGGGGGGAGT-ATGGTCGCAAGGCT
GAAACTTAAAGAAATTGACGGAAGGGCACCACCAGGAGTGGAGCC-TGCGGCTTAATTTGACTCAACACGGGGAAACTTA
CCAGGTCCAGACATAGTGA-GGATTGACAGATTGA-GAGCTC-TTTCTTGATTCTATGGGTGGTGGTGCATGGCCGTTCT
TAGTTGGTG-GAGTGATTTGTCTGGTTAATTCCGTTAACGA--ACGAGACCGCTGCCTGCTAAATAGCTC----GGTGAG
TGAT-TTTCA-CTGAC-TTGA-GCTTCTTAGAGGGACGTGCATTTTTTT-AGATGCA-GGAAGATAGCGGCAATAACAGG
TCTGTGATGCCCTTAGATGTTCTGGGCCGCACGCGCGCTACACTGATGTGTTC-AACG-A--GT-TTTTCCTTGGCTG-A
GAAGCCTGGGCAATCTTATGAACTCGCATCGTGATAGGGATAGATTATTGCAATTATTGATCTTGAACGAGGAATTCCTA
GTAGACGCAGAT-CATCAATCTGCGTCGATTACGTCCCTGCCCTTTGTACACACCGCCCGTCGCACCTA-----------
------------------------AAATACAACA-GA-TC-ATTCTTC-GCTTTCGTCGCATATGA-ATGTGATTTATTT
GAAGAAGGTTCATTAGCTAACTTAACAGCATCTATCATTGGTAACGTATTCGGTTTCAAAGCTATTTCTGCATTACGTTT
AGAAGATATGCGTATTCCTCACTCATACTTAAAAACATTCCAAGGTCCTGCAACTGGTATTATTGTAGAACGTGAACGTT
TAAACAAATACGGTGCTCCTTTATTAGGTGCTACAGTAAAACCAAAATTAGGTTTATCTGGTAAAAACTACGGTCGTGTA
GTTTATGAAGGTTTAAAAGGTGGTTTAGACTTCTTAAAAGATGACGAAAACATTAACTCTCAACCATTCATGCGTTGGAG
AGAACGTTTCTTATACTGTATGGAAGGTATTAACCGTGCTGCTGCTGCTACAGGTGAAGTTAAAGGTTCATACTTAAACA
TCACTGCTGGTACAATGGAAGAAGTATACAAACGTGCTGAGTATGCTAAAGCAGTTGGTTCTATTGTTGTTATGATCGAT
TTAGTAATGGGTTACACAGCAATTCAAAGTTCTGCTATCTGGGCTCGTGATAACGATATGCTTTTACACTTACACCGTGC
AGGTAACTCAACTTACGCTCGTCAAAAAAATCA-TGGTATTAACTTCCGTGTTATTTGTAAA-TGGATGCGTATGTCTGG
TGTAGACCATATC-CA-C-GCTGGTA-----------------------------------------
>Gomphonema_dichotomum Concatenation of 2 sequences
AAACTGCG-AATGGCTCATTATATCAGTTATAGTTTATTTGATAGTCCCTT-ACTACTTGG-A--TAACCGTAGTAATTC
TAGAGCTAATACATGCATCAAT-ACCCTTCTCGGG-TA-----GTATTTATTAGA-TTGAAACCAACCCCTTC--GGGGT
GATGTGGTGATTCATAATAAGTTTGCGAATCGCATGACTT--TGTCGGCGATGGATCATTCAAG-TTTCTG-CCCTATCA
GCTTTGGATGGTAGGGTATTGGCCTACCATGGCTTTAACGGGTAACGGAGGATTAGGGTTTGATTCCGGAGAGGGAGCCT
-GAGAGACGGCTACCACATCCAAGGAAGGCAGCAGGCGCGTAAATTACCCAATCCTGACACAGGGAGGTAGTGACAATAA
ATAACAATGCCGGGCC--TTTCAGGTCTGGCACTTGGAATGAGAACAACTCAAACCACTTATCGAGGATCAATTGGAGGG
CAAG-TCTGGTGCCAGCAGCCGCGGTAATTCCAGCTCCAATAGCGTATATTAAAG-TTGTTGCAGTTAAAAAGCTCGTAG
-TTGGATTTGTGGCAGTGCCATCC-TTGGG--AGG-AATTCGTGTGGCATTAGGTTGTTGCATG-GGGGATACTCAA-CT
TTTACTGTGAAAAAATCAGCGCGTT-C-A-AAGCAAGCTT-ATGCTCTTGAATGTATTAGCATGGAATAATAAGATAGGA
CTTTAGTACTATTTTGTTGG-TTTGCGTATTAAGGTAATGATTAATAGGGATAGTTG-GGGGTATT-CGTATTCCATTGT
CAGAGGTGAAATTCTTGGATTTCTGGAAGACGAACTAC-TGCGAAAGCATTTACC-AA--GGATGTTTTCATTAATCAAG
AACGAAAGTTAGGGGATCGAAGATGATTAGATACCATCGTAGTCTTAACCATAAACTATGCCGACAAGGGATTGGTGGGG
-TTTCGTAA-TGTCTCCATCAGCACCTTAGGAGAAATCA-TAAGTCTTTGGGTTCCGGGGGGAGT-ATGGTCGCAAGGCT
GAAACTTAAAGAAATTGACGGAAGGGCACCACCAGGAGTGGAGCC-TGCGGCTTAATTTGACTCAACACGGGGAAACTTA
CCAGGTCCAGACATAGTGA-GGATTGACAGATTGA-GAGCTC-TTTCTTGATTCTATGGGTGGTGGTGCATGGCCGTTCT
TAGTTGGTG-GAGTGATTTGTCTGGTTAATTCCGTTAACGA--ACGAGACCGCTGCCTGCTAAATAGCTC----GGTGAG
TGAT-TTTCA-CTGAC-TTGA-GCTTCTTAGAGGGACGTGCATTTTTTT-AGATGCA-GGAAGATAGCGGCAATAACAGG
TCTGTGATGCCCTTAGATGTTCTGGGCCGCACGCGCGCTACACTGATGTGTTC-AACG-A--GT-TTTTCCTTGGCTG-A
GAAGCCTGGGCAATCTTTTGAACTCGCATCGTGATAGGGATAGATTATTGCAATTATTGATCTTGAACGAGGAATTCCTA
GTAGACGCAGAT-CATCAATCTGCGTCGATTACGTCCCTGCCCTTTGTACACACCGCCCGTCGCACCTATACCGTGCTAA
AGCTTACCGTGTAGATCCAGTTCCAAATACAACA-GA-TCAATTCTTC-GCTTTCATCGCATATGA-ATGTGATTTATTT
GAAGAAGGTTCATTAGCTAACTTAACAGCATCTATTATTGGTAACGTATTCGGTTTCAAAGCTGTTTCTGCATTACGTTT
AGAAGATATGCGTATTCCTCACTCATACTTAAAAACATTCCAAGGTCCTGCAACTGGTATTATTGTAGAACGTGAACGTT
TAAACAAATACGGTGCTCCATTATTAGGTGCTACAGTAAAACCAAAATTAGGTTTATCTGGTAAAAACTACGGTCGTGTA
GTTTACGAAGGTTTAAAAGGTGGTTTAGACTTCTTAAAAGATGACGAAAACATTAACTCTCAACCATTTATGCGTTGGAG
AGAACGTTTCTTATACTGTATGGAAGGTATTAACCGTGCTGCTGCTGCTACAGGTGAAGTTAAAGGTTCATACTTAAACA
TCACTGCTGGTACAATGGAAGAAGTATACAAACGTGCTGAGTATGCTAAAGCAGTTGGTTCTATTGTTGTTATGATCGAC
TTAGTAATGGGTTACACAGCAATTCAAAGTTCTGCTATCTGGGCTCGTGATAACGATATGCTTTTACACTTACACCGTGC
AGGTAACTCAACTTACGCTCGTCAAAAAAATCA-TGGTATTAACTTCCGTGTTATTTGTAAA-TGGATGCGTATGTCTGG
TGTAGACCATATC-CA-C-GCTGGTACAGTTGTAGGTAAATTAGAAGGTGATCCTTTAATGATTAAA
>Gomphonema_gracile Concatenation of 2 sequences
AAACTGCG-AATGGCTCATTATATCAGTTATAGTTTATTTGATAGTCCCTT-ACTACTTGG-A--TAACCGTAGTAATTC
TAGAGCTAATACATGCATCAAT-ACCCTTCTCGGG-TA-----GTATTTATTAGA-TTGAAACCAACCCCTTC--GGGGT
GATGTGGTGATTCATAATAAGTTTGCGAATCGCATGACTT--TGTCGGCGATGGATCATTCAAG-TTTCTG-CCCTATCA
GCTTTGGATGGTAGGGTATTGGCCTACCATGGCTTTAACGGGTAACGGAGGATTAGGGTTTGATTCCGGAGAGGGAGCCT
-GAGAGACGGCTACCACATCCAAGGAAGGCAGCAGGCGCGTAAATTACCCAATCCTGACACAGGGAGGTAGTGACAATAA
ATAACAATGCCGGGCC--TTTCAGGTCTGGCACTTGGAATGAGAACAACTCAAACCACTTATCGAGGATCAATTGGAGGG
CAAG-TCTGGTGCCAGCAGCCGCGGTAATTCCAGCTCCAATAGCGTATATTAAAG-TTGTTGCAGTTAAAAAGCTCGTAG
-TTGGATTTGTGGCAGTGCCATCC-TTGGG--AGG-AATTCGTGTGGCATTAGGTTGTTGCATG-GGGGATACTCAA-CT
TTTACTGTGAAAAAATCAGCGCGTT-C-A-AAGCAAGCTT-ATGCTCTTGAATGTATTAGCATGGAATAATAAGATAGGA
CTTTAGTACTATTTTGTTGG-TTTGCGTATTAAGGTAATGATTAATAGGGATAGTTG-GGGGTATT-CGTATTCCATTGT
CAGAGGTGAAATTCTTGGATTTTTGGAAGACGAACTAC-TGCGAAAGCATTTACC-AA--GGATGTTTTCATTAATCAAG
AACGAAAGTTAGGGGATCGAAGATGATTAGATACCATCGTAGTCTTAACCATAAACTATGCCGACAAGGGATTGGTGGGG
-TTTCGTAA-TGTCTCCATCAGCACCTTAGGAGAAATCA-TAAGTCTTTGGGTTCCGGGGGGAGT-ATGGTCGCAAGGCT
GAAACTTAAAGAAATTGACGGAAGGGCACCACCAGGAGTGGAGCC-TGCGGCTTAATTTGACTCAACACGGGGAAACTTA
CCAGGTCCAGACATAGTGA-GGATTGACAGATTGA-GAGCTC-TTTCTTGATTCTATGGGTGGTGGTGCATGGCCGTTCT
TAGTTGGTG-GAGTGATTTGTCTGGTTAATTCCGTTAACGA--ACGAGACCGCTGCCTGCTAAATAGCTC----GGTGAG
TGAT-TTTCA-CTGAC-TTGA-GCTTCTTAGAGGGACGTGCATTTTTTT-AGATGCA-GGAAGATAGCGGCAATAACAGG
TCTGTGATGCCCTTAGATGTTCTGGGCCGCACGCGCGCTACACTGATGTGTTC-AACG-A--GT-TTTTCCTTGGCTG-A
GAAGCCTGGGCAATCTTGTGAACTCGCATCGTGATAGGGATAGATTATTGCAATTATTGATCTTGAACGAGGAATTCCTA
GTAGACGCAGAT-CATCAATCTGCGTCGATTACGTCCCTGCCCTTTGTACACACCGCCCGTCGCACCTATACCGCGCTAA
AGCTTACCGTGTAGATCCAGTTCCAAATACAACA-GA-TCAATTCTTC-GCTTTCATCGCATACGA-ATGTGATTTATTT
GAAGAAGGTTCATTAGCTAACTTAACAGCATCTATTATTGGTAACGTATTCGGTTTCAAAGCTGTTTCTGCATTACGTTT
AGAAGATATGCGTATTCCTCACTCATACTTAAAAACATTCCAAGGTCCTGCAACTGGTATTATTGTAGAACGTGAACGTT
TAAACAAATATGGTGCTCCATTATTAGGTGCTACAGTAAAACCAAAATTAGGTTTATCTGGTAAAAACTACGGCCGTGTA
GTTTACGAAGGTTTAAAAGGTGGTTTAGACTTCTTAAAAGATGACGAAAACATTAACTCTCAACCATTCATGCGTTGGAG
AGAACGTTTCTTATACTGTATGGAAGGTATTAACCGTGCTGCTGCTGCTACAGGTGAAGTTAAAGGTTCATACTTAAACA
TCACTGCTGGTACAATGGAAGAAGTATACAAACGTGCTGAATATGCTAAAGCAGTTGGCTCTGTAATTGTTATGATCGAC
TTAGTAATGGGTTACACAGCAATTCAAAGTTCTGCTGTATGGGCTCGTGATAACGATATGCTTTTACACTTACACCGTGC
AGGTAACTCAACTTACGCTCGTCAAAAAAATCA-TGGTATTAACTTCCGTGTTATTTGTAAA-TGGATGCGTATGTCTGG
TGTAGACCATATC-CA-C-GCTGGTACAGTTGTAGGTAAATTAGAAGGTGATCCTTTAATGATTAAA
>Gomphonema_intricatum_FD383 Concatenation of 2 sequences
AAACTGCG-AATGGCTCATTATATCAGTTATAGTTTATTTGATAGTCCCTT-ACTACTTGG-A--TAACCGTAGTAATTC
TAGAGCTAATACATGCATCAAT-ACCCTTCTCGGG-TA-----GTATTTATTAGA-TTGAAACCAACCCCTTC--GGGGT
GATGTGGTGATTCATAATAAGTTTGCGAATCGCATGACTT--TGTCGGCGATGGATCATTCAAG-TTTCTG-CCCTATCA
GCTTTGGATGGTAGGGTATTGGCCTACCATGGCTTTAACGGGTAACGGAGGATTAGGGTTTGATTCCGGAGAGGGAGCCT
-GAGAGACGGCTACCACATCCAAGGAAGGCAGCAGGCGCGTAAATTACCCAATCCTGACACAGGGAGGTAGTGACAATAA
ATAACAATGCCGGGCC--TTTCAGGTCTGGCACTTGGAATGAGAACAACTCAAACCACTTATCGAGGATCAATTGGAGGG
CAAG-TCTGGTGCCAGCAGCCGCGGTAATTCCAGCTCCAATAGCGTATATTAAAG-TTGTTGCAGTTAAAAAGCTCGTAG
-TTGGATTTGTGGCAGTGCCATCC-TTGGG--AGG-AATTCGTGTGGCATTAGGTTGTTGCATG-GGGGATACTCAA-CT
TTTACTGTGAAAAAATCAGCGCGTT-C-A-AAGCAAGCTT-ATGCTCTTGAATGTATTAGCATGGAATAATAAGATAGGA
CTTAAGTACTATTTTGTTGG-TTTGTGTATTTAGGTAATGATTAACAGGGATAGTTG-GGGGTTTT-TGTATTCCATTGT
CAGAGGTGAAATTCTTGGATTTTTGGAAGACAAACTAC-TGCGAAAGCATTAACC-AA--GGATGTTTTCATTAATCAAG
AACGAAAGTTAGGGGATCGAAGATGATTAGATACCATCGTAGTCTTAACCATAAACTATGCCGACAAGGGATTGGTGGGG
-TTCCGTAA-TGTCTCCATCAGCACCTTAGGAGAAATCA-TAAGTCTTTGGGTTCCGGGGGGAGT-ATGGTCGCAAGGCT
GAAACTTAAAGAAATTGACGGAAGGGCACCACCAGGAGTGGAGCC-TGCGGCTTAATTTGACTCAACACGGGGAAACTTA
CCAGGTCCAGACATAGTGA-GGATTGACAGATTGA-GAGCTC-TTTCTTGATTCTATGGGTGGTGGTGCATGGCCGTTCT
TAGTTGGTG-GAGTGATTTGTCTGGTTAATTCCGTTAACGA--ACGAGACCGCTGCCTGCTAAATAGCTC----GGTGAG
TGAT-TTTCA-CTGAC-TTGA-GCTTCTTAGAGGGACGTGCATTTTTTT-AGATGCA-GGAAGATAGCGGCAATAACAGG
TCTGTGATGCCCTTAGATGTTCTGGGCCGCACGCGCGCTACACTGATGTGTTC-AACG-A--GT-TTTTCCTTGGCTG-A
GAAGCCTGGGCAATCTTGTGAACTCGCATCGTGATAGGGATAGATTATTGCAATTATTGATCTTGAACGAGGAATTCCTA
GTAGACGCAGAT-CATCAATCTGCGTCGATTACGTCCCTGCCCTTTGTACACACCGCCCGTCGCACCTATACCGTGCTAA
AGCTTACCGTGTAGATCCAGTTCCAAATACAACA-GA-TCAATTCTTC-GCGTTCATCGCATACGA-ATGTGATTTATTT
GAAGAAGGTTCATTAGCTAACTTAACAGCATCTATTATTGGTAACGTATTCGGTTTTAAAGCTGTTTCTGCATTACGTTT
AGAAGATATGCGTATTCCTCACTCATACTTAAAAACATTCCAAGGTCCTGCAACTGGTATTATTGTAGAACGTGAGCGTT
TAAACAAATATGGTGCTCCATTATTAGGTGCTACAGTAAAACCAAAATTAGGTTTATCTGGTAAAAACTACGGTCGTGTA
GTTTACGAAGGTTTAAAAGGTGGTCTAGACTTCTTAAAAGATGACGAAAACATTAACTCTCAACCATTCATGCGTTGGAG
AGAACGTTTCTTATACTGTATGGAAGGTATTAACCGTGCTGCTGCCGCTACAGGTGAAGTTAAAGGTTCATACTTAAACA
TCACTGCAGGTACAATGGAAGAAGTATACAAACGTGCTGAATACGCTAAAGCAGTTGGCTCTATAGTTGTTATGATCGAC
TTAGTAATGGGTTACACAGCAATTCAAAGTTCTGCTGTATGGGCTCGTGAAAACGATATGCTTTTACACTTACACCGTGC
AGGTAACTCAACTTACGCTCGTCAAAAAAATCA-TGGTATTAACTTCCGTGTTATTTGTAAA-TGGATGCGTATGTCTGG
TGTAGATCATATC-CA-C-GCTGGTACAGTTGTAGGTAAATTAGAAGGTGATCCTTTAATGATTAAA
>Gomphonema_micropus_AT-117.09 Concatenation of 2 sequences
AAACTGCG-AATGGCTCATTATATCAGTTATAGTTTATTTGATAATCCCTT-ACTACTTGG-A--TAACCGTAGTAATTC
TAGAGCTAATACATGCATCAAT-ACCCTTCTGGGG-TA-----GTATTTATTAGA-ATGAAACCAACCTCTTC--GGGGT
GATGTGGTGATTCATAATAAGATTGCAGATCGCACGGTT---TTCCGGCGATGGATCATTCAAG-TTTCTG-CCCTATCA
GCTTTGGATGGTAGGGTATTGGCCTACCATGGCTTTAACGGGTAACGGAGGATTAGGGTTTGATTCCGGAGAGGGAGCCT
-GAGAGACGGCTACCACATCCAAGGAAGGCAGCAGGCGCGTAAATTACCCAATCCTGACACAGGGAGGTAGTGACAATAA
ATAACAATGCCGGGCC--TTTCAGGTCTGGCACTTGGAATGAGAACAACTCAAACCACTTATCGAGGATCAATTGGAGGG
CAAG-TCTGGTGCCAGCAGCCGCGGTAATTCCAGCTCCAATAGCGTATATTAAAG-TTGTTGCAGTTAAAAAGCTCGTAG
-TTGGATTTGTGGTGGTTCCATCC-TTGGG--TGG-AATCTGTGTGGCATTAGGTTGTCGCGCA-GGGGATGCCCAT-CA
TTTACTGTGAAAAAATCAGCGCGTT-C-A-AAGCAGGCTT-ATGCCGTTGAATGTATTAGCATGGAATAATAAGATAGGA
CCTTGGTACTATTTTGTTGG-TTTGCGCACCGAGGTAATGATTAATAGGGATAGTTG-GGGGTATT-CGTATTCCATTGT
CAGAGGTGAAATTCTTGGATTTTTGGAAGACGAACTAC-TGCGAAAGCATTTACC-AA--GGATGTTTTCATTAATCAAG
AACGAAAGTTAGGGGATCGAAGATGATTAGATACCATCGTAGTCTTAACCATAAACTATGCCGACAAGGGATTGGTGGGG
-TTTCGTAA-TGTCTCCATCAGCACCTTATGAGAAATCA-CAAGTTTTTGGGTTCCGGGGGGAGT-ATGGTCGCAAGGCT
GAAACTTAAAGAAATTGACGGAAGGGCACCACCAGGAGTGGAGCC-TGCGGCTTAATTTGACTCAACACGGGAAAACTTA
CCAGGTCCAGACATAGTGA-GGATTGACAGATTGA-GAGCTC-TTTCTTGATTCTATGGGTGGTGGTGCATGGCCGTTCT
TAGTTGGTG-GAGTGATTTGTCTGGTTAATTCCGTTAACGA--ACGAGACCGCTGCCTGCTAAATAGCCC----GGTGAG
TGAT-TTTCA-CTGAC-TAGG-GCTTCTTAGAGGGACGTGCATTTTTTT-AGATGCA-GGAAGATAGCGGCAATAACAGG
TCTGTGATGCCCTTAGATGTTCTGGGCCGCACGCGCGCTACACTGATGTATTC-AACG-A--GT-GTTTCCTTGGCTG-A
GAAGCCTGGGCAATCTTTTGAACGTGCATCGTGATAGGGATAGATTATTGCAATTATTAATCTTGAACGAGGAATTCCTA
GTAAACGCAGAT-CATCAATCTGCATTGATTACGTCCCTGCCCTTTGTACACACCGCCCGTCGCACCTA-----------
------------------------AAATACAACA-GAATCAATTCTTC-GCTTTCATCGCATACGA-ATGTGATTTATTT
GAAGAAGGTTCATTATCTAACTTAACAGCGTCTATCATTGGTAACGTATTCGGTTTCAAAGCCGTTTCTGCATTACGTTT
AGAAGATATGCGTATTCCTCACTCATACTTAAAAACATTCCAAGGTCCTGCAACTGGTATCATCGTAGAACGTGAACGTT
TAAACAAATACGGTGCTCCATTATTAGGTGCTACAGTAAAACCAAAATTAGGTTTATCTGGTAAAAACTACGGTCGTGTA
GTTTACGAAGGTTTAAAAGGTGGTTTAGACTTCTTAAAAGATGATGAGAATATTAACTCTCAACCGTTCATGCGTTGGAG
AGAGCGTTTCTTATACTGTATGGAAGCTATCAACCGTGCTTCTGCTGCTACAGGTGAAGTTAAAGGTTCATACCTAAACA
TTACTGCTGCTACAATGGAAGAAGTTTACAAACGTGCTGAGTATGCTAAATCTGTAGGTTCTATCGTTGTAATGATCGAT
TTAGTTATGGGTTACACAGCAATTCAAAGTTGTGCTATCTGGGCTCGTGAAAATGATATGCTTTTACATTTACACCGTGC
AGGTAACTCAACTTACGCTCGTCAAAAAAATCA-TGGTATTAACTTCCGTGTTATTTGTAAA-TGGATGCGTATGTCTGG
TGTAGATCATATC-CAGCGGCTGGGA-----------------------------------------
>Gomphonema_parvulum_FD240 Concatenation of 2 sequences
AAACTGCG-AATGGCTCATTATATCAGTTATAGTTTATTTGATAGTCCCTT-ACTACTTGG-A--TAACCGTAGTAATTC
TAGAGCTAATACATGCATCAAT-ACCCTTCTCGGG-TA-----GTATTTATTAGA-TTGAAACCAACCCCTTC--GGGGT
GATGTGGTGATTCATAATAAGTTTGCGAATCGCATGACTT--TGTCGGCGATGGATCATTCAAG-TTTCTG-CCCTATCA
GCTTTGGATGGTAGGGTATTGGCCTACCATGGCTTTAACGGGTAACGGAGGATTAGGGTTTGATTCCGGAGAGGGAGCCT
-GAGAGACGGCTACCACATCCAAGGAAGGCAGCAGGCGCGTAAATTACCCAATCCTGACACAGGGAGGTAGTGACAATAA
ATAACAATGCCGGGCC--TTTCAGGTCTGGCACTTGGAATGAGAACAACTCAAACCACTTATCGAGGATCAATTGGAGGG
CAAG-TCTGGTGCCAGCAGCCGCGGTAATTCCAGCTCCAATAGCGTATATTAAAG-TTGTTGCAGTTAAAAAGCTCGTAG
-TTGGATTTGTGGCAGTGCCATCC-TTGGG--AGG-AATTCGTGTGGCATTAGGTTGTTGCATG-GGGGATACTCAA-CT
TTTACTGTGAAAAAATCAGCGCGTT-C-A-AAGCAAGCTT-ATGCTCTTGAATGTATTAGCATGGAATAATAAGATAGGA
CTTTAGTACTATTTTGTTGG-TTTGCGTATTAAGGTAATGATTAATAGGGATAGTTG-GGGGTATT-CGTATTCCATTGT
CAGAGGTGAAATTCTTGGATTTTTGGAAGACGAACTAC-TGCGAAAGCATTTACC-AA--GGATGTTTTCATTAATCAAG
AACGAAAGTTAGGGGATCGAAGATGATTAGATACCATCGTAGTCTTAACCATAAACTATGCCGACAAGGGATTGGTGGGG
-TTTCGTAA-TGTCTCCATCAGCACCTTAGGAGAAATCA-TAAGTCTTTGGGTTCCGGGGGGAGT-ATGGTCGCAAGGCT
GAAACTTAAAGAAATTGACGGAAGGGCACCACCAGGAGTGGAGCC-TGCGGCTTAATTTGACTCAACACGGGGAAACTTA
CCAGGTCCAGACATAGTGA-GGATTGACAGATTGA-GAGCTC-TTTCTTGATTCTATGGGTGGTGGTGCATGGCCGTTCT
TAGTTGGTG-GAGTGATTTGTCTGGTTAATTCCGTTAACGA--ACGAGACCGCTGCCTGCTAAATAGCTC----GGTGAG
TGAT-TTTCA-CTGAC-TTGA-GCTTCTTAGAGGGACGTGCATTTTTTT-AGATGCA-GGAAGATAGCGGCAATAACAGG
TCTGTGATGCCCTTAGATGTTCTGGGCCGCACGCGCGCTACACTGATGTGTTC-AACG-A--GT-TTTTCCTTGGCTG-A
GAAGCCTGGGCAATCTTGTGAACTCGCATCGTGATAGGGATAGATTATTGCAATTATTGATCTTGAACGAGGAATTCCTA
GTAGACGCAGAT-CATCAATCTGCGTCGATTACGTCCCTGCCCTTTGTACACACCGCCCGTCGCACCTATACCGTGCTAA
AGCTTACCGTGTAGATCCAGTTCCAAATACAACA-GA-TCAATTCTTC-GCTTTCATCGCATACGA-ATGTGATTTATTT
GAAGAAGGTTCATTATCTAACTTAACAGCATCTATTATTGGTAACGTATTCGGTTTCAAAGCTGTTTCTGCATTACGTTT
AGAAGATATGCGTATTCCTCACTCATACTTAAAAACATTCCAAGGTCCTGCAACTGGTATTATTGTAGAACGTGAACGTT
TAAACAAATACGGTGCTCCATTATTAGGTGCTACAGTAAAACCAAAATTAGGTTTATCTGGTAAAAACTACGGTCGTGTA
GTTTACGAAGGTTTAAAAGGTGGTTTAGACTTCTTAAAAGATGACGAAAACATTAACTCTCAACCTTTCATGCGTTGGAG
AGAGCGTTTCTTAAACTGTATGGAAGGTATTAACCGTGCTTCTGCTGCTACAGGTGAAGTTAAAGGTTCATACTTAAACA
TTACTGCTGGTACAATGGAAGAAGTATACAAACGTGCTGAGTATGCTAAAGCAGTTGGTTCTGTAATTGTTATGATTGAC
TTAGTAATGGGTTACACAGCAATTCAAAGTTCTGCTATCTGGGCTCGTGATAACGATATGCTTTTACACTTACACCGTGC
AGGTAACTCAACTTACGCTCGTCAAAAAAATCA-TGGTATTAACTTCCGTGTTATTTGTAAA-TGGATGCGTATGTCTGG
TGTAGATCATATT-CA-C-GCTGGTACAGTTGTAGGTAAATTAGAAGGTGATCCTTTAATGATTAAA
>Gomphonema_productum_AT-160Gel27 Concatenation of 2 sequences
AAACTGCG-AATGGCTCATTATATCAGTTATAGTTTATTTGATAGTCCCTT-ACTACTTGG-A--TAACCGTAGTAATTC
TAGAGCTAATACATGCATCAAT-ACCCTTCTCGGG-TA-----GTATTTATTAGA-TTGAAACCAACCCCTTC--GGGGT
GATGTGGTGATTCATAATAAGTTTGCGAATCGCACGACT---TGTCGGCGATGGATCATTCAAG-TTTCTG-CCCTATCA
GCTTTGGATGGTAGGGTATTGGCCTACCATGGCTTTAACGGGTAACGGAGGATTAGGGTTTGATTCCGGAGAGGGAGCCT
-GAGAGACGGCTACCACATCCAAGGAAGGCAGCAGGCGCGTAAATTACCCAATCCTGACACAGGGAGGTAGTGACAATAA
ATAACAATGCCGGGCC--TTCTAGGTCTGGCACTTGGAATGAGAACAACTCAAACCACTTATCGAGGATCAATTGGAGGG
CAAG-TCTGGTGCCAGCAGCCGCGGTAATTCCAGCTCCAATAGCGTATATTAAAG-TTGTTGCAGTTAAAAAGCTCGTAG
-TTGGATTTGTGGCCGTGCCATCC-TTGGG--AGG-AATTTGTGTGGCATTAGGTTGTTGCATG-GGGGATACTCAA-CA
TTTACTGTGAAAAAATCAGCGCGTT-C-A-AAGCAAGCTT-ATGCTCTTGAATGTATTAGCATGGAATAATAAGATAGGA
CCTTGGTACTATTTTGTTGG-TTTGCGCACCGAGGTAATGATTAATAGGGACAGTTG-GGGGTATT-CGTATTCCATTGT
CAGAGGTGAAATTCTTGGATTTTTGGAAGACGAACTAC-TGCGAAAGCATTTACC-AA--GGATGTTTTCATTAATCAAG
AACGAAAGTTAGGGGATCGAAGATGATTAGATACCATCGTAGTCTTAACCATAAACTATGCCGACAAGGGATTGGTGGGG
-TTTCGTAA-TGTCTCCATCAGCACCTTAGGAGAAATCA-TAAGTCTTTGGGTTCCGGGGGGAGT-ATGGTCGCAAGGCT
GAAACTTAAAGAAATTGACGGAAGGGCACCACCAGGAGTGGAGCC-TGCGGCTTAATTTGACTCAACACGGGAAAACTTA
CCAGGTCCAGACATAGTGA-GGA-TGACAGATTGA-GAGCTC-TTTCTTGATTCTATGGGTGGTGGTGCATGGCCGTTCT
TAGTTGGTG-GAGTGATTTGTCTGGTTAATTCCGTTAACGA--ACGAGACCGCTGCCTGCTAAATAGCTC----GGTTAG
TGAT-TTTCA-CTGGC-TTGA-GCTTCTTAGAGGGACGTGCATTTTTTT-AGATGCA-GGAAGATAGCGGCAATAACAGG
TCTGTGATGCCCTTAGATGTTCTGGGCCGCACGCGCGCTACACTGATGTGTTC-AACG-A--GT-TTTTCCTTGGCTG-A
GAAGCCTGGGCAATCTTTTGAACTCGCATCGTGATAGGGATAGATTATTGCAATTATTGATCTTGAACGAGGAATTCCTA
GTAGACGTAGAT-CATCAATCTGCGTCGATTACGTCCCTGCCCTTTGTACACACCGCCCGTCGCACCTA-----------
------------------------AAATACAACA-GA-TC-ATTCTTC-GCTTTCATCGCATACGA-ATGTGATTTATTC
GAAGAAGGTTCATTAGCTAACTTAACAGCATCTATTATTGGTAACGTATTCGGTTTCAAAGCTGTTTCTGCATTACGTTT
AGAAGATATGCGTATTCCTCACTCATACTTAAAAACATTCCAAGGTCCTGCTACTGGTATTATTGTAGAACGTGAACGTT
TAAACAAATACGGTGCTCCATTATTAGGTGCTACAGTAAAACCGAAATTAGGTTTATCTGGTAAAAACTACGGTCGTGTA
GTTTATGAAGGTTTAAAAGGTGGTTTAGACTTCTTAAAAGATGACGAAAACATTAACTCTCAACCATTCATGCGTTGGAG
AGAACGTTTCTTATACTGTATGGAAGGTATTAACCGTGCGTCTGCTGCTACAGGTGAAGTTAAAGGTTCATACTTAAACA
TCACTGCTGGTACAATGGAAGAAGTATACAAACGTGCTGAGTATGCTAAAGCAGTTGGTTCTGTAGTTGTAATGATCGAT
TTAGTTATGGGTTATACAGCAATTCAAAGTTCTGCTATCTGGGCTCGTGACAACGATATGCTTTTACATTTACACCGTGC
AGGTAACTCAACTTACGCTCGTCAAAAAAATCA-CGGTATTAACTTCCGTGTTATTTGTAAA-TGGATGCGTATGTCTGG
TGTAGATCATATC-CA-C-GCTGGTA-----------------------------------------
>Gomphonema_sp._1LB Concatenation of 2 sequences
AAACTGCG-AATGGCTCATTATATCAGTTATAGTTTATTTGATAGTCCCTT-ACTACTTGG-A--TAACCGTAGTAATTC
TAGAGCTAATACATGCATCAAT-ACCCTTCTCGGG-TA-----GTATTTATTAGA-TTGAAACCAACCCCTTC--GGGGT
GATGTGGTGATTCATAATAAGTTTGCGAATCGCATGACTT--TGTCGGCGATGGATCATTCAAG-TTTCTG-CCCTATCA
GCTTTGGATGGTAGGGTATTGGCCTACCATGGCTTTAACGGGTAACGGAGGATTAGGGTTTGATTCCGGAGAGGGAGCCT
-GAGAGACGGCTACCACATCCAAGGAAGGCAGCAGGCGCGTAAATTACCCAATCCTGACACAGGGAGGTAGTGACAATAA
ATAACAATGCCGGGCC--TTTCAGGTCTGGCACTTGGAATGAGAACAACTCAAACCACTTATCGAGGATCAATTGGAGGG
CAAG-TCTGGTGCCAGCAGCCGCGGTAATTCCAGCTCCAATAGCGTATATTAAAG-TTGTTGCAGTTAAAAAGCTCGTAG
-TTGGATTTGTGGCCGTGCCATCC-TTGGG--AGG-AATTTGTGTGGCATTAGGTTGTTGCATG-GGGGATACTCAA-CA
TTTACTGTGAAAAAATCAGCGCGTT-C-A-AAGCAAGCTT-ATGCTCTTGAATGTATTAGCATGGAATAATAAGATAGGA
CCTTGGTACTATTTTGTTGG-TTTGCGCACCGAGGTAATGATTAATAGGGACAGTTG-GGGGTATT-CGTATTTCATTGT
CAGAGGTGAAATTCTTGGATTTTTGGAAGACGAACTAC-TGCGAAAGCATTTACC-AA--GGATGTTTTCATTAATCAAG
AACGAAAGTTAGGGGATCGAAGATGATTAGATACCATCGTAGTCTTAACCATAAACTATGCCGACAAGGGATTGGCGGGG
-TTTCGTAA-TGTCTCCGTCAGCACCTTAGGAGAAATCA-TAAGTCTTTGGGTTCCGGGGGGAGT-ATGGTCGCAAGGCT
GAAACTTAAAGAAATTGACGGAAGGGCACCACCAGGAGTGGAGCC-TGCGGCTTAATTTGACTCAACACGGGAAAACTTA
CCAGGTCCAGACATAGTGA-GGATTGACAGATTGA-GAGCTC-TTTCTTGATTCTATGGGTGGTGGTGCATGGCCGTTCT
TAGTTGGTG-GAGTGATTTGTCTGGTTAATTCCGTTAACGA--ACGAGACCGCTGCCTGCTAAATAGTTC----GGTTAG
TGAT-TTTCA-CTGGC-CTGA-GCTTCTTAGAGGGACGTGCATTTTTTT-AGATGCA-GGAAGATAGCGGCAATAACAGG
TCTGTGATGCCCTTAGATGTTCTGGGCCGCACGCGCGCTACACTGATGTGTTC-AACG-A--GT-TTTTCCTTGGCTG-A
GAAGCCTGGGCAATCTTTTGAACTCGCATCGTGATAGGGATAGATTATTGCAATTATTGATCTTGAACGAGGAATTCCTA
GTAGACGCAGAT-CATCAATCTGCGTCGATTACGTCCCTGCCCTTTGTACACACCGC------------TACCGTGCTAA
AGCTTACCGTGTAGATCCAGTTCCAAATACAACA-GA-TCAATTCTTC-GCTTTCATCGCATACGA-ATGTGATTTATTC
GAAGAAGGTTCACTAGCTAACTTAACAGCATCTATTATTGGTAACGTATTCGGTTTCAAAGCTGTTTCTGCATTACGTTT
AGAAGATATGCGTATTCCTCACTCATACTTAAAAACATTCCAAGGTCCTGCTACTGGTGTTATTGTAGAACGTGAACGTT
TAAACAAATACGGTGCTCCATTATTAGGTGCTACAGTAAAACCAAAATTAGGTTTATCTGGTAAAAACTACGGTCGTGTA
GTTTACGAAGGTTTAAAAGGTGGTTTAGACTTCTTAAAAGATGACGAAAACATTAACTCTCAACCATTTATGCGTTGGAG
AGAGCGTTTCTTATACTGTATGGAAGGTATTAACCGTGCCGCTGCTGCTACAGGTGAAGTTAAAGGTTCGTACTTAAACA
TCACTGCTGGTACAATGGAAGAAGTATACCACCGTGCTGAATACGCTAAATCAGTTGGCTCTATAGTTGTGATGATCGAT
TTAGTTATGGGTTACACAGCAATTCAAAGTTCTGCTCTTTGGGCTCGTAACAACGATATGGTTTTACATTTACACCGTGC
GGGTAACTCAACTTATGCTCGTCAAAAAAACCA-TGGTATTAACTTCCGTGTTATTTGTAAA-TGGATGCGTATGTCTGG
TGTAGATCATATC-CA-C-GCTGGTACAGTTGTTGGTAAATTAGAAGGTGATCCTTTAATGATTAAA
>Gomphonema_sp._CH024 Concatenation of 2 sequences
AAACTGCG-AATGGCTCATTATATCAGTTATAGTTTATTTGATAGTCCCTT-ACTACTTGG-A--TAACCGTAGTAATTC
TAGAGCTAATACATGCATCAAT-ACCCTTCTCGGG-TA-----GTATTTATTAGA-TTGAAACCAACCCCTTT--GGGGT
GATGTGGTGATTCATAATAAGTTTGCGAATCGCATGACTT--TGTCGGCGATGGATCATTCAAG-TTTCTG-CCCTATCA
GCTTTGGATGGTAGGGTATTGGCCTACCATGGCTTTAACGGGTAACGGAGGATTAGGGTTTGATTCCGGAGAGGGAGCCT
-GAGAGACGGCTACCACATCCAAGGAAGGCAGCAGGCGCGTAAATTACCCAATCCTGACACAGGGAGGTAGTGACAATAA
ATAACAATGCCGGGCC--TTTCAGGTCTGGCACTTGGAATGAGAACAACTCAAACCACTTATCGAGGATCAATTGGAGGG
CAAG-TCTGGTGCCAGCAGCCGCGGTAATTCCAGCTCCAATAGCGTATATTAAAG-TTGTTGCAGTTAAAAAGCTCGTAG
-TTGGATTTGTGGCAGTGCCATCC-TTGGG--AGG-AATTCGTGTGGCATTAGGTTGTTGCATG-GGGGATACTCAA-CT
TTTACTGTGAAAAAATCAGCGCGTT-C-A-AAGCAAGCTT-ATGCTCTTGAATGTATTAGCATGGAATAATAAGATAGGA
CTGTAGTACTATTTTGTTGG-TTTGTGTATTACTGTAATGGTTAAAAGGGACAGTTG-GGGGTATT-TGTATTCCATTGT
CAGAGGTGAAATTCTTGGATTTTTGGAAGACAAACTAC-TGCGAAAGCATTTACC-AA--GGATGTTTTCATTAATCAAG
AACGAAAGTTAGGGGATCGAAGATGATTAGATACCATCGTAGTCTTAACCATAAACTATGCCGACAAGGGATTGGTGGGG
-TTTCGTAA-TGTCTCCATCAGCACCTTAAGAGAAATCA-TAAGTCTTTGGGTTCCGGGGGGAGT-ATGGTCGCAAGGCT
GAAACTTAAAGAAATTGACGGAAGGGCACCACCAGGAGTGGAGCC-TGCGGCTTAATTTGACTCAACACGGGGAAACTTA
CCAGGTCCAGACATAGTGA-GGATTGACAGATTGA-GAGCTC-TTTCTTGATTCTATGGGTGGTGGTGCATGGCCGTTCT
TAGTTGGTG-GAGTGATTTGTCTGGTTAATTCCGTTAACGA--ACGAGACCGCTGCCTGCTAAATAGCTC----GGTGAG
TGAT-TTTCA-CTGAC-TTGA-GCTTCTTAGAGGGACGTGCATTTTTTT-AGATGCA-GGAAGATAGCGGCAATAACAGG
TCTGTGATGCCCTTAGATGTTCTGGGCCGCACGCGCGCTACACTGATGTGTTC-AACG-A--GT-TTTTCCTTGGCTG-A
GAAGCCTGGGCAATCTTGTGAACTCGCATCGTGATAGGGATAGATTATTGCAATTATTGATCTTGAACGAGGAATTCCTA
GTAGACGCAGAT-CATCAATCTGCGTCGATTACGTCCCTGCCCTTTGTACACACCGCC-----------TACCGTGCTAA
AGCTTACCGTGTAGATCCAGTTCCAAATACAACA-GA-TCAATTCTTC-GCTTTCATCGCATATGA-ATGTGATTTATTT
GAAGAAGGTTCATTAGCTAACTTAACAGCATCTATTATTGGTAACGTATTCGGTTTCAAAGCTGTTTCTGCATTACGTTT
AGAAGATATGCGTATTCCTCACTCATACTTAAAAACATTCCAAGGTCCTGCGACTGGTATTATCGTAGAACGTGAACGTT
TAAACAAATACGGTGCTCCATTATTAGGTGCTACAGTAAAACCAAAATTAGGTTTATCTGGTAAAAACTACGGCCGTGTA
GTTTATGAAGGTTTAAAAGGTGGTTTAGACTTCTTAAAAGATGATGAAAACATTAACTCTCAACCATTCATGCGTTGGAG
AGAACGTTTCTTATACTGTATGGAAGGTATTAACCGTGCTGCTGCTGCTACAGGTGAAGTTAAAGGTTCATACTTAAACA
TCACTGCTGGTACAATGGAAGAAGTATACAAACGTGCTGAATATGCTAAAGCAGTTGGCTCTGTAATTGTTATGATCGAT
TTAGTTATGGGTTACACAGCAATTCAAAGTTCTGCTGTTTGGGCTCGTGAAAACGATATGCTTTTACATTTACACCGTGC
AGGTAACTCAACTTACGCTCGTCAAAAAAATCA-TGGTATTAACTTCCGTGTTATTTGTAAA-TGGATGCGTATGTCTGG
TGTAGATCATATT-CA-C-GCTGGTACAGTTGTAGGTAAATTAGAAGGTGATCCTTTAATGATTAAA
>Gomphonema_sp._CH026 Concatenation of 2 sequences
AAACTGCG-AATGGCTCATTATATCAGTTATAGTTTATTTGATAGTCCCTT-ACTACTTGG-A--TAACCGTAGTAATTC
TAGAGCTAATACATGCATCAAT-ACCCTTCTCGGG-TA-----GTATTTATTAGA-TTGAAACCAACCCCTTT--GGGGT
GATGTGGTGATTCATAATAAGTTTGCGAATCGCATGACTT--TGTCGGCGATGGATCATTCAAG-TTTCTG-CCCTATCA
GCTTTGGATGGTAGGGTATTGGCCTACCATGGCTTTAACGGGTAACGGAGGATTAGGGTTTGATTCCGGAGAGGGAGCCT
-GAGAGACGGCTACCACATCCAAGGAAGGCAGCAGGCGCGTAAATTACCCAATCCTGACACAGGGAGGTAGTGACAATAA
ATAACAATGCCGGGCC--TTTCAGGTCTGGCACTTGGAATGAGAACAACTCAAACCACTTATCGAGGATCAATTGGAGGG
CAAG-TCTGGTGCCAGCAGCCGCGGTAATTCCAGCTCCAATAGCGTATATTAAAG-TTGTTGCAGTTAAAAAGCTCGTAG
-TTGGATTTGTGGCAGTGCCATCC-TTGGG--AGG-AATTCGTGTGGCATTAGGTTGTTGCATG-GGGGATACTCAA-CT
TTTACTGTGAAAAAATCAGCGCGTT-C-A-AAGCAAGCTT-ATGCTCTTGAATGTATTAGCATGGAATAATAAGATAGGA
CCGTAGTACTATTTTGTTGG-TTTGCGTATTTCGGTAATGGTTAATAGGGATAGTTG-GGGGTATT-CGTATTCCATTGT
CAGAGGTGAAATTCTTGGATTTTTGGAAGACGAACTAC-TGCGAAAGCATTTACC-AA--GGATGTTTTCATTAATCAAG
AACGAAAGTTAGGGGATCGAAGATGATTAGATACCATCGTAGTCTTAACCATAAACTATGCCGACAAGGGATTGGTGGGG
-TTTCGTAA-TGTCTCCATCAGCACCTTAGGAGAAATCA-TAAGTCTTTGGGTTCCGGGGGGAGT-ATGGTCGCAAGGCT
GAAACTTAAAGAAATTGACGGAAGGGCACCACCAGGAGTGGAGCC-TGCGGCTTAATTTGACTCAACACGGGGAAACTTA
CCAGGTCCAGACATAGTGA-GGATTGACAGATTGA-GAGCTC-TTTCTTGATTCTATGGGTGGTGGTGCATGGCCGTTCT
TAGTTGGTG-GAGTGATTTGTCTGGTTAATTCCGTTAACGA--ACGAGACCGCTGCCTGCTAAATAGCTC----GGTGAG
TGAT-TTTCA-CTGAC-TTGA-GCTTCTTAGAGGGACGTGCATTTTTTT-AGATGCA-GGAAGATAGCGGCAATAACAGG
TCTGTGATGCCCTTAGATGTTCTGGGCCGCACGCGCGCTACACTGATGTGTTC-AACG-A--GT-TTTTCCTTGGCTG-A
GAAGCCTGGGCAATCTTGTGAACTCGCATCGTGATAGGGATAGATTATTGCAATTATTGATCTTGAACGAGGAATTCCTA
GTAGACGCAGAT-CATCAATCTGCGTCGATTACGTCCCTGCCCTTTGTACACACCGCC-----------TACCGTGCTAA
AGCTTACCGTGTAGATCCAGTTCCAAATACAACA-GA-TCAATTCTTC-GCTTTMATCGCATATGA-ATGTGATTTATTT
GAAGAAGGTTCATTAGCTAACTTAACAGCATCTATTATTGGTAACGTATTCGGTTTCAAAGCTGTTTCTGCATTACGTTT
AGAAGATATGCGTATTCCTCACTCATACTTAAAAACATTCCAAGGTCCTGCAACTGGTATTATTGTAGAACGTGAACGTT
TAAACAAATACGGTGCTCCATTATTAGGTGCTACAGTAAAACCAAAATTAGGTTTATCTGGTAAAAACTACGGCCGTGTA
GTTTATGAAGGTTTAAAAGGTGGTTTAGACTTCTTAAAAGATGACGAAAACATTAACTCTCAACCATTCATGCGTTGGAG
AGAACGTTTCTTATACTGTATGGAAGGTATTAACCGTGCGGCTGCTGCTACAGGTGAAGTTAAAGGTTCATACTTAAACA
TCACTGCTGGTACAATGGAAGAAGTATACAAACGTGCTGAGTATGCTAAAGCAGTTGGTTCTGTAATTGTTATGATCGAC
TTAGTTATGGGTTACACAGCAATTCAAAGTTCTGCTGTATGGGCTCGTGATAACGATATGCTTTTACACTTACACCGTGC
AGGTAACTCAACTTACGCTCGTCAAAAAAATCA-TGGTATTAACTTCCGTGTTATTTGTAAA-TGGATGCGTATGTCTGG
TGTAGACCATATC-CA-C-GCTGGTACAGTTGTAGGTAAATTAGAAGGTGATCCTTTAATGATTAAA
>Gomphonema_sp._CH027 Concatenation of 2 sequences
AAACTGCG-AATGGCTCATTATATCAGTTATAGTTTATTTGATAGTCCCTT-ACTACTTGG-A--TAACCGTAGTAATTC
TAGAGCTAATACATGCATCAAT-ACCCTTCTCGGG-TA-----GTATTTATTAGA-TTGAAACCAACCCCTTT--GGGGT
GATGTGGTGATTCATAATAAGTTTGCGAATCGCATGACCT--AGTCGGCGATGGATCATTCAAG-TTTCTG-CCCTATCA
GCTTTGGATGGTAGGGTATTGGCCTACCATGGCTTTAACGGGTAACGGAGGATTAGGGTTTGATTCCGGAGAGGGAGCCT
-GAGAGACGGCTACCACATCCAAGGAAGGCAGCAGGCGCGTAAATTACCCAATCCTGACACAGGGAGGTAGTGACAATAA
ATAACAATGCCGGGCC--TTTCAGGTCTGGCACTTGGAATGAGAACAACTCAAACCACTTATCGAGGATCAATTGGAGGG
CAAG-TCTGGTGCCAGCAGCCGCGGTAATTCCAGCTCCAATAGCGTATATTAAAG-TTGTTGCAGTTAAAAAGCTCGTAG
-TTGGATTTGTGGCCGTGCCATCT-TTGGG--AGG-AACTTGTGTGGCATTAGCTTGTCGCACA-AGGGATACTCAA-CG
TTTACTGTGAAAAAATCAGCGCGTT-C-A-AAGCAAGCTT-ATGCTG-TGAATGTATTAGCATGGAATAATAAGATAGGA
CCTTGGTACTATTTTGTTGG-TTTGTGCACCGAGGTAATGATTAATAGGGACAGTTG-GGGGTATT-CGTATTCCATTGT
CAGAGGTGAAATTCTTGGATTTTTGGAAGACGAACTAC-TGCGAAAGCATTTACC-AA--GGATGTTTTCATTAATCAAG
AACGAAAGTTAGGGGATCGAAGATGATTAGATACCATCGTAGTCTTAACCATAAACTATGCCGACAAGGGATTGGTAGAG
-TTTCGTAA-TGTCTCTATCAGCACCTTAGGAGAAATCA-TAAGTCTTTGGGTTCCGGGGGGAGT-ATGGTCGCAAGGCT
GAAACTTAAAGAAATTGACGGAAGGGCACCACCAGGAGTGGAGCC-TGCGGCTTAATTTGACTCAACACGGGGAAACTTA
CCAGGTCCAGACATAGTGA-GGATTGACAGATTGA-GAGCTC-TTTCTTGATTCTATGGGTGGTGGTGCATGGCCGTTCT
TAGTTGGTG-GAGTGATTTGTCTGGTTAATTCCGTTAACGA--ACGAGACCGCTGCCTGCTAAATAGTTC----GGTTAG
TGAT-TTTCA-CTGGC-TTGA-GCTTCTTAGAGGGACGTGCATAATTTT-AAATGCA-GGAAGATAGCGGCAATAACAGG
TCTGTGATGCCCTTAGATGTTCTGGGCCGCACGCGCGCTACACTGATGTGTTC-AACG-A--GT-TTTTCCTTGGCTG-A
GAAGCCTGGGCAATCTTTTGAACTCGCATCGTGATAGGGATAGATTATTGCAATTATTGATCTTGAACGAGGAATTCCTA
GTAGACGCAAAT-CATCAATTTGCGTCGATTACGTCCCTGCCCTTTGTACACACCGCC-----------TACCGTGCAAA
AGCTTACCGTGTAGATCCAGTTCCAAATACAACA-GA-TCAATACTTT-GCTTTCATCGCATATGA-ATGTGATTTATTC
GAAGAAGGTTCATTATCTAACTTAACAGCGTCTATTATCGGTAACGTATTCGGTTTCAAAGCTGTTTCTGCATTACGTTT
AGAAGATATGCGTATTCCTCACTCATACTTAAAAACATTCCAAGGTCCTGCGACTGGTATCATTGTAGAACGTGAGCGTT
TAAACAAATACGGTGCTCCATTATTAGGTGCTACAGTAAAACCAAAATTAGGTTTATCTGGCAAAAACTACGGCCGTGTA
GTATACGAAGGTTTAAAAGGTGGTTTAGACTTCTTAAAAGATGACGAAAACATTAACTCTCAACCGTTTATGCGTTGGAG
AGAACGTTTCTTAAACTGTATGGAAGGTATTAACCGTGCTTCTTCAGCTACAGGTGAAGTTAAAGGTTCATACTTAAACA
TTACTGCAGGTACAATGGAAGAAGTGTACAAACGTGCTGAATACGCTAAAGCAGTTGGTTCTGTTATCGTAATGATCGAT
TTAGTTATGGGCTATACAGCAATTCAAAGTTCAGCTATTTGGGCTCGTGACAATGATATGCTTTTACACTTACACCGTGC
AGGTAACTCAACTTACGCTCGTCAAAAAAATCA-TGGTATTAACTTCCGTGTTATTTGTAAA-TGGATGCGTATGTCTGG
TGTAGATCATATC-CA-C-GCTGGTACAGTTGTTGGTAAATTAGAAGGTGATCCTTTAATGATTAAA
>Gomphonema_subclavatum_FD98 Concatenation of 2 sequences
AAACTGCG-AATGGCTCATTATATCAGTTATAGTTTATTTGATAGTCCCTT-ACTACTTGG-A--TAACCGTAGTAATTC
TAGAGCTAATACATGCATCAAT-ACCCTTCTCGGG-TA-----GTATTTATTAGA-TTGAAACCAACCCCTTC--GGGGT
GATGTGGTGATTCATAATAAGTTTGCGAATCGCATGACTT--TGTCGGCGATGGATCATTCAAG-TTTCTG-CCCTATCA
GCTTTGGATGGTAGGGTATTGGCCTACCATGGCTTTAACGGGTAACGGAGGATTAGGGTTTGATTCCGGAGAGGGAGCCT
-GAGAGACGGCTACCACATCCAAGGAAGGCAGCAGGCGCGTAAATTACCCAATCCTGACACAGGGAGGTAGTGACAATAA
ATAACAATGCCGGGCC--TTATAGGTCTGGCACTTGGAATGAGAACAACTCAAACCACTTATCGAGGATCAATTGGAGGG
CAAG-TCTGGTGCCAGCAGCCGCGGTAATTCCAGCTCCAATAGCGTATATTAAAG-TTGTTGCAGTTAAAAAGCTCGTAG
-TTGAATTTGTGGCAGTGCCATCC-TTGGG--AGG-AATTCGTGTGGCATTAGGTTGTTGCATG-GGGGATACTCAA-CT
TTTACTGTGAAAAAATCAGCGCGTT-C-A-AAGCAAGCTT-ATGCTCTTGAATGTATTAGCATGGAATAATAAGATAGGA
CTTTAGTACTATTTTGTTGG-TTTGCGTACAAAAGTAATGATTGATAGGGATAATTG-GGGGTTTT-CGTATTCCATTGT
CAGAGGTGAAATTCTTGGATTTTTGGAAGACGAACTAC-TGCGAAAGCATTAACC-AA--GGATGTTTTCATTAATCAAG
AACGAAAGTTAGGGGATCGAAGATGATTAGATACCATCGTAGTCTTAACCATAAACTATGCCGACAAGGGATTGGTGGGG
-TTTCGTAA-TGTCTCCATCAGCACCTTAGGAGAAATCA-TAAGTCTTTGGGTTCCGGGGGGAGT-ATGGTCGCAAGGCT
GAAACTTAAAGAAATTGACGGAAGGGCACCACCAGGAGTGGAGCC-TGCGGCTTAATTTGACTCAACACGGGGAAACTTA
CCAGGTCCAGACATAGTGA-GGATTGACAGATTGA-GAGCTC-TTTCTTGATTCTATGGGTGGTGGTGCATGGCCGTTCT
TAGTTGGTG-GAGTGATTTGTCTGGTTAATTCCGTTAACGA--ACGAGACCGCTGCCTGCTAAATAGCTC----GGTGAG
TGAT-TTTCA-CTGAC-TTGA-GCTTCTTAGAGGGACGTGCATTTTTTT-AGATGCA-GGAAGATAGCGGCAATAACAGG
TCTGTGATGCCCTTAGATGTTCTGGGCCGCACGCGCGCTACACTGATGTGTTC-ACCA-A--GT-TTTTCCTTGGCTGAA
GAAGGCTGGGCAATCTTTTGAACTCGCATCGTGATAGGGATAGATTATTGCAATTATTGATCTTGAACGAGGAATTCCTA
GTAGACGCAGAT-CATCAATCTGCGTCGATTACGTCCCTGCCCTTTGTACACACCGCCCGTCGCACCTATACCGTGCTAA
AGCTTACCGTGTAGATCCAGTTCCAAATACAACA-GA-TCAATTCTTC-GCTTTCATCGCATATGA-ATGTGATTTATTT
GAAGAAGGTTCATTAGCTAACTTAACAGCATCTATTATTGGTAACGTATTCGGTTTCAAAGCTGTTTCTGCATTACGTTT
AGAAGATATGCGTATTCCTCACTCATACTTAAAAACATTCCAAGGTCCTGCGACTGGTATTATTGTAGAACGTGAGCGTT
TAAACAAATACGGTGCTCCATTATTAGGTGCTACAGTAAAACCAAAATTAGGTTTATCTGGTAAAAACTACGGTCGTGTA
GTTTACGAAGGTTTAAAAGGTGGTTTAGACTTCTTAAAAGATGACGAAAACATTAACTCTCAACCATTCATGCGTTGGAG
AGAACGTTTCTTATACTGTATGGAAGGTATTAACCGTGCTGCTGCTGCTACAGGTGAAGTTAAAGGTTCATACTTAAACA
TCACTGCTGGTACAATGGAAGAAGTATACAAACGTGCTGAGTATGCTAAAGCAGTTGGTTCTGTAATTGTTATGATCGAC
TTAGTAATGGGTTACACAGCAATTCAAAGTTCTGCTATCTGGGCTCGTGAAAACGATATGCTTTTACACTTACACCGTGC
AGGTAACTCAACTTACGCGCGTCAAAAAAATCA-TGGTATTAACTTCCGTGTTATTTGTAAA-TGGATGCGTATGTCTGG
TGTAGATCATATC-CA-C-GCTGGTACAGTTGTAGGTAAATTAGAAGGTGATCCTTTAATGATTAAA
>Gomphonema_truncatum Concatenation of 2 sequences
AAACTGCG-AATGGCTCATTATATCAGTTATAGTTTATTTGATAGTCCCTT-ACTACTTGG-A--TAACCGTAGTAATTC
TAGAGCTAATACATGCATCAAT-ACCCTTCTCGGG-TA-----GTATTTATTAGA-TTGAAACCAACCCCTTC--GGGGT
GATGTGGTGATTCATAATAAGTTTGCGAATCGCATGACCT--AGTCGGCGATGGATCATTCAAG-TTTCTG-CCCTATCA
GCTTTGGATGGTAGGGTATTGGCCTACCATGGCTTTAACGGGTAACGGAGGATTAGGGTTTGATTCCGGAGAGGGAGCCT
-GAGAGACGGCTACCACATCCAAGGAAGGCAGCAGGCGCGTAAATTACCCAATCCTGACACAGGGAGGTAGTGACAATAA
ATAACAATGCCGGGCC--TTTCAGGTCTGGCACTTGGAATGAGAACAACTCAAACCACTTATCGAGGATCAATTGGAGGG
CAAG-TCTGGTGCCAGCAGCCGCGGTAATTCCAGCTCCAATAGCGTATATTAAAG-TTGTTGCAGTTAAAAAGCTCGTAG
-TTGGATTTGTGGCTGTGCCATCT-TTGGG--AGG-AATTCGTGTGGCATTAGCTTGTTGCATG-GGGGATACTCAA-CG
TTTACTGTGAAAAAATCAGCGCGTT-C-A-AAGCAAGCTT-ATGCTG-TGAATGTATTAGCATGGAATAATAAGATAGGA
CCTTGGTACTATTTTGTTGG-TTTGTGCACCGAGGTAATGATTAATAGGGACAGTTG-GGGGTATT-CGTATTCCATTGT
CAGAGGTGAAATTCTTGGATTTTTGGAAGACGAACTAC-TGCGAAAGCATTTACC-AA--GGATGTTTTCATTAATCAAG
AACGAAAGTTAGGGGATCGAAGATGATTAGATACCATCGTAGTCTTAACCATAAACTATGCCGACAAGGGATTGGTAGAG
-TTTCGTAA-TGTCTCTATCAGCACCTTAGGAGAAATCA-TAAGTCTTTGGGTTCCGGGGGGAGT-ATGGTCGCAAGGCT
GAAACTTAAAGAAATTGACGGAAGGGCACCACCAGGAGTGGAGCC-TGCGGCTTAATTTGACTCAACACGGGGAAACTTA
CCAGGTCCAGACATAGTGAGGGATTGACAGATTGA-GAGCTC-TTTCTTGATTCTATGGGTGGTGGTGCATGGCCGTTCT
TAGTTGGTG-GAGTGATTTGTCTGGTTAATTCCGTTAACGA--ACGAGACCGCTGCCTGCTAAATAGCTC----GGTTAG
TGAT-TTTCA-CTGGC-TTGA-GCTTCTTAGAGGGACGTGCATAATTTT-AAATGCA-GGAAGATAGCGGCAATAACAGG
TCTGTGATGCCCTTAGATGTTCTGGGCCGCACGCGCGCTACACTGATGTGTTC-AACG-A--GT-TTTTCCTTGGCTG-A
GAAGCCTGGGCAATCTTTTGAACTCGCATCGTGATAGGGATAGATTATTGCAATTATTGATCTTGAACGAGGAATTCCTA
GTAGACGCAAAT-CATCAATTTGCGTCGATTACGTCCCTGCCCTTTGTACACACCGCCCGTCGCACCTA-----------
-------------------------AATAC-ACA-GA-TCAATACTTT-GCTTTCATTGCATACGA-ATGTGATTTATTT
GAAGAAGGTTCATTATCTAACTTAACAGCATCTATCATCGGTAACGTATTCGGTTTTAAAGCTGTTTCTGCATTACGTTT
AGAAGATATGCGTATTCCTCACTCATACTTAAAAACATTCCAAGGTCCTGCGACTGGTATTATTGTAGAACGTGAACGTT
TAAACAAATACGGTGCTCCATTATTAGGTGCTACAGTAAAACCAAAATTAGGTTTATCTGGTAAAAATTATGGCCGTGTA
GTTTACGAAGGTTTAAAAGGTGGTTTAGACTTCTTAAAAGATGACGAAAACATTAACTCTCAACCGTTCATGCGTTGGAG
AGAGCGTTTCTTAAACTGTATGGAAGGTATTAACCGTGCTGCTTCAGCTACAGGTGAAGTAAAAGGTTCTTACTTAAACA
TTACTGCAGCTACAATGGAAGAAGTGTACAAACGTGCTGAGTACGCTAAAGCAGTTGGTTCTATAATCGTAATGATCGAT
TTAGTTATGGGTTACACAGCAATTCAAAGTTCAGCTATCTGGGCTCGTGAAAACGATATGCTTTTACACTTACACCGTGC
AGGTAACTCAACTTACGCTCGTCAAAAAAACCA-TGGTATTAACTTCCGTGTTATTTGTAAA-TGGATGCGTATGTCTGG
TGTAGATCATATC-CA-C-GCTGGTA-----------------------------------------
>Halamphora_normannii Concatenation of 2 sequences
AAACTGCG-AATGGCTCATTATATCAGTAATAGTTTATTTGATAGTCCCTC-ACTACTTGG-A--TAACCGTAGTAATTC
TAGAGCTAATACATGCGTTGAT-ACCCTTCCGGGG-TA-----GTATTTATTAGA-TTGAAACCAACCCCTCC--GGGGT
GATGTGGTGAATCATGATAAGCTTGCGGATCGCCGG---------TGGCGATGGATCATTCAAG-TTTCTG-CCCTATCA
GCTTTGGACGGTAAGGTATTGGCTTACCGTGGCTTTAACGGGTAACGGGGAATTAGGGTTCGATTCCGGAGAGGGAGCCT
-GAGAGACGGCTACCACATCCAAGGAAGGCAGCAGGCGCGTAAATTACCCAATCTTGACACAAGGAGGTAGTGACAATAA
ATAACAATGCCGGGCC-TTTATAGGTCTGGCAATTGGAATGAGAACAATTTAAACCCCTTATCGAGTATCAATTGGAGGG
CAAG-TCTGGTGCCAGCAGCCGCGGTAATTCCAGCTCCAATAGCGTATATTAAAG-TTGTTGCAGTTAAAAAGCTCGTAG
-TTGGATTTGTGGCGGTCCCATCC-TTGGG--TGG-ATCCTGTGTGGCATTAGGTTGTCGCGCA-GGGGATGCCCAT-CG
TTTACTGTGAAAAAATTAGAGTGTT-C-A-AAGCAGGCTT-ATGCTGTTGAATATATTAGCATGGAATAATGAGATAGGT
CCTTGGTACTATTTTGTTGG-TTTGCGCACCGAGGGAATGGTTAATAGGGACAGTTG-TGGGTATT-CGTATTCCATTGT
CAGAGGTGAAATTCTTGGATTTCTGGAAGACGAACTAA-TGCGAAAGCATTTACC-AA--GGATGTTTTCATTAATCAAG
AACGAAAGTTAGGGGATCGAAGATGATTAGATACCATCGTAGTCTTAACCATAAACTATGCCGACAAGGGATTGGCGGGG
-TTTCGTTA-CGTCTCCGTCAGCACCTTAGGAGAAATCA-CAAGTTTTTGGGTTCCGGGGGGAGT-ATGGTCGCAAGGCT
GAAACTTAAAGAAATTGACGGAAGGGCACCACCAGGAGTGGAGCC-TGCGGCTTAATTTGACTCAACACGGGAAAACTTA
CCAGGTCCAGACATAGTGA-GGATTGACAGATTGA-GAGCTC-TTTCTTGATTCTATGGGTGGTGGTGCATGGCCGTTCT
TAGTTGGTG-GAGTGATTTGTCTGGTTAATTCCGTTAACGA--ACGAGACCCCTGCCTGCTAAATAGTCC----TTTGAG
TGATTTTTCA-CTGAT-TCGG-GCTTCTTAGAGGGACGTGCATTCTATT-AGATGCA-GGAAGATAGGGGCAATAACAGG
TCTGTGATGCCCTTAGATGTTCTGGGCCGCACGCGCGCTACACTGATGCATTC-AACG-A--GT--AT-CCTTGGCCG-A
GAGGCTTGGGCAATCTTTTAAACGTGCATCGTGATAGGGATAGATTATTGCAATTATTAATCTTGAACGAGGAATTCCTA
GTAAACGCAGAT-CATCAATCTGCATTGATTACGTCCCTGCCCTTTGTACACACCGCCCGTCGCACCTA-----------
------------------------AAACACACTG-GA-TCAATTCTTC-GCATTTATTGCATACGA-ATGTGATTTATTT
GAAGAAGGTTCATTAGCTAACTTAACAGCTTCTATTATTGGTAACGTATTCGGTTTCAAAGCCGTATCTGCTTTACGTTT
AGAAGATATGCGTATTCCTCACTCTTACTTAAAAACATTCCAAGGTCCTGCGACTGGTGTTGTTGTAGAGCGTGAGCGTT
TAAACAAATATGGTACTCCATTATTAGGTGCTACAGTAAAACCTAAATTAGGTTTATCTGGTAAAAACTATGGTCGTGTA
GTATATGAAGGTTTAAAAGGTGGTTTAGATTTCTTAAAAGATGATGAGAACATTAACTCACAACCATTCATGCGTTGGAG
AGAGCGTTTCTTAAACTGTATGGAAGGTATTAACCGTGCTTCTGCTGCTACAGGTGAAGTTAAAGGTTCATACTTAAACA
TCACTGCCGGTACAATGGAAGAAGTTTACAAACGTGCTGAATATGCTAAATCAGTAGGTTCTATCATTGTAATGATCGAT
TTAGTTATGGGCTACACAGCAATTCAAAGTGCTGCTATTTGGGCTCGTGAAAATGATATGTTATTACACTTACACCGTGC
AGGTAACTCTACTTACGCTCGTCAAAAGAACCA-CGGTATTAACTTCCGTGTAATCTGTAAA-TGGATGCGTATGTCTGG
TGTAGATCACATC-CA-CCGCTGGAA-----------------------------------------
>Hippodonta_capitata Concatenation of 2 sequences
AAACTGCG-AACGGCTCATTATATCAGTTATAATTTATTTGATAGTCCCTT-ACTACTTGG-A--TAACCGTAGTAATTC
TAGAGCTAATACATGCGTCAAT-ACCCTTCTGGGG-TA-----GTATTTATTAGA-TGGAAACCAACCCCTTC--GGGGT
GATGTGGTGAATCATAATAAGCTTGCGGATCGCATGGCTTC-GGCCGGCGATGGATCATTCAAG-TTTCTG-CCCTATCA
GCTTTGGATGGTAGGGTATTGGCCTACCATGGCTTTAACGGGTAACGGGAAATTAGGGTTTGATTCCGGAGAGGGGGCCT
-GAGAGATGGCCACCACATCCAAGGAAGGCAGCAGGCGCGTAAATTACCCAATACTGACACAGTGAGGTAGTGACAATAA
ATAACAATGCCGGGCC-TTTATAGGTCTGGCAATTGGAATGAGAACAATTCAAATCCATTATCGAGGATCAATTGGAGGG
CAAG-TCTGGTGCCAGCAGCCGCGGTAATTCCAGCTCCAATAGCGTATATTAAAG-TTGTTGCAGTTAAAAAGCTCGTAG
-TTGGATTTGTGGTTTGTCCATCC-TTGGG--TGG-AACCTGTGTGGCATTAGGTTGTCGTGCA-GGGGATGCCCAT-CG
TTTACTGTGAAAAAATTAGAGTGTT-C-A-AAGCAGGCTT-ATGCCGTTGAATATATTAGCATGGAATAATGAGATAGGA
CTTTTTCGCTATTTTGTTGG-TTTGCGCGAAGAGGTAATGATTAATAGGGACAGTTG-GGGGTATT-CGTATTCCATTGT
CAGAGGTGAAATTCTTGGATTTCTGGAAGACGAACTAC-TGCGAAAGCATTTACC-AA--GGATGTTTTCATTAATCAAG
AACGAAAGTTAGGGGATCGAAGATGATTAGATACCATCGTAGTCTTAACCATAAACTATGCCGACAAGGGATTGGTGGAG
-TCTCGTTA-CGTCTCCATCAGCACCTTATGAGAAATCA-CAAGTCTTTGGGTTCCGGGGGGAGT-ATGGTCGCAAGGCT
GAAACTTAAAGAAATTGACGGAAGGGCACCACCAGGAGTGGAGCC-TGCGGCTTAATTTGACTCAACACGGGAAAACTTA
CCAGGTCCAGACATAGTGA-GGATTGACAGATTGA-GAGCTC-TTTCTTGATTCTATGGGTGGTGGTGCATGGCCGTTCT
TAGTTGGTG-GAGTGATTTGTCTGGTTAATTCCGTTAACGA--ACGAGACCGCTGCCTGCTAAATAGCCC----AGTGAG
TGAATTTTCA-CTGACTGCTG-GCTTCTTAGAGGGACGTGCATTCTATT-AGATGCA-GGAAGATAGCGGCAATAACAGG
TCTGTGATGCCCTTAGATGTCCTGGGCCGCACGCGCGCTACACTGATGCACTC-AACG-A--GT-TCTACCTTGGCCG-A
GAGGCCTGGGCAATCTTTTGAACGTGCATCGTGATAGGGATAGATTATTGCAATTTTTAATCTTGAACGAGGAATTCCTA
GTAAACGCAGAT-CATCAATCTGCATTGATTACGTCCCTGCCCTTTGTACACACCGCCCGTCGCACCTA-----------
------------------------AAATACTACA-GAATGTATACTTC-GCTTTCGTAGCATACGA-ATGTGATTTATTC
GAAGAAGGTTCTTTATCTAACTTAACAGCGTCTATTATTGGTAACGTTTTTGGATTTAAAGCAATATCTGCTTTACGTTT
AGAAGATATGCGTATTCCTCACTCATACTTAAAAACGTTCCAAGGTCCAGCAACAGGTATCGTTGTAGAACGTGAGCGTT
TAAACAAATACGGTATTCCATTATTAGGTGCAACTGTAAAACCTAAATTAGGTTTATCTGGTAAAAACTACGGTCGTGTA
GTTTACGAAGGTTTAAAAGGTGGTTTAGACTTCTTAAAAGATGATGAAAACATTAACTCACAACCATTCATGCGTTGGAG
AGAGCGTTTCTTATACTGTATGGAAGGTATTAACCGTGCAACTGCAGCTACAGGTGAAACTAAAGGTTCATACTTAAACG
TTACTTCAGCTACTATGGAAGAAGTTTACAAACGTGCAGAGTATGCTAAAGCTGTAGGTTCTGTAATTATCATGATCGAT
TTAGTAATGGGTTATACAGCAATTCAAAGTATTGCTTTATGGTCTCGTGAAAACGATATGGTTTTACATTTACACCGTGC
TGGTAACTCTACTTACGCTCGTCAAAAAAACCA-CGGTATTAACTTCCGTGTTATTTGTAAA-TGGATGCGTATGTCAGG
TGTAGATCATATTCCA--CGCTTGG------------------------------------------
>Lemnicola_hungarica Concatenation of 2 sequences
AAACTGCG-AATGGCTCATTATATCAGTTATAATTTCTTTGATAGTCCCTT-ACTATTTGG-A--TAACCGTAGTAATTC
TAGAGCTAATACATGCGTCAGT-ACCCTTATGGGG-TA-----GTATTTATTAGA-TTGAAACCAACCCCTTC--GGGGT
GATGTGGTGATTCAAAATAAGCTTGCGGATCGCACGGCTT--TGCCGGCGATGGATCATTCAAG-TTTCTG-CCCTATCA
GCTTTGGACGGTAATGTATTGGATTACCGTGGCTTTAACGGGTAACGGGGGATTAGGGTTTGATTCCGGAGAGGGAGCCT
-GAGAGACGGCTACCACATCCAAGGAAGGCAGCAGGCGCGTAAATTACCCAATCAGGACACCTGGAGGTAGTGACAAAAA
ATAACAATGCCGGGCC-TTTCTAGGTCTGGCAATTGGAATGAGAACAATTTAAAAACCTTATCGAGGACCAATTGGAGGG
CAAG-TCTGGTGCCAGCAGCCGCGGTAATTCCAGCTCCAATAGCGTATATTAAAG-TTGTTGCAGTTAAAAAGCTCGTAG
-TTGGATTTGTGGTGTTGCCATCC-TTGGG--TGG-AATCTGTGTGGCATTAGGTTGTCGTGCA-GGGGATGCCCAT-CG
TTTACTGTGAAAAAATCAGCGCGTT-C-A-AAGCAGGCTT-ATGCCGTTGAATGTATTAGCATGGAATAATAAGATAGGA
CCTTGGTACTATTTTGTTGG-TTTGCGCACCGAGGTAATGATTAATAGGGACAGTTG-TGGGGATT-TGTATTCCATTGT
CAGAGGTGAAATTCTTGGATTTCTGGAAGACAAACTAC-TGCGAAAGCATTTTCC-AA--GGATGTTTTCATTAATCAAG
AACGAAAGTAAGGGGATCGAAGATGATTAGATACCATCGTAGTCTTTACCATAAACTATGCCGACAAGGGATTGGTGGGG
-TTTCGTTA-CGTCTCCATCAGCACCTTATGAGAAATCA-CAAGTTTTTGGGTTCCGGGGGGAGT-ATGGTCGCAAGGCT
GAAACTTAAAGAAATTGACGGAAGGGCACCACCAGGAGTGGAGCC-TGCGGCTTAATTTGACTCAACACGGGAAAACTTA
CCAGGTCCAGACATAGTGA-GGATTGACAGATTGA-GAGCTC-TTTCTTGATTCTATGGGTGGTGGTGCATGGCCGTTCT
TAGTTGGTG-GAGTGATTTGTCTGGTTAATTCCGTTAACGA--ACGAGACCGCTGCCTGCTAAATAGTCC----AGTGAG
TGAA-TTTCA-CTGAC-CGGG-ACTTCTTAGAGGGACGTGCATTCTATT-AGATGCA-GGAAGATAGCGGCGATAACAGG
TCTGTGATGCCCTTAGATGTTCTGGGCCGCACGCGCGCTACACTGATGCATTC-AACG-A--GT-TCTTCCTTGGCCG-A
GAGGCCTGGGCAATCTTTTGAACGTGCATCGTGATAGGGATAGATTATTGCAATTATTAATCTTGAACGAGGAATTCCTA
GTAAACGCAGAT-CATCAATCTGCATTGATTACGTCCCTGCCCTTTGTACACACCGCCCGTCGCACCTATACCGTGCTAA
AGCTTACCGTGTAGATCCAGTTCCAAATACAACA-GA-TCAATTCTTT-GCTTTCATCGCATACGA-ATGTGATTTATTC
GAAGAAGGTTCATTAGCTAACTTAACAGCGTCTATCATCGGTAACGTATTCGGTTTCAAAGCCGTTTCTGCTTTACGTTT
AGAAGATATGCGTATTCCTCATTCATACTTAAAAACATTCCAAGGTCCAGCTACTGGTATTATTGTAGAACGTGAACGTT
TAAACAAATACGGTGTACCATTATTAGGTGCTACAGTAAAACCAAAATTAGGTTTATCTGGTAAAAACTATGGTCGTGTA
GTTTACGAAGGTTTAAAAGGTGGTTTAGACTTCTTAAAAGATGATGAGAATATTAACTCTCAACCTTTTATGCGTTGGAG
AGAACGTTTCTTATACTGTATGGAAGGTATTAACCGTGCTGCTGCGTCTACAGGTGAAGTTAAAGGTTCATACTTAAACA
TCACTGCGGGTACAATGGAAGAAGTTTACAAACGTGCTGAATACGCTAAAGCTGTAGGTTCAGTAATTGTAATGATCGAT
TTAGTAATGGGTTACACAGCAATTCAAAGTGCTGCAATTTGGGCTCGTGAAAACGATTGTATTTTACACTTACACCGTGC
AGGTAACTCTACATACGCTCGTCAAAAAAATCA-TGGTATTAACTTCCGTGTAATTTGTAAA-TGGATGCGTATGTCTGG
TGTAGATCATATT-CA-C-GCTGGTACAGTTGTAGGTAAATTAGAAGGTGATCCTTTAATGATTAAA
>Mastogloia_sp._29X07-6B Concatenation of 2 sequences
AAACTGCG-AATGGCTCATTATATCAGTTATTGTTTATTTGATAGTCCCTT-ACTACTTGG-A--TAACCGTAGTAATTC
TAGAGCTAATACATGCGTCAAT-GCCCATCTCGGG-TT-----GTATTTATTAGA-TTGAAACCAACCCCTTC--GGGGT
GATGTGGTGATTCATAATAAATTTGCAGATCGCA--GCTT--CGGCGGCGATGGATCATTCAAG-TTTCTG-CCCTATCA
GCTTTGGATGGTAGGGTATTGGCCTACCATGGCTTTAACGGGTAACGGGAAATTAGGGTTTGGTTCCGGAGAGGGAGCCT
-GAGAGACGGCTACCACATCCAAGGAAGGCAGCAGGCGCGTAAATTACCCAATCCTGACACAGGGAGGTAGTGACAATAA
ATAACAATGCCGGGCC-TTTATAGGTCTGGCAATTGGAATGAGGACAATTTAAACCCCTTACCAAGGATCTATTGGAGGG
CAAG-TCTGGTGCCAGCAGCCGCGGTAATTCCAGCTCCAATAGCGTATATTAAAG-TTGTTGCAGTTAAAAAGCTCGTAG
-TTGGATTTTTGGTGGCCCCATGT-TTGAG--TGG-AACTTGTCTGGCATTAGGTTGTCGGGCA-GGCGATGCTCAT-TG
TTTACTGTGAAAAAATTAGAGTGTT-C-C-AAACAGGCTG-ATGCCGATGAATATATTAGCATGGAATAATGAGATAGGA
CTTTGGTACTATTTTGTTGG-TTTGCGCACCAAAGTAATGATTAACAGGGACAGTTG-GGGGTATT-CGTATTCCATTGT
CAGAGGTGAAATTCTTGGATTTCTGGAAGACGAACTAC-TGCGAAAGCATTTACC-AA--GGATGTTTTCATTAATCAAG
AACGAAAGTTAGGGGATCGAAGATGATTAGATACCATCGTAGTCTTAACCATAAACTATGCCGACAAGGGATTGGCAGAG
--GACGTCA-TGTCTCTGTCAGCACCTTATGAGAAATCA--AAGTCTTTGGGTTCCGGGGGGAGT-ATGGTCGCAAGGCT
GAAACTTAAAGAAATTGACGGAAGGGCACCACCAGGAGTGGAGCC-TGCGGCTTAATTTGACTCAACACGGGAAAACTTA
CCAGGTCCAGACATAGTGA-GGATTGACAGATTGA-GAGCTC-TTTCTTGATTCTATGGGTGGTGGTGCATGGCCGTTCT
TAGTTGGTG-GAGTGATTTGTCTGGTTAATTCCGTTAACGA--ACGAGACCCCTGCCTGCTAAATAGCTC----TGCGAG
TGT--TTTCA-CTGGT-GAGA-GCTTCTTAGAGGGACGTGCA-TCTATT-AGATGCA-GGAAGATAGGGGCAATAACAGG
TCTGTGATGCCCTTAGATGTTCTGGGCCGCACGCGCGCTACACTGATGCAAAC-AACA-A--GT----TCCTTGGCCG-A
GAGGCTTAGGCAATCTTTTGAACCTGCATCGTGATAGGGATAGATTATTGCAATTATTAATCTTGAACGAGGAATTCCTA
GTAAACGCAGAT-CATCAATCTGCATTGATTACGTCCCTGCCCTTTGTACACACCGCCCGTCGCACCTATACCGTGCTAA
AGCTTACCGTGTAGATCCAGTTCCAAATACAACT-GA-CCAATTTTTC-GCTTTTATCGCATACGA-ATGTGATTTATTT
GAAGAAGGTTCTTTAGCTAACTTAACTGCGTCTATTATTGGTAACGTATTTGGTTTCAAAGCTGTTTCTGCTTTACGTTT
AGAAGATATGCGTATCCCTCACTCATATTTAAAAACGTTCCAAGGTCCAGCAACAGGTGTTATTGTAGAACGTGAACGTT
TAAATAAATACGGTACTCCATTATTAGGGGCAACAGTAAAACCAAAATTAGGTTTATCTGGTAAAAATTATGGTCGTGTA
GTTTATGAAGGCTTAAAAGGTGGTTTAGACTTTTTAAAAGATGATGAGAACATTAACTCTCAACCATTTATGCGTTGGAG
AGAACGTTTCTTAAATTGTATGGAAGGTATTAACCGCGCTTCTTCAGCAACAGGTGAAGTTAAAGGTTCATACTTAAACG
TTACAGCAGGCACTATGGAAGAAGTGTATAAACGTGCTGAATACGCTAAATCTGTAGGTTCAGTTATTATCATGATTGAT
TTAGTTATGGGTTATACGGCTATTCAATCAATTGCTCTTTGGGCTCGTGATAATGACATGTTATTACATTTACACCGTGC
TGGTAACTCTACATATGCACGTCAAAAGAATCA-TGGTATCAATTTCCGTGTTATCTGTAAA-TGGATGCGTATGTCTGG
TGTAGATCATATT-CA--CGCTGGTACAGTTGTAGGTAAATTAGAAGGTGATCCTTTAATGATTAAA
>Mayamaea_atomus_var._atomus Concatenation of 2 sequences
AAACTGCG-AACGGCTCATTATATCAGTTATAGTTTATTTGATAGTCCCTT-ACTACTTGG-A--TAACCGTAGTAATTC
TAGAGCTAATACATGCGTCAAT-ACCGTTCTGCGG-TA-----GTATTTATTAGA-TGGAAACCTTCCGCTTC--GGCGT
GATGTGGTGATTCATAATAAGTTTGCGGATCGCATGGCTC--TGCCGGCGATGGATCATTCAAG-TTTCTG-CCCTATCA
GCTTTGGATGGTAGTGTATTGGACTACCATGGCTTTAACGGGTAACGGAGGATTAGGGTTTGATTCCGGAGAGGGGGCCT
-GAGAGATGGCCACCACATCCAAGGAAGGCAGCAGGCGCGTAAATTACCCAATTTCGACACGAAGAGGTAGTGACAATAA
ATAACAATGCCGGGCC-TTGTTAGGTCTGGCAATTGGAATGAGAACAATTTAAATCCATTATCGAGGATCAATTGGAGGG
CAAG-TCTGGTGCCAGCAGCCGCGGTAATTCCAGCTCCAATAGCGTATATTAAAG-TTGTTGCAGTTAAAAAGCTCGTAG
-TTGGATTTGTGGTGGCGCCATCC-TTGGG--TGG-AACCTGTGTGGCATTAGGTTGTCGTGCA-GGGGATGCCCAT-CG
TTTACTGTGAAAAAATTAGAGTGTT-C-A-AAGCAGGCTT-ATGCCGTTGAATATATTAGCATGGAATAATAAGATAGGC
CTTTGGTACTATTTTGTTGG-TTTGCGCACCAAAGGAATGATTAATAGGGACAGTTG-GGGCTCTT-CGTATTCCATTGT
CAGAGGTGAAATTCTTGGATTTCTGGAAGACGAACTAC-TGCGAAAGCATTGAGC-AA--GGATGTTTTCATTAATCAAG
AACGAAAGTTAGGGGATCGAAGATGATTAGATACCATCGTAGTCTTAACCATAAACTATGCCGGTTAGGGATTGGCAGGG
-TTTCGTTA-CGTCTCTGTCAGCACCTTATGAGAAATCATTAAACTTTTGGGTTCCGGGGGGAGT-ATGGTCGCAAGGCT
GAAACTTAAAGAAATTGACGGAAGGGCACCACCAGGAGTGGAGCT-TGCGGCTTAATTTGACTCAACACGGGAAAACTTA
CCAGGTCCAGACATAGTGA-GGATTGACAGATTGA-GAGCTC-TTTCTTGATTCTATGGGTGGTGGTGCATGGCCGTTCT
TAGTTGGTG-GAGTGATTTGTCTGGTTAATTCCGTTAACGA--ACGAGACCGCTGCCTGCTAAATAGTCC----CGCGAG
TGAT-TTTCA-CTGGC-GCGG-ACTTCTTAGAGGGACGTGCATTCTATT-AGATGCA-GGAAGATAGCGGCAATAACAGG
TCTGTGATGCCCTTAGATGTCCTGGGCCGCACGCGCGCTACACTGATGCATTC-AACG-A--GT-GTTTCCTTGGCCG-A
GAGGCCTGGGCAATCTTTTGAACGTGCATCGTGATAGGGATAGATTATTGCAATTATTAATCTTGAACGAGGAATTCCTA
GTAAACGCAACT-CATCAAGTTGCATTGATTACGTCCCTGCCCTTTGTACACACCGCCCGTCGCACCTA-----------
-------------------------AACCTAACG-GA-TCACTACTTT-GCTTTCCTTGCATACGA-ATGTGATTTATTT
GAAGAAGGTTCTTTAGCTAACATTACAGCGTCTATCATTGGTAACGTATTCGGTTTTAAAGCAGTATCTGCTTTACGTTT
AGAAGATATGCGTATTCCGCATTCTTATTTAAAAACATTCCAAGGTCCTGCTACAGGTATCGTGGTAGAACGTGAGCGTT
TAAACAAATACGGTACTCCATTATTAGGTGCAACAGTAAAACCGAAATTAGGTTTATCTGGTAAAAACTACGGCCGTGTA
GTATACGAAGGTTTAAAAGGTGGTTTAGACTTCTTAAAAGATGACGAAAACATCAACTCACAACCATTTATGCGTTGGAG
AGAACGTTTCTTATACTGTATGGAAGGTATTAACCGTGCTGCAGCAGCTACAGGTGAAATTAAAGGTTCATACTTAAACA
TCACTGCTGGTACAATGGAAGAAGTTTACGCTCGTGCAGAATACGCTAAAAGCCTTGGTTCTGTAATCGTTATGATCGAT
TTAGTTATGGGCTATACAGCAATTCAAAGTGCTGCAATCTGGTCTCGTGCAAACGACATGCTTTTACATTTACACCGTGC
TGGTAACTCTGCTTACGCTCGTCAAAAAAATCA-TGGTATCAACTTCCGTGTTATTTGTAAA-TGGATGCGTATGTCTGG
TGTAGATCATATC-CA-CGGCTGG-------------------------------------------
>Mayamaea_atomus_var._permitis_AT-101Gel04 Concatenation of 2 sequences
AAACTGCG-AACGGCTCATTATATCAGTTATAGTTTATTTGATAGTCCCTT-ACTACTTGG-A--TAACCGTAGTAATTC
TAGAGCTAATACATGCGTCAAT-ACCGTTCTGCGG-TA-----GTATTTATTAGA-TGGAAACCTTCCGCTTC--GGCGT
GATGTGGTGATTCATAATAAGTTTGCGGATCGCATGGCTT--TGCCGGCGATGGATCATTCAAG-TTTCTG-CCCTATCA
GCTTTGGATGGTAGTGTATTGGACTACCATGGCTTTAACGGGTAACGGAGGATTAGGGTTTGATTCCGGAGAGGGGGCCT
-GAGAGATGGCCACCACATCCAAGGAAGGCAGCAGGCGCGTAAATTACCCAATTTCGACACGAAGAGGTAGTGACAATAA
ATAACAATGCCGGGCC-TTGTTAGGTCTGGCAATTGGAATGAGAACAATTTAAATCCATTATCGAGGATCAATTGGAGGG
CAAG-TCTGGTGCCAGCAGCCGCGGTAATTCCAGCTCCAATAGCGTATATTAAAG-TTGTTGCAGTTAAAAAGCTCGTAG
-TTGGATTTGTGGCGGCGCCATCC-TTGGG--TGG-AACCTGTGTGGCATTAGGTTGTCGTGCA-GGGGATGCCCAT-CG
TTTACTGTGAAAAAATTAGAGTGTT-C-A-AAGCAGGCTT-ATGCCGTTGAATATATTAGCATGGAATAATAAGATAGGC
CTTTGGTACTATTTTGTTGG-TTTGCGCACCAAAGGAATGATTAATAGGGACAGTTG-GGGCTCTT-CGTATTCCATTGT
CAGAGGTGAAATTCTTGGATTTCTGGAAGACGAACTAC-TGCGAAAGCATTGAGC-AA--GGATGTTTTCATTAATCAAG
AACGAAAGTTAGGGGATCGAAGATGATTAGATACCATCGTAGTCTTAACCATAAACTATGCCGGTTAGGGATTGGCAGGG
-TTTCGTTT-CGTCTCTGTCAGCACCTTATGAGAAATCATTAAACTTTTGGGTTCCGGGGGGAGT-ATGGTCGCAAGGCT
GAAACTTAAAGAAATTGACGGAAGGGCACCACCAGGAGTGGAGCT-TGCGGCTTAATTTGACTCAACACGGGAAAACTTA
CCAGGTCCAGACATAGTGA-GGATTGACAGATTGA-GAGCTC-TTTCTTGATTCTATGGGTGGTGGTGCATGGCCGTTCT
TAGTTGGTG-GAGTGATTTGTCTGGTTAATTCCGTTAACGA--ACGAGACCGCTGCCTGCTAAATAGTCC----CGCGAG
TGAT-TTTCA-CTGGT-GGGG-ACTTCTTAGAGGGACGTGCATTCTATT-AGATGCA-GGAAGATAGCGGCAATAACAGG
TCTGTGATGCCCTTAGATGTCCTGGGCCGCACGCGCGCTACACTGATGCATTC-AACA-A--GT-GTTTCCTTGGCCG-A
GAGGCCTGGGCAATCTTTTTAACGTGCATCGTGATAGGGATAGATTATTGCAATTATTAATCTTGAACGAGGAATTCCTA
GTAAACGCAACT-CATCAAGTTGCATTGATTACGTCCCTGCCCTTTGTACACACCGCCCGTCGCACCTA-----------
------------------------AAATACTACA-GA-TCAATACTTCGGCTTTTATCGCATACGA-ATGTGATTTATTT
GAAGAAGGTTCTTTAGCTAACATTACAGCATCTATTATTGGTAACGTATTTGGTTTTAAAGCAGTATCTGCTTTACGTTT
AGAAGATATGCGTATTCCGCACTCTTACTTAAAAACATTCCAAGGTCCTGCAACAGGTATCGTTGTAGAACGTGAACGTT
TAAACAAATATGGTACACCATTATTAGGCGCAACAGTAAAACCAAAATTAGGTTTATCTGGTAAAAACTACGGTCGTGTA
GTATATGAAGGTTTAAAAGGTGGTTTAGACTTCTTAAAAGATGACGAAAACATCAACTCACAACCATTCATGCGTTGGAG
AGAACGTTTCTTATACTGTATGGAAGGTATCAACCGCGCAGCAGCAGCTACAGGTGAAGTTAAAGGTTCATACTTAAACA
TCACTGCTGGTACAATGGAAGAAGTTTACGCTCGTGCAGAATACGCTAAAAGCCTTGGTTCTGTAATTGTTATGATCGAT
TTAGTTATGGGCTACACAGCAATTCAAAGTGCAGCAATCTGGTCTCGTCAAAATGACATGCTTTTACACTTACACCGTGC
TGGTAACTCTGCTTACGCTCGTCAAAAAAATCA-TGGTATTAACTTCCGTGTAATTTGTAAA-TGGATGCGTATGTCTGG
TGTAGATCATATCCCA-CGCCTGGTA-----------------------------------------
>Navicula_gregaria Concatenation of 2 sequences
AAACTGCG-AACGGCTCATTATATCAGTTTTCAAACATTTGATAGTCCCTT-ACTACTTGG-A--TAACCGTAGTAATTC
TAGAGCTAATACATGCGTCAAT-ACCCTTCTGGGG-TA-----GTATTTATTAGA-TAGAAACCAACCGCTTC--GGCGT
GATGTGGTGAATCATAATAAGCTTGCGGATCGCATGGCTTC-GGCTGGCGATGGATCATTCTTG-TTTCTG-CCCTATCA
GCTTTGGATGGTAGGGTATTGGCCTACCATGGCTTTAACGGGTAACGGGAAATTAGGGTTTGGTTCCGGAGAGGGAGCCT
-GAGAGACGGCTACCACATCCAAGGAAGGCAGCAGGCGCGTAAATTACCCAATCCTGACACAGGGAGGTAGTGACAATAA
ATAACAATGCCGGGCC-TTTATAGGTCTGGCAATTGGAATGAGAACAATTTAAATCCCTTATCGAGGATCAATTGGAGGG
CAAG-TCTGGTGCCAGCAGCCGCGGTAATTCCAGCTCCAATAGCGTATATTAAAG-TTGTTGCAGTTAAAAAGCTCGTAG
-TTGGATTTGTGGCGTACCCATCC-TTGGG--TGG-AATCTGTGTGGCATTAGGTTGTCGTGCA-GGGGATGCCCAT-CT
TTTACTGTGAAAAAATTAGAGTGTT-C-A-AAGCAGGCTT-ATGCCGTTGAATATATTAGCATGGAATAATAAGATAGGA
CTTTGTCGCTATTTTGTTGG-TTTGCGCGATAAGGTAATGATTAATAGGGACAGTTG-GGGGTATT-CGTATTCCATTGT
CAGAGGTGAAATTCTTGGATTTCTGGAAGACGAACTAC-TGCGAAAGCATTTACC-AA--GGATGTTTTCATTAATCAAG
AACGAAAGTTAGGGGATCGAAGATGATTAGATACCATCGTAGTCTTAACCATAAACTATGCCGACAAGGGATTGGTGGAG
-TCTCGTTA-CGTCTCCATCAGCACCTTATGAGAAATCA-CAAGTCTTTGGGTTCCGGGGGGAGT-ATGGTCGCAAGGCT
GAAACTTAAAGAAATTGACGGAAGGGCACCACCAGGAGTGGAGCC-TGCGGCTTAATTTGACTCAACACGGGAAAACTTA
CCAGGTCCAGACATAGTGA-GGATTGACAGATTGA-GAGCTC-TTTCTTGATTCTATGGGTGGTGGTGCATGGCCGTTCT
TAGTTGGTG-GAGTGATTTGTCTGGTTAATTCCGTTAACGA--ACGAGACCACTGCCTGCTAAATAGCCC----AGTGAG
TGAATCTTCA-CTGACTGCTG-GCTTCTTAGAGGGACGTGCATTCTATC-AGATGCA-GGAGGATAGTGGCAATAACAGG
TCTGTGATGCCCTTAGATGTCCTGGGCCGCACGCGCGCTACACTGATGCATTC-AACG-A--GT-TTTACCTTGGCCG-A
GAGGCCTGGGCAATCTTTTAAACGTGCATCGTGATAGGGATAGATTATTGCAATTATTAATCTTGAACGAGGAATTCCTA
GTAAACGCAGAT-CATCAGTCTGCATTGATTACGTCCCTGCCCTTTGTACACACCGCCCGTCGCACCTA-----------
------------------------AAACCCAACA-GA-TGTATACTTC-GCTTTCATCGCATACGA-ATGTGATTTATTC
GAAGAAGGTTCTTTAGCTAACTTAACAGCGTCTATCATTGGTAACGTTTTCGGATTTAAAGCAGTTGCTGCTTTACGTTT
AGAAGATATGCGTATTCCTCACTCATACTTAAAAACATTCCAAGGTCCAGCTACAGGTATCATTGTAGAACGTGAACGTT
TAAACAAATACGGTATTCCATTATTAGGTGCTACTGTAAAACCTAAATTAGGTTTATCTGGTAAAAACTACGGTCGTGTA
GTTTTCGAAGGTTTAAAAGGTGGTTTAGACTTCTTAAAAGATGATGAAAACATTAACTCACAACCATTTATGCGTTGGAG
AGAACGTTTCTTATACTGTATGGAAGGTATTAACCGTGCATCAGCAGCTACAGGTGAAGTTAAAGGTTCATACTTAAACA
TCACAGCAGCTACTATGGAAGAAGTTTACAAACGTGCAGAATATGCTAAAACGGTAGGTTCTATCATTGTAATGATCGAT
TTAGTAATGGGTTATACAGCAATTCAAAGTATTGCTCTTTGGGCTCGTGAAAACGATATGCTTTTACACTTACATCGTGC
TGGTAACTCAACTTACGCTCGTCAAAAGAATCA-TGGTATCAACTTCCGTGTTATCTGTAAA-TGGATGCGTATGTCTGG
TGTAGATCACATC-CA-CGC-TGGTA-----------------------------------------
>Navicula_radiosa Concatenation of 2 sequences
AAACTGCG-AACGGCTCATTATATCAGTTATAATTTATTTGATAGTCCCTT-ACTACTTGG-A--TAACCGTAGTAATTC
TAGAGCTAATACATGCGTCAAT-ACCCTTCTGGGG-TA-----GTATTTATTAGA-TGGAAACCAACCCCTTC--GGGGT
GATGTGGTGAATCATAATAAGCTTGCGGATCGCATGGCTTC-GGCTGGCGATGGATCATTCAAG-TTTCTG-CCCTATCA
GCTTTGGATGGTAGGGTATTGGCCTACCATGGCTTTAACGGGTAACGGGAAATTAGGGTTTGATTCCGGAGAGGGAGCCT
-GAGAGACGGCTACCACATCCAAGGAAGGCAGCAGGCGCGTAAATTACCCAATCCTGACACAGGGAGGTAGTGACAATAA
ATAACAATGCCGGGCC-ATCAATGGTCTGGCAATTGGAATGAGAACAATTTAAATCCCTTATCGAGGATCAATTGGAGGG
CAAG-TCTGGTGCCAGCAGCCGCGGTAATTCCAGCTCCAATAGCGTATATTAAAG-TTGTTGCAGTTAAAAAGCTCGTAG
-TTGGATTTGTGGCGTATCCATCC-TTGGG--TGG-AACCTGTGTGGCATTAGGTTGTCGTGCA-GGGGATGCCCAT-CA
TTTACTGTGAAAAAATTAGAGTGTT-C-A-AAGCAGGCTT-ATGCCGTTGAATATATTAGCATGGAATAATGAGATAGGA
CTTTTTTGCTATTTTGTTGG-TTTGCGCAAAGAGGTAATGATTAATAGGGACAGTTG-GGGGTATT-CGTATTCCATTGT
CAGAGGTGAAATTCTTGGATTTCTGGAAGACGAACTAC-TGCGAAAGCATTTACC-AA--GGATGTTTTCATTAATCAAG
AACGAAAGTTAGGGGATCGAAGATGATTAGATACCATCGTAGTCTTAACCATAAACTATGCCGACAAGGGATTGGTGGAG
-TCTCGTTA-TGTCTCCATCAGCACCTTATGAGAAATCA-CAAGTCTTTGGGTTCCGGGGGGAGT-ATGGTCGCAAGGCT
GAAACTTAAAGAAATTGACGGAAGGGCACCACCAGGAGTGGAGCC-TGCGGCTTAATTTGACTCAACACGGGAAAACTTA
CCAGGTCCAGACATAGTGA-GGATTGACAGATTGA-GAGCTC-TTTCTTGATTCTATGGGTGGTGGTGCATGGCCGTTCT
TAGTTGGTG-GAGTGATTTGTCTGGTTAATTCCGTTAACGA--ACGAGACCACTGCCTGCTAAATAGCCC----AGTGAG
TGAATCTTCA-CTGACTGCTG-GCTTCTTAGAGGGACGTGCATTCTATC-AGATGCA-GGAGGATAGTGGCAATAACAGG
TCTGTGATGCCCTTAGATGTCCTGGGCCGCACGCGCGCTACACTGATGCATTC-AACG-A--GT-TTTACCTTGGCCG-A
GAGGCCTGGGCAATCTTTTAAACCTGCATCGTGATAGGGATAGATTATTGCAATTATTAATCTTGAACGAGGAATTCCTA
GTAAACGCAAAT-CATCAATTTGCATTGATTACGTCCCTGCCCTTTGTACACACCGCCCGTCGCACCTA-----------
-----------------------------------GA-TCACTACTTC-GCTTTCATCGCATACGA-ATGTGACTTATTC
GAAGAAGGTTCTTTAGCTAACTTAACAGCGTCTATCATTGGTAACGTTTTCGGTTTTAAAGCAGTTGCTGCTTTACGTTT
AGAAGATATGCGTATTCCTCACTCATACTTAAAAACATTCCAAGGTCCAGCTACTGGTATTATTGTAGAACGTGAGCGTT
TAAACAAATACGGTCTTCCATTATTAGGTGCTACTGTAAAACCTAAATTAGGTTTATCTGGTAAAAACTACGGTCGTGTA
GTTTTCGAAGGTTTAAAAGGTGGTTTAGACTTCTTAAAAGATGATGAAAACATTAACTCACAACCATTCATGCGTTGGAG
AGAACGTTTCTTATACTGTATGGAAGGTATTAACCGTGCATCAGCAGCTACAGGTGAAGTTAAAGGTTCATACTTAAACA
TTACAGCAGCTACAATGGAAGAAGTGTACAAACGTGCTGAGTATGCTAAAGCTGTTGGTTCTGTAATTGTTATGATCGAT
TTAGTAATGGGTTACACAGCAATTCAAAGTATTGCTTTATGGGCTCGTGACAATGATATGGTTTTACACTTACACCGTGC
TGGTAACTCTACTTACGCTCGTCAAAAAAATCA-TGGTATTAACTTCCGTGTAATCTGTAAA-TGGATGCGTATGTCTGG
TGTAGATCACATC-CA----CCGGCCTGGA-------------------------------------
>Navicula_reinhardtii Concatenation of 2 sequences
AAACTGCG-AACGGCTCATTATAACAGTTATAATTTATTTGATAGTCCCTT-ACTACTTGG-A--TAACCGTAGTAATTC
TAGAGCTAATACATGCGTCAAT-ACCCTTCTGGGG-TA-----GTATTTATTAGA-TGGAAACCAACCCCTTC--GGGGT
GATGTGGTGAATCATAATAAGCTTGCGGATCGCATGGCTTC-GGCTGGCGATGGATCATTCAAG-TTTCTG-CCCTATCA
GCTTTGGATGGTAGGGTATTGGCCTACCATGGCTTTAACGGGTAACGGGAAATTAGGGTTTGATTCCGGAGAGGGAGCCT
-GAGAGACGGCTACCACATCCAAGGAAGGCAGCAGGCGCGTAAATTACCCAATCCTGACACAGGGAGGTAGTGACAATAA
ATAACAATGCCGGGCC-TTTAAAGGTCTGGCAATTGGAATGAGAACAATTTAAATCTCTTATCGAGTATCAATTGGAGGG
CAAG-TCTGGTGCCAGCAGCCGCGGTAATTCCAGCTCCAATAGCGTATATTAAAG-TTGTTGCAGTTAAAAAGCTCGTAG
-TTGGATTTGTGGCGTGTCCATCC-TTGGG--TGG-AACCTGTGTGGCATTAGGTTGTCGTGCA-GGGGATGCCCAT-CT
TTTACTGTGAAAAAATTAGAGTGTT-C-A-AAGCAGGCTT-ATGCCGTTGAATATATTAGCATGGAATAATGAGATAGGA
CTTTTTCGCTATTTTGTTGG-TTTGCGCGAAGAGGTAATGATTAATAGGGACAGTTG-GGGGTATT-CGTATTCCATTGT
CAGAGGTGAAATTCTTGGATTTTTGGAAGACGAACTAC-TGCGAAAGCATTTACC-AA--GGATGTTTTCATTAATCAAG
AACGAAAGTTAGGGGATCGAAGATGATTAGATACCATCGTAGTCTTAACCATAAACTATGCCGACAAGGGATTGGTGGAG
-TCTCGTTA-CGTCTCCATCAGCACCTTATGAGAAATCA-CAAGTCTTTGGGTTCCGGGGGGAGT-ATGGTCGCAAGGCT
GAAACTTAAAGAAATTGACGGAAGGGCACCACCAGGAGTGGAGCC-TGCGGCTTAATTTGACTCAACACGGGAAAACTTA
CCAGGTCCAGACATAGTGA-GGATTGACAGATTGA-GAGCTC-TTTCTTGATTCTATGGGTGGTGGTGCATGGCCGTTCT
TAGTTGGTG-GAGTGATTTGTCTGGTTAATTCCGTTAACGA--ACGAGACCACTGCCTGCTAAATAGCCC----AGTGAG
TGAATTTTCA-CTGACTGCTG-GCTTCTTAGAGGGACGTGCATTCTATC-AGATGCA-GGAGGATAGTGGCTATAACAGG
TCTGTGATGCCCTTAGATGTCCTGGGCCGCACGCGCGCTACACTGATGCATTC-AACG-A--GT-TTTACCTTGGCCG-A
GAGGCCTGGGCAACCTTTTAAACGTGCATCGTGATAGGGATAGATTATTGCAATTATTAATCTTGAACGAGGAATTCCTA
GTAAACGCAAAT-CATCAATTTGCATTGATTACGTCCCTGCCCTTTGTACACACCGCCCGTCGCACCTA-----------
------------------------AAATCAAACG-GA-TCATTACTTC-GCTTTTATCGCATACGA-ATGTGATTTATTT
GAAGAAGGTTCTTTATCTAACTTAACAGCGTCTATCATTGGTAACGTTTTCGGATTTAAAGCAATTTCTGCTTTACGTTT
AGAAGATATGCGTATTCCTCACTCATATTTAAAAACATTCCAAGGTCCTGCTACAGGTATTATTGTAGAACGTGAGCGTT
TAAACAAATACGGTATTCCTTTATTAGGTGCAACTGTAAAACCGAAATTAGGTTTATCTGGTAAAAACTACGGTCGTGTA
GTTTTCGAAGGTTTAAAAGGTGGTTTAGACTTCTTAAAAGATGATGAAAACATTAACTCACAACCATTTATGCGTTGGAG
AGAGCGTTTCTTAAACTGTATGGAAGGTATTAACCGTGCAGCAGCAGCTACAGGTGAAGTTAAAGGTTCATACTTAAACA
TTACTGCAGCTACTATGGAAGAAGTGTACAAACGTGCAGAATACGCTAAAACAGTTGGTTCTGTAGTCGTTATGATCGAT
TTAGTAATGGGTTACACAGCAATTCAAAGTATTGCTCTTTGGGCTCGTGAAAACGACATGCTTTTACACTTACACCGTGC
TGGTAACTCTACTTACGCTCGTCAAAAAAACCA-CGGTATTAACTTCCGTGTTATCTGTAAA-TGGATGCGTATGTCTGG
TGTAGATCATATC-CA-CCGCCTGGTA----------------------------------------
>Navicula_tripunctata Concatenation of 2 sequences
AAACTGCG-AACGGCTCATTATATCAGTTATAATTTATTTGATAGTCCCTT-ACTACTTGG-A--TAACCGTAGTAATTC
TAGAGCTAATACATGCGTCAAT-ACCCTTCTGGGG-TA-----GTATTTATTAGA-TGGAAACCAACCCCTTC--GGGGT
GATGTGGTGAATCATAATAAGCTTGCGGATCGCATGGCTTC-GGCTGGCGATGGATCATTCAAG-TTTCTG-CCCTATCA
GCTTTGGATGGTAGGGTATTGGCCTACCATGGCTTTAACGGGTAACGGGAAATTAGGGTTTGATTCCGGAGAGGGAGCCT
-GAGAGACGGCTACCACATCCAAGGAAGGCAGCAGGCGCGTAAATTACCCAATCCTGACACAGGGAGGTAGTGACAATAA
ATAACAATGCCGGGCC-ATCATTGGTCTGGCAATTGGAATGAGAACAATTTAAATCCCTTATCGAGGATCAATTGGAGGG
CAAG-TCTGGTGCCAGCAGCCGCGGTAATTCCAGCTCCAATAGCGTATATTAAAG-TTGTTGCAGTTAAAAAGCTCGTAG
-TTGGATTTGTGGCGTATCCATCC-TTGGG--TGG-AACCTGTGTGGCATTAGGTTGTCGTGCA-GGGGATGCCCAT-CA
TTTACTGTGAAAAAATTAGAGTGTT-C-A-AAGCAGGCTT-ATGCCGTTGAATATATTAGCATGGAATAATGAGATAGGA
CTTTTTTACTATTTTGTTGG-TTTGCGTAAAGAGGTAATGATTAATAGGGACAGTTG-GGGGTATT-CGTATTCCATTGT
CAGAGGTGAAATTCTTGGATTTTTGGAAGACGAACTAC-TGCGAAAGCATTTACC-AA--GGATGTTTTCATTAATCAAG
AACGAAAGTTAGGGGATCGAAGATGATTAGATACCATCGTAGTCTTAACCATAAACTATGCCGACAAGGGATTGGTGGAG
-TCTCGTTA-TGTCTCCATCAGCACCTTATGAGAAATCA-CAAGTCTTTGGGTTCCGGGGGGAGT-ATGGTCGCAAGGCT
GAAACTTAAAGAAATTGACGGAAGGGCACCACCAGGAGTGGAGCC-TGCGGCTTAATTTGACTCAACACGGGAAAACTTA
CCAGGTCCAGACATAGTGA-GGATTGACAGATTGA-GAGCTC-TTTCTTGATTCTATGGGTGGTGGTGCATGGCCGTTCT
TAGTTGGTG-GAGTGATTTGTCTGGTTAATTCCGTTAACGA--ACGAGACCACTGCCTGCTAAATAGCCC----AGTGAG
TGAATCTTCA-CTGACTGCTG-GCTTCTTAGAGGGACGTGCATTCTATC-AGATGCA-GGAGGATAGTGGCTATAACAGG
TCTGTGATGCCCTTAGATGTCCTGGGCCGCACGCGCGCTACACTGATGCATTC-AACG-A--GT-TTTACCTTGGCCG-A
GAGGCCTGGGCAATCTTTTAAACCTGCATCGTGATAGGGATAGATTATTGCAATTATTAATCTTGAACGAGGAATTCCTA
GTAAACGCAAAT-CATCAATTTGCATTGATTACGTCCCTGCCCTTTGTACACACCGCCCGTCGCACCTA-----------
---------------------------------A-GA-TCACTACTTC-GCTTTCGTTGCATACGA-ATGTGACTTATTC
GAAGAAGGTTCTTTAGCTAACTTAACAGCGTCTATCATTGGTAACGTTTTCGGTTTTAAAGCAATTGCTGCTTTACGTTT
AGAAGATATGCGTATTCCTCACTCATACTTAAAAACATTCCAAGGTCCAGCTACTGGTATCATTGTAGAACGTGAGCGTT
TAAACAAATATGGTATTCCTTTATTAGGTGCTACTGTAAAACCTAAATTAGGTTTATCTGGTAAAAACTACGGTCGTGTA
GTTTTCGAAGGTTTAAAAGGTGGTTTAGACTTCTTAAAAGATGATGAAAATATTAACTCACAACCATTCATGCGTTGGAG
AGAACGTTTCTTATACTGTATGGAAGGTATTAACCGTGCATCAGCAGCTACAGGTGAAGTTAAAGGTTCATACTTAAACA
TCACAGCAGCTACTATGGAAGAAGTATACAAACGTGCTGAGTACGCTAAAGCTGTTGGTTCTATCATTGTTATGATCGAT
TTAGTAATGGGTTATACTGCAATCCAAAGTATTGCTTTATGGGCTCGTGAAAACGATATGGTTTTACACTTACACCGTGC
TGGTAACTCTACTTACGCTCGTCAAAAGAACCA-CGGTATTAACTTCCGTGTTATCTGTAAA-TGGATGCGTATGTCTGG
TGTAGATCACATC-CA--CGCCGGA------------------------------------------
>Pinnularia_mesolepta Concatenation of 2 sequences
AAACTGCG-AATGGCTCATTATATAAGTTATCGTTTATTTGATAGTCCCTT-ACTACTTGG-A--TAACCGTAGTAATTC
TAGAGCTAATACATGCGTCAGT-ACCCTTCTGGGG-TA-----GTATTTATTAGA-TAGAAACCAACCCCTTC--GGGGT
GATGTGGTGATTCATAATAAGCTTGCGGATTGCACGGCTT--GTCCGGCAATGGATCATTCAAG-TTTCTT-CCCTATCA
GCTTTGGACGGTAAGGTATTGGCTTACCGTGGCTTTAACGGGTAACGGAAAATTAGGGTTTGATTCCGGAGAGGGAGCCT
-GAGAGACGGCTACCACATCCAAGGAAGGCAGCAGGCGCGTAAATTACCCAATCTACAAACTAGGAGGTAGTGACAATAA
ATAACAATGCCGGGCC-TTGATAGGTCTGGCAATTGGAATGAGAACAATTTAAATCCCTTATCGAGGATCAATTGGAGGG
CAAG-TCTGGTGCCAGCAGCCGCGGTAATTCCAGCTCCAATAGCGTATATTAAAG-TTGTTGCAGTTAAAAAGCTCGTAG
-TTGGATTTGTGGTGGCACCATCT-TTGGG--TGG-AACCTGTGGGGCATTAGGTTGTTTTGCA-GGGGATGTCCAT-CG
TTTACTGTGAAAAAATTAGAGTGTT-C-A-AAGCAGGCTT-ACGCCGATGAATATACTAGCATGGAATAATGAAATAGGA
CTTTGGTACTATTTTGTTGG-TTTGCGCACCAAAGTAATGATTAATAGGGACAGTTG-GGGGTATT-CGTATTCCATTGT
CAGAGGTGAAATTCTTGGATTTTTGGAAGACGAACTAC-TGCGAAAGCATTTACC-AA--GGATGTTTTCATTAATCAAG
AACGAAAGTTAGGGGATCGAAGATGATTAGATACCATCGTAGTCTTAACCATAAACTATGCCAGTTAGGGATTGGCAGGG
-TATCGTTA-CGTCCCTGTCAGCACCTTAGGAGAAATCATTAAACTTTTGGGTTCCGGGGGGAGT-ATGGTCGCAAGGCT
GAAACTTAAAGAAATTGACGGAAGGGCACCACCAGGAGTGGAGCC-TGCGGCTTAATTTGACTCAACACGGGAAAACTTA
CCAGGTCCAGACATAGTGA-GGATTGACAGGTTGA-GAGCTC-TTTCTTGATTCTATGGGTGGTGGTGCATGGCCGTTCT
TAGTTGGTG-GAGTGATTTGTCTGGTTAATTCCGTTAACGA--ACGAGACCGCTACCTGCTAAATAGTTG----CGTGAG
TGTT-TTTCA-CTGAC-GGCA-ACTTCTTAGAGGGACGTGCATTCTATT-AGATGCA-GGAGGATAGCGGCAATAACAGG
TCTGTGATGCCCTTAGATGTTCTGGGCCGCACGCGCGCTACACTGATGCATCC-AACG-A--GT-GACTCCTTGGCCG-A
GAGGCCTGGGCAATCTTGTGAACGTGCATCGTGATAGGGATAGATTATTGCAATTATTAATCTTGAACGAGGAATTCCTA
GTAAACGCAGTT-CATCAAACTGCATTGATTACGTCCCTGCCCTTTGTACACACCGCCCGTCGCACCTA-----------
------------------------AAATACAACA-GA-TCAATACTTT-GCTTTCATCGCATACGA-ATGTGACTTATTC
GAAGAAGGTTCTTTAGCTAACTTAACAGCATCTATTATCGGTAACGTATTCGGTTTCAAAGCCGTATCTGCTTTACGTTT
AGAAGATATGCGTATTCCTCACTCTTACTTAAAAACATTCCAAGGTCCAGCGACAGGTGTTGTTGTAGAACGTGAGCGTT
TAAACAAATACGGTACTCCATTATTAGGTGCAACAGTAAAACCAAAATTAGGTTTATCTGGTAAAAACTATGGTCGTGTA
GTATTCGAAGGTTTAAAAGGTGGTTTAGACTTCTTAAAAGATGATGAAAACATTAACTCACAACCATTCATGCGTTGGAG
AGAACGTTTCTTAAACTGTATGGAAGGTATTAACCGTGCTGCATCAGCAACAGGTGAAGTTAAAGGTTCATACTTAAACA
TCACTGCTGGTACAATGGAACAAGTTTACGAACGTGCAGAATATGCTAAATCAGTAGGTTCTATCATCGTTATGATCGAC
TTAGTTATGGGTTACACAGCAATCCAATCTTCTGCGATTTGGGCTCGTAACAATGACATGCTTTTACATTTACACCGTGC
AGGTAACTCAACTTACGCTCGTCAAAAAAATCA-TGGTATTAACTTCCGTGTTATTTGTAAA-TGGATGCGTATGTCTGG
TGTAGATCATATC-CA-C-GCTGGTA-----------------------------------------
>Pinnularia_microstauron Concatenation of 2 sequences
AAACTGCG-AATGGCTCATTATATAAGTTATCGTTTATTTGATAGTCCCTT-ACTACTTGG-A--TAACCGTAGTAATTC
TAGAGCTAATACATGCGTCAAT-ACCCTTCTGGGG-TA-----GTATTTATTAGA-TAGAAGCCAACCCCTTC--GGGGT
GATGTGGTGATTCATAATAAGCATGCGGATTGCACGGCTT--TGCCGGCAATGGATCATTCAAG-TTTCTT-CCCTATCA
GCTTTGGACGGTAAGGTATTGGCTTACCGTGGCTTTAACGGGTAACGGAAAATTAGGGTTTGATTCCGGAGAGGGAGCCT
-GAGAGACGGCTACCACATCCAAGGAAGGCAGCAGGCGCGTAAATTACCCAATCTAGAAACTAGGAGGTAGTGACAATAA
ATAACAATGCCGGGCC-TTGATAGGTCTGGCAATTGGAATGAGAACAATTTAAATCCCTTATCGAGGATCAATTGGAGGG
CAAG-TCTGGTGCCAGCAGCCGCGGTAATTCCAGCTCCAATAGCGTATATTAAAG-TTGTTGCAGTTAAAAAGCTCGTAG
-TTGGATTTGTGGTGCTACCATCT-TTGGG--TGG-AACCTGTAGGGCATTAGCTTGTTTTGCA-GGGGATATCCAT-CG
TTTACTGTGAAAAAATTAGAGTGTT-C-A-AAGCAGGCTT-ACGCCAATGAATATACTAGCATGGAATAATGAAATAGGA
CTTTGGTACTATTTTGTTGG-TTTGCGCGCCAAAGTAATGATTAATAGGGACAGTTG-GGGGTATT-CGTATTCCATAGT
CAGAGGTGAAATTCTTGGATTTTTGGAAGACGAACTAC-TGCGAAAGCATTTACC-AA--GGATGTTTTCATTAATCAAG
AACGAAAGTTAGGGGATCGAAGATGATTAGATACCATCGTAGTCTTAACCATAAACTATGCCAGTTAGGGATTGGCAGGG
-TATCGTTA-CGTCCCTGTCAGCACCTTATGAGAAATCATTAAACTTTTGGGTTCCGGGGGGAGT-ATGGTCGCAAGGCT
GAAACTTAAAGAAATTGACGGAAGGGCACCACCAGGAGTGGAGCC-TGCGGCTTAATTTGACTCAACACGGGGAAACTTA
CCAGGTCCAGACATAGTGA-GGATTGACAGGTTGA-GAGCTC-TTTCTTGATTCTATGGGTGGTGGTGCATGGCCGTTCT
TAGTTGGTG-GAGTGATTTGTCTGGTTAATTCCGTTAACGA--ACGAGACCGCTACTTACTAAATAGTTT----AGCTAG
TGAT-TTTCA-CTGGC-GGGA-ACTTCTTAGAAGGACGTGCATTCTATT-AGATGCA-GGAGGATAGCGGCAATAACAGG
TCTGTGATGCCCTTAGATGTTCTGGGCCGCACGCGCGCTACACTGATGCATTC-AACG-A--GT-CTTTCCTTGGCCG-A
GAGGCCTGGGTAATCTTGTGAACGTGCATCGTGATAGGGATAGATCATTGCAATTATTGATCTTGAACGAGGAATTCCTA
GTAAGCGCAGTT-CATCAAACTGCGCTGATTACGTCCCTGCCCTTTGTACACACCGCCCGTCGCACCTA-----------
------------------------AAACAC-ACA-GA-TC-ATACTTT-GCTTTCATCGCATACGA-ATGTGACTTATTC
GAAGAAGGTTCTTTAGCTAACTTAACAGCATCTATTATTGGTAACGTATTCGGTTTCAAAGCTGTATCTGCGTTACGTTT
AGAAGATATGCGTATTCCTCACTCTTACTTAAAAACATTCCAAGGTCCAGCGACAGGTGTTATTGTAGAACGTGAGCGTT
TAAACAAATACGGTACTCCATTATTAGGTGCAACAGTAAAACCAAAATTAGGTTTATCTGGTAAAAACTACGGTCGTGTA
GTATACGAAGGTTTAAAAGGTGGTTTAGACTTCTTAAAAGATGATGAAAACATTAACTCTCAACCATTTATGCGTTGGAG
AGAACGTTTCTTAAACTGTATGGAAGGTATTAACCGTGCTGCTTCTGCAACAGGTGAAGTTAAAGGTTCATACTTAAACA
TCACTGCTGGTACAATGGAGCAAGTTTACGAACGTGCTGAATATGCTAAAGCAGTAGGTTCTGTAATTGTTATGATCGAC
TTAGTTATGGGTTACACAGCAATCCAATCTTCAGCGATCTGGGCTCGTAACAATGATATGCTTTTACACTTACACCGTGC
AGGTAACTCAACTTACGCTCGTCAAAAAAATCA-TGGTATTAACTTCCGTGTTATTTGTAAA-TGGATGCGTATGTCTGG
TGTAGATCACATC-CA-C-GCTGGTA-----------------------------------------
>Placoneis_abiskoensis Concatenation of 2 sequences
AAACTGCG-AATGGCTCATTATATCAGTTATAGTTTATTTGATAGTCCCTT-ACTACTTGG-A--TAACCGTAGTAATTC
TAGAGCTAATACATGCGTCAAT-ACCCTTC-GGGG-TA-----GTATTTATTAGA-GTGAGACCAACCCCTTC--GGGGT
GATGTGGTGATTCATAATAAGCTTGCAGATCGCACGGYT---CGCCGGCGATGGATCATTCAAG-TTTCTG-CCCTATCA
GCTTTGGATGGTAGGGTATTGGCCTACCATGGCTTTAACGGGTAACGGAGGATTAGGGTTTGATTCCGGAGAGGGAGCCT
-GAGAGACGGCTACCACATCCAAGGAAGGCAGCAGGCGCGTAAATTACCCAATCCTGACACAGGGAGGTAGTGACAATAA
ATAACAATGCCGGGCC--CTTCGGGTCTGGCACTTGGAATGAGAACAACTCAAACCACTTATCGAGGATCAATTGGAGGG
CAAG-TCTGGTGCCAGCAGCCGCGGTAATTCCAGCTCCAATAGCGTATATTAAAG-TTGTTGCAGTTAAAAAGCTCGTAG
-TTGGATTTGTGGGGGAACCATCC-TTGGG--TGG-AGCCTGTGTGGCATTAGGTTGTCGTGCA-GGGGATGCCCAT-CA
TTTACTGTGAAAAAATCAGCGCGTT-C-A-AAGCAGGCTT-ATGCCATTGAATGTATTAGCATGGAATAATAAGATAGGA
CCTTGGCACTATTTTGTTGG-TTTGCGCACCGAGGTAATGATTAATAGGGACAGTTG-GGGGTATT-CGTATTCCATTGT
CAGAGGTGAAATTCTTGGATTTCTGGAAGACGAACTAC-TGCGAAAGCATTTACC-AA--GGATGTTTTCATTAATCAAG
AACGAAAGTTAGGGGATCGAAGATGATTAGATACCATCGTAGTCTTAACCATAAACTATGCCGACAAGGGATTGGTGGGG
-TTCCGTAA-TGTCTCCATCAGCACCTTATGAGAAATCA-CAAGTTTTTGGGTTCCGGGGGGAGT-ATGGTCGCAAGGCT
GAAACTTAAAGAAATTGACGGAAGGGCACCACCAGGAGTGGAGCC-TGCGGCTTAATTTGACTCAACACGGGAAAACTTA
CCAGGTCCAGACATAGTGA-GGATTGACAGATTGA-GAGCTC-TTTCTTGATTCTATGGGTGGTGGTGCATGGCCGTTCT
TAGTTGGTG-GAGTGATTTGTCTGGTTAATTCCGTTAACGA--ACGAGACCGCTGCCTGCTAAATAGTCC----AGTTAG
TGAT-TTTCA-CTGGC-GTGG-GCTTCTTAGAGGGACGTGCATTTTATT-AGATGCA-GGAAGATAGCGGCAATAACAGG
TCTGTGATGCCCTTAGATGTTCTGGGCCGCACGCGCGCTACACTGATGTATTC-AACG-A--GT-GCTTCCTTGGCTG-A
AAAGCCTGGGCAATCTTTTGAACGTGCATCGTGATAGGGATAGATTATTGCAATTATTAATCTTGAACGAGGAATTCCTA
GTAAACGCAGAT-CATCAATCTGCATTGATTACGTCCCTGCCCTTTGTACACACCGCCCGTCGCACCTATATCGTGCTAA
AGCTTACCGAGTAGATCCAGTTCCAAATACAACA-GA-CCAATTTTTC-GCTTTTATCGCATATGA-ATGTGATTTATTC
GAAGAAGGTTCATTAGCTAACTTAACTGCATCTATCATTGGTAACGTATTCGGTTTCAAAGCCGTTTCTGCATTACGTTT
AGAAGATATGCGTATTCCTCACTCATACTTAAAAACATTCCAAGGTCCTGCCACTGGTATTATTGTAGAACGTGAGCGTT
TAAATAAATACGGTGCACCATTATTAGGTGCAACAGTAAAACCAAAATTAGGTTTATCTGGTAAAAACTACGGTCGTGTA
GTTTACGAAGGTTTAAAAGGTGGTTTAGACTTCTTAAAAGATGATGAGAATATTAACTCTCAACCATTCATGCGTTGGAG
AGAACGTTTCTTATACTGTATGGAAGGTATTAACCGTGCTGCTGCAGCTACAGGTGAAGTTAAAGGTTCATACTTAAACA
TCACTGCTGGTACAATGGAAGAAGTTTACAAACGTGCTGAGTACGGTAAAGCTGTTGGTTCTATCATTGTAATGATTGAC
TTAGTTATGGGTTACACAGCAATTCAAAGTGCTGCTATTTGGGCTCGTGACAACGATATGCTTTTACACTTACACCGTGC
AGGTAACTCAACTTATGCGCGTCAAAAAAATCA-TGGTATTAACTTCCGTGTTATTTGTAAA-TGGATGCGTATGTCGGG
TGTAGATCATATC-CA-C-GCTGGTACAGTTGTTGGTAAATTAGAAGGTGATCCTTTAATGATTAAA
>Placoneis_elginensis_AT-160Gel18 Concatenation of 2 sequences
AAACTGCG-AATGGCTCATTATATCAGTTATAGTTTATTTGATAGTCCCTT-ACTACTTGG-A--TAACCGTAGTAATTC
TAGAGCTAATACATGCGTCAAT-ACCTTTC-GGGG-TA-----GTATTTATTAGA-TTGAAACCAACTCCTTC--GGGGT
GATGTGGTGATTCATAATAAGCTTGCAGATCGCACGGCT---CGCCGGCGATGGATCATTCAAG-TTTCTG-CCCTATCA
GCTTTGGATGGTAGGGTATTGGCCTACCATGGCTTTAACGGGTAACGGAGGATTAGGGTTTGATTCCGGAGAGGGAGCCT
-GAGAGACGGCTACCACATCCAAGGAAGGCAGCAGGCGCGTAAATTACCCAATCCTGACACAGGGAGGTAGTGACAATAA
ATAACAATGCCGGGCC--TTTCAGGTCTGGCACTTGGAATGAGAACAACTCAAACCACTTATCGAGGATCAATTGGAGGG
CAAG-TCTGGTGCCAGCAGCCGCGGTAATTCCAGCTCCAATAGCGTATATTAAAG-TTGTTGCAGTTAAAAAGCTCGTAG
-TTGGATTTGTGGGGGTGCCATCC-TTGGG--TGG-AACCTGTGTGGCATTAGGTTGTCGTGCA-GGGGATGCTCAT-CA
TTTACTGTGAAAAAATCAGCGCGTT-C-A-AAGCAGGCTT-ATGCCATTGAATGTATTAGCATGGAATAATAAGATAGGA
CCTTGGTACTATTTTGTTGG-TTTGCGCACCGAGGTAATGATTAATAGGGACAGTTG-GGGGTATT-CGTATTCCATTGT
CAGAGGTGAAATTCTTGGATTTCTGGAAGACGAACGAC-TGCGAAAGCATTTACC-AA--GGATGTTTTCATTAATCAAG
AACGAAAGTTAGGGGATCGAAGATGATTAGATACCATCGTAGTCTTAACCATAAACTATGCCGACAAGGGATTGGTGGGG
-TTCCGTAA-TGTCTCCATCAGCACCTTATGAGAAATCA-CAAGTTTTTGGGTTCCGGGGGGAGT-ATGGTCGCAAGGCT
GAAACTTAAAGAAATTGACGGAAGGGCACCACCAGGAGTGGAGCC-TGCGGCTTAATTTGACTCAACACGGGAAAACTTA
CCAGGTCCAGACATAGTGA-GGATTGACAGATTGA-GAGCTC-TTTCTTGATTCTATGGGTGGTGGTGCATGGCCGTTCT
TAGTTGGTG-GAGTGATTTGTCTGGTTAATTCCGTTAACGA--ACGAGACCGCTGCCTGCTAAATAGTCC----AGCTAG
TGAT-TTTCA-CTGGC-CCGG-GCTTCTTAGAGGGACGTGCATTTTATT-AGATGCA-GGAAGATAGCGGCAATAACAGG
TCTGTGATGCCCTTAGATGTTCTGGGCCGCACGCGCGCTACACTGATGTATTC-AACG-A--GT-GTTTCCTTGGCTG-A
AAAGCCTGGGCAATCTTTTGAACGTGCATCGTGATAGGGATAGATTATTGCAATTATTAATCTTGAACGAGGAATTCCTA
GTAAACGCAGAT-CATCAATCTGCATTGATTACGTCCCTGCCCTTTGTACACACCGCCCGTCGCACCTA-----------
------------------------AAATACAACA-GA-CCAATTCTTC-GCTTTTATCGCATATGA-ATGTGATTTATTC
GAAGAAGGTTCATTAGCTAACTTAACTGCATCTATCATTGGTAACGTATTCGGTTTCAAAGCCGTTTCTGCATTACGTTT
AGAAGATATGCGTATTCCTCACTCATACTTAAAAACATTCCAAGGTCCTGCTACTGGTATTGTTGTAGAGCGTGAGCGTT
TAAATAAATACGGTGCGCCATTATTAGGTGCAACAGTAAAACCAAAATTAGGTTTATCTGGTAAAAACTACGGTCGTGTA
GTTTACGAAGGTTTAAAAGGTGGTTTAGACTTCTTAAAAGATGATGAAAATATTAACTCTCAACCATTCATGCGTTGGAG
AGAACGTTTCTTATACTGTATGGAAGGTATTAACCGTGCTGCTGCAGCTACAGGTGAAGTAAAAGGTTCATACTTAAACA
TCACTGCTGGTACAATGGAAGAAGTTTACAAACGTGCTGAGTACGGTAAAGCTGTTGGTTCTATAGTTGTAATGATTGAC
TTAGTTATGGGTTACACAGCAATTCAAAGTGCTGCTATTTGGGCTCGTGAAAACGATATGATTTTACACTTACACCGTGC
AGGTAACTCAACTTATGCGCGTCAAAAAAATCA-TGGTATTAACTTCCGTGTTATTTGTAAA-TGGATGCGTATGTCTGG
TGTAGACCATATC-CA-CGCCTGGTA-----------------------------------------
>Placoneis_elginensis_FD212 Concatenation of 2 sequences
AAACTGCG-AATGGCTCATTATATCAGTTATAGTTTATTTGATAGTCCCTT-ACTACTTGG-A--TAACCGTAGTAATTC
TAGAGCTAATACATGCGTCAAT-ACCTTTC-GGGG-TA-----GTATTTATTAGA-TTGAAACCAACTCCTTC--GGGGT
GATGTGGTGATTCATAATAAGCTTGCAGATCGCACGGTT---CGCCGGCGATGGATCATTCAAG-TTTCTG-CCCTATCA
GCTTTGGATGGTAGGGTATTGGCCTACCATGGCTTTAACGGGTAACGGAGGATTAGGGTTTGATTCCGGAGAGGGAGCCT
-GAGAGACGGCTACCACATCCAAGGAAGGCAGCAGGCGCGTAAATTACCCAATCCTGATACAGGGAGGTAGTGACAATAA
ATAACAATGCCGGGCC--TTTCAGGTCTGGCACTTGGAATGAGAACAACTCAAACCACTTATCGAGGATCAATTGGAGGG
CAAG-TCTGGTGCCAGCAGCCGCGGTAATTCCAGCTCCAATAGCGTATATTAAAG-TTGTTGCAGTTAAAAAGCTCGTAG
-TTGGATTTGTGGGGGTGCCATCC-TTGGG--TGG-AACCTGTGTGGCATTAGGTTGTCGCGCA-GGGGATGCTCAT-CA
TTTACTGTGAAAAAATCAGCGCGTT-C-A-AAGCAGGCTT-ATGCCATTGAATGTATTAGCATGGAATAATAAGATAGGA
CCTTGGTACTATTTTGTTGG-TTTGCGCACCGAGGTAATGATTAATAGGGACAGTTG-GGGGTATT-CGTATTCCATTGT
CAGAGGTGAAATTCTTGGATTTCTGGAAGACGAACTAC-TGCGAAAGCATTTACC-AA--GGATGTTTTCATTAATCAAG
AACGAAAGTTAGGGGATCGAAGATGATTAGATACCATCGTAGTCTTAACCATAAACTATGCCGACAAGGGATTGGTGGGG
-TTTCGTAA-TGTCTCCATCAGCACCTTATGAGAAATCA-CAAGTTTTTGGGTTCCGGGGGGAGT-ATGGTCGCAAGGCT
GAAACTTAAAGAAATTGACGGAAGGGCACCACCAGGAGTGGAGCC-TGCGGCTTAATTTGACTCAACACGGGAAAACTTA
CCAGGTCCAGACATAGTGA-GGATTGACAGATTGA-GAGCTC-TTTCTTGATTCTATGGGTGGTGGTGCATGGCCGTTCT
TAGTTGGTG-GAGTGATTTGTCTGGTTAATTCCGTTAWCGA--ACGAGACCGCTGCCTGCTAAATAGTCC----AGTGAG
TGAT-TTTCA-CTGAC-CCGG-GCTTCTTAGAGGGACGTGCATTTTATT-AGATGCA-GGAAGATAGCGGCAATAACAGG
TCTGTGATGCCCTTAGATGTTCTGGGCCGCACGCGCGCTACACTGATGTATTC-AACG-A--GT-GTTTCCTTGGCTG-A
AAAGCCTGGGCAATCTTTTGAACATGCATCGTGATAGGGATAGATTATTGCAATTATTAATCTTGAACGAGGAATTCCTA
GTAAACGCAGAT-CATCAATCTGCATTGATTACGTCCCTGCCCTTTGTACACACCGCCCGTCGCACCTATACCGTGCTAA
AGCTTACCGTGTAGATCCAGTTCCGAATACAACA-GA-TCAATTCTTT-GCCTTTATCGCATATGA-ATGTGATTTATTC
GAAGAAGGTTCGTTAGCTAACTTAACAGCTTCTATTATTGGTAACGTATTCGGTTTCAAAGCCGTTTCTGCATTACGTTT
AGAAGATATGCGAATTCCTCACTCATACTTAAAAACATTCCAAGGGCCTGCAACTGGTATTATTGTAGAACGTGAGCGTT
TAAACAAATACGGTGCGCCATTATTAGGTGCAACAGTAAAACCGAAATTAGGTTTATCTGGTAAAAACTACGGCCGTGTA
GTTTACGAAGGTTTAAAAGGTGGTTTAGACTTCTTAAAAGATGATGAAAACATTAACTCTCAACCATTTATGCGTTGGAG
AGAGCGTTTCTTATACTGTATGGAAGGTATTAACCGTGCTGCTGCAGCTACAGGTGAAGTTAAAGGTTCATACTTAAACA
TCACTGCTGGTACAATGGAAGAAGTTTACAAACGTGCTGAGTACGGTAAAGCTGTTGGTTCTATAGTTGTAATGATTGAC
TTAGTTATGGGTTACACAGCAATTCAAAGTGCTGCTCTTTGGGCTCGTGACAACGATATGCTTTTACACTTACACCGTGC
TGGTAACTCAACTTACGCTCGTCAAAAAAATCA-TGGTATTAACTTCCGTGTTATTTGTAAA-TGGATGCGTATGTCTGG
TGTAGATCATATC-CA-C-GCTGGTACAGTTGTTGGTAAATTAGAAGGTGATCCTTTAATGATTAAA
>Placoneis_hambergii Concatenation of 2 sequences
AAACTGCG-AATGGCTCATTATATCAGTTATAGTTTATTTGATAGTCCCTT-ACTACTTGG-A--TAACCGTAGTAATTC
TAGAGCTAATACATGCGTTCAT-ACCCTTC-GGGG-TA-----GTATTTATTAGA-CTGAAACCAACCCCTTC--GGGGT
GATGTGGTGATTCATAATAAGCTTGCAGATCGCACGGTT---CGCCGGCGATGGATCATTCAAG-TTTCTG-CCCTATCA
GCTTTGGATGGTAGGGTATTGGCCTACCATGGCTTTAACGGGTAACGGGGGATTAGGGTTTGATTCCGGAGAGGGAGCCT
-GAGAGACGGCTACCACATCCAAGGAAGGCAGCAGGCGCGTAAATTACCCAATCCTGACACAGGGAGGTAGTGACAATAA
ATAACAATGCCGGGCG--TTTCACGTCTGGCACTTGGAATGAGAACAACTCAAACCACTTATC-AGGATCAATTGGAGGG
CAAG-TCTGGTGCCAGCAGCCGCGGTAATTCCAGCTCCAATAGCGTATATTAAAG-TTGTTGCAGTTAAAAAGCTCGTAG
-TTGGATTTGTGGCGGCCCCATCC-TTGGG--TGG-ATCCTGTGTGGCATTAGGTTGTCGCGCA-GGGGATGCCCAT-CA
TTTACTGTGAAAAAATCAGCGCGTT-C-A-AAGCAGGCTT-ACGCCATTGAATGTATTAGCATGGAATAATAAGATAGGA
CCTTGGTACTATTTTGTTGG-TTTGCGCACCGAGGTAATGATTAATAGGGACAGTTG-GGGGTATT-CGTATTCCATTGT
CAGAGGTGAAATTCTTGGATTTCTGGAAGACGAACTAC-TGCGAAAGCATTTACC-AA--GGATGTTTTCATTAATCAAG
AACGAAAGTTAGGGGATCGAAGATGATTAGATACCATCGTAGTCTTAACCATAAACTATGCCGACAAGGGATTGGTGGGG
-TTCCGTAA-TGTCTCCATCAGCACCTTATGAGAAATCA-CAAGTTTTTGGGTTCCGGGGGGAGT-ATGGTCGCAAGGCT
GAAACTTAAAGAAATTGACGGAAGGGCACCACCAGGAGTGGAGCC-TGCGGCTTAATTTGACTCAACACGGGAAAACTTA
CCAGGTCCAGACATAGTGA-GGATTGACAGATTGA-GAGCTC-TTTCTTGATTCTATGGGTGGTGGTGCATGGCCGTTCT
TAGTTGGTG-GAGTGATTTGTCTGGTTAATTCCGTTAACGA--ACGAGACCGCTGCCTGCTAAATAGTTT----GGCCAG
TGAT-TTTCA-CTGGT-GCAA-GCTTCTTAGAGGGACGTGCATTTTATT-AGATGCA-GGAAGATAGCGGCAATAACAGG
TCTGTGATGCCCTTAGATGTTCTGGGCCGCACGCGCGCTACACTGATGTACTC-AACG-A--GT-GTTTCCTTGGCTG-A
AAAGCCTGGGCAATCTTTTGAACATGCATCGTGATAGGGATAGATTATTGCAATTATTAATCTTGAACGAGGAATTCCTA
GTAAACGCAGAT-CATCAATCTGCATTGATTACGTCCCTGCCCTTTGTACACACCGCCCGTCGCACCTA-----------
------------------------AAATACAACA-GA-TC-ATTCTTC-GCTTTTATTGCATATGA-ATGTGATTTATTC
GAAGAAGGTTCATTAGCTAACTTAACTGCCTCTATCATTGGTAACGTATTCGGTTTCAAAGCTGTTTCTGCATTACGTTT
AGAAGATATGCGTATTCCTCATTCATATTTAAAAACATTCCAAGGTCCTGCAACTGGTATTATTGTAGAACGTGAGCGTT
TAAACAAATACGGTGCGCCATTATTAGGTGCTACAGTAAAACCAAAATTAGGTTTATCTGGTAAAAACTACGGTCGTGTA
GTTTACGAAGGTTTAAAAGGTGGTTTAGACTTCTTAAAAGATGACGAAAACATTAACTCACAACCATTTATGCGTTGGAG
AGAGCGTTTCTTATACTGTATGGAAGGTATTAATCGTGCTGCTGCTGCTACAGGTGAAGTTAAAGGTTCATACTTAAACA
TTACTGCTGGTACAATGGAAGAAGTTTACAAACGTGCTGAATATGGTAAAGCAGTTGGCTCTATAGTTGTAATGATTGAC
TTAGTTATGGGTTACACAGCAATTCAAAGTGCTGCTATTTGGGCTCGTGACAATGACATGCTTTTACACTTACACCGTGC
AGGTAACTCAACTTACGCTCGTCAAAAAAATCA-TGGTATTAACTTCCGTGTTATTTGTAAA-TGGATGCGTATGTCTGG
TGTAGACCATATC-CA-T-GCTGGTA-----------------------------------------
>Placoneis_sp._AT-220.09 Concatenation of 2 sequences
AAACTGCG-AATGGCTCATTATATCAGTTATAGTTTATTTGATAATCCCTT-ACTACTTGG-A--TAACCGTAGTAATTC
TAGAGCTAATACATGCGTCAAT-ACC-TTCCGGGG-TA-----GTATTTATTAGA-TTGAAACCAACCCCTTC--GGGGT
GATGTGGTGATTCATAATAAGTTTGCAGATCGCACGGTT---CGCCGGCGACGGATCATTCAAG-TTTCTG-CCCTATCA
GCTTTGGATGGTAGGGTATTGGCCTACCATGGCTTTAACGGGTAACGGAGGATTAGGGTTTGATTCCGGAGAGGGAGCCT
-GAGAGACGGCTACCACATCCAAGGAAGGCAGCAGGCGCGTAAATTACCCAATCCTGACACAGGGAGGTAGTGACAATAA
ATAACAATGCCGGGCC--TTTCAGGTCTGGCACTTGGAATGAGAACAACTCAAACCACTTATCGAGGATCAATTGGAGGG
CAAG-TCTGGTGCCAGCAGCCGCGGTAATTCCAGCTCCAATAGCGTATATTAAAG-TTGTTGCAGTTAAAAAGCTCGTAG
-TTGGATTTGTGGCGGTGTCATCC-TTGGG--TGG-AAGCTGCATGGCATTAGGTTGTCGTGCA-GGGGATGCTCAT-CA
TTTACTGTGAAAAAATCAGCGCGTT-C-A-AAGCAGGCTT-ATGCCATTGAATGTATTAGCATGGAATAATAAGATAGGA
CCTTGGTACTATTTTGTTGG-TTTGCGCACCGAGGTAATGATTAATAGGGACAGTTG-GGGGTATT-CGTATTCCATTGT
CAGAGGTGAAATTCTTGGATTTCTGGAAGACGAACCAC-TGCGAAAGCATTTACC-AA--GGATGTTTTCATTAATCAAG
AACGAAAGTTAGGGGATCGAAGATGATTAGATACCATCGTAGTCTTAACCATAAACTATGCCGACAAGGGATTGGTGGGG
-TTTCGTAA-TGTCTCCATCAGCACCTTGTGAGAAATCA-CAAGTTTTTGGGTTCCGGGGGGAGT-ATGGTCGCAAGGCT
GAAACTTAAAGAAATTGACGGAAGGGCACCACCAGGAGTGGAGCC-TGCGGCTTAATTTGACTCAACACGGGAAAACTTA
CCAGGTCCAGACATAGTGA-GGATTGACAGATTGA-GAGCTC-TTTCTTGATTCTATGGGTGGTGGTGCATGGCCGTTCT
TAGTTGGTG-GAGTGATTTGTCTGGTTAATTCCGTTAACGA--ACGAGACCGCTGCCTGCTAAATAGTCT----AGTCAG
TGAT-TTTCA-CTGTC-CAGG-GCTTCTTAGAGGGACGTGCATTTTATT-AGATGCA-GGAAGATAGCGGCAATAACAGG
TCTGTGATGCCCTTAGATGTTCTGGGCCGCACGCGCGCTACACTGATGCACTC-AACG-A--GT-GTCTCCTTGGCTG-A
AAAGCCTGGGTAATCTTTTGAACCTGCATCGTGATAGGGATAGATTATTGCAATTATTAATCTTGAACGAGGAATTCCTA
GTAAACGCAGAT-CATCAATCTGCATTGATTACGTCCCTGCCCTTTGTACACACCGCCCGTCGCACCTA-----------
------------------------AAATACAACA-GA-TC-ATTCTTC-GCTTTCATTGCATATGA-ATGTGATTTATTT
GAAGAAGGTTCATTAGCTAACTTAACTGCGTCTATCATTGGTAACGTATTTGGTTTCAAAGCCGTTTCTGCATTACGTTT
AGAAGATATGCGTATTCCTCACTCATACTTAAAAACATTCCAAGGTCCAGCAACTGGTATTATTGTAGAGCGTGAACGTT
TAAACAAATACGGTGCTCCTTTATTAGGTGCAACAGTAAAACCAAAATTAGGTTTATCTGGTAAAAACTACGGTCGTGTA
GTTTACGAAGGTTTAAAAGGTGGTTTAGACTTCTTAAAAGATGATGAAAACATTAACTCACAACCATTTATGCGTTGGAG
AGAACGTTTCTTATACTGTATGGAAGGTATTAACCGTGCTGCTGCTGCTACAGGTGAAGTTAAAGGTTCATACTTAAACA
TCACTGCTGGTACAATGGAAGAAGTTTACAAACGTGCTGAATACGGTAAAGCTATTGGTTCAATCGTTGTAATGATTGAT
TTAGTAATGGGTTACACAGCAATTCAAAGTGCTGCAATTTGGGCTCGTGAAAATGATATGCTTTTACATTTACACCGTGC
AGGTAACTCAACTTATGCACGTCAAAAAAATCA-TGGTATTAACTTCCGTGTTATTTGTAAA-TGGATGCGTATGTCTGG
TGTAGATCATATTCCA-CGCCTGGTA-----------------------------------------
>Prestauroneis_integra Concatenation of 2 sequences
AAACTGCG-AACGGCTCATTATATCAGTTATAGTTTATTTGATAGTCCCTT-ACTACTCGG-ATTTAACCGTAGTAATTC
TAGAGCTAATACGTGCGTCAAT-ACTCTTC-GGAG-TA-----GTATTTATTAGA-TAGAAACCAACTGCTTC--GGCAT
GATGTGGTGATTCATAATAAGCTTGCGGATCGCATGGCTT--TGCCGGCGATGGATCATTCAAG-TTTCTG-CCCTATCA
GCTTT-GACGGTACTGTATTGGAGTACCGTGGCAGTAACGGGTAACGGAAAATTAGGGTTTGACACCGGAGAGGGAGCCT
-GAGAGACGGCTACCACATCCAAGGAAGGCAGCAGGCGCGTAAATTACCCAATCTTGACACAAGGAGGTAGTGACAATAA
ATAACAATGCCGGGCC-TTTGTAGGTCTGGCAATTGGAATGAGAACAATTTAAACCCCTTATCGAGGATCAATTGGAGGG
CAAG-TCTGGTGCCAGCAGCCGCGGTAATTCCAGCTCCAATAGCGTATATTAAAG-TTGTTGCAGTTAAAAAGCTCGTAG
-TTGGATTTGTGGCGTGTCCATCC-TTGGG--TGG-ATCCTGTGTGGCATTAGGTTGTCGTGCA-GGGGATGCCCAT-CG
TTTACTGTGAAAAAATTAGAGTGTT-C-A-AAGCAGGCTT-ATGCCGTTGAATATATTAGCATGGAATAATAAGATAGGT
CTTTGGTCCTATTTTGTTGG-TTTGCGGGCCGGAGAAATGATTAACAGGGACAGTTG-GGGGTATT-CGTATTCCATTGT
CAGAGGTGAAATTCTTGGATTTCTGGAAGACGAACTAC-TGCGAAAGCATTTACC-AA--GGATGTTTTCATTAATCAAG
AACGAAAGTTAGGGGATCGAAGATGATTAGATACCATCGTAGTCTTAACCATAAACTATGCCGACAAGGGATTGGCGGGG
-CTTCGTTA-CGTCTCCGTCAGCACCTTATGAGAAATCA-CAAGTTTTTGGGTTCCGGGGGGAGT-ATGGTCGCAAGGCT
GAAACTTAAAGAAATTGACGGAAGGGCACCACCAGGAGTGGAGCC-TGCGGCTTAATTTGACTCAACACGGGAAAACTTA
CCAGGTCCAGACATAATGA-GGATTGACAGATTGA-GAGCTCTTTTCTTGATTCTATGGGTGGTGGTGCATGGCCGTTCT
TAGTTGGTG-GAGTGATTTGTCTGGTTAATTCCGTTAACGA--ACGAGACCCCTGCCTGCTAAATAGTCC----CGTGAG
TGAA-TTTCA-CTGAC-GAGG-ACTTCTTAGAGGGACGTGCATTCTATT-AGATGCA-GGAAGATAGGGGCAATAACAGG
TCTGTGATGCCCTTAGATGTTCTGGGCCGCACGCGCGCTACACTGATGCATTC-AACG-A--GT-GTTACCTTGGCCG-A
GAGGCCTGGGCAATCTTTTGAACGTGCATCGTGATAGGGATAGATTATTGCAATTATTAATCTTGAACGAGGAATTCCTA
GTAAACGCAGAT-CATCAATCTGCATTGATTACGTCCCTGCCCTTTGTACACACCGCCCGTCGCACCTA-----------
------------------------AATTACAACA-GA-TCATTCTTT--GCTTTCGTAGCATACGA-ATGTGATTTATTC
GAAGAAGGTTCATTAGCTAACTTAACAGCGTCTATCATTGGTAACGTGTTCGGTTTCAAAGCCATCTCTGCTTTACGTTT
AGAAGATATGCGTATTCCTCACTCTTACTTAAAAACATTCCAAGGTCCAGCTACAGGTGTAGTTGTAGAGCGTGAGCGTT
TAAACAAATACGGTGTACCTTTATTAGGTGCAACAGTAAAACCTAAATTAGGTTTATCTGGTAAAAACTACGGTCGTGTA
GTATATGAAGGTTTAAAAGGTGGTTTAGACTTCTTAAAAGATGATGAGAACATTAACTCTCAACCGTTTATGCGTTGGAG
AGAGCGTTTCTTATACTGTATGGAAGGTATTAACCGTGCTGCTTCAGCTACAGGTGAAGTTAAAGGTTCATACTTAAACA
TCACTGCAGGTACAATGGAAGAAGTTTACAAACGTGCTGAGTACGCTAAAGCTGTTGGTTCTATCGTTGTGATGATCGAT
TTAGTTATGGGTTACACAGCAATTCAAAGTGCTGCAATCTGGGCTCGTGATAATGATGTATTATTACATTTACACCGTGC
AGGTAACTCTACATACGCTCGTCAAAAGAATCA-TGGTATTAACTTCCGTGTTATCTGTAAA-TGGATGCRTATGTCTGG
TGTAGATCATATTCCA-CCGCTGGTA-----------------------------------------
>Rhoicosphenia_01 Concatenation of 2 sequences
AAACTGCG-AATGGCTCATTATATCAGTTATAGTTTACTTGATAGTCCCTT-ACTACTCGG-A--TAACCGTAGTAATTC
TAGAGCTAATACGTGCGTCAAT-ACCCGTC-AGGG-TA-----GTATTTATTAGACTGTAAACCAACCCTTTC--GAGGT
GATGTGGTGATTCACAATAAGCATGCGGATCGCACGGTTC--TGCCGGCGATTGAACATTTAAG-TTTCTG-CCCTATCA
GCTTTGGATGGTAGGGTATTGGCCTACCATGGCTTTAACGGGTAACGGAGGATTAGGGTTTGATTCCGGAGAGGGAGCCT
-GAGAGACGGCTACCACATCCAAGGAAGGCAGCAGGCGCGTAAATTACCCAATCCTGACACAGGGAGGTAGTGACAATAA
ATAACAATGCTGGGCC-TCTCTAGGTCTGGCAATTGGAATGAGAACAATTTAAATCTCTTAACAAGGATCAATTGGAGGG
CAAG-TCTGGTGCCAGCAGCCGCGGTAATTCCAGCTCCAATAGCGTATATTAAAG-TTGTTGCAGTTAAAAAGCTCGTAG
-TTGGATTTGTGGAGTCATCATCT-TTGGG--TTA-CCTCTATGTGGCATTAGGTTGTCGCGTA-GAGAGTGCTCAT-CA
TTTACTGTGAGAAAATCAGAGCGTT-C-C-AAGCAAGCTT-AGGCTGTTGAATGTATTAGCATGGAATAATGGGATAGGA
CCTTGGTACTATTTTGTTGG-TTTGTGCATCAAGGAAATGATCAACAGGGACAGTTG-GGGGTATT-CGTATTCCATTGT
CAGAGGTGAAATTCTTGGATTTTTGGAAGACGAACTAC-TGCGAAAGCATTTACC-AA--GGATGTTTTCATTAATCAAG
AACGAAAGTTAGGGGATCGAAGATGATTAGATACCATCGTAGTCTTAACCATAAACCATGCCAACAAGGGATTGGTAAGG
--AACGTCA-CGTCTTTATCAGCACCTTAAGAGAAATCA-TAAGTTTTTGGGTTCCGGGGGGAGT-ATGGTCGCAAGGCT
GAAACTTAAAGAAATTGACGGAAGGGCACCACCAGGAGTGGAGCC-TGCGGCTTAATTTGACTCAACACGGGAAAACTTA
CCAGGTCCAGACATGAATA-GGATTGACAGATTGA-GAGCTC-TTTCTTGATTTTATGGGTGGTGGTGCATGGCCGTTCT
TAGTTGGTG-GAGTGATTTGTCTGGTTAATTCCGTTAACGA--ACGAGACCGCTGCCTGCTAAATAGTGT----TCATAG
TGAT-TTTCA-CTGTG-TGTC-ACTTCTTAGAGGGACGTGCATTTTATT-AGATGCA-GGAAGATAGCGGCAATAACAGG
TCTGTGATGCCCTTAGATGTTCTGGGCCGCACGCGCGCTACACTGATGCATTC-AACA-A--GT-GTTTCCTTTGCTG-A
GAAGCCTGGGTAATCTTATGAATGTGCATCGTGATAGGGATAGATTATTGTAATTTTTAATCTTGAACGAGGAATTCCTA
GTAAATGCAGAT-CATCAATCTGCATTGATTACGTCCCTGCCCTTTGTACACACCGCCCGTCGCACCTATACCGTGCTAA
AGCTTATCGTGTAGATCCAGTTCCAAATACAACG-GA-TCAATTCTTT-GCTTTTATTGCATATGA-ATGTGATTTATTT
GAAGAAGGCTCTTTAGCTAACTTAACAGCTTCTATTATTGGTAATGTATTTGGTTTCAAAGCCGTTGCTGCTTTACGTTT
AGAAGATATGCGTATTCCTCATTCATATTTAAAAACATTCCAAGGTCCTGCAACTGGTATTGTTGTAGAGCGTGAACGTT
TAAATAAATATGGTATACCATTATTAGGTGCTACAGTTAAACCAAAATTAGGTTTATCAGGTAAAAACTATGGTCGTGTA
GTTTATGAAGGTTTAAAAGGTGGTCTAGACTTCTTAAAAGATGATGAAAATATTAACTCTCAACCGTTTATGCGTTGGAG
AGAACGTTTCCTATACTGTATGGAAGGTATTAACCGAGCATCTTCTGCAACAGGTGAGACTAAAGGTTCTTATCTAAATA
TTACTGCAGGTACAATGGAAGAATTGTACAAACGTGCTGAATATGCTAAAGCTGTTGGTTCAGTAGTTGTGATGATCGAT
TTAGTATTAGGTTATACAGCAATTCAAAGTTCAGCAATTTGGGCTCGTGAAAATGATATGGTTTTACATTTACATCGTGC
TGGTAATTCTACTTATGCTCGTCAAAAAAATCA-TGGTATTAACTTCCGTGTTATTTGTAAA-TGGATGCGTATGTCAGG
TGTAGACCATATT-CA-T-GCTGGTACAGTTGTTGGTAAATTAGAAGGTGATCCTTTAATGATTAAA
>Rhoicosphenia_02 Concatenation of 2 sequences
AAACTGCG-AATGGCTCATTATATCAGTTATAGTTTACTTGATAGTCCCTT-ACTACTCGG-A--TAACCGTAGTAATTC
TAGAGCTAATACGTGCGTCAAT-ACCCGTC-AGGG-TA-----GTATTTATTAGACTGTAAACCAACCCTTTC--GAGGT
GATGTGGTGATTCACAATAAGCATGCGGATCGCACGGTTC--TGCCGGCGATTGAACATTTAAG-TTTCTG-CCCTATCA
GCTTTGGATGGTAGGGTATTGGCCTACCATGGCTTTAACGGGTAACGGAGGATTAGGGTTTGATTCCGGAGAGGGAGCCT
-GAGAGACGGCTACCACATCCAAGGAAGGCAGCAGGCGCGTAAATTACCCAATCCTGACACAGGGAGGTAGTGACAATAA
ATAACAATGCTGGGCC-TCTCTAGGTCTGGCAATTGGAATGAGAACAATTTAAATCTCTTAACAAGGATCAATTGGAGGG
CAAG-TCTGGTGCCAGCAGCCGCGGTAATTCCAGCTCCAATAGCGTATATTAAAG-TTGTTGCAGTTAAAAAGCTCGTAG
-TTGGATTTGTGGAGTCATCATCT-TTGGG--TTA-CCTCTATGTGGCATTAGGTTGTCGCGTA-GAGAGTGCTCAT-CA
TTTACTGTGAGAAAATCAGAGCGTT-C-C-AAGCAAGCTT-AGGCTGTTGAATGTATTAGCATGGAATAATGGGATAGGA
CCTTGGTACTATTTTGTTGG-TTTGTGCATCAAGGAAATGATCAACAGGGACAGTTG-GGGGTATT-CGTATTCCATTGT
CAGAGGTGAAATTCTTGGATTTTTGGAAGACGAACTAC-TGCGAAAGCATTTACC-AA--GGATGTTTTCATTAATCAAG
AACGAAAGTTAGGGGATCGAAGATGATTAGATACCATCGTAGTCTTAACCATAAACCATGCCAACAAGGGATTGGTAAGG
--AACGTCA-CGTCTTTATCAGCACCTTAAGAGAAATCA-TAAGTTTTTGGGTTCCGGGGGGAGT-ATGGTCGCAAGGCT
GAAACTTAAAGAAATTGACGGAAGGGCACCACCAGGAGTGGAGCC-TGCGGCTTAATTTGACTCAACACGGGAAAACTTA
CCAGGTCCAGACATGAATA-GGATTGACAGATTGA-GAGCTC-TTTCTTGATTTTATGGGTGGTGGTGCATGGCCGTTCT
TAGTTGGTG-GAGTGATTTGTCTGGTTAATTCCGTTAACGA--ACGAGACCGCTGCCTGCTAAATAGTGT----TCATAG
TGAT-TTTCA-CTGTG-TGTC-ACTTCTTAGAGGGACGTGCATTTTATT-AGATGCA-GGAAGATAGCGGCAATAACAGG
TCTGTGATGCCCTTAGATGTTCTGGGCCGCACGCGCGCTACACTGATGCATTC-AACA-A--GT-GTTTCCTTTGCTG-A
GAAGCCTGGGTAATCTTATGAATGTGCATCGTGATAGGGATAGATTATTGTAATTTTTAATCTTGAACGAGGAATTCCTA
GTAAATGCAGAT-CATCAATCTGCATTGATTACGTCCCTGCCCTTTGTACACACCGCCCGTCGCACCTATACCGTGCTAA
AGCTTATCGTGTAGATCCAGTTCCAAATACAACG-GA-TCAATTCTTT-GCTTTTATTGCATATGA-ATGTGATTTATTT
GAAGAAGGCTCTTTAGCTAACTTAACAGCTTCTATTATTGGTAATGTATTTGGTTTCAAAGCCGTTGCTGCTTTACGTTT
AGAAGATATGCGTATTCCTCATTCATATTTAAAAACATTCCAAGGTCCTGCAACTGGTATTGTTGTAGAGCGTGAACGTT
TAAATAAATATGGTATACCATTATTAGGTGCTACAGTTAAACCAAAATTAGGTTTATCAGGTAAAAACTATGGTCGTGTA
GTTTATGAAGGTTTAAAAGGTGGTCTAGACTTCTTAAAAGATGATGAAAATATTAACTCTCAACCGTTTATGCGTTGGAG
AGAACGTTTCCTATACTGTATGGAAGGTATTAACCGAGCATCTTCTGCAACAGGTGAGACTAAAGGTTCTTATCTAAATA
TTACTGCAGGTACAATGGAAGAATTGTACAAACGTGCTGAATATGCTAAAGCTGTTGGTTCAGTAGTTGTGATGATCGAT
TTAGTATTAGGTTATACAGCAATTCAAAGTTCAGCAATTTGGGCTCGTGAAAATGATATGGTTTTACATTTACATCGTGC
TGGTAATTCTACTTATGCTCGTCAAAAAAATCA-TGGTATTAACTTCCGTGTTATTTGTAAA-TGGATGCGTATGTCAGG
TGTAGACCATATT-CA-T-GCTGGTACAGTTGTTGGTAAATTAGAAGGTGATCCTTTAATGATTAAA
>Rhoicosphenia_03 Concatenation of 2 sequences
AAACTGCG-AATGGCTCATTATATCAGTTATAATTTACTTGATAGTCCCTT-ACTACTCGG-A--TAACCGTAGTAATTC
TAGAGCTAATACGTGCGTCAAT-ACCCGAA-AGGG-TA-----GTACTTATTAGATTGTAAACCAACCCTTTC--GAGGT
GATGTGGTGATTCACAATAAGCATGCGGATCGCACGGCTA--TGCCGGCGATTGAACATTTAAG-TTTCTG-CCCTATCA
GCTTTGGATGGTAGGGTATTGGCCTACCATGGCTTTAACGGGTAACGGAGGATTAGGGTTTGATTCCGGAGAGGGAGCCT
-GAGAGACGGCTACCACATCCAAGGAAGGCAGCAGGCGCGTAAATTACCCAATCCTGACACAGGGAGGTAGTGACAATAA
ATAACAATGCTGGGCC-TCTCTAGGTCTGGCAATTGGAATGAGAACAATTTAAATCTCTTAACAAGGATCAATTGGAGGG
CAAG-TCTGGTGCCAGCAGCCGCGGTAATTCCAGCTCCAATAGCGTATATTAAAG-TTGTTGCAGTTAAAAAGCTCGTAG
-TTGGATTTGTGGAGGGTTCATCT-TTGAG--TTA-CCTCTATGTGGCATTAGGTTGTCGCGTA-TGGAGTACTCAT-CA
TTTACTGTGAGAAAATCAGAGCGTT-C-C-AAGCAAGCTT-AGGCTGTTGAATGTATTAGCATGGAATAATGGGATAGGA
CCTTGATACTATTTTGTTGG-TTTGTGCATCAAGGAAATGATCAACAGGGACAGTTG-GGGGTATT-CGTATTCCATTGT
CAGAGGTGAAATTCTTGGATTTTTGGAAGACGAACTAC-TGCGAAAGCATTTACC-AA--GGATGTTTTCATTAATCAAG
AACGAAAGTTAGGGGATCGAAGATGATTAGATACCATCGTAGTCTTAACCATAAACCATGCCAACAAGGGATTGGTAAGG
--AACGTCA-CGTCTTTATCAGCACCTTAAGAGAAATCA-TAAGTTTTTGGGTTCCGGGGGGAGT-ATGGTCGCAAGGCT
GAAACTTAAAGAAATTGACGGAAGGGCACCACCAGGAGTGGAGCC-TGCGGCTTAATTTGACTCAACACGGGAAAACTTA
CCAGGTCCAGACATGAATA-GGATTGACAGATTGA-GAGCTC-TTTCTTGATTTTATGGGTGGTGGTGCATGGCCGTTCT
TAGTTGGTG-GAGTGATTTGTCTGGTTAATTCCGTTAACGA--ACGAGACCGCTGCCTGCTAAATAGTGT----TCATAG
TGAT-TTTCA-CTGTG-TGTC-ACTTCTTAGAGGGACGTGCATTTTATT-AGATGCA-GGAAGATAGCGGCAATAACAGG
TCTGTGATGCCCTTAGATGTTCTGGGCCGCACGCGCGCTACACTGATGCATTC-AACA-A--GT-GTCTCCTTTGCTG-A
GAAGCCTGGGTAATCTTTTGAATGTGCATCGTGATAGGGATAGATTATTGTAATTTTTAATCTTGAACGAGGAATTCCTA
GTAAACGCAGAT-CATCAATCTGCATTGATTACGTCCCTGCCCTTTGTACACACCGCCCGTCGCACCTATACCGTGCTAA
AGCTTATNGTGTAGANCCAGTTCCAAATNCANNT-GA-NCAATNNTTN-GCTTTNANNGCATATGN-ATGTGATTTATTT
GAAGAAGGNTNTTTAGCTAACTTAACAGCTTCTATTANNGGTAACGTATTTGGTTTCAAAGCAGTNTNTGCTTTACGTTT
AGAAGATATGNGTATTCCTCATTCATANTTAAAAACNTTCCAAGGTCCAGCNACAGGTATTGTTGTAGAACGTGANCGTT
TNNANNAATATGNNNNNCCNTTATTAGGTGCGNCAGTTAAACCAAAATTAGGNTTATCNNGTAAAAACTACGGTCGTGTA
GTTTATGAAGGTTTAAAAGGTGGTTTAGACTTCTTAAAAGATGATGANAACATTAACTCNCAACCWTTTATGCGTTGGAG
AGAACGTTTCTTATACTGTATGGAAGGTATCAANCGTGCATCNTCTGCTACAGGTGAAACTAAAGGTTCTTACTTAAACN
TCACAGCNGGTACAATGGAAGANGTNTACAAACGTAGTGAATACGCTAAAGCTGTNGGTTCNGTAATTNTCATGATCGAT
TTAGTANTNGGTTATACAGCNATTCAAAGTTCAGCNNTTTGGGCTCGTGACAATGATATGGTTTTACATTTACACCGTGC
AGGTAACTCTACTTACGCTCGTCAAAAAAATCA-TGGTATTAACTTCCGTGTTATTTGTAAA-TGGATGCGTATGTCAGG
TGTAGATCATATN-CA--CGCTGGTACAGTTGTTGGTAAATTAGAAGGTGATCCTTTAATGATTAAA
>Rhoicosphenia_80 Concatenation of 2 sequences
AAACTGCG-AATGGCTCATTATATCAGTTACAATTTACTTGATAGTCCCTT-ACTACTCGG-A--TAACCGTAGTAATTC
TAGAGCTAATACGTGCGTCGAT-ACCCGTC-AGGG-TA-----GTACTTATTAGACTGTAAACCAACCCTTTC--GAGGT
GATGTGGTGATTCACAATAAGCATGCGGATCGCACGGTAA--TGCCGGCGATTGAACATTTAAG-TTTCTG-CCCTATCA
GCTTTGGATGGTAGGGTATTGGCCTACCATGGCTTTAACGGGTAACGGAGGATTAGGGTTTGATTCCGGAGAGGGAGCCT
-GAGAGACGGCTACCACATCCAAGGAAGGCAGCAGGCGCGTAAATTACCCAATCCTGACACAGGGAGGTAGTGACAATAA
ATAACAATGCTGGGCC-TCTCTAGGTCTGGCAATTGGAATGAGAACAATTTAAATCTCTTAACAAGGATCAATTGGAGGG
CAAG-TCTGGTGCCAGCAGCCGCGGTAATTCCAGCTCCAATAGCGTATATTAAAG-TTGTTGCAGTTAAAAAGCTCGTAG
-TTGGATTTGTGGAGGGTTCATCT-TTGGG--TTA-CCTCTATGTGGCATTAGGTTGTCGCGTA-GGGAGTACTCAT-CA
TTTACTGTGAGAAAATCAGAGCGTT-C-C-AAGCAAGCTT-AGGCTGTTGAATGTATTAGCATGGAATAATGGGATAGGA
CCTTGGTACTATTTTGTTGG-TTTGTGCATCAAGGAAATGATCAACAGGGACAGTTGNGGGGTATT-CGTATTCCATTGT
CAGAGGTGAAATTCTTGGATTTTTGGAAGACGAACTAC-TGCGAAAGCATTTACC-AA--GGATGTTTTCATTAATCAAG
AACGAAAGTTAGGGGATCGAAGATGATTAGATACCATCGTAGTCTTAACCATAAACCATGCCAACAAGGGATTGGTAAGG
--AACGTCA-CGTCTCTATCAGCACCTTAAGAGAAATCA-TAAGTTTTTGGGTTCCGGGGGGAGT-ATGGTCGCAAGGCT
GAAACTTAAAGAAATTGACGGAAGGGCACCACCAGGAGTGGAGCC-TGCGGCTTAATTTGACTCAACACGGGAAAACTTA
CCAGGTCCAGACATGAATA-GGATTGACAGATTGA-GAGCTC-TTTCTTGATTTTATGGGTGGTGGTGCATGGCCGTTCT
TAGTTGGTG-GAGTGATTTGTCTGGTTAATTCCGTTAACGA--ACGAGACCGCTGCCTGCTAAATAGTGT----TCACAG
TGAT-TTTCA-CTGTG-TGTC-ACTTCTTAGAGGGACGTGCATTTTATT-AGATGCA-GGAAGATAGCGGCAATAACAGG
TCTGTGATGCCCTTAGATGTTCTGGGCCGCACGCGCGCTACACTGATGCATTC-AACA-A--GT-GTTTCCTTTGCTG-A
GAAGCCTGGGTAATCTTTTGAATGTGCATCGTGATAGGGATAGATTATTGTAATTTTTAATCTTGAACGAGGAATTCCTA
GTAAACGCAGAT-CATCAATCTGCATTGATTACGTCCCTGCCCTTTGTACACACCGCCCGTCGCACCTATACCGTGCTAA
AGCTTATCGTGTAGATCCAGTTCCAAATACAACT-GA-TCAATTCTTT-GCTTTTATTGCATATGA-ATGTGATTTATTT
GAAGAAGGCTCTTTAGCTAACTTAACAGCTTCTATTATTGGTAACGTATTTGGTTTCAAAGCAGTTGCTGCTCTACGTTT
AGAAGATATGCGTATTCCTCATTCATATTTAAAAACATTCCAAGGTCCTGCAACTGGTATTGTTGTAGAACGTGAACGTT
TAAATAAATATGGTATACCATTATTAGGTGCTACAGTTAAACCAAAATTAGGTTTATCAGGTAAAAACTATGGTCGTGTA
GTTTATGAAGGTTTAAAAGGTGGTTTAGACTTCTTAAAAGATGATGAAAACATTAACTCGCAACCTTTTATGCGTTGGAG
AGAACGTTTCTTATACTGTATGGAAGGTATTAATCGCGCATCTTCTGCTACAGGTGAGACTAAAGGTTCTTACTTAAACA
TCACTGCAGGTACAATGGAAGAATTGTACAAACGTGCTGAATACGCTAAAGCTGTTGGTTCAGTAATTGTGATGATTGAT
TTAGTATTAGGTTATACAGCAATTCAAAGTTCAGCACTTTGGGCTCGTGACAATGATATGGTTTTACATTTACATCGTGC
TGGTAACTCGACTTACGCTCGTCAAAAAAATCA-TGGTATTAACTTCCGTGTTATTTGTAAA-TGGATGCGTATGTCAGG
TGTAGATCATATT-CA--CGCTGGTACAGTTGTTGGTAAATTAGAAGGTGATCCTTTAATGATTAAA
>Rhopalodia_contorta Concatenation of 2 sequences
AAACTGCG-AATGGCTCATTATATCAGTTATAGTTTATTTGATAGTCCCTT-ACTACTTGG-A--TAACCGTAGTAATTC
TAGAGCTAATACATGCGTCAAC-ACCAACCTGGTG--------GCATTTATTAGA-TGGAAACCAACCCCTTT--GGGGT
GATGTGGTGATTCATAATAAGTTTGCAGATCGCACGGCT---TGCCAGCGACGGATCATTCAAG-TTTCTG-CCCTATCA
GCTTTGGACGGTAAGGTATTGGCTTACCGTGGCTTTAACGGGTAACGGGGAATTAGGGTTCGATTCCGGAGAGGGAGCCT
-GAGAGACGGCTACCACATCCAAGGAAGGCAGCAGGCGCGTAAATTACCCAATCTTGAAACAAGGAGGTAGTGACAATAA
ATAACAATGCCGGGCC-TTTCTAGGTCTGGCAATTGGAATGAGAACAATTTAAATCCCTTATCGAGGATCAATTGGAGGG
CAAG-TCTGGTGCCAGCAGCCGCGGTAATTCCAGCTCCAATAGCGTATATTAAAG-TTGTTGCAGTTAAAAAGCTCGTAG
-TTGGATTTGTGGTCTGCTCATCC-TTGGG--TGG-AACCTGCGTGGCATTAGGTTGTCGTGCA-TGGGATACCTAA-CG
TTTACTGTGAAAAAATTAGAGTGTT-C-A-AAGCAGGCTT-AGGCTGTTGAATATATTAGCATGGAATAATGAAATAGGA
CCTTGGTGCTATTTTGTTGG-TTTGCGCACTGAGGTAATGATTAACAGGGACAGTTG-GGGGTATT-CGTATTCCATTGT
CAGAGGTGAAATTCTTGGATTTCTGGAAGACGAACTAC-TGCGAAAGCATTTACC-AA--GGATGTTTTCATTAATCAAG
AACGAAAGTTAGGGGATCGAAGATGATTAGATACCATCGTAGTCTTAACCATAAACTATGCCAACAAGGGATTGACGGGG
-TTTCGTTA-CGTCTCCGTCAGCACCTTAAGAGAAATCA-CAAGTTTTTGGGTTCCGGGGGGAGT-ATGGTCGCAAGGCT
GAAACTTAAAGAAATTGACGGAAGGGCACCACCAGGAGTGGAGCC-TGCGGCTTAATTTGACTCAACACGGGAAAACTTA
CCAGGTCCAGACATAGTGA-GGATTGACAGATTGA-GAGCTC-TTTCTTGATTCTATGGGTGGTGGTGCATGGCCGTTCT
TAGTTGGTG-GAGTGATTTGTCTGGTTAATTCCGTTAACGA--ACGAGACCCCTGCCTGCTAAATAGTGC----AATGAG
TGAT-TTTCA-CTGAT-TGTG-GCTTCTTAGAGGGACGTGCATTCGACT-AGTTGCA-GGAAGATAGGGGCAATAACAGG
TCTGTGATGCCCTTAGATGTTCTGGGCCGCACGCGCGCTACACTGATGCATTC-AACG-A--GT---TTCCTTGACCG-A
GAGGTTTGGGCAATCTTTGGAAAGTGCATCGTGATAGGGATAGATTATTGCAATTATTAATCTTGAACGAGGAATTCCTA
GTAAACGCAGAT-CATCAATCTGCATTGATTACGTCCCTGCCCTTTGTACACACCGCCCGTCGCACCTATACCGTGCTAA
AGCTTACCGTGTAGATCCAGTTCCAAATACAACT-GA-TCAATATTTT-GCATTTATTGCTTATGA-ATGTGATTTATTT
GAAGAAGGTTCTTTAGCTAACTTAACAGCTTCTATCATTGGTAACGTATTCGGTTTCAAAGCCGTATCTGCTTTACGTTT
AGAAGATATGCGTATTCCTCACTCTTATTTAAAAACATTCCAAGGTCCAGCAACAGGTGTTGTTGTAGAACGTGAACGTT
TAAACAAATACGGTACTCCATTATTAGGTGCAACTGTAAAACCAAAATTAGGTTTATCAGGTAAAAACTATGGTCGTGTA
GTATATGAAGGTTTAAAAGGTGGCTTAGACTTCTTAAAAGATGATGAAAACATTAACTCACAACCATTTATGCGTTGGAG
AGAACGTTTCTTAAATTGTATGGAAGGTATTAACCGTGCATGTTCAGCAACAGGTGAAGTAAAAGGTTCTTACTTAAACG
TTACTGCTGGTACAATGGAAGAAGTTTACAAACGTGCTGAATATGCTAAGTCTGTAGGTTCTATCATTATTATGATCGAC
TTAGTTATGGGATACACAGCAATTCAATCAATTGCACTTTGGTCTCGTGACAACGATATGCTTTTACATTTACACCGTGC
AGGTAACTCTACATATGCACGTCAAAAAAATCA-TGGTATTAACTTCCGTGTAATTTGTAAA-TGGATGCGTATGTCAGG
TGTAGATCATATT-CA-C-GCTGGTACTGTTGTAGGTAAATTAGAAGGTGATCCTTTAATGATTAGA
>Rhopalodia_gibba Concatenation of 2 sequences
AAACTGCG-AATGGCTCATTATATCAGTTATAGTTTATTTGATATTCCCTT-ACTACTTGG-A--TAACCGTAGTAATTC
TAGAGCTAATACATGCGTCAAC-ACCTATTCGGTG--------GTATTTATTAGA-TGGAAACCAACCCCTTT--GGGGT
GATGTGGTGATTCATAATAAGTTTGCGGATCGCACAGCT---TGCTGGCGACGGATCATTCAAG-TTTCTG-CCCTATCA
GCTTTGGACGGTAAGGTATTGGCTTACCGTGGCTTTAACGGGTAACGGGGAATTAGGGTTCGATTCCGGAGAGGGAGCCT
-GAGAGACGGCTACCACATCCAAGGAAGGCAGCAGGCGCGTAAATTACCCAATCTTGAAACAAGGAGGTAGTGACAATAA
ATAACAATGCTGGGCC-TTTCTAGGTCTGGCAATTGGAATGAGAACAATTTAAATCCCTTATTGAGGATCCATTGGAGGG
CAAG-TCTGGTGCCAGCAGCCGCGGTAATTCCAGCTCCAATAGCGTATATTAAAG-TTGTTGCAGTTAAAAAGCTCGTAG
-TTGGATTTGTGTTCTGCGCATCC-TTGGG--TGG-AACCTGCGTGGCATTAGGTTGTCGTGCA-GGGGATGCTCAT-CG
TTTACTGTGAAAAAATTAGAGTGTT-C-A-AAGCAGGCTT-AGGCTGTTGAATATATTAGCATGGAATAATGAGATAGGA
CCTTGGTACTATTTTGTTGG-TTTGCGCACCGAGGTAATGATTAACAGGGACAGTTG-GGGGTATT-CGTATTCCATTGT
CAGAGGTGAAATTCTTGGATTTCTGGAAGACGAACTAC-TGCGAAAGCATTTACC-AA--GGATGTTTTCATTAATCAAG
AACGAAAGTTAGGGGATCGAAGATGATTAGATACCATCGTAGTCTTAACCATAAACTATGCCAACAAGGGATTGACGGGG
-TTTCGTTA-CGTCTCCGTCAGCACCTTATGAGAAATCA-CAAGTTTTTGGGTTCCGGGGGGAGT-ATGGTCGCAAGGCT
GAAACTTAAAGAAATTGACGGAAGGGCACCACCAGGAGTGGAGCC-TGCGGCTTAATTTGACTCAACACGGGAAAACTTA
CCAGGTCCAGACATAGTGA-GGATTGACAGATTGA-GAGCTC-TTTCTTGATTCTATGGGTGGTGGTGCATGGCCGTTCT
TAGTTGGTG-GAGTGATTTGTCTGGTTAATTCCGTTAACGA--ACGAGACCCCTGCCTGCTAAATAGTCC----AACGAG
TGAT-CTTTA-CTGGT-TGGG-GCTTCTTAGAGGGACGTGCATTCGACT-AGTTGCA-GGAAGATAGGGGCAATAACAGG
TCTGTGATGCCCTTAGATGTTCTGGGCCGCACGCGCGCTACACTGATGCATTC-AACG-A--GT---TTCCTTGACCG-A
GAGGTCTGGGCAATCTTTGGAATGTGCATCGTGATAGGGATAGATTATTGCAATTATTAATCTTGAACGAGGAATTCCTA
GTAAACGCAGAT-CATCAATCTGCATTGATTACGTCCCTGCCCTTTGTACACACCGCCCGTCGCACCTATACCGTGCTAA
AGCTTACCGTGTAGATCCAGTTCCAAACACAACT-GA-TCAATACTTT-GCATTTATTGCTTATGA-ATGTGATTTATTT
GAAGAAGGTTCTTTAGCTAACTTAACAGCTTCTATCATTGGTAACGTATTCGGTTTCAAAGCCGTATCTGCTTTACGTTT
AGAAGATATGCGTATTCCTCACTCTTACTTAAAAACATTCCAAGGTCCAGCGACAGGTGTTATTGTAGAACGTGAGCGTT
TAAACAAATACGGTACTCCATTATTAGGTGCAACTGTAAAACCAAAACTAGGTTTATCAGGTAAAAACTATGGTCGTGTA
GTTTATGAAGGTTTAAAAGGTGGTTTAGACTTCTTAAAAGATGATGAAAACATTAACTCACAACCATTTATGCGTTGGAG
AGAGCGTTTCTTAAACTGTATGGAAGGTATTAACCGTGCATGTTCAGCAACAGGTGAAGTAAAAGGTTCTTACTTAAACG
TTACTGCTGGTACAATGGAAGAAGTTTACAAACGTGCTGAATATGCTAAGTCTGTAGGTTCTATCATTATTATGATCGAT
TTAGTTATGGGCTATACAGCAATTCAATCAATTGCACTTTGGTCTCGTGACAACGATATGCTTTTACATTTACACCGTGC
AGGTAACTCTACATATGCACGTCAAAAAAATCA-TGGTATTAACTTCCGTGTAATTTGTAAA-TGGATGCGTATGTCAGG
TGTAGATCATATT-CA-C-GCTGGTACTGTTGTAGGTAAATTAGAAGGTGATCCTTTAATGATTAAA
>Sellaphora_pupula Concatenation of 2 sequences
AAACTGCG-AATGGCTCATTATATCAGTTATAGTTTATTTGATAGTCCCTT-ACTACTTGG-A--TAACCGTAGTAATTC
TAGAGCTAATACATGCGTCAAT-ACCCCTATGGGG-TA-----GTATTTATTAGA-TGGAAACCAACCCCTCC--GGGGT
GATGTGGTGATTCATAATAAGCTTGCGGATCGCATGGCAAC-TGCCGGCGATGGATCATTCAAG-TTTCTG-CCCTATCA
GCTTTGGAAGGTAGGGTCTTGGCCTACCTTGGCTTTAACGGGTAACGGATAATTAGGGTTTGATTCCGGAGAGGGAGCCT
-GAGAGACGGCTACCACATCCAAGGAAGGCAGCAGGCGCGTAAATTACCCAATCCTGACACAGGGAGGTAGTGACAATAA
ATAACAATGCCGGGCC-TTTGTAGGTCTGGCAATTGGAATGAGAACAATTTAAACCCCTTATCGAGGATCCAATGGAGGG
CAAG-TCTGGTGCCAGCAGCCGCGGTAATTCCAGCTCCATTAGCGTATATTAACG-TTGTTGCAGTTAAAAAGCTCGTAG
-TTGGATTTGTGGTTGCACCATCC-TTGGG--TGG-AATCTGTGTGGCATTAGGTTGTCGTGCA-GGGGATGCCCAT-CG
TTTACTGTGAAAAAATTAGAGTGTT-C-A-AAGCAGGCTT-ATGCCGTTGAATATATTAGCATGGAATAATGAGATAGGA
CCTTGGTACTATTTTGTTGG-TTTGCGCACCGAGGTAATGATTAATAGGGACAGTTG-GGGGTATA-CGTATTCCATTGT
CAGAGGTGAAATTCTTGGATTTTTGGAAGACGAACTAC-TGCGAAAGCATTTACC-AA--GGATGTTTTCATTAATCAAG
AACGAAAGTTAGGGGATCGAAGATGATTAGATACCATCGTAGTCTTAACCATAAACTATGCCGGTTAGGGATTGGCAGGG
-TTTCGTTA-CGTCTCTGTCAGCACCTTATGAGAAATCATTAAACTTTTGGGCTCCGGGGGGAGT-ATGGTCGCAAGGCT
GAAACTTAAAGAAATTGACGGAAGGGCACCACCAGGAGTGGAGCC-TGCGGCTTAATTTGACTCAACACGGGAAAACTTA
CCAGGTCCAGACATAGTGA-GGATTGACAGATTGA-GAGCTC-TTTCTTGATTCTATGGGTGGTGGTGCATGGCCGTTCT
TAGTTGGTG-GAGTGATTTGTCTGGTTAATTCCGTTAACGA--ACGAGACCCCTGCCTGCTAAATAGTCC----AGTGAG
TGAA-TTTCA-CTGAT-GAGG-ACTTCTTAGAGGGACGTGCATTCTATT-AGATGCA-GGAAGATAGGGGCAATAACAGG
TCTGTGATGCCCTTAGATGTTCTGGGCCGCACGCGCGCTACACTGATGTATTC-AACG-A--GT-TTCACCTTGGCCG-A
GAGGCCTGGGCAATCTTTTGAACGTGCATCGTGATAGGGATAGATTATTGCAATTATTAATCTTGAACGAGGAATTCCTA
GTAAACGCAGTT-CATCAAACTGCATTGATTACGTCCCTGCCCTTTGTACACACCGCCCGTCGCACCTATACCGTGCTAA
AGCTTACCGTGTAGATCCAGTTCCAAACACAACA-GA-TCAATACTTC-GCTTTCATCGCATACGA-ATGTGATTTATTC
GAAGAAGGTTCTTTAGCTAACTTAACAGCGTCTATCATTGGTAACGTATTTGGTTTCAAAGCAGTATCTGCTTTACGTTT
AGAAGATATGCGTATTCCGCATTCTTACTTAAAAACATTCCAAGGTCCAGCTACAGGTATTATTGTAGAACGTGAGCGTT
TAAACAAATACGGTACTCCATTATTAGGTGCTACAGTAAAACCAAAATTAGGTTTATCTGGTAAAAACTATGGTCGTGTA
GTATACGAAGGTTTAAAAGGTGGTTTAGACTTCTTAAAAGATGACGAAAACATTAACTCTCAACCATTCATGCGTTGGAG
AGAACGTTTCTTATACTGTATGGAAGGTATTAACCGTGCTTCTGCAGCTACAGGTGAAGTTAAAGGTTCTTACTTAAACA
TCACTGCTGGTACTATGGAAGAAGTTTACAAACGTGCAGAATACGCTAAAGCAGTTGGTTCTGTAGTTGTTATGATCGAT
TTAGTAATGGGTTACACAGCAATTCAAAGTTCTGCTCTTTGGGCTCGTGACAACGACATGCTTTTACATTTACACCGTGC
AGGAAACTCTACTTACGCTCGTCAAAAGAATCA-TGGTATTAACTTCCGTGTAATCTGTAAA-TGGATGCGTATGGCTGG
TGTAGACCATATCCAC---GCTGGTACAGTTGTTGGTAAATTAGAAGGTGATCCTTTAATGATTAAA
>Stauroneis_anceps Concatenation of 2 sequences
AAACTGCG-AACGGCTCATTATATCAGTTATAGTTTATTTGATAGTCCCTT-ACTACTCGG-A-TTAACCGTAGTAATTC
TAGAGCTAATACGTGCGTCAAT-ACTCTTC-GGAG-TA-----GTATTTATTAGA-TGGAAACCAACTGCTTC--GGCAT
GATGTGGTGATTCATAATAAGCTTGCGGATCGCATGGCTT--TGCCGGCGATGGATCATTCAAG-TTTCTG-CCCTATCA
GCTTT-GACGGTACTGTATTGGAGTACCGTGGCGGTAACGGGTAACGGAAAATTAGGGTTTGACACCGGAGAGGGAGCCT
-GAGAGACGGCTACCACATCCAAGGAAGGCAGCAGGCGCGTAAATTACCCAATCTTGACACAAGGAGGTAGTGACAATAA
ATAACAATGCCGGGCC-TTTGTAGGTCTGGCAATTGGAATGAGAACAATTTAAATCCCTTATCGAGGATCAATTGGAGGG
CAAG-TCTGGTGCCAGCAGCCGCGGTAATTCCAGCTCCAATAGCGTATATTAAAG-TTGTTGCAGTTAAAAAGCTCGTAG
-TTGGATTTGTGGCGTGTCCATCC-TTGGG--TGG-ATCCTGTGTGGCATTAGGTTGTCGTGCA-GGGGATACCCAT-CG
TTTACTGTGAAAAAATTAGAGTGTT-C-A-AAGCAGGCTT-ATGCCGTTGAATATATTAGCATGGAATAATAAGATAGGT
CTTTGGTCCTATTTTGTTGG-TTTGCGGGCCGGAGAAATGATTAACAGGGACAGTTG-GGGGTATT-CGTATTCCATTGT
CAGAGGTGAAATTCTTGGATTTCTGGAAGACGAACTAC-TGCGAAAGCATTTACC-AA--GGATGTTTTCATTAATCAAG
AACGAAAGTTAGGGGATCGAAGATGATTAGATACCATCGTAGTCTTAACCATAAACTATGCCGACAAGGGATTGGCGGGG
-TTTCGTTA-CGTCTCCGTCAGCACCTTATGAGAAATCA-CAAGTTTTTGGGTTCCGGGGGGAGT-ATGGTCGCAAGGCT
GAAACTTAAAGAAATTGACGGAAGGGCACCACCAGGAGTGGAGCC-TGCGGCTTAATTTGACTCAACACGGGGAAACTTA
CCAGGTCCAGACATAGTGA-GGATTGACAGATTGA-GAGCTC-TTTCTTGATTCTATGGGTGGTGGTGCATGGCCGTTCT
TAGTTGGTG-GAGTGATTTGTCTGGTT-ATTCCGTT-ACGA--ACGAGACCCCTGCCTGCTAAATAGTCC----CGTGAG
TGAA-TTTCA-CTGAC-GAGG-ACTTCTTAGAGGGACGTGCATTCTATT-AGATGCA-GGAAGATAGGGGCAATAACAGG
TCTGTGATGCCCTTAGATGTTCTGGGCCGCACGCGCGCTACACTGATGCATTC-AACG-A--GT-TTAACCTTGGCCG-A
GAGGCCTGGGCAATCTTTTGAACGTGCATCGTGATAGGGATAGATTATTGCAATTATTAATCTTGAACGAGGAATTCCTA
GTAAACGCAGAT-CATCAATCTGCATTGATTACGTCCCTGCCCTTTGTACACACCGCCCGTCGCACCTA-----------
------------------------AAATACAACA-GA-TCAATTCTTT-GCTTTCATCGCATACGA-ATGTGATTTATTC
GAAGAAGGTTCATTATCTAACTTAACAGCGTCTATCATCGGTAACGTATTCGGTTTCAAAGCCGTATCTGCTTTACGTTT
AGAAGATATGCGTATTCCTCACTCTTACTTAAAAACATTCCAAGGTCCAGCGACAGGTGTAATTGTAGAGCGTGAACGTT
TAAACAAATACGGTGTACCATTATTAGGTGCAACTGTAAAACCTAAATTAGGTTTATCTGGTAAAAACTACGGTCGTGTA
GTATACGAAGGTTTAAAAGGTGGTTTAGACTTCTTAAAAGATGATGAGAACATTAACTCTCAACCATTTATGCGTTGGAG
AGAACGTTTCTTAAACTGTATGGAAGGTATTAACCGTGCTTCTGCAGCTACAGGTGAAGTTAAAGGTTCATACTTAAACA
TCACTGCAGGTACTATGGAAGAAGTTTACAAACGTGCTCAATACGCTAAATCAGTAGGTTCTGTAATTGTAATGATCGAT
TTAGTAATGGGTTATACAGCAATTCAAAGTTCTGCTATCTGGGCTCGTGAAAACGATATGCTTTTACATTTACACCGTGC
GGGTAACTCTACATACGCTCGTCAAAAAAATCA-TGGTATTAACTTCCGTGTTATTTGTAAA-TGGATGCGTATGTCTGG
TGTAGATCATATC-CA-CGCCTGGTA-----------------------------------------
>Stauroneis_gracilior Concatenation of 2 sequences
AAACTGCG-AACGGCTCATTATATCAGTTATAGTTTATTTGATAGTCCCTT-ACTACTCGG-ATTTAACCGTAGTAATTC
TAGAGCTAATACGTGCGTCAAT-ACTCTTC-GGAG-TA-----GTATTTATTAGA-TGGAAACCAACTGCTTC--GGCAT
GATGTGGTGATTCATAATAAGCTTGCGGATCGCATGGCTT--TGCCGGCGATGGATCATTCAAG-TTTCTG-CCCTATCA
GCTTT-GACGGTACTGTATTGGAGTACCGTGGCGGTAACGGGTAACGGAAAATTAGGGTTTGACACCGGAGAGGGAGCCT
-GAGAGACGGCTACCACATCCAAGGAAGGCAGCAGGCGCGTAAATTACCCAATCTTGACACAAGGAGGTAGTGACAATAA
ATAACAATGCCGGGCC-TTTCTAGGTCTGGCAATTGGAATGAGAACAATTTAAATCCCTTATCGAGGATCAATTGGAGGG
CAAG-TCTGGTGCCAGCAGCCGCGGTAATTCCAGCTCCAATAGCGTATATTAAAG-TTGTTGCAGTTAAAAAGCTCGTAG
-TTGGATTTGTGGCGTGTCCATCC-TTGGG--TGG-ATCCTGTGTGGCATTAGGTTGTCGTGCA-GGGGATGCCCAT-CG
TTTACTGTGAAAAAATTAGAGTGTT-C-A-AAGCAGGCTT-ATGCCGTTGAATATATTAGCATGGAATAATAAGATAGGT
CTCTGGTCCTATTTTGTTGG-TTTGCGGGCCGGAGAAATGATTAACAGGGACAGTTG-GGGGTATT-CGTATTCCATTGT
CAGAGGTGAAATTCTTGGATTTCTGGAAGACGAACTAC-TGCGAAAGCATTTACC-AA--GGATGTTTTCATTAATCAAG
AACGAAAGTTAGGGGATCGAAGATGATTAGATACCATCGTAGTCTTAACCATAAACTATGCCGACAAGGGATTGGCGGGG
-TTTCGTTA-CGTCTCCGTCAGCACCTTATGAGAAATCA-CAAGTTTTTGGGTTCCGGGGGGAGT-ATGGTCGCAAGGCT
GAAACTTAAAGAAATTGACGGAAGGGCACCACCAGGAGTGGAGCC-TGCGGCTTAATTTGACTCAACACGGGGAAACTTA
CCAGGTCCAGACATAGTGA-GGATTGACAGATTGA-GAGCTC-TTTCTTGATTCTATGGGTGGTGGTGCATGGCCGTTCT
TAGTTGGTG-GAGTGATTTGTCTGGTTAATTCCGTTAACGA--ACGAGACCCCTGCCTGCTAAATAGTCC----CGTGAG
TGAA-TTTCA-CTGAC-GAGG-ACTTCTTAGAGGGACGTGCATTCTATT-AGATGCA-GGAAGATAGGGGCAATAACAGG
TCTGTGATGCCCTTAGATGTTCTGGGCCGCACGCGCGCTACACTGATGCATTC-AACG-A--GT-TTTACCTTGGCCG-A
GAGGCCTGGGCAATCTTTTGAACGTGCATCGTGATAGGGATAGATTATTGCAATTATTAATCTTGAACGAGGAATTCCTA
GTAAACGCAGAT-CATCAATCTGCATTGATTACGTCCCTGCCCTTTGTACACACCGCCCGTCGCACCTA-----------
------------------------------------------TTCTTT-GCTTTCATCGCATACGA-ATGTGATTTATTC
GAAGAAGGTTCATTAGCTAACATTACAGCGTCTATCATTGGTAACGTATTCGGTTTCAAAGCCGTATCTGCTTTACGTTT
AGAAGATATGCGTATTCCTCACTCTTACTTAAAAACATTCCAAGGTCCAGCTACAGGTGTAGTTGTAGAGCGTGAGCGTT
TAAACAAATACGGTACACCATTATTAGGTGCTACAGTAAAACCTAAATTAGGTTTATCTGGTAAAAACTACGGTCGTGTA
GTATATGAAGGTTTAAAAGGTGGTTTAGACTTCTTAAAAGATGATGAGAACATTAACTCTCAACCATTTATGCGTTGGAG
AGAACGTTTCTTAAACTGTATGGAAGCTATTAACCGTGCTTCTTCAGCTACAGGTGAAGTTAAAGGTTCATACTTAAACA
TCACTGCAGGTACTATGGAAGAAGTGTACAAACGTGCTGAATACGCTAAAGCAGTAGGTTCTGTAATTGTTATGATCGAC
TTAGTAATGGGTTACACAGCAATTCAAAGTTCTGCTATTTGGGCTCGTGAAAACGATATGCTTTTACACTTACACCGTGC
AGGTAACTCTACATACGCTCGTCAAAAAAATCA-TGGTATTAACTTCCGTGTTATTTGTAAA-TGGATGCGTATGTCTGG
TGTAGATCATATC-CA-CCGCTGGTA-----------------------------------------
>Stauroneis_phoenicenteron Concatenation of 2 sequences
AAACTGCG-AACGGCTCATTATATCAGTTATAGTTTATTTGATAGTCCCTT-ACTACTCGG-A-TTAACCGTAGTAATTC
TAGAGCTAATACGTGCGTTAAT-ACTCTTC-GGAG-TA-----GTATTTATTAGA-CGGAAACCAGCTGCTTC--GGCAA
GATGTGGTGATTCATAATAAGCTTGCGGATCGCATGGCTA--TGCCGGCGATGGATCATTCAAG-TTTCTG-CCCTATCA
GCTTT-GACGGTACTGTATTGGAGTACCGTGGCAGTAACGGGTAACGGGAAATTAGGGTTTGACACCGGAGAGGGAGCCT
-GAGAGACGGCTACCACATCCAAGGAAGGCAGCAGGCGCGTAAATTACCCAATCTTGACACAAGGAGGTAGTGACAATAA
ATAACAATGCCGGGCC-TTTGTAGGTCTGGCAATTGGAATGAGAACAATTTAAATCCCTTATCGAGGATCCATTGGAGGG
CAAG-TCTGGTGCCAGCAGCCGCGGTAATTCCAGCTCCAATAGCGTATATTAAAG-TTGTTGCAGTTAAAAAGCTCGTAG
-TTGGATTTGTGGCGTGTCCATCC-TTGGG--TGG-ATTCTGTGTGGCATTAGGTTGTCGTGCA-GGGGATACCCAT-CG
TTTACTGTGAAAAAATTAGAGTGTT-C-A-AAGCAGGCTT-ATGCCGTTGAATATATTAGCATGGAATAATAAGATAGGT
CTTTGGTCCTATTTTGTTGG-TTTGCGGGCCGAAGAAATGATTAACAGGGACAGTTG-GGGGTATT-CGTATTCCATTGT
CAGAGGTGAAATTCTTGGATTTCTGGAAGACGAACTAC-TGCGAAAGCATTTACC-AA--GGATGTTTTCATTAATCAAG
AACGAAAGTTAGGGGATCGAAGATGATTAGATACCATCGTAGTCTTAACCATAAACTATGCCGACAAGGGATTGGCGGAG
-TTTCGTTA-CGTCTCCGTCAGCACCTTATGAGAAATCA-CAAGTTTTTGGGTTCCGGGGGGAGT-ATGGTCGCAAGGCT
GAAACTTAAAGAAATTGACGGAAGGGCACCACCAGGAGTGGAGCC-TGCGGCTTAATTTGACTCAACACGGGGAAACTTA
CCAGGTCCAGACATAGTGA-GGATTGACAGATTGA-GAGCTC-TTTCTTGATTCTATGGGTGGTGGTGCATGGCCGTTCT
TAGTTGGTG-GAGTGATTTGTCTGGTTAATTCCGTTAACGA--ACGAGACCCCTGCCTGCTAAATAGTAG----CGTGAG
TGAA-TTTCA-CTGAC-GAGG-ACTTCTTAGAGGGACGTGCATTTTATT-AGATGCA-GGAAGATAGGGGCAATAACAGG
TCTGTGATGCCCTTAGATGTTCTGGGCCGCACGCGCGCTACACTGATGCATTC-AACG-A--GT-TTCGCCTTGGCCG-A
GAGGCTTGGGCAATCTTTGGAACGTGCATCGTGATAGGGATAGATTATTGCAATTATTAATCTTGAACGAGGAATTCCTA
GTAAACGCAGAT-CATCAATCTGCATTGATTACGTCCCTGCCCTTTGTACACACCGCCCGTCGCACCTA-----------
--------------------------------------------------------------------TGTGATTTATTC
GAAGAAGGTTCATTAGCTAACTTAACAGCGTCTATCATCGGTAACGTATTCGGTTTCAAAGCCGTATCTGCTTTACGTTT
AGAAGATATGCGTATTCCTCACTCTTACTTAAAAACATTCCAAGGTCCAGCGACAGGTGTAATTGTAGAGCGTGAGCGTT
TAAACAAATACGGTGTACCATTATTAGGTGCAACAGTAAAACCTAAATTAGGTTTATCTGGTAAAAACTACGGTCGTGTA
GTATATGAAGGTTTAAAAGGTGGTTTAGACTTCTTAAAAGATGATGAGAACATTAACTCTCAACCATTTATGCGTTGGAG
AGAACGTTTCTTAAACTGTATGGAAGGTATTAACCGTGCTTCTGCAGCTACAGGTGAAGTTAAAGGTTCATATTTAAACA
TCACTGCAGGTACAATGGAAGAAGTTTACAAACGTGCTCAATACGCTAAAGCAGTAGGTTCTGTAATTGTAATGATCGAT
TTAGTAATGGGTTATACAGCAATTCAAAGTTCTGCTATCTGGGCTCGTGAGAATGATATGCTTTTACACTTACACCGTGC
TGGTAACTCTACATACGCTCGTCAAAAAAATCA-TGGTATTAACTTCCGTGTTATTTGTAAA-TGGATGC----------
-------------------------------------------------------------------
>Surirella_minuta Concatenation of 2 sequences
AAACTGCG-AATGGCTCATTATATCAGTTATAATTCAAATGATAATCCCTT-ACTACTTGG-A--TAACCGTAGTAATTC
TAGAGCTAATACATGCACAAAC-ACCCTTTT-GGG-TG-----GTATTTATTAGA-GTGAAACCAACCCTTTC--GGGGT
GATGTGGTGATTCATAATAAGCAAACGGATCGCATGGCT---TGCCGGCGACGGATCATTCAAG-TTTCTG-CCCTATCA
GCTTTGGACGGTAAGGTATTGGCTTACCGTGGCTTTAACGGGTAACGGGGAATTAGGGTTCGGTTCCGGAGAGGGAGCCT
-GAGAGACGGCTACCACATCCAAGGAAGGCAGCAGGCGCGTAAATTACCCAATCTTGAAACAAGGAGGTAGTGACAATAA
ATAACAATGCCGGGCC-TTTCTAGGTCTGGCAATTGGAATGAGAACTATTTAAATCCCATATCGAGGATCAATTGGAGGG
CAAG-TCTGGTGCCAGCAGCCGCGGTAATTCCAGCTCCAATAGCGTATATTAAAG-TTGTTGCAGTTAAAAAGCTCGTAG
-TTGGACATGTGCATGTCGCATCC-TTGGG--TGG-AATCTGCGTGGCATTAGGTTGTCGTGCA-GAAGATGCTCAT-CG
TTTACTGTGAAAAAATTAGAGTGTT-C-A-AAGCAGGCTT-ACGCCGTTGAATATATTAGCATGGAATAATAAGATAGGA
CTTTTGTGCTATTTTGTTGG-TTTGCGCACTGAGGTAATGATTAACAGGGACAGTTG-GGGGTATT-CGTATTCCATTGT
CAGAGGTGAAATTCTTGGATTTCTGGAAGACGAACTAC-TGCGAAAGCATTTACC-AA--GGATGTTTTCATTAATCAAG
AACGAAAGTTAGGGGATCGAAGATGATTAGATACCATCGTAGTCTTAACCATAAACTATGCCAACAAGGGATCGGCGGGG
CTTTCGTTA-CGACTCCGTCGGCACCTTATGAGAAATCA-AAAGTTTTTGGGTTCCGGGGGGAGT-ATGGTCGCAAGGCT
GAAACTTAAAGAAATTGACGGAAGGGCACCACCAGGAGTGGAGCC-TGCGGCTTAATTTGACTCAACACGGGAAAACTTA
CCAGGTCCAGACATAGTGA-GGATTGACAGATTGA-GGGCTC-TTTCTTGATTCTATGGGTGGTGGTGCATGGCCGTTCT
TAGTTGGTG-GAGTGATTTGTCTGGTTAATTCCGTTAACGA--ACGAGACCCCTGCCTGCTAAATAGTTT----GGTTAG
TGAT-CTCCA-CTAGC-CATG-GCTTCTTAGAGGGACGTGCATTCGACT-AGTTGCA-GGAAGATAGGGGCGATAACAGG
TCTGTGATGCCCTTAGATGTTCTGGGCCGCACGCGCGCTACACTGATGCATTC-AACG-A--GT--TTTCCTTGGCCG-A
GAGACCTGGGCAATCTTCTGAACGTGCATCGTGATAGGGATAGATTATTGTAATTATTAATCTTGAACGAGGAATTCCTA
GTAAACGCAGAT-CATCAATCTGCATTGATTACGTCCCTGCCCTTTGTACACACCGCCCGTCGCACCTATACCGTGCTAA
AGCTTACCGTGTAGATCCAGTTCCAAATACAACT-GA-TCAATACTTT-GCATTCGTTGCTTACGA-ATGTGATTTATTC
GAAGAAGGTTCTTTAGCTAACTTAACAGCTTCTATTATTGGTAACGTATTTGGTTTTAAAGCTATCTCTGCGTTACGTTT
AGAAGATATGCGTATTCCTCACTCTTATTTAAAAACATTCCAAGGTCCAGCGACTGGTGTTGTTGTAGAACGTGAACGTT
TAAACAAATATGGTACTCCATTATTAGGTGCTACAGTAAAACCAAAATTAGGTTTATCTGGTAAAAACTATGGTCGTGTA
GTATATGAAGGTTTAAAAGGTGGTTTAGACTTCTTAAAAGATGATGAAAACATTAACTCACAACCATTTATGCGTTGGAG
AGAGCGTTTCTTATACTGTATGGAAGGTATCAACCGTGCATCTTCAGCTACTGGTGAAACAAAAGGTTCTTACTTAAACA
TCACTGCAGGCACAATGGAAGAAGTTTACAAACGTGCTGAGTACGCTAAAGCAGTAGGTTCTATCATTGTTATGATCGAC
TTAGTTATGGGTTATACAGCGATTCAATCAATTGCTTACTGGGCTCGTGAAAATGATATGCTTTTACACTTACACCGTGC
AGGTAACTCTACATATGCACGTCAAAAAAATCA-TGGTATTAACTTCCGTGTTATTTGTAAA-TGGATGCGTATGTCAGG
TGTAGATCATATC-CA-C-GCTGGTACAGTTGTAGGTAAATTAGAAGGTGATCCTTTAATGATTAAA
>Surirella_splendida Concatenation of 2 sequences
AAACTGCG-AATGGCTCATTATATCAGTTATAGTTTATTTGATAGTCCCTT-ACTACTTGG-A--TAACCGTAGTAATTC
TAGAGCTAATACATGCGTTGAC-ACCCGTCTAGGG-TG-----GTATTTATTAGA-TAGAAACCAACCCCTTC--GGGGT
GATGTGGTGATTCATAATAAGTTTGCGAATTGC-TGGTTAA-TTCTGGCAATGGATCATTCAAG-TTTCTG-CCCTATCA
GCTTTGGACGGTAAGGTATTGGCTTACCGTGGCTTTAACGGGTAACGGGGAATTAGGGTTCGATTCCGGAGAGGGAGCCT
-GAGAGATGGCTACCACATCCAAGGAAGGCAGCAGGCGCGTAAATTACCCAATCTTGGAACAAGGAGGTAGTGACAATAA
ATAACAATGCCGGGCC-TGTACAGGTCAGGCAATTGGAATGAGAACAATTTAACTCTCTTATCAAGTATCAATTGGAGGG
CAAG-TCTGGTGCCAGCAGCCGCGGTAATTCCAGCTCCAATAGCGTATATTAAAG-TTGTTGCAGTTAAAAAGCTCGTAG
-TTGGATCTGTGCTTTTTGCATCC-TTGGG--TGG-AGTCTGTGTGGCATTAGGTTGTCGTGCA-GTCGAGGCCCAT-CG
TTTACTGTGAGAAAATTAGAGTGTT-C-A-AAGCAGGCCT-TGGCCATTGAATATATTAGCATGGAATAATAAAATAGGA
CCTAGGTACTATTTTGTTGG-TTTGTGCATCTAGGTAATGATTAACAGGGATAGTTG-GGGGTATT-TGTATTCCAATGT
CAGAGGTGAAATTCTTGGATTTCTGGAAGACAAACTAC-TGCGAAAGCATTTACC-AA--GGATGTTTTCATTAATCAAG
AACGAAAGTTAGGGGATCGAAGATGATTAGATACCATCGTAGTCTTAACCATAAACTATGCCAACAAGGGATTGGCGGGG
TCTTCGTTA-CGTCTCCGTCAGCACCTTATGAGAAATCA-CAAGTTTTTGGGTTCCGGGGGGAGT-ATGGTCGCAAGGCT
GAAACTTAAAGAAATTGACGGAAGGGCACCACCAGGAGTGGAGCC-TGCGGCTTAATTTGACTCAACACGGGGAAACTTA
CCAGGTCCAGACATAGTGA-GGATTGACAGATTGA-GAGCTC-TTTCTTGATTCTATGGGTGGTGGTGCATGGCCGTTCT
TAGTTGGTG-GACTGATTTGTCTGGTTAATTCCGTTAACGA--ACGAGACCCCTGCCTGCTAAATAGCCT----TACGAG
TGAT-CTTCA-CTGGT-GTAG-GCTTCTTAGAGGGACGTGCACTCGACT-AGTTGCA-GGAAGATAGGGGCAATAACAGG
TCTGTGATGCCCTTAGATGTTCTGGGCCGCACGCGCGCTACACTGATGTATTC-AACA-A--GT--TGACCTTGTCCG-A
GAGGGCTGGGTAATCTTTTGAACCTGCATCGTGATAGGGATAGATTCTTGCAATTATTAATCTTGAACGAGGAATTCCTA
GTAAATGCAGAT-CATCAGTCTGCGTTGATTACGTCCCTGCCCTTTGTACACACCGCCCGTCGCACCTATACCGTGCTAA
AGCTTACCGTGTAGATCCAGTTCCAAATACTGCT-GA-TCAATACTTT-GCATTCATCGCTTACGA-ATGTGATTTATTC
GAAGAAGGTTCTTTAGCTAACTTAACAGCGTCTATCATTGGTAACGTATTCGGTTTTAAAGCTGTATCTGCTTTACGTTT
AGAAGATATGCGTATTCCTCACTCTTACTTAAAAACATTCCAAGGTCCAGCAACTGGTGTTGTTGTAGAACGTGAGCGTT
TAAACAAATACGGTACTCCATTATTAGGTGCTACAGTAAAACCAAAATTAGGTTTATCTGGTAAAAACTATGGTCGTGTA
GTATACGAAGGTTTAAAAGGTGGTTTAGACTTCTTAAAAGATGATGAAAACATTAACTCACAACCATTCATGCGTTGGAG
AGAACGTTTCTTAAACTGTATGGAAGGTATCAACCGTGCATCTGCAGCAACTGGTGAAGTAAAAGGTTCTTACTTAAACA
TCACTGCAGCTACAATGGAAGAAGTTTACAAACGTGCTATTTATGCTAAATCAGTAGGTTCTGTAATCGTTATGATCGAC
TTAGTTATGGGTTATACAGCGATTCAATCAATTGCTTACTGGGCTCGTGAAAACGATATGCTTTTACACTTACACCGTGC
AGGTAACTCTACATATGCACGTCAAAAAAATCA-CGGTATCAACTTCCGTGTAATCTGTAAG-TGGATGCGTATGTCAGG
TGTAGATCATATC-CA-C-GCTGGTACAGTTGTAGGTAAATTAGAAGGTGATCCTTTAATGATTAAA
>Tryblionella_apiculata Concatenation of 2 sequences
AAACTGCG-AACGGCTCATTATATCAGTTATAGTTTATTTGATAGTCCCTT-ACTACTTGGAA--TAACCGTAGTAATTC
TAGAGCTAATACATGCGTCAAT-ACCCTTCTGGGG-TA-----GTATTTATTAGA-TTGAAACCAACCCCTTC--GGGGT
GATGTGGTGATTCATAATAAGCTTGCGGATCGCATGGCTC--TGCCGGCGATGGATCATTCAAG-TTTCTG-CCCTATCA
GCTTTGGATGGTAGGGTATTGGCCTACCATGGCTTTAACGGGTAACGGGAAATTAGGGTTTGATTCCGGAGAGGGAGCCT
-GAGAGACGGCTACCACATCCAAGGAAGGCAGCAGGCGCGTAAATTACCCAATCCTGACACAGGGAGGTAGTGACAATAA
ATAACAATGCCGGGCC-TTTGTAGGTCTGGCAATTGGAATGAGAACAATTTAAACCCCTTATCGAGTATCAATTGGAGGG
CAAG-TCTGGTGCCAGCAGCCGCGGTAATTCCAGCTCCAATAGCGTATATTAAAG-TTGTTGCAGTTAAAAAGCTCGTAG
-TTGGATTTGTGGTTGTCCCATCC-TTGGG--TGG-AACCTGTGTGGCATTAGGTTGTCGTGCA-GGGGATGCCCAT-CA
TTTACTGTGAAAAAATTAGAGTGTT-C-A-AAGCAGGCTT-ATGCCGTTGAATATGTTAGCATGGAATAATAAGATAGGA
CCTTGGTACTATTTTGTTGG-TTTGCGCACCAAGGTAATGATTAAAAGGGACAGTTG-TGGGTATT-CGTATTCCATTGT
CAGAGGTGAAATTCTTGGATTTTTGGAAGACGAACTAC-TGCGAAAGCATTTACC-AA--GGATGTTTTCATTAATCAAG
AACGAAAGTTAGGGGATCGAAGATGATTAGATACCATCGTAGTCTTAACCATAAACTATGCCGACAAGGGATTGGCGGAG
-TTTCGTTT-TGTCTCCGCCAGCACCTTATGAGAAATCA-CAAGTCTTTGGGTTCCGGGGGGAGT-ATGGTCGCAAGGCT
GAAACTTAAAGAAATTGACGGAAGGGCACCACCAGGAGTGGAGCC-TGCGGCTTAATTTGACTCAACACGGGAAAACTTA
CCAGGTCCAGACATAGTGA-GGATTGACAGATTGA-GAGCTC-TTTCTTGATTCTATGGGTGGTGGTGCATGGCCGTTCT
TAGTTGGTG-GAGTGATTTGTCTGGTTAATTCCGTTAACGA--ACGAGACCCCTGCCTGCTAAATAGCTT----GCATAG
TGAATTTTCA-CTGTG-TGAA-GCTTCTTAGAGGGACGTGCATTCTATT-AGATGCA-GGAAGATAGGGGCAATAACAGG
TCTGTGATGCCCTTAGATGTCCTGGGCCGCACGCGCGCTACACTGATGTATTC-AACG-A--GT-TTTACCTTGGCCG-A
GAGGCCTGGGCAATCTTTTGAACGTGCATCGTGATAGGGATAGATTATTGCAATTATTAATCTTGAACGAGGAATTCCTA
GTAAACGCAGAT-CATCAATCTGCATTGATTACGTCCCTGCCCTTTGTACACACCGCCCGTCGCACCTATATCGTGCTAA
AGCTTACCGTGTAGATCCAGTTCCAAATGCACCT-GA-CCAATACTTT-GCTTTTATCGCATATGA-ATGTGATTTATTT
GAAGAAGGTTCATTAGCTAACTTAACAGCGTCTATTATTGGTAACGTATTTGGTTTTAAAGCTGTAGCTGCTTTACGTTT
AGAAGATATGCGTATTCCTCACTCATACTTAAAAACATTCCAAGGTCCAGCTACAGGTATCATTGTAGAACGTGAGCGTT
TAAACAAATACGGTGTTCCTTTATTAGGTGCAACAGTAAAACCAAAATTAGGTTTATCTGGTAAAAACTACGGTCGTGTA
GTATACGAAGGTTTAAAAGGTGGTTTAGACTTCTTAAAAGATGATGAAAACATTAACTCACAACCATTTATGCGTTGGAG
AGAACGTTTCTTAAACTGTTTAGAAGGTATTAACCGTGCTTCTGCTGCTACTGGTGAAGTTAAAGGTTCTTACTTAAACG
TTACAGCGGCTACTATGGAAGAAGTATACAAACGTGCTGAGTATGCTAAAGCAATCGGTTCTATCATCATCATGATCGAT
TTAGTTATGGGTTACACAGCAATTCAAAGTATTGCTCTTTGGGCTCGTGATAATGATATGATTTTACACTTACACCGTGC
TGGTAACTCAACTTACGCTCGTCAAAAGAATCA-TGGTATTAACTTCCGTGTAATCTGTAAA-TGGATGCGTATGTCTGG
TGTTGACCATATC-CA--CGCTGGTACTGTTGTAGGTAAATTAGAAGGTGATCCTTTAATGATTAAA
