# Supplementary material for: Historical and Current Perspectives on the Systematics of the ‘Enigmatic’ Diatom Genus Rhoicosphenia (Bacillariophyta), with Single and Multi-Molecular Marker and Morphological Analyses and Discussion on the Monophyly of ‘Monoraphid’ Diatoms
Source: PLoS One. 2016 Apr 5;11(4):e0152797. doi: 10.1371/journal.pone.0152797 (PMC4821588; doi:10.1371/journal.pone.0152797)
Supplement: S4 File — Alignment used in Maximum Likelihood and Bayesian analyses. (FASTA) [file pone.0152797.s004.fasta]

>Achnanthidium_minutissimum_AT-196 Concatenation of 2 sequences
TAATTAAGCGGAGGAAAAGAAACTAACTAGGGATTCCCTCAGTAAGGGCGACTGAAGCGGGA-ATAGCTCATCTTGTGAA
TCTGCGC----TTT----------GCGCCGAATTGTGGTCTAGAGACTTT-TGCATT-ACT--GG-CCGGGCCAAG-TCC
TCTGGAATGAGGCAGCTGAGAGGGTGACACTCCCGTCCGCCTGGCCTCTTGAGCAAT-TGTCCACGAGTCGAGTTGTTTG
GGATTGCAGCTCAAAGCGGGTGGTAAATTCCATCTAAGGCTAAATATTGGTGGGAGACCGATAGCGTACAAGTACCGTGA
GGGAAAGATGCAAAGAACTTTGAAAAGAGAGTTAAAGAGTACCTGAAATTGCTGAAACGGAAGCGAAGGAAACCAGTGT-
CAGCTGC-GTCATACTTCCCCGCTCGC--TTGCGG-TCGGGGCGCTGTGGCC--AGCATT--GTCAGGCTTGGCTGGATT
-GGCCGGAACC----GCGTA-CAGGGAGTT-------GACCTGTG---CATGTCGC------------GGTCGATC-CGA
C-TGAG---GTTG------GCGAAATGG-TTTTCTTTACCCCG------------------------------------A
AATACAACA-GA-TCAA---TTT-GCATTTATCGCATACGAGATGTGATTTATTTGAAGAAGGTTCATTAGCTAACTTAA
CAGCTTCTATCATTGGTAACGTATTCGGTTTCAAAGCCGTATCTGCTTTACGTTTAGAAGATATGCGTATTCCTCACTCA
TACTTAAAAACATTCCAAGGTCCAGCTACTGGTATTATTGTAGAACGTGAACGTTTAAACAAATACGGTGTACCATTATT
AGGTGCTACAGTAAAACCAAAATTAGGTTTATCTGGTAAAAACTACGGTCGTGTAGTTTATGAAGGTTTAAAAGGTGGTT
TAGACTTCTTAAAAGATGATGAGAATATTAACTCACAACCATTTATGCGTTGGAGAGAACGTTTCTTATACTGTATGGAA
GCTATTAACCGTGCATCAGCAGCTACAGGTGAAACTAAAGGTTCATACTTAAACATTACTGCTGGTACAATGGAAGAAGT
GTACAAACGTGCTGAGTATGCTAAAGCTGTGGGTTCTGTAATTGTTATGATCGATTTAGTAATGGGTTATACAGCAATTC
AAAGTGCAGCTATTTGGTCTCGTGATAACGATATGTTATTACATTTACACCGTGCAGGTAACTCTACATACGCACGTCAA
AAAAATCA-TGGTATTAACTTCCGTGTTATTTGTAA--------------------------------------------
------------------------------------------
>Adlafia_brockmannii Concatenation of 2 sequences
TAATTAAGCGGAGGAAAAGAAACTAACCA-GGATTCCCTCAGTAAGGGCGACTGAAGCGGGA-ATAGCTCACGTTGTGAA
TCAGCGC----CTCG---------GCGCCGAATTGTGGTCTGTAGACTCT-TGCGTT-ACC--GG-CCGGGCTAAG-TTC
CTTGGAACAGGGCAGCTGAGAGGGTGAGACTCCCGTGTGCCCGGCCTTCGGAGCAAG-TGTCGAGGAGTCGAGTTGTTTG
GGATTGCAGCTCAAAGCGGGTGGTAAATTCCATCTAAGGCTAAATATTGGTGGGAAACCGATAGCGTACAAGTACCGTGA
GGGAAAGATGCAAAGAACTTTGAAAAGAGAGTTAAAGAGTACCTGAAATTGCTGAAAAGGAAGCGAAGGAAACCAGTGC-
CTGCCGT-GTCATACTTTCCCGCCTGC--TTGCGG-TCGGGACGCTGTGACC--GGCGTT--GTCACGCTTGGTCGGATA
-ATGCGGACTC-----CGGTGGAGGGAGTT-------GACCTCTGCACATTGC---------------GCGTTATG-TAA
C-TGAG-----TT---GTGACGAAATGG-TTTTCTTTCCCCCG------------------------------------A
AATACAACT-GA-TC-ATTCTTC-GCTTTCATTGCATATGA-ATGTGATTTATTTGAAGAAGGTTCTTTAGCTAACTTAA
CAGCGTCTATCATTGGTAACGTATTCGGTTTCAAAGCCGTTTCTGCATTACGTTTAGAAGATATGCGTATTCCTCACTCA
TACTTAAAAACATTCCAAGGTCCTGCAACAGGTATCATTGTAGAACGTGAGCGTTTAAACAAATACGGTATTCCTTTATT
AGGTGCTACAGTAAAACCAAAATTAGGTTTATCTGGTAAAAACTACGGTCGTGTAGTTTACGAAGGTTTAAAAGGTGGTT
TAGACTTCTTAAAAGATGATGAGAATATTAACTCTCAACCATTCATGCGTTGGAGAGAGCGTTTCTTATACTGTATGGAA
GGTATTAACCGTGCTGCTGCAGCTACAGGTGAAGTTAAAGGTTCATATTTAAACATCACTGCTGGTACAATGGAAGAAGT
GTACAAACGTGCTGAGTACGGTAAAGCTGTAGGTTCTGTAATTGTTATGATCGATTTAGTAATGGGTTACACAGCAATTC
AAAGTGCTGCTATCTGGGCTCGTGAAAACGACATGCTTTTACACTTACACCGTGCGGGTAACTCAACATATGCTCGTCAA
AAGAATCA-TGGTATTAACTTCCGTGTTATCTGTAAA-TGGATGCGTATGTCTGGTGTAGATCATATC-CA-C-GCTGGT
A-----------------------------------------
>Amphora_libyca Concatenation of 2 sequences
TTAATAAGCGGAGGAAAAGAAACTAACAA-GGATTCCCCCAGTAACGGCGAGTGAAGCGGGA-AGAGCTCATGTTGTGAA
TCTGCGC----AGTTTTTGCT---GCGTGGAATTGTGGTCTATAGATACT-TGCACT-ATG--AAACCGAACCAAG-TCC
CTTGGAACAGGGCAGCTGAGAGGGTGAGACTCCCGTACGTTTGGTTTTTGGAGCACG-TGTCAACGAGTCGAGTTGTTTG
GGATTGCAGCTCAAAGCAGGTGGTAAATTCCATCGAAAGCTAAATAAGGGTGGCAGACCGATAGCGTACAAGTACCGTGA
GGGAAAGATGCAAAGCCGCGCGAAAGCGCTGTTAAAGAGTACCTGAAATTGCTGAAAAGGAAGCGAAGGAAACCAGTGC-
CAGCATG-GTCATACTTCCCTATTTGC--TTGCAG-ATGGGGCGCTGTGTCC--AGCCTT--GTCATTGTTTACTGTACT
-GTCAGGAAAT----GCACT-AAAAGAGTT-------GATTTTGG---T-TGCGTGC-----------TGATGAGA-CAA
T-ACAA-----TC---GTGACGAAATGG-TTTTCTTTTTCCCG-------------------------------------
------ACT-GA-TCACTACTTC-GCTTTCATTGCATACGA-ATGTGATTTATTTGAAGAAGGTTCTTTAGCTAACTTAA
CAGCATCTATCATCGGTAACGTATTTGGTTTCAAAGCCGTAGCTGCTTTACGTTTAGAAGATATGCGTATTCCTCACTCA
TACTTAAAAACATTCCAAGGTCCAGCGACAGGTGTTGTTGTAGAACGTGAGCGTTTAAACAAATACGGTGCTCCATTATT
AGGTGCTACAGTAAAACCAAAATTAGGTTTATCTGGTAAAAACTATGGTCGTGTAGTATACGAAGGTTTAAAAGGTGGTT
TAGACTTCTTAAAAGATGATGAGAACATTAACTCTCAACCATTCATGCGTTGGAGAGAGCGTTTCTTATACTGTATGGAA
GGTATTAACCGTGCTTCTTCATCTACAGGTGAAACTAAAGGTTCATACTTAAACATTACTGCTGGTACTATGGAAGAAGT
GTACAAACGTGCTGAGTACGCTAAAACAGTAGGTTCTATAATTGTTATGATCGATTTAGTTATGGGTTATACAGCAATTC
AAAGTATTGCATTATGGGCTCGTGAAAACGACATGCTTTTACACTTACACCGTGCAGGTAACTCTACATATGCTCGTCAA
AAGAATCA-TGGTATTAACTTCCGTGTTATCTGTAAA-TGGATGCGTATGTCAGGTGTAGATCATATC-CA-C-GCTGGG
A-----------------------------------------
>Amphora_pediculus_AT-117.11 Concatenation of 2 sequences
TTAATAAGCGGAGGAAAAGAAACTAACCA-GGATTCCCCCAGTAACGGCGAGTGAAGCGGGA-AGAGCTCATTTTGTGAA
TCTGCGC----AGTTTCT------GCGTAGAATTGTGGTCTATAGATACT-TGCACT-ATA--AAGCCGGACCAAG-TCC
CTTGGAACAGGGCAGCTGAGAGGGTGAGACTCCCGTACGTCTGGTTTTTGGAGCGAG-TGTCCACGAGTCGAGTTGTTTG
GGATTGCAGCTCAAAGCAGGTGGTAAATTCCATCGAAAGCTAAATAAGGGTGGCAGACCGATAGCGTACAAGTACCGTGA
GGGAAAGATGCAAAGCCGCGCGAAAGCGCTGTTAAAGAGTACCTGAAATTGCTGAAAAGGAAGCGAAGGAAACCAGTGC-
CAGCATG-GTCATACTTCCCTGTCTGC--TTGCAG-ATGGGGCGCTGTGTCC--AGCCTT--GTCCATGTTTATTGTATT
-GTGAGGAAAT----TCGCC-AAGAAAGTT-------GATCTTGG----TGGCTTGC-----------TGATGGAA-CAA
T-AAAG---ATTG------ACGAAATGG-TTTTCTTTTTCCCGT------------------------------------
----------GA-TCACTACTTC-GCTTTCGTTGCATACGA-ATGTGATTTATTTGAAGAAGGTTCTTTAGCTAACTTAA
CAGCATCTATCATCGGTAACGTATTTGGTTTCAAAGCCATCTCTGCTTTACGTTTAGAAGATATGCGTATTCCTCACTCA
TACTTAAAAACATTCCAAGGTCCGGCGACAGGTGTTGTTGTAGAACGTGAGCGTTTAAACAAATACGGTGCTCCATTATT
AGGTGCTACAGTAAAACCAAAATTAGGTTTATCTGGTAAAAACTATGGTCGTGTAGTATATGAAGGTTTAAAAGGTGGTT
TAGACTTCTTAAAAGATGATGAGAACATTAACTCTCAACCATTCATGCGTTGGAGAGAGCGTTTCTTATACTGTATGGAA
GGTATTAACCGTGCTTCTTCATCTACAGGTGAAACTAAAGGTTCATACTTAAACATTACTGCTGCTACTATGGAAGAAGT
GTACAAACGTGCTGAGTACGCTAAAACGATAGGTTCTGTAATTGTTATGATCGATTTAGTTATGGGTTATACAGCAATTC
AAAGTATTGCACTATGGGCTCGTGAAAACGACATGGTGTTACACTTACACCGTGCAGGTAACTCTACATATGCTCGTCAA
AAGAATCA-TGGTATTAACTTCCGTGTTATCTGTAAA-TGGATGCGTATGTCAGGTGTAGATCATATCCCA---------
------------------------------------------
>Anomoeoneis_fogedii Concatenation of 2 sequences
TTATTAAGCGGAGGAAAAGAAACTAACAA-GGATTCCCTCAGTAAGGGCGACTGAAGCGGGA-AAAGCTCATAATGTGAA
TCGATGT----CTCTG--------GCATTGAGTTGTTGTCTATAGGATTG-TGCATTAAAC--AG-CCGGGCGAAG-TTC
CTTGGAATAGGACAGCAAAGAGGGTGAGACTCCCGTATGCCTGGTAGTTGAAGCAGT-TTCCGACGAGTCGAGTTGTTTG
GGATTGCAGCTCTAAGCGGGTGGTAAACTTCACCTAAAGCTAAATACTAGTGAAAAACCGATAGTGTACAAGTACCGTGA
GGGAAAGATGCAAAGAACTTTGAAAAGAGAGTTAAAGAGTACCTGAAATTGCTGAAAAGGAAGCAGAGGAAACCAGTGTA
AAGTTGT-GTCATACTTCTCTTGGTGC--TTGCAC-TTGGAGCGCTGTGGCC--GACGCT--GTTACCCGCGATTCGATC
-CCATGTAAGG----ATTTCGGATAGAGTT-------GATCTCTGAGATTTGTATGG-----------GGTTGGAT-CAG
G-TGGG------------AACGAAATGG-TTTTCTCTCCCCCGTTACCGTGCTAAAGCTTACCGTGTAGATCCAGTTCCA
AATACTACA-GA-TCAATTCTTT-GCTTTCATCGCATATGA-ATGTGATTTATTTGAAGAAGGTTCATTAGCTAACTTAA
CAGCATCTATTATCGGTAACGTATTCGGTTTCAAAGCTGTTTCTGCATTACGTTTAGAAGATATGCGTATTCCTCACTCA
TACTTAAAAACGTTCCAAGGTCCTGCTACAGGTATCATTGTAGAGCGTGAGCGTTTAAACAAATACGGTGCACCATTATT
AGGTGCTACAGTAAAACCAAAATTAGGTTTATCTGGTAAAAACTACGGTCGTGTAGTTTATGAAGGTTTAAAAGGTGGTT
TAGACTTCTTAAAAGATGACGAAAACATTAACTCACAACCATTCATGCGTTGGAGAGAGCGTTTCTTATACTGTATGGAA
GGTATTAACCGTGCTGCTGCTGCTACAGGTGAAGTAAAAGGTTCATACTTAAACGTTACAGCTGGTACAATGGAAGAAGT
ATACAAACGTTCTGAGTATGCAAAAGCTGTTGGTTCTGTAATTATTATGATCGATTTAGTTATGGGCTACACAGCAATTC
AAAGTGCTGCACTTTATGCTCGTGATAACGATTTAATTTTACATTTACACCGTGCAGGTAACTCAACTTATGCGCGTCAA
AAAAATCA-TGGTATTAACTTCCGTGTAATTTGTAAA-TGGATGCGTATGTCTGGTGTAGATCATATC-CA-C-GCTGGT
ACAGTTGTTGGTAAATTAGAAGGTGATCCTTTAATGATTAAA
>Anomoeoneis_sculpta Concatenation of 2 sequences
TTAATAAGCGGAGGAAAAGAAACTAACAA-GGATTCCCGCAGTAAGGGCGACTGAAGTGGGA-AGAGCTCATAATGTGAA
TCGATGT----CTTTG--------GCATTGAGTTGTTGTCTATAGAATTT-TGCACTAAAC--AG-CCGGACTAAG-TTC
CTTGGAATAGGACAGCTTAGAGGGTGAGACTCCCGTGAGTCTGGTAGTTGGAGCATT-TTTCGACGAGTCGAGTTGTTTG
GGATTGCAGCTCTAAGTGGGTGGTAAACTTCACCTAAGGCTAAATACAAGTGAAAAACCGATAGTGTACAAGTACCGTGA
GGGAAAGATGCAAAGAACTTTGAAAAGAGAGTTAAAGAGTACCTGAAATTGCTGGAAAGGAAGCAGAGGAAACCAGTGTA
AAGTCGT-GTCATACTTCCCTTTCTGC--TTGCAG-TTGGGGCGCTGTGGCT--GACGCC--GTTAACTCTGAATTGACA
-TCATATAAAG----TTTCTAGATGGC-TT-------GCCGTCCGGGAATGGTGTGA-----------GGTTGGTT-CAG
G-TGGG------------AACAAAATGG-TTTTCTCTCCCCCGTTACCGTGCTAAAGCTTACCGTGTAGACCCAGTTCCA
AATACTACA-GA-TCAATTCTTT-GCTTTCATCGCATATGA-ATGTGATTTATTTGAAGAAGGTTCATTAGCTAACTTAA
CAGCATCTATTATTGGTAACGTATTTGGTTTCAAAGCTGTTTCTGCGTTACGTTTAGAAGATATGCGTATTCCACACTCA
TACTTAAAAACGTTCCAAGGTCCTGCAACAGGTATCATCGTAGAACGTGAACGTTTAAACAAATACGGTGCTCCTTTATT
AGGTGCAACAGTAAAACCAAAATTAGGTTTATCTGGTAAAAACTACGGTCGTGTAGTTTATGAAGGTTTAAAAGGTGGTT
TAGACTTCTTAAAAGATGACGAAAACATTAACTCACAACCATTTATGCGTTGGAGAGAGCGTTTCTTATACTGTATGGAA
GGTATTAACCGTGCTGCTGCTGCTACAGGTGAAGTAAAAGGTTCATACTTAAACGTTACAGCTGGTACAATGGAAGAAGT
ATACAAACGTTCTGAGTATGCAAAATCTGTTGGTTCTGTAATTATTATGATCGATTTAGTTATGGGCTACACAGCAATTC
AAAGTGCTGCAATTTATGCTCGTGAAAACGATTTAATTTTACATTTACACCGTGCAGGTAACTCAACTTATGCGCGTCAA
AAAAATCA-TGGTATTAACTTCCGTGTAATTTGTAAA-TGGATGCGTATGTCTGGTGTAGATCATATC-CA-C-GCTGGT
ACAGTTGTAGGTAAATTAGAAGGTGATCCTTTAATGATTAAA
>Anomoeoneis_sphaerophora Concatenation of 2 sequences
TTAATAAGCGGAGGAAAAGAAACTAACAA-GGATTCCCGCAGTAAGGGCGACTGAAGTGGGA-AGAGCTCATGATGTGAA
TCGATGT----CTCTG--------GCATTGAGTTGTTGTCTATAGGATTT-AGCGCTAAAC--CG-CCGGGCTGAG-TTC
CTTGGAATAGGACAGCTGAGAGGGTGAGACTCCCGTCAGCTTGGCAGTTGAAGCTGT-TTCCGACGAGTCGAGTTGTTTG
GGATTGCAGCTCTAAGTGGGTGGTAAACTTCACCTAAGGCTAAATACTAGTGAAAAACCGATAGTGTACAAGTACCGTGA
GGGAAAGATGCAAAGAACTTTGAAAAGAGAGTTAAAGAGTACCTGAAATTGCTGAAAAGGAAGCAGAGGAAACCAGTGTA
TAGTCGA-GTCATACTTCCCTTTCTGC--TTGCAG-TTGGGGCGCTGTGGCT--GACGCC--GTTACCATCGATCTGACT
-TGATGTAATG----GTTCTGGATGGC-TT-------GCCATTTGGGACTTGTGTGA-----------GGTTGCAT-TGT
T-TGGG------------AACAAAATGG-TTTTCTCTCCCCCGTTACCGTGCTAAAGCTTACCGTGTAGACCCAGTTCCA
AATACTACA-GA-TCAATTCTTT-GCTTTCATCGCATATGA-ATGTGATTTATTTGAAGAAGGTTCATTAGCGAACTTAA
CAGCATCTATTATTGGTAACGTATTTGGTTTCAAAGCTGTTTCTGCATTACGTTTAGAAGATATGCGTATTCCACACTCA
TACTTAAAAACGTTCCAAGGTCCTGCAACAGGTATCATCGTAGAACGTGAGCGTTTAAACAAATACGGTGCTCCATTATT
AGGTGCAACAGTAAAACCAAAATTAGGTTTATCTGGTAAAAACTACGGTCGTGTAGTTTACGAAGGTTTAAAAGGTGGTT
TAGACTTCTTAAAAGATGACGAAAACATTAACTCACAACCATTCATGCGTTGGAGAGAACGTTTCTTATACTGTATGGAA
GGTATTAACCGTGCTGCTGCTGCTACAGGTGAAGTAAAAGGTTCATACTTAAACGTTACAGCTGGTACAATGGAAGAAGT
ATACAAACGTTCTGAGTATGCAAAAGCTGTTGGTTCTGTAATTATTATGATCGATTTAGTTATGGGCTACACAGCAATTC
AAAGTGCTGCAATTTATGCTCGTGATAACGATTTACTTTTACATTTACACCGTGCAGGTAACTCAACTTATGCGCGTCAA
AAAAATCA-TGGTATTAACTTCCGTGTAATTTGTAAA-TGGATGCGTATGTCTGGTGTAGATCATATC-CA-C-GCTGGT
ACAGTTGTAGGTAAACTAGAAGGTGATCCTTTAATGATTAAA
>Caloneis_budensis Concatenation of 2 sequences
TAATTAAGCGGAGGAAAAGAAACTAACAA-GGATTGACTCAGTAAGGGCGACTGAAGCGTCA-ATAGCTCACCATGTGAA
TCTGCAC----CATGT--------GTGCTGAATTGTGGCTTGGAGACACT-TGCGTG-ATT--TGGCTGGGCCAAG-TCC
TTTGGAATAGGGCAGCGCAGAGGGTGAAACTCCCGTTCGTCCAGCCTTGCAAGCAAG-TGTTGTGGAGTCGAGTTGTTTG
GGATTGCAGCTCAAAGAGGGTGGTAAATTTCATCGAAAGCTAAATATAGGTGGGAAACCGATAGCGAACAAGTACCGTGA
GGGAAAGATGCAAAGAACTTTGAAAAGAGAGTTAAAGAGTACCTGAAATTGCTGAAAAGGAAGCGATGGAAACCAGTGA-
TAACAGT-GCCATACTTCCCGATGCGC--TTGCGC-TTAGGGCGCTGTGGCC--AGTGTA--GTGCACATTTGTTGAAAA
CGGCGGAAGAA----TTGCA-GCGGGAGTT-------GTCCGTTA---CTAA-TTGC-----------GTCGATTT-CGA
C-CGAA-----GT---G-AACGAAATGG-TTTTCATCTCCCCG-------------------------------------
-------CA-GAATCAATACTTT-GCTTTCATCGCATACGA-ATGTGATTTATTCGAAGAAGGTTCTTTAGCTAACTTAA
CAGCATCTATCATCGGTAACGTATTTGGTTTCAAAGCAGTATCTGCTTTACGTTTAGAAGATATGCGTATTCCTCACTCT
TACTTAAAAACATTCCAAGGCCCTGCAACAGGTGTTATTGTAGAACGTGAGCGTTTAAACAAATACGGTACTCCATTATT
AGGTGCAACAGTAAAACCAAAATTAGGTTTATCTGGTAAAAACTACGGTCGTGTAGTATACGAAGGTTTAAAAGGTGGTT
TAGACTTCTTAAAAGATGATGAAAACATTAACTCTCAACCATTTATGCGTTGGAGAGAGCGTTTCTTAAACTGTATGGAA
GGTATCAACCGTGCTTCTTCAGCAACAGGTGAAGTTAAAGGTTCATACTTAAACATCACTGCTGGTACAATGGAAGAAGT
TTACAAACGTGCGGCTTATGCTAAAGCAGTAGGTTCTGTAATCGTTATGATCGATTTAGTTATGGGTTACACAGCAATTC
AAAGTGCTGCAATCTGGGCTCGTGAAAACGATATGCTTTTACATTTACACCGTGCAGGTAACTCAACTTACGCTCGTCAA
AAGAACCA-TGGTATTAACTTCCGTGTTATCTGTAAA-TGGATGCGTATGTCTGGTGTAGATCACATC-CA-C-GCTGGA
------------------------------------------
>Caloneis_lauta Concatenation of 2 sequences
TAATTAAGCGGAGGAAAAGAAACTAACCA-GGATTGACGTAGTAAGGGCGACTGAAGCGTCA-TGAGCACAGGTTGTGAA
CCGACGT----TCCGTGTGA----GCGTCGAATTGTGATCTAGAGCCATT-CTCATT--CT--AGGTTGGCCCAAG-TCC
ATTGGAAGGTGGCAGCAGAGAGGGTGATACTCCCGTCCGGCAGACCTAGTGAGAGCG-TGGCGTCGAGTCGAGTTGTTTG
GGATTGCAGCTCCAAGTCGGTGGTAAATTCCACCCAATGCTAAATACCGGTGAGAAACCGATAGCGCACAAGTACCGTGA
GGGAAAGATGCAAAGAACTTTGAAAAGAGAGTTAAAGAGTACCTGAAATTGCTGAAAAGGAAGCGAAGGAAACTAGTGT-
CAGCCGT-GTCATACTTCCCCGTTCGC--TTGCGG-GTGGGGCGCTGTGACT--GGCGCA--GTCGAAACAGATTCATTT
GGGTGCAAACT----GCGCC-AAGGGAGTT-------GCCCGTGG---CGCACGAGT-----------ACTCGACT-GGA
T-GTGT----TGCTTTTGGACGAAATGG-TTTCCTTTTCCCCG-------------------------------------
-----------A-TCAATACTTC-GCTTTCATTGCATACGA-ATGTGATTTATTTGAAGAAGGTTCTTTAGCTAACTTAA
CAGCATCAATCATTGGTAACGTATTTGGTTTTAAAGCAGTGTCAGCTTTACGTTTAGAAGATATGCGTATTCCTCACTCT
TACTTAAAAACGTTCCAAGGTCCAGCAACTGGTGTTATTGTAGAACGTGAACGTTTAAACAAATACGGTGTTCCATTATT
AGGTGCAACAGTAAAACCAAAATTAGGTTTATCTGGTAAAAACTATGGTCGTGTAGTATACGAAGGTTTAAAAGGTGGTT
TAGACTTCTTAAAAGATGATGAAAACATTAACTCTCAACCATTCATGCGTTGGAGAGAACGTTTTTTAAACTGTATGGAA
GGTATTAACCGTGCTTCTTCTTCAACAGGTGAAGTTAAAGGGTCATACTTAAATATTACAGCTGCTACTATGGAAGAAGT
TTACGCACGTGCAGAATATGGTAAAGCAGTAGGTTCTGTAATTGTTATGGTTGACTTAGTTCTAGGTTACACAGCAATTC
AAACTGCAGCTATCTGGGCTCGTAATAACGATATGATTTTACACTTACACCGTGCAGGTAACTCAACTTACGCTCGTCAA
AAAAACCA-TGGTATTAACTTCCGTGTTATTTGTAAA-TGGATGCGTATGTCTGGTGTAGATCACATC-CAGC-------
------------------------------------------
>Cocconeis_pediculus_AT-212.07 Concatenation of 2 sequences
TAATTAAGCGGAGGAAAAGAAACCAACCA-GGATTCCCTCAGTAAGGGCGACTGAAGCGGGA-TGAGCTCACAGTGTGAA
TCGGCGC----TGGATAATTTTTGGCGTTGAATTGTGGTCTGTGGACGTG-GGCGTTCATT--GTGCCGGGCCAAG-TTC
CTTGGAAAAGGACAGCCGAGAGGGTGATACTCCCGTTATCCTGGCCATC-GAGCCCG-TGTCGAAGAGTCGAGTTGTTTG
GGATTGCAGCTCTAAGTGGGTGGTAAATTCCATCTAAGGCTAAATATTGGTGGGAGACCGATAGCGCACAAGTACCGTGA
GGGAAAGATGCAAAGGACTTTGAAAAGAGAGTTAAAGAGTACCTGAAATTGCTGAAACGGAAGCGAAGGAAACCAGTGTC
AAGCAAT-GTCATACTTCCCCCTCCGC--TTGCGGCGTGGGGCGCTGTGGCT--AGCGTC-TGCCAGGTTTGGTTGGATT
-GACTGGATGC-----CACT-ATGTGGTTT--------------------------------------GGTTGGCT-CGA
C-TGAT----AAT---CTGGCGAAATGG-TTTTCTTTCCCCCG-------------------------------------
---------------------C-----TTTGTTGCTTATAA-ATGTGATCTATTCGAAGAAGGTTCATTAGCAAACTTAA
CAGCATCAATTATCGGTAACGTATTTGGATTTAAAGCTATTTCTGCTTTACGTTTAGAAGATATGCGCATTCCTCATTCA
TATTTAAAAACCTTCCAAGGACCTGCAACTGGTATTATTGTAGAACGTGAACGTTTAAACAAGTATGGTACACCATTATT
AGGTGCGACTGTAAAACCTAAGTTAGGACTATCAGGCAAAAACTATGGACGTGTAGTTTACGAAGGTTTAAAAGGTGGTT
TAGACTTTTTAAAAGACGATGAAAACATTAATTCTCAACCATTTATGCGTTGGAGAGAACGTTTTTTATACTGTATGGAA
GGTATTAACCGTGCATCTTCAGCAACAGGTGAAACAAAAGGTTCTTATTTAAACATCACTGCAGGCACAATGGAAGAAGT
TTACAAACGAGCAGAGTATGCAAAAGCTGTTGGCTCAGTAATTGTTATGATTGATTTAGTAATGGGTTATACGGCGATTC
AAAGTGCAGCAATTTGGTCTCGTGATAATGATATGTTATTACATTTACATAGAGCAGGTAACTCTACTTACGCCCGTCAA
AAAAATCA-TGGTATTAACTTCCGTGTTATTTGCAAA---------------TGCTATAG-------C-C----------
------------------------------------------
>Cocconeis_placentula_AT-212Gel11 Concatenation of 2 sequences
TAATTAAGCGGAGGAAAAGAAACCAACTA-GGATTCCCCCAGTAAGGGCGACTGAAGCGGGA-TGAGCTCACAGTGTGAA
TCGGCAC----C------TTTCTGGTGCTGAATTGTGGTCTGTGGACGCG-GGCGCTCGTT--GTGCCGGGCTAAG-TTC
CTTGGAAGAGGACAGCTGAGAGGGTGATACTCCCGTATGCCCGGCCATC-AAGCCTG-TGTCGAAGAGTCGAGTTGCTTG
GGATTGCAGCTCTAAGTGGGTGGTAAATTCCATCTAAGGCTAAATATTGGTGGGAGACCGATAGCGCACAAGTACCGTGA
GGGAAAGATGCAAAGGACTTTGAAAAGAGAGTTAAAGAGTACCTGAAATTGCTGAAACGGAAGCGAAGGAAACCAGTGTC
GAGCGAC-GTCATACTTCCCCCTCTGC--TTGCGGGGTGGGGCACTGTGGCT--AGCGTC-TGCCAGGCTTGGTTAGGCC
-GACCGGATAC-----CGCT--TGCGGTGT--------------------------------------GGTTGGCC-TGA
C-TGAG----GCC---CTGGCGAAATGG-TTTTC-TTCTCCCG-------------------------------------
---------------------------TTTATCGCTTATGA-ATGTGATTTATTCGAAGAAGGTTCATTAGCAAACTTAA
CAGCATCAATTATCGGTAACGTATTTGGATTTAAAGCTATTTCTGCTTTACGTTTAGAAGATATGCGCATTCCTCACTCA
TATTTAAAAACATTCCAAGGACCTGCAACTGGTATTATTGTAGAACGTGAGCGTTTAAACAAGTATGGTACACCATTATT
AGGTGCGACTGTAAAACCTAAATTAGGATTATCAGGTAAAAACTATGGCCGTGTAGTTTACGAAGGTTTAAAAGGTGGTT
TAGATTTTTTAAAAGATGATGAAAACATTAATTCTCAACCATTTATGCGTTGGAGAGAACGTTTTTTATACTGTATGGAA
GCTATTAACCGTGCTTCTGCAGCAACAGGTGAAACAAAAGGTTCTTATTTAAACATCACTGCAGGCACAATGGAAGAAGT
TTACAAACGAGCTGAGTATGCAAAAGCTGTTGGCTCAATCATTGTTATGATCGATTTAGTAATGGGTTATACGGCGATTC
AAAGTGCAGCAATTTGGTCTCGTGATAACGATATGTTATTACATTTACATCGAGCAGGGAATTCTACTTACGCGCGCCAA
AAAAACCA-TGGGATTAACTTCCGTGTTATTTGCAAA-TGGATGCGTATGTCAGG-------------------------
------------------------------------------
>Cocconeis_stauroneiformis Concatenation of 2 sequences
TAATTAAGCGGAGGAAAAGAAACTAACCA-GGATTCCCTCAGTAAGGGCGACTGAAGCGGGA-ATAGCTCACTATGTGAA
TCTGCGC----ACTT---------GCGTCGAATTGTGGTCTAGAGACTCT-TGTGTT-ACT--GG-CCGGGCCAAG-TCC
CTTGGAACAGGGCAGCTTAGAGGGTGAAACTCCCGTCTGCCTGGCCTWTTGAGCAAG-TGTCTACGAGTCGAGTTGTTTG
GGATTGCAGCTCAAAGTGGGTGGTAAATTCCATCTAAAGCTAAATATTGGTGGGAGACCGATAGCGTACAAGTACCGTGA
GGGAAAGATGCAAAGAACTTTGAAAAGAGAGTTAAAGAGTACCTGAAATTGCTGAAACGGAAGCGAAGGAAACCAGTGT-
TAGCTGC-GTCATACTTCCCTTACTGC--TTGCGG-TTGGGGCGCTGTGACT--GGCGTT--GTCAAGCTTGGTTGGGCT
-GTCTGGAAGC----GCGTA-CAGAGAGTT-------GATCTGTG---CATGACTGT-----------AGATGGCC-TGA
C-TGAG---GTTG------ACGAAATGG-TTTTCTTTACCCCGTTACCGTGCTAAAGCTTACCGTGTAGATCCAGTTCCA
AATACAACT-GA-TCAATATTTT-GCATTCATCGCTTACGA-ATGTGATTTATTCGAAGAAGGTTCTTTAGCTAACTTAA
CAGCGTCTATCATTGGTAACGTATTCGGTTTCAAAGCCGTATCTGCTTTACGTTTAGAAGATATGCGTATTCCTCATTCT
TACTTAAAAACATTCCAAGGTCCAGCGACTGGTGTTGTTGTAGAACGTGAACGTTTAAACAAATATGGTACTCCATTATT
AGGTGCTACAGTAAAACCTAAATTAGGTTTATCTGGTAAAAACTATGGTCGTGTAGTATATGAAGGTTTAAAAGGTGGTT
TAGACTTCTTAAAAGATGATGAAAACATTAACTCACAACCATTCATGCGTTGGAGAGAGCGTTTCTTAAACTGTATGGAA
GGTATCTACCGTGCATCTTCTGCTACTGGTGAAGTTAAAGGTTCTTACTTAAACATTACTGGTGGTACAATGGAAGAAGT
TTACAAACGTGCTGAATACGCTAAATCAGTAGGTTCTGTAATCGTTATGATCGATTTAGTTATGGGTTACACAGCTATTC
AATCAATTGCGTACTGGGCTCGTGAAAACGATATGCTTTTACACTTACACCGTGCAGGTAACTCTACATACGCACGTCAA
AAAAACCA-TGGTATTAACTTCCGTGTTATTTGTAAG-TGGATGCGTATGTCTGGTGTAGATCATATT-CA-C-GCTGGT
ACAGTTGTAGGTAAATTAGAAGGTGATCCTTTAATGATTAAA
>Craticula_cuspidata_AT-200.05 Concatenation of 2 sequences
TAATTAAGCGGAGGAAAAGAAACTAACCA-GAATTCCCCTAGTAAGGGCGACTGAAGCGGGA-AAAGCCCATGA--GAAA
TCTGCGC----TCTT---------GCGCTGAATTGTGGTCTGAAGACACT-CGCGTT-AGC--GG-CCGGGCCAAG-TCC
CTTGGAATGGGGCAGCTGAGAGGGTGAGACTCCCGTCCGCCTGGCCTCGTGAGCGAGCAGTCGACGAGTCGAGTTGTTTG
GGATTGCAGCTCTAATGGGGTGGTAAATTCCATCTAAGGCTAAATATTGGTGGGAGACCGATAGCGTACAAGTACCGTGA
GGGAAAGATGCAAAGAACTTTGAAAAGAGAGTTAAAGAGTACCTGAAATTGCTGAAATGGAAGCGAAGGAAACCAGTGC-
CAGGTGC-GTCATACTTCCCCGACTGC--TTGCGG-TTGGGGCGCTGTGGCC--ACCATA--GCCAGGTTTGGTTGACAC
AGACGGGAAGT----GCGTC-CAGAAAGTT-------GGTCTGGG---CATGTCTGC-----------AGTCCTGT-CGA
C-TGAG---GCTG------GCAAAATGG-TTTTCTTTTTCCCG------------------------------------T
AATACAACAGGA-TC-ATTCTTC-GCTTTCATCGCATACGA-ATGTGATTTATTCGAAGAAGGTTCATTAGCTAACTTAA
CAGCGTCTATCATTGGTAACGTATTCGGTTTCAAAGCCGTATCTGCATTACGTTTAGAAGATATGCGTATTCCTCACTCT
TACTTAAAAACATTCCAAGGTCCAGCGACAGGTGTTATTGTAGAGCGTGAGCGTTTAAACAAATACGGTACACCATTATT
AGGTGCAACAGTAAAACCTAAATTAGGTTTATCTGGTAAAAACTATGGTCGTGTAGTATATGAAGGTTTAAAAGGCGGTT
TAGACTTCTTAAAAGATGATGAGAACATTAACTCTCAACCATTTATGCGTTGGAGAGAACGTTTCTTATACTGTATGGAA
GCTATTAACCGTGCTTCTTCAGCTACAGGTGAAGTTAAAGGTTCATACTTAAACATCACTGCAGGTACAATGGAAGAAGT
GTACAAACGTGCTGAGTACGCTAAAGCTGTTGGTTCTATAGTTGTAATGATTGACTTAGTAATGGGTTACACAGCAATTC
AAAGTGCTGCATACTGGGCTCGTGAAAATGACATGCTTTTACATTTACACCGTGCAGGTAACTCTACATATGCTCGTCAA
AAGAATCA-TGGTATTAACTTCCGTGTTATCTGTAAA-TGGATGCGTATGTCTGGTGTAGACCATATC-CA-C-GCTGGG
A-----------------------------------------
>Craticula_importuna Concatenation of 2 sequences
TTAATAAGCGGAGGAAAAGAAACTAACCA-GGATTCCCCTAGTAAGGGCGACTGAAGCGGGA-ATAGCCCATGT--GAAA
TCTGCGC----TCT----------GCGCCGAATTGTGGTCTGAAGACACT-TGCGTT-AGC--GG-CCGGGCCAAG-TCC
CTTGGAACGGGGCAGCTGAGAGGGTGAGACTCCCGTCCGCCTGGCCTCGCGAGCAAGTAGTCAACGAGTCGAGTTGTTTG
GGATTGCAGCTCTAATTGGGTGGTAAATTCCATCTAAGGCTAAATACTGGTGGGAGACCGATAGCGTACAAGTACCGTGA
GGGAAAGATGCAAAGAACTTTGAAAAGAGAGTTAAAGAGTACCTGAAATTGCTGAAAAGGAAGCGAAGGAAACCAGTGT-
CCGGTGC-GTCATACTTCCCCGATCGC--TTGCGG-TTGGGGCGCTGTGGCC--ACCCTT--GCCAGACTTGGTTAGCGC
GGGCTGGAAGT----GCGTC-CAGAAGGTT-------GTTCTGGG---CATGTCTGC-----------AGTTTGCC-TGA
C-TGAG---GCTG------GCGAAATGG-TTTTCTTTTTCCCG-------------------------------------
---------------------TC-GCGTTTATCGCATACGA-ATGTGATTTATTTGAAGAAGGTTCATTAGCGAACTTAA
CAGCATCGATCATCGGTAACGTATTCGGTTTCAAAGCCGTATCTGCATTACGTTTAGAAGATATGCGGATTCCTCACTCT
TACCTAAAAACATTCCAAGGTCCAGCGACAGGTGTAATTGTAGAGCGTGAGCGTTTAAACAAATACGGTACACCATTATT
AGGTGCAACAGTAAAACCAAAATTAGGTTTATCTGGTAAAAACTATGGTCGTGTAGTATATGAAGGTTTAAAAGGTGGTT
TAGACTTCTTAAAAGATGATGAAAACATTAACTCACAACCGTTTATGCGTTGGAGAGAGCGTTTCTTAAACTGTATGGAA
GGGATTAACCGTGCTTCAGCAGCAACTGGTGAAGTCAAAGGTTCATACTTAAACATCACAGCTGGTACAATGGAAGAAGT
GTACAAACGTGCGGAATACGCAAAAGCTGTTGGTTCAGTAATTGTGATGATTGACTTAGTAATGGGTTACACATCCATTC
AAAGTTCTGCAATCTGGGCACGTGATAATGATATGCTTTTACATTTACACCGTGCGGGTAACTCAACTTACGCTCGTCAA
AAGAATCA-TGGGATTAACTTCCGTGTTATCTGTAAA-TGGATGCGTATGTCAGGTGCAGATCATATC-CA-C-GCAG--
------------------------------------------
>Craticula_molestiformis Concatenation of 2 sequences
TTAATAAGCGGAGGAAAAGAAACTAACCA-GGATTCCCCTAGTAAGGGCGACTGAAGCGGGA-ATAGCCCATGT--GAAA
TCTGCGC----TCT----------GCGCCGAATTGTGGTCTGTAGACACT-TGCATT-AGC--AG-CCAGGCGAAG-TCC
CTTGGAACGGGGCAGCTGAGAGGGTGAGACTCCCGTGTGCCTGGCTTCGTGAGCGAGTAGTCGACGAGTCGAGTTGTTTG
GGATTGCAGCTCTAATTGGGTGGTAAATTCCATCTAAGGCTAAATACTGGTGGGAGACCGATAGCGTACAAGTACCGTGA
GGGAAAGATGCAAAGAACTTTGAAAAGAGAGTTAAAGAGTACCTGAAATTGCTGAAAAGGAAGCGAAGGAAACCAGTGC-
CAGGTGC-GTCATACTTCCCCGGCCGC--TTGCGG-TTGGGGCGCTGTGGCC--ACCCCT--GCCAGACTTGGTTGGTTG
CGGCTGGAAGT----GCGTC-CGTAACGTT-------GTTGCGGG---CATGTCTGC-----------AGCTCGGC-CGA
C-TGAG---GCTG------GCGAAATGG-TTTTCTTTTTCCC--------------------------------------
AATTCAACA-GA-ATCATTCTTT-GCTTTTATCGCATACGA-ATGTGATTTATTCGAAGAAGGTTCATTAGCTAACTTAA
CAGCGTCTATCATTGGTAACGTATTCGGTTTCAAAGCCGTATCTGCATTACGTTTAGAAGATATGCGAATTCCTCACTCT
TACTTAAAAACATTCCAAGGTCCAGCGACAGGTATTATTGTAGAGCGTGAGCGTTTAAACAAATATGGTACACCATTATT
AGGTGCAACAGTAAAACCAAAATTAGGTTTATCTGGTAAAAACTACGGTCGTGTAGTATATGAAGGTTTAAAAGGTGGTT
TAGACTTCTTAAAAGATGATGAGAACATTAACTCACAACCATTTATGCGTTGGAGAGAACGTTTCTTAAACTGTATGGAA
GGTATTAACCGTGCTTCGGCAGCTACAGGTGAAGTAAAAGGTTCATACTTAAACATCACAGCTGGTACAATGGAAGAAGT
TTACAAACGTGCGGAATATGCAAAAGCAGTTGGTTCTGTCATTGTAATGATTGACTTAGTAATGGGTTACACAGCAATTC
AAAGTGCTGCGATCTGGTCTCGTGAAAACGACATGCTTTTACACTTACACCGTGCAGGTAACTCTACATATGCACGTCAA
AAGAACCA-TGGTATTAACTTCCGTGTTATCTGTAAA-TGGATGCGTATGTCAGGTGTAGACCATATC-CA-C-GCCGGA
------------------------------------------
>Cymbella_affinis_AT-204Gel02 Concatenation of 2 sequences
TTACTAAGCGGAGGAAAAGACACTAACCA-GGATTTCCTTAGTAAGGGCGACTGAAGAGGAA-AAAGCTCAAGATGTGAA
TCGGTGC----TT-----------GCACTGAATTGTGGTCTGAAGGCAAG-TGTGTT-TCT--AA-TTTGGTTAAG-TCT
CTTGGAACAGAGTGGACTATAGGGTGAGACCCCCGTATACCTTACTATGATAACATT-TGTCAATGAGTCGAGTTGTTTG
GGATTGCAGCTCAAAGTGGGTGGTAAATTCCATCTAAAGCTAAATACTGTTGAGAAACCGATAGCGAACAAGTACCGTGA
GGGAAAGATGCAAAGAACTTTGAAAAGAGAGTTAAAGAGTACCTGAAATTGCCGAAATGGAAGCGAAGGAAATCAGTGT-
TTGCTAT-TTCATATTATTCTGTCTGC--TTGCAG-GCAGGACGCTGTGGAT--TGCATA--GTTCCCGTCATCGATGTT
-GGGTAAAATT----ACCTTTCAGTATTTT-------GCTGTTTG---TGGGATTAC-------------TTGATG-TTG
C-TGAA-----TG---GGGACAAAATGG-TTTTCTTCTTCCCG------------------------------------A
AATACAACG-GG-ATCATTCTTC-GCTTTCATTGCATACGA-ATGTGATTTATTCGAAGAAGGTTCATTAGCTAACTTAA
CAGCGTCTATCATTGGTAACGTATTCGGTTTTAAAGCCGTTTCTGCATTACGTTTAGAAGATATGCGTATTCCTCATTCA
TACTTAAAAACATTCCAAGGCCCTGCAACTGGTATTATTGTAGAACGTGAACGTTTAAACAAATACGGTGCTCCTTTATT
AGGTGCTACAGTAAAACCGAAATTAGGTTTATCTGGTAAAAACTACGGTCGTGTAGTTTACGAAGGTTTAAAAGGTGGTT
TAGACTTCTTAAAAGATGACGAAAACATCAACTCTCAACCATTCATGCGTTGGAGAGAGCGTTTCTTATACTGTATGGAA
GGTATTAACCGTGCAGCAGCAGCTACAGGTGAAGTTAAAGGTTCATACTTAAACATCACTGCGGGTACGATGGAAGAAGT
TTACAAACGTGCTGAATACGGTAAAGCTGTAGGTTCTATCGTTGTAATGATCGATTTAGTTATGGGTTATACAGCAATTC
AAAGTGCTGCTATTTGGGCTCGTGATAACGATTGTTTATTACACTTACACCGTGCAGGTAACTCAACTTATGCTCGTCAA
AAAAATCA-CGGTATTAACTTCCGTGTTATTTGTAAA-TGGATGCGTATGGCTGGTGTTGATCATATT-CACC-GCTGGG
TA----------------------------------------
>Cymbella_aspera_AT-210Gel07 Concatenation of 2 sequences
TAAATAAGCAGAGGAAAAGAAACTAACTA-GGATTCCCTCAGTAAGGGCGACTGAACAGGGA-GAAGCACAAGTTGATAA
TCGGTGT----GTATA--------ACACTGAATTGTGGTCTTAAAACTAT-CATTCT-AAA--AG-TTGGAAGAAGTTCT
CTTGGAATAGAGCGGCATAGAGGGTGACACCCCCGTTCTTCTGACTTGTGCATTGGT-AGTTAACGAGTCGAGTTGCTTG
GGATTGCAGCTCAAAGTGGGTGGTAAATTCCATCTAATGCTAAATACCAAAGAGATACCGATAGCAAACAAGTACCGTGA
GGGAAAGATGCAAAGAACTTTGAAAAGAGAGTTAAAAAGTACCTGAAATTGCTGAAATTAAAGAGAAGAGAACCAGTGT-
TAGACACTGTCGCTTTTTCCTCTTTGC--TTGCAG-AGAGGGCGCTGTGGCATTGTTGCC--GTCTTGCATAACTAATTT
-GATGGAAGAT----------TATGCAGTG-------TATT--TTTACTCTGTGTGT-----------AATTCATT-GAG
T-TGGT----TTTGGACAGACAAAATGGTTTTTTTTCTTCCCG-------------------------------------
AATACAACA-GA-TCACTTCTTT-GCTTTTATTGCATATGA-ATGTGATTTATTCGAAGAAGGTTCATTAGCTAACTTAA
CAGCTTCTATTATTGGTAACGTATTTGGTTTTAAAGCCGTTTCTGCATTACGTTTAGAAGATATGCGTATTCCTCACTCA
TATTTAAAAACATTCCAAGGTCCTGCAACTGGTATTATTGTAGAACGTGAACGTTTAAACAAATACGGTGCTCCATTATT
AGGTGCAACAGTAAAACCAAAATTAGGTTTATCTGGTAAAAACTACGGTCGTGTAGTTTATGAAGGTTTAAAAGGTGGTT
TAGACTTCTTAAAAGATGATGAAAACATTAACTCTCAACCATTTATGCGTTGGAGAGAGCGTTTCTTATATTGTATGGAA
GGTATTAACCGTGCTGCTGCTGCAACAGGTGAAGTTAAAGGTTCATACTTAAACATCACTGCTGGTACAATGGAAGAAGT
TTACAAACGTGCTGAATACGGTAAAGCTGTTGGTTCTGTAGTTGTAATGATCGACTTAGTTATGGGTTACACAGCAATTC
AAAGTGCTGCTATCTGGGCTCGTGAAAATGATTGTATTTTACACTTACATCGTGCAGGTAACTCAACTTACGCTCGTCAA
AAAAACCA-TGGTATTAACTTCCGTGTTATTTGTAAA-TGGATGCGTATGGCTGGTGTAGATCATATC-CA-C-GCTGGT
A-----------------------------------------
>Cymbella_cistula_CH019 Concatenation of 2 sequences
TTACTAAGCGGAGGAAAAGATACTAACTA-GGATTTCCTCAGTAAGGGCGACTGAAGCGGAA-ATAGCTCAATATGTGAA
TCAGTGT----TT-----------ACACTGAATTGTGGTCTGAAGATAAG-TGTGCT-TCT--AA-TTTGGTAAAG-TCT
CTTGGAATTGAGTGGACTATAGGGTGAGACCCCCGTATACCTTACTATGATAGCATT-TGTCAATGAGTCGAGTTGTTTG
GGATTGCAGCTCAAAGTGGGTGGTAAATTCCATCTAARGCTAAATACTGTTGAGAAGCCGATAGCGAACAAGTACCGTGA
GGGAAAGATGCAAAGAACTTTGAAAAGAGAGTTAAAGAGTACCTGAAATTGCTGAAATGGAAGCGAAGGAAATCAGTGG-
TTGCTGT-TTCATATTATTTTATCTGC--TTGCAG-ATAGGATGCTGTGGAT--TGCATT--GTTCCTGTTAGCGATGTT
-GTACAAAAAT----ACCTTGACACATTTT-------GTGTTGAG---TGGGATTGT-------------ATGGTG-TTG
C-TGAA-----TA---GGAACAAAATGG-TTTTCTTTTTCCCGTTACCGTGCTAAAGCTTACCGTGTAGATCCGGTTCCA
AATACAACA-GA-CCAATTCTTC-GCTTTTATCGCATACGA-ATGTGATTTATTTGAAGAAGGTTCGTTAGCTAACTTAA
CAGCGTCTATCATTGGTAACGTATTCGGTTTCAAAGCCGTTTCTGCATTACGTTTAGAAGATATGCGTATTCCTCACTCA
TACTTAAAAACATTCCAAGGACCTGCAACTGGTATTATTGTAGAACGTGAACGTTTAAACAAATACGGTGCTCCTTTATT
AGGTGCTACAGTAAAACCAAAATTAGGTTTATCTGGTAAAAACTACGGTCGTGTAGTTTACGAAGGTTTAAAAGGTGGTT
TAGACTTCTTAAAAGATGATGAAAACATTAACTCTCAACCATTTATGCGTTGGAGAGAGCGTTTCTTATACTGTATGGAA
GGTATTAACCGTGCTGCTGCAGCTACAGGTGAAGTTAAAGGTTCATACTTAAACATTACTGCTGCTACAATGGAAGAAGT
TTACAAACGTGCTGATTATGCAAAAGCTGTAGGTTCTATCGTTGTAATGATCGATTTAGTTATGGGTTACACAGCAATTC
AAAGTGCTGCTATCTGGTCACGTGAAAACGATTGTTTATTACACTTACACCGTGCAGGTAACTCAACTTACGCTCGTCAA
AAAAATCA-TGGTATTAACTTCCGTGTTATTTGTAAA-TGGATGCGTATGTCTGGTGTAGATCATATC-CA-C-GCTGGT
ACAGTTGTAGGTAAATTAGAAGGTGATCCTTTAATGATTAAA
>Cymbella_helvetica Concatenation of 2 sequences
TTACTAAGCGGAGGAAAAGAAACTAACAA-GGATTTCCTTAGTAAGGGCGACTGAAGAGGAA-AAAGCTCAAAATGTGAA
TCGGTGC----TT-----------GCACTGAATTGTGGTCTGAAGGCAAG-TGTGTT-TCT--AA-TTCGGTTAAG-TCT
CTTGGAATAGAGTGGACTATAGGGTGAGACCCCCGTATACCTTACCATGATAACATT-TGCCAATGAGTCGAGTTGTTTG
GGATTGCAGCTCAAAGTGGGTGGTAAATTCCATCTAAAGCTAAATACTGTTGAGAAACCGATAGTGAACAAGTACCGTGA
GGGAAAGATGCAAAGAACTTTGAAAAGAGAGTTAAAGAGTACCTGAAATTGCCGAAATGGAAGCGAAGGAAATCAGTGA-
TTGCTTT-TTCATATTATTCTGTTTGC--TTGCAG-GCAGGACGCTGTGGAT--TGCAAA--GTTCCCGTCATCAATGTT
-GAGTAAAAAG----ACCTT----TCAGTT-------GATACTGATTGTGAGATTAC-------------CTGATA-TTG
C-TGAA-----TG---GGGACGAAATGG-TTTTCTTCTTCCCGTTACCGTGCAAAAGCTTACCGTGTAGATCCAGTTCCA
AATACAACA-GA-TCAATTCTTC-GCTTTTATCGCATATGA-ATGTGACTTATTCGAAGAAGGTTCATTAGCTAACTTAA
CAGCTTCTATCATTGGTAACGTATTCGGTTTCAAAGCCGTTTCTGCATTACGTTTAGAAGATATGCGTATTCCTCACTCA
TACTTAAAAACATTCCAAGGTCCAGCAACTGGTATTATTGTAGAACGTGAACGTTTAAACAAATACGGTGCTCCTTTATT
AGGTGCTACAGTAAAACCAAAATTAGGTTTATCTGGCAAAAACTACGGTCGTGTAGTTTATGAAGGTTTAAAAGGTGGTT
TAGACTTCTTAAAAGATGACGAAAACATTAACTCACAACCATTCATGCGTTGGAGAGAGCGTTTCTTATACTGTATGGAA
GGTATTAACCGTGCAGCAGCGGCTACAGGTGAAGTTAAAGGTTCATACTTAAACATCACTGCTGGTACAATGGAAGAAGT
TTACAAACGTGCTGAATACGGTAAAGCTGTTGGTTCTATCGTTGTAATGATCGATTTAGTTATGGGTTACACAGCAATTC
AAAGTGCTGCTATCTGGGCTCGTGATAATGATTGTTTATTACACTTACACCGTGCAGGTAACTCAACTTACGCTCGTCAA
AAAAATCA-TGGTATTAACTTCCGTGTTATTTGTAAA-TGGATGCGTATGGCTGGTGTAGATCATATC-CA-C-GCTGGT
ACAGTTGTAGGTAAATTAGAAGGTGATCCTTTAATGATTAAA
>Cymbella_janischii Concatenation of 2 sequences
TTAATAAGCGGAGGAAAAGAAACTAACAA-GGATTCTCTTAGTAAGGGCGACTGAAGCGAGA-ATAGCTCAAGATGTTAA
TTGATGT----GTCAT--------GCATCGAATTGTGGTCTTTTGATATT-TGTGTT-AAA--GT-GTGGATGAAG-TCT
TCTGGAAAGGAGCGGCAAAGAGGGTGACACCCCCGTGAATCTACGCTATAAAACTTT-TATCATTGAGTCGAGTTGCTTG
GGATTGCAGCTCTAAGTGGGTGGTAAATTCCATCTAAAGCTAAATATGGTTGGGAAACCGATAGTGAACAAGTACCGTGA
GGGAAAGATGCAAAGAACTTTGAAAAGAGAGTTAAAGAGTACCTGAAATTGCTGAAAGGGAAGCGAAGGAAACCAGTGT-
ATGTTAA-AACATATTTGTCTTCTGGC--TTGCTG-GAAGACCGCTATGCTT--AACAAT--GTCTTGGTTGGTTGGATT
-GGGAAAAAAT----TTGTT-TTTACTGCT-------AGTG-------ATTACATAG---------TTTCTTGATT-TGA
C-TGAG-----TT---AAGACAAAATGG-TTTTCTTTTCCCCGTTACCGTGCTAAAGCGTACCGTGTAGATCCAGTTCCG
AATACAACA-GA-TCAATTTTTC-GCTTTTATCGCATATGA-ATGTGATTTATTCGAAGAAGGTTCATTAGCGAACTTAA
CAGCGTCTATTATTGGTAACGTGTTCGGCTTTAAAGCTGTTTCTGCATTACGTTTAGAAGATATGCGTATTCCTCACTCA
TACTTAAAAACATTCCAAGGTCCTGCCACTGGTATTATTGTAGAACGTGAGCGTTTAAACAAATACGGTGCTCCATTATT
AGGTGCTACAGTAAAACCGAAATTAGGTTTATCTGGTAAAAACTATGGTCGTGTAGTTTATGAAGGTTTAAAAGGTGGTT
TAGACTTCTTAAAAGATGACGAAAACATTAACTCACAACCATTCATGCGTTGGAGAGAACGTTTCCTATACTGTATGGAA
GGTATTAACCGTGCGGCTGCAGCTACAGGTGAAGTTAAAGGTTCATACTTAAACATCACTGCTGGTACAATGGAAGAAGT
GTACAAACGTGCTGAATACGGTAAAGCTGTTGGTTCTGTAGTTGTAATGATCGATTTAGTTATGGGTTATACAGCAATTC
AAAGTGCTGCTATTTGGGCTCGTGATAACGATATGCTTTTACATTTACACCGTGCTGGTAACTCTACGTACGCTCGTCAA
AAAAATCA-TGGTATCAACTTCCGTGTAATCTGTAAA-TGGATGCGTATGGCTGGTGTAGATCACATC-CA-T-GCTGGT
ACAGTTGTTGGTAAACTAGAAGGTGATCCTTTAATGATTAAA
>Cymbella_lanceolata_AT-194Gel07 Concatenation of 2 sequences
TTACTAAGCGGAGGAAAAGATACTAACTA-GAATTTCCTTAGTAAGGGCGACTGAAGAGGAA-AAAGCTCAAAATGTGAA
TCGGTGC----TT-----------GCACTGAATTGTGGTCTGAAGGCAAG-TGTGTT-AAT--AA-TTTGGCAAAG-TCT
CTTGGAACAGAGTGGATTATAGGGTGAGACCCCTGTGTGCCAAGCTATTTTTACATT-TGTCAACGAGTCGAGTTGTTTG
GGAGTGCAGCTCAAAGTGGGTGGTAAATTTTATCTAAAGCTAAATATTACTGAGAAACCGATAGCGAACAAGTACCGTGA
GGGAAAGATGCAAAGAACTTTGAAAAGAGAGTTAAAGAGTACCTGAAATTGTCGTGATTGAAGCAATGGAAACCAGTGT-
CGTCTTTATTCATATTACTCCTCCTGC--TTGCGG-GTGGAACACTGTGGAT--ATTAGG--GTTCTCGTCATCAATTGT
-GGTGCAATAT----TCCTTTCAGTAGTTTACTGATTGATTTTAA---AGCAC-TGT-----------GGTTGC---TGA
A-TGAG------------TACGAAATGG-TTTTCCTTTTCCCG-------------------------------------
-ATACAACA-GA-CCACTTCTTT-GCTTTTATCGCATACGA-ATGTGATTTATTCGAAGAAGGTTCATTAGCTAACTTAA
CAGCGTCTATCATTGGTAACGTATTCGGTTTCAAAGCCGTTTCTGCATTACGTTTAGAAGATATGCGTATTCCTCACTCA
TACTTAAAAACATTCCAAGGACCTGCAACTGGTATTATTGTAGAACGTGAACGTTTAAACAAATACGGTGCTCCTTTATT
AGGTGCTACAGTAAAACCAAAATTAGGTTTATCTGGTAAAAACTACGGTCGTGTAGTTTATGAAGGTTTAAAAGGTGGTT
TAGACTTCTTAAAAGATGACGAAAATATTAACTCTCAACCATTCATGCGTTGGAGAGAACGTTTCTTATACTGTATGGAA
GGTATTAACCGTGCTGCAGCAGCAACAGGTGAAGTTAAAGGTTCATACTTAAACATCACTGCTGGTACAATGGAAGAAGT
TTACAAACGTGCTGAATACGGTAAAGCTGTAGGTTCTATCGTTGTAATGATCGATTTAGTTATGGGTTACACAGCAATTC
AAAGTGCTGCTATCTGGGCTCGTGATAACGATTGTTTATTACACTTACACCGTGCAGGTAACTCTACTTACGCTCGTCAA
AAAAATCA-TGGTATTAACTTCCGTGTTATCGGTAAA-GGGAGTGCG---------GTA---------------------
------------------------------------------
>Cymbella_mexicana Concatenation of 2 sequences
TTAATAAGCGGAGGAAAAGAAACTAACAA-GGATTCTCTTAGTAAGGGCGACTGAAGCGAGA-ATAGCTCAAGATGTTAA
TCAATGT----GTTAT--------GCATTGAATTGTGGTCTTTTGATATT-TGTGTT-AAA--GT-GTGGATGAAG-TCT
TCTGGAAAGGAGCGGCAAAGAGGGTGACACCCCCGTGAATCTACGCTGTATAACTTT-TATCATTGAGTCGAGTTGCTTG
GGATTGCAGCTCTAAGTGGGTGGTAAATTCCATCTAAAGCTAAATATGGTTGGGAAACCGATAGTGAACAAGTACCGTGA
GGGAAAGATGCAAAGAACTTTGAAAAGAGAGTTAAAGAGTACCTGAAATTGCTGAAAGGGAAGCAAAGGAAACCAGTGA-
ATGTTAA-AACATATTTGTTTTCTGGC--TTGCTG-GAAGACCGCTATGCTT--AACAAT--GTCTTGGTTGGTTGGACT
-GAGGAAAAAT----TTGTA-GTTACTGTT-------AGTGATCA---CATAGTTTC-------------TTGGTT-TGA
C-TGAG-----TT---AAGGCTAAATGG-TTTTCTTTTCCCCGTTACCGTGCTAAAGCGTACCGTGTAGATCCAGTTCCG
AATACAACA-GA-TCAATTTTTC-GCTTTAATCGCATATGA-ATGTGATTTATTCGAAGAAGGTTCATTAGCGAACTTAA
CAGCGTCTATTATTGGTAACGTGTTCGGCTTTAAAGCTGTTTCTGCATTACGTTTAGAAGATATGCGTATTCCTCACTCA
TACTTAAAAACATTCCAAGGTCCTGCCACTGGTATTATTGTAGAACGTGAGCGTTTAAACAAATACGGTGCTCCATTATT
AGGTGCTACAGTAAAACCGAAATTAGGTTTATCTGGTAAAAACTATGGTCGTGTAGTTTATGAAGGTTTAAAAGGTGGTT
TAGACTTCTTAAAAGATGACGAAAACATTAACTCGCAACCATTCATGCGTTGGAGAGAACGTTTCTTATACTGTATGGAA
GGTATTAATCGTGCGTCTGCAGCTACAGGTGAAGTTAAAGGTTCATACTTAAACATCACTGCTGGTACAATGGAAGAAGT
TTACAAACGTGCTGAATACGGTAAAGCTGTTGGTTCTGTAGTTGTAATGATCGATTTAGTTATGGGTTATACAGCAATTC
AAAGTGCTGCTATTTGGGCTCGTGATAACGATATGCTTTTACATTTACACCGTGCTGGTAACTCTACGTACGCTCGTCAA
AAAAGTCA-TGGTATCAACTTCCGTGTAATCTGTAAA-TGGATGCGTATGGCTGGTGTAGATCACATC-CA-T-GCTGGT
ACAGTTGTTGGTAAATTAGAAGGTGATCCTTTAATGATTAAA
>Cymbella_proxima_AT-210Gel13 Concatenation of 2 sequences
TTAATAAGCGGAGGAAAAGAAACTAACAA-GGATTCTCTTAGTAAGGGCGACTGAAGCGAGA-ATAGCTCAAGATGTAAA
TCGGTGT----TTTT---------GCACTGAATTGTGGTCTATTGATTTG-AGTGTT-ATA--AT-GTGGATTAAG-TCT
TCTGGAATGGAGCGGCATAGAGGGTGACACCCCCGTAAATCTACATTACAAAACTTT-TATCATTGAGTCGAGTTGCTTG
GGATTGCAGCTCTAAGTGGGTGGTAAATTCCATCTAAAGCTAAATACGGTGGGGAAACCGATAGTGAACAAGTACCGTGA
GGGAAAGATGCAAAGAACTTTGAAAAGAGAGTTAAAGAGTACCTGAAATTGCTGAAAGGGAAGCGAAGGAAATCAGTGT-
TAGTTAA-AACATATTTGTATTCTTGC--TTGCAG-GAATTCCGCTATGCTT--AACGTC--GTCTCATTTGGTTGAACT
-GGGAAAATAT----TTGTG-TTTACTGTT-------GGTATTCA---CATAATTTC-------------CTGATT-TGA
C-TGAG-----TT---GAGTCAAAATGG-TTTTCTTTTCCCCG-------------------------------------
------ACA-GA-TCACTTCTTC-GCTTTTATCGCATATGA-ATGTGATTTATTCGAAGAAGGTTCATTAGCAAACTTAA
CAGCGTCTATCATTGGTAACGTATTCGGTTTCAAAGCCGTTTCTGCATTACGTTTAGAAGATATGCGTATTCCTCACTCA
TACTTAAAAACATTCCAAGGTCCTGCAACTGGTATTATTGTAGAACGTGAGCGTTTAAACAAATACGGTGCTCCATTATT
AGGTGCTACAGTAAAACCAAAATTAGGTTTATCTGGTAAAAACTACGGTCGTGTAGTTTATGAAGGTTTAAAAGGTGGTT
TAGACTTCTTAAAAGATGACGAAAACATTAACTCTCAACCATTTATGCGTTGGAGAGAACGTTTCTTATACTGTATGGAA
GGTATTAACCGTGCTGCTGCTGCTACAGGTGAAGTTAAAGGTTCATACTTAAACATCACTGCTGGTACAATGGAAGAAGT
TTACAAACGTGCTGAGTACGGTAAAGCTGTAGGTTCTGTAGTTGTAATGATCGATTTAGTTATGGGTTACACAGCAATTC
AAAGTGCTGCTATTTGGGCTCGTGACAACGATATGCTTTTACATTTACACCGTGCAGGTAACTCTACTTACGCTCGTCAA
AAAAATCA-TGGTATTAACTTCCGTGTAATTTGTAAA-TGGATGCGTATGGCTGGTGTAGATCATATC-CACCGGCTGG-
A-----------------------------------------
>Cymbella_stuxbergii_B382 Concatenation of 2 sequences
TTAATAAGCGGAGGAAAAGAAACTAACAA-GGATTCTCTTAGTAAGGGCGACTGAAGCGAGA-ATAGCTCAAGATGTTAA
TCGGTGT----TTTT---------GCACTGAATTGTGGTCTATTGGTTTA-AGTGCT-ATA--AT-GTGAATTAAG-TCT
TCTGGAATGGAGCGGCATAGAGGGTGACACCCCCGTGAATTTACGTTACAAAACTTT-TACTATTGAGTCGAGTTGCTTG
GGATTGCAGCTCTAAGTGGGTGGTAAATTCCATCTAAAGCTAAATACGGTGGGGAAACCGATAGTGAACAAGTACCGTGA
GGGAAAGATGCAAAGAACTTTGAAAAGAGAGTTAAAGAGTACCTGAAATTGCTGAAAGGGAAGCGAAGGAAATCAGTGT-
TAGTTAA-AACATATTTGTATTCTTGC--TTGCAG-GAATTCCGCTATGCTT--AACGCC--GTCTTATTTGGTTAAACT
-GGGAAAATAT----TTGTT-CATGCTGTT-------GCAATGCT---CATAATTTC-------------TTGGTT-TGA
C-TGAA-----CT---AAGTCAAAATGA-TTTTCTTTTCCCCGTTACCGTGCTAAAGCTTACCGTGTAGATCCAGTTCCA
AATACAACA-GA-TCAATTCTTC-GCTTTCGTCGCATACGA-ATGTGATTTATTCGAAGAAGGTTCATTAGCAAACTTAA
CAGCGTCTATCATTGGTAACGTATTCGGTTTCAAAGCCATTTCTGCATTACGTTTAGAAGATATGCGTATTCCTCACTCA
TACTTAAAAACATTCCAAGGCCCTGCAACTGGTATCATTGTAGAACGTGAGCGTTTAAACAAATACGGTGCTCCATTATT
AGGTGCTACAGTAAAACCAAAATTAGGTTTATCTGGTAAAAACTACGGTCGTGTAGTTTATGAAGGTTTAAAAGGTGGTT
TAGACTTCTTAAAAGATGATGAAAACATTAACTCTCAACCATTCATGCGTTGGAGAGAACGTTTCTTATACTGTATGGAA
GGTATTAACCGTGCTGCTGCTGCTACAGGTGAAGTTAAAGGTTCTTACTTAAACATCACTGCTGGTACAATGGAAGAAGT
TTACAAACGTGCTGAATACGGTAAAGCTGTAGGTTCTATAGTTGTAATGATCGATTTAGTTATGGGCTACACAGCAATTC
AAAGTGCTGCTATTTGGGCTCGTGACAACGATATGCTTTTACATTTACACCGTGCAGGTAACTCTACTTACGCTCGTCAA
AAAAATCA-TGGTATTAACTTCCGTGTAATTTGTAAA-TGGATGCGTATGGCTGGTGTAGATCATATC-CA-C-GCTGGT
ACAGTTGTTGGTAAATTAGAAGGTGATCCTTTAATGATTAAA
>Cymbella_tumida_1vii097A Concatenation of 2 sequences
TTAATAAGCGGAGGAAAAGAAAATAACTA-TGATTCTCTTAGTAAGGGCGACTGAAACGAGA-ATAGCTCAAGAT-TGAA
TCGGTGC-------------GAAAGCACTGAGTTGTGATCTATAGGTATA-GGTGTTAAAT--TG--TGGATTAAG-TCT
CCTGGAATGGAGCGGTATAGAGGGTGACACCCCCGTGAATCTACGATGTAAAACTTA-TGCTTTTGAGTCGAGTTGCTTG
GGATTGCAGCTCTAAGTGGGAGGTAAATTCCTTCTAAAGCTAAATATGGTTGGGAAACCGATAGCAAACAAGTACCGTGA
GGGAAAGATGCAAAGAACTTTGAAAAGAGAGTTAAAAAGTACCTGAAATTGCTGAAAGGTAAGCGAAGAAAGCCAGTGT-
ATGCTGA-AAAATATTTGGATGATTGC--TTGCAG-TTGTTCCGCTATTTTA--GGCAAT--GCCTTGCTTGGATTGACT
-GTCAAAAGCT---GTCTTTTTGCAGTGCT-------AACCAC-----ATTGCATTGAGACTGATCTTTGATGGTC-TGT
C-TGAG-----AGTACAAGTCAAAATGG-ATTTCTTCTCCCCGTTACCGTGCTAAAGCTTACCGTGTAGATCCAGTTCCA
AATACAACA-GA-TCAATTCTTC-GCTTTTATCGCATACGA-ATGTGATTTATTTGAAGAAGGTTCATTAGCTAACTTAA
CAGCGTCTATCATTGGTAACGTATTCGGTTTTAAAGCCGTTTCTGCATTACGTTTAGAAGATATGCGTATTCCTCACTCA
TACTTAAAAACATTCCAAGGTCCTGCAACTGGTATTATTGTAGAACGTGAACGTTTAAACAAATATGGTGCTCCATTATT
AGGTGCTACAGTAAAACCAAAATTAGGTTTATCTGGTAAAAACTACGGTCGTGTAGTTTATGAAGGTTTAAAAGGTGGTT
TAGACTTCTTAAAAGATGATGAAAACATTAACTCACAACCATTTATGCGTTGGAGAGAACGTTTCTTATACTGTATGGAA
GGTATTAACCGTGCAGCTGCTGCTACAGGTGAAGTTAAAGGTTCATACTTAAACATCACTGCTGGTACAATGGAAGAAGT
TTACAAACGTGCTGAATACGGTAAAGCTGTAGGTTCTGTAGTTGTAATGATCGATTTAGTTATGGGTTACACAGCAATTC
AAAGTGCTGCTATTTGGGCTCGTGATAACGACATGCTTTTACACTTACACCGTGCAGGTAACTCTACTTACGCTCGTCAA
AAGAACCA-TGGTATTAACTTCCGTGTAATCTGTAAA-TGGATGCGTATGTCTGGTGTAGACCATATC-CA-C-GCTGGT
ACAGTTGTTGGTAAATTAGAAGGTGATCCTTTAATGATTAAA
>Cymbopleura_naviculiformis_AT-177.04 Concatenation of 2 sequences
TTAATAAGCGGAGGAAAAGAAACTAACTA-GGATTCCCTCAGTAAGGGCGACTGAAGCGGGA-ATAGCTCAAGATGTAAA
TCGGTGT----TTCG---------GCACTGAATTGTGGTCTACAGACTCT-AGCGTTAAGT--GC-CTGGGTGAAG-TCT
CTTGGAACAGAGCGGCGAAGAGGGTGAGACCCCCGTGAACCCGGACCTTCAAGCGAG-TGTCGATGAGTCGAGTTGTTTG
GGATTGCAGCTCAAAGTGGGTGGTAAATTCCATCTAAAGCTAAATACCGGTGGGAAACCGATAGTGAACAAGTACCGTGA
GGGAAAGATGCAAAGAACTTTGAAAAGAGAGTTAAAGAGTACCTGAAATTGCTGAAAGGGAAGCGAAGGAAACCAGTGC-
TTGCAAT-GTCATATTTTCCAACCTGC--TTGCGG-GTAGGGCGCTGTGTCA--TGCAAT--GTCTCGGTTGGTTGGGGG
-GAGTTAAACT----GCGTA-GAGGTAGTT-------GACCTCTG---CATGCAAA------------ACTTTGCC-TGA
C-TGAG-----TT---GATACGAAATGG-TTTTCTTCTCCCCG------------------------------------A
AGTACAACA-GA-TCAATTCTTC-GCTTTTATCGCATACGA-ATGTGATTTATTTGAAGAAGGTTCGTTAGCTAACTTAA
CAGCTTCTATCATTGGTAACGTATTTGGTTTTAAAGCCATTTCTGCATTACGTTTAGAAGATATGCGTATTCCTCACTCA
TATTTAAAAACATTCCAAGGTCCTGCAACTGGTATTATTGTAGAACGTGAACGTTTAAACAAATACGGTGCTCCATTATT
AGGTGCAACAGTAAAACCAAAATTAGGTTTATCTGGTAAAAACTACGGTCGTGTAGTTTATGAAGGTTTAAAAGGTGGTT
TAGACTTCTTAAAAGATGATGAAAACATTAACTCTCAACCATTTATGCGTTGGAGAGAGCGTTTCTTATACTGTATGGAA
GGTATTAACCGTGCTGCTGCAGCTACAGGTGAAGTTAAAGGTTCATACTTAAACATCACTGCTGGTACAATGGAAGAAGT
GTACAAACGTGCTGAATATGGTAAAGCTGTTGGTTCTGTAATTGTAATGATCGATTTAGTTATGGGTTACACAGCAATTC
AAAGTGCTGCTATCTGGGCTCGTGATAATGATTGTCTTTTACACTTACACCGTGCAGGTAACTCAACTTACGCTCGTCAA
AAAAATCA-TGGTATTAACTTCCGTGTTATTTGTAAA-TGGATGCGTATGTCTGGTGTAGATCATATC-CA---------
------------------------------------------
>Cymbopleura_sp._B37 Concatenation of 2 sequences
TTAATAAGCGGAGGAAAAGAAACTAACAA-GGATTCTCTCAGTAAGGGCGACTGAAGCGGGA-ATAGCTCAAGATGTGAA
TCGGTGT----CTCG---------GCACTGAATTGTGGTCTATAGACTCT-CACGTT-ACT--GA-CTGGGTGAAG-TCT
CTTGGAAAAGAGCGGCGAAGAGGGTGAGACCCCCGTGAACCTGGGTAATTAAGTGAG-TGTCGATGAGTCGAGTTGTTTG
GGATTGCAGCTCAAAGTGGGTGGTAAATTCCATCTAAAGCTAAATACCGGTGGGAAACCGATAGTGAACAAGTACCGTGA
GGGAAAGATGCAAAGAACTTTGAAAAGAGAGTTAAAGAGTACCTGAAATTGCTGAAAGGGAAGCGAAGGAAACCAGTTT-
TCGCATT-CTCATATTATCCCAGCCGC--TTGCGG-GTAGGACGCTGTGACA--TGTGAC--GTCTCAGTTGGTTGGGTT
-GACTTGAATT----GCGTA-GTGGTAGTT-------GACCTCTG---CATGCAAA------------ACTTGGCC-TGA
C-TGAG-----TT---GATACGAAATGG-CTTTCTTCTCCCCGTTACCGTGCTAAAGCTTACCGTGTAGATCCAGTTCCA
AATACAACA-GA-TCAATTCTTC-GCTTTTATCGCATACGA-ATGTGATTTATTCGAAGAAGGTTCATTAGCTAACTTAA
CTGCTTCTATCATTGGTAACGTATTTGGTTTTAAAGCCATTTCTGCATTACGTTTAGAAGATATGCGTATTCCTCACTCA
TATTTAAAAACATTCCAAGGTCCTGCAACTGGTATTATTGTAGAACGTGAACGTTTAAACAAATACGGTGCTCCATTATT
AGGTGCAACAGTAAAACCAAAATTAGGTTTATCTGGTAAAAACTACGGTCGTGTAGTTTATGAAGGCTTAAAAGGTGGTT
TAGACTTCTTAAAAGATGATGAAAACATTAACTCTCAACCATTCATGCGTTGGAGAGAGCGTTTCTTATACTGTATGGAA
GGTATTAACCGTGCTGCTGCAGCTACAGGTGAAGTTAAAGGTTCATACTTAAACATCACTGCTGGTACAATGGAAGAAGT
GTATAAACGTGCTGAATATGGTAAAGCTGTTGGTTCTGTAATCGTAATGATCGATTTAGTTATGGGTTACACAGCAATTC
AAAGTGCTGCTATCTGGGCTCGTGATAATGATTGTTTATTACACTTACACCGTGCAGGTAACTCAACTTACGCTCGTCAA
AAAAATCA-TGGTATTAACTTCCGTGTTATTTGTAAA-TGGATGCGTATGTGTGGTGTAGATCATATC-CA-C-GCGGGT
ACAGTTGTTGGTAAATTAGAAGGTGATCCTTTAATGATTAAA
>Didymosphenia_dentata Concatenation of 2 sequences
TTAATAAGCGGAGGAAAAGAAACTAACAA-GGATTCTCTTAGTAAGGGCGACTGAAGCGAGA-ATAGCTCAAGATGTTAA
TTGGTGT----GTAAT--------GCACTGAATTGTGGTCTATTGATATT-TGTGTT-AAA--AT-GTGGATAAAG-TCT
CCTGGAATGGAGCGGCATAGAGGGTGACACCCCCGTGAATCTACGTTACAAAACTTT-TATCATTGAGTCGAGTTGCTTG
GGATTGCAGCTCTAAGTGGGTGGTAAATTCCATCTAAAGCTAAATATTTTTGGGAAACCGATAGTGAACAAGTACCGTGA
GGGAAAGATGCAAAGAACTTTGAAAAGAGAGTTAAAGAGTACCTGAAATTGCTGAAAGGGAAGCGAAGAAAACCAGTGT-
AAGTTAA-AACATATTTGTCACCTGGC--TTGCTG-GGAGACCGCTATGCTT--GACGTC--GCCTCGGTTGGTTGGATT
-GGGAAAATAT----------TTGTGATTT---------CTGTTAGAGATTGCATAGTT---------TTTTGATC-TGA
C-TGAG-----TT---GAGTCAAAATGG-TTTTCTTCACCCCGTTACCGTGCTAAAGCTTACCGTGTAGACCCAGTTCCA
AATACAACA-GA-TCAATTTTTC-GCGTTTATCGCATATGA-ATGTGATTTATTTGAAGAAGGTTCATTAGCGAATTTAA
CAGCGTCTATCATTGGTAACGTATTCGGTTTCAAAGCCGTTTCTGCATTACGTTTAGAAGATATGCGTATTCCTCACTCA
TACTTAAAAACATTCCAAGGTCCTGCAACTGGTATTATTGTAGAACGTGAGCGTTTAAACAAATACGGTGCTCCATTATT
AGGTGCTACAGTAAAACCAAAATTAGGTTTATCTGGCAAAAACTACGGTCGTGTAGTTTATGAAGGTTTAAAAGGTGGTT
TAGACTTCTTAAAAGATGACGAAAACATTAACTCTCAACCATTTATGCGTTGGAGAGAACGTTTCTTATACTGTATGGAA
GGTATTAACCGTGCGGCTGCAGCTACAGGTGAAGTTAAAGGTTCATACTTAAACATCACTGCGGGTACAATGGAAGAAGT
ATACAAACGTGCTGAGTACGGTAAAGCTGTAGGTTCTATCGTTGTAATGATCGATTTAGTTATGGGTTACACAGCAATTC
AAAGTGCTGCTATTTGGGCTCGTAATAACGATATGCTTTTACATTTACACCGTGCAGGTAACTCTACTTACGCTCGTCAA
AAGAATCA-TGGTATTAACTTCCGTGTAATCTGTAAA-TGGATGCGTATGGCTGGTGTAGATCATATC-CA-T-GCTGGT
ACAGTTGTTGGTAAATTAGAAGGTGATCCTTTAATGATTAAA
>Didymosphenia_geminata Concatenation of 2 sequences
TTAATAAGCGGAGGAAAAGAAACTAACAA-GGATTCTCTTAGTAAGGGCGACTGAAGCGAGA-ATAGCTCAAGATGTTAA
TTGGTGT----GTCAT--------GCACTGAATTGTGGTCTATTGATATT-TGTGTT-AAA--AT-GTGGATGAAG-TCT
CCTGGAATGGAGCGGCAGAGAGGGTGACACCCCCGTGAATCTACGTTGCAAAACTTT-TATCATTGAGTCGAGTTGCTTG
GGATTGCAGCTCTAAGTGGGTGGTAAATTCCATCTAAAGCTAAATATTTTTGGGAAACCGATAGTGAACAAGTACCGTGA
GGGAAAGATGCAAAGAACTTTGAAAAGAGAGTTAAAGAGTACCTGAAATTGCTGAAAGGGAAGCGAAGAAAACCAGTGT-
AAGTTAA-AACATATTTGTCACCTGGC--TTGCTG-GGAGACCGCTATGCTT--AACGTC--GCCTCGGTTGGTTGGATT
-GGAAAAATAT----------TTGTGGTTT---------CTGTTAGAGACTGCATAGTT---------TTTTGATC-TGA
C-TGAG-----TT---GAGTCAAAATGG-TTTTCTTCACCCCGTTACCGTGCTAAAGCTTACCGTGTAGATCCAGTTCCA
AATACAACT-GA-TCAATTTTTC-GCGTTTATCGCATACGA-ATGTGATTTATTTGAAGAAGGTTCATTAGCGAATTTAA
CAGCGTCTATCATTGGTAACGTATTCGGTTTCAAAGCCGTTTCTGCATTACGTTTAGAAGATATGCGTATTCCTCACTCA
TACTTAAAAACATTCCAAGGTCCTGCAACTGGTATTATTGTAGAACGTGAGCGTTTAAACAAATACGGTGCTCCATTATT
AGGTGCTACAGTAAAACCGAAATTAGGTTTATCAGGCAAAAACTACGGTCGTGTAGTTTATGAAGGTTTAAAAGGTGGTT
TAGACTTCTTAAAAGATGACGAAAACATTAACTCTCAACCATTTATGCGTTGGAGAGAACGTTTCTTATACTGTATGGAA
GGTATTAACCGTGCTGCTGCAGCTACAGGTGAAGTTAAAGGTTCATACTTAAACATCACTGCTGGTACAATGGAAGAAGT
ATACAAACGTGCTGAGTACGGTAAAGCTGTAGGTTCTATCGTTGTAATGATCGATTTAGTTATGGGTTACACAGCAATTC
AAAGTGCTGCTCTTTGGGCTCGTGATAACGATATGCTTTTACATTTACACCGTGCAGGTAACTCTACTTACGCTCGTCAA
AAGAATCA-TGGTATTAACTTCCGTGTAATCTGTAAA-TGGATGCGTATGGCTGGTGTAGATCATATC-CA-C-GCTGGT
ACAGTTGTTGGTAAATTAGAAGGTGATCCTTTAATGATTAAA
>Didymosphenia_siberica Concatenation of 2 sequences
TTAATAAGCGGAGGAAAAGAAACTAACAA-GGATTCTCTTAGTAAGGGCGACTGAAGCGAGA-ATAGCTCAAGATGTTAA
TTGGTGT----GTAAT--------GCACTGAATTGTGGTCTATTGATATT-TGTGTT-ACT--AT-GTGGATGAAG-TCT
CCTGGAACGGAGCGGCATAGAGGGTGATACCCCCGTGAATCCACGTTACAAAACTTT-TATCATTGAGTCGAGTTGCTTG
GGATTGCAGCTCTAAGTGGGTGGTAAATTCCATCTAAAGCTAAATATTTTTGGGAAACCGATAGTGAACAAGTACCGTGA
GGGAAAGATGCAAAGAACTTTGAAAAGAGAGTTAAAGAGTACCTGAAATTGCTGAAAGGGAAGCGAAGAAAACCAGTGT-
AAGTTAA-AACATATTTGTCACCTGGC--TTGCTG-GGAGACCGCTATGCTT--AACGTC--GCCTCGGTTGGTTGGATT
-GGAAAAATAT----------TTGTGGTTT--CTGTTAGGAATTG---CATAGTTTT-------------TTGATC-TGA
C-TGAG-----TT---GAGTCAAAATGG-TTTTCTTCACCCCGTTACCGTGCTAAAGCTTACCGTGTAGATCCAGTTCCA
AATACAACT-GA-TCAATTTTTC-GCTTTTATCGCATACGA-ATGTGATTTATTTGAAGAAGGTTCATTAGCGAATTTAA
CAGCGTCTATCATTGGTAACGTATTCGGTTTCAAAGCCGTTTCTGCATTACGTTTAGAAGATATGCGTATTCCTCACTCA
TACTTAAAAACATTCCAAGGTCCTGCAACTGGTATTATTGTAGAACGTGAGCGTTTAAACAAATACGGTGCTCCATTATT
AGGTGCTACAGTAAAACCAAAATTAGGTTTATCAGGCAAAAACTACGGTCGTGTAGTTTATGAAGGTTTAAAAGGTGGTT
TAGACTTCTTAAAAGATGACGAAAACATTAACTCTCAACCATTTATGCGTTGGAGAGAACGTTTCTTATACTGTATGGAA
GGTATTAACCGTGCTGCTGCAGCTACAGGTGAAGTTAAAGGTTCATACTTAAACATCACTGCTGGTACAATGGAAGAAGT
ATACAAACGTGCTGAGTACGGTAAAGCTGTAGGTTCTATCGTTGTAATGATCGATTTAGTTATGGGTTACACAGCAATTC
AAAGTGCTGCTCTTTGGGCTCGTGATAACGATATGCTTTTACATTTACACCGTGCAGGTAACTCTACTTACGCTCGTCAA
AAGAATCA-TGGTATTAACTTCCGTGTAATCTGTAAA-TGGATGCGTATGGCTGGTGTAGATCATATC-CA-C-GCTGGT
ACAGTTGTTGGTAAATTAGAAGGTGATCCTTTAATGATTAAA
>Encyonema_caespitosum Concatenation of 2 sequences
TTACTAAGCGGAGGAAAAGAAACTAACAA-AGATTCCCTCAGTAAGGGCGACTGAAGGGGGA-ATAGTTCAATTTGTGAA
TCAATGT----CCTG---------ACATTGAATTGTGGTCTACAGTATCG-AACATC-AAT--GA-CCGGATCAAG-TCC
CTTGGAATAGGGCGGCCGAGAGGGTGAGACCCCCGTTCATCTGGTCAATGAAGTGAGAT-TCTATGAGTCGAGTTGTTTG
GGATTGCAGCTCAAAGTGGGTGGTAAATTCCATCTAAAACTAAATATTGGTGGGAGACCGATAGCAAACAAGTACCGTGA
GGGAAAGATGCAAAGAACTTTGAAAAGAGAGTTAAAGAGTACCTGAAATTGCTGAAAGGGAAGCGAAGGAAACTAGTGT-
CGACCTC-GTCATATTTTTCTGTCTGC--TTGCGG-ATAGAACGCTGTGGCG--GGTAGG--GTCAGTATTGGTTGGGTA
-ACATGTAAAT----GTGTC-AAGGGAGTT-------GACCTTGATCTATGACCTGT-----------TGTCCTAC-TGA
T-TGCT------------GACAAAATGG-TTTTCTTCTCCCTG-------------------------------------
------ACA-GA-TCACTTCTTC-GCATTCGTTGCTTACGA-ATGTGATTTATTTGAAGAAGGTTCATTAGCTAACTTAA
CAGCGTCTATCATTGGTAACGTATTCGGTTTCAAAGCCATTTCTGCATTACGTTTAGAAGATATGCGTATTCCTCACTCA
TATTTAAAAACATTCCAAGGTCCTGCGACTGGTATTATTGTTGAACGTGAGCGTTTAAATAAATACGGTGCTCCATTATT
AGGTGCAACAGTAAAACCAAAATTAGGTTTATCTGGTAAAAACTATGGTCGTGTAGTTTATGAAGGTTTAAAAGGTGGTT
TAGACTTCTTAAAAGATGACGAAAACATTAACTCGCAACCATTTATGCGTTGGAGAGAGCGTTTCTTATACTGTATGGAA
GGTATTAACCGTGCTGCTGCAGCTACAGGTGAAATTAAAGGTTCATACTTAAACATCACTGCTGGTACAATGGAAGAAGT
GTACAAACGTGCTGAATACGGTAAAGCTGTAGGTTCTATAATCGTAATGATCGATTTAGTTATGGGCTATACAGCAATTC
AAAGTGCTGCTATCTGGTCTCGTGACAATGATATGCTTTTACATTTACACCGTGCTGGTAACTCTACATATGCACGTCAA
AAAAATCA-TGGTATTAACTTCCGTGTTATCTGTAAA-TGGATGCGTATGTCAGGTGTAGATCATATT-CA-C-GCGGG-
------------------------------------------
>Encyonema_minutum_22vi092A Concatenation of 2 sequences
TTAATAAGCGGAGGAAAAGAAACTAACCA-GGATTCCCCCAGTAAGGGCGACTGAAGTGGGA-ATGGCTTAAGTTGTGAA
TCGATGC----TTYG---------GCACCGAATTGTGGTCTACCGATGTT-TRCACT-AAG--GA-CCGGGTCAAG-TCC
CTTGGAATAGGGTGGCAGAGAGGGTGAGACCCCCGTACWCCTGGTTCACGGAGCAAA-TGTCTAAGAGTCGAGTTGTTTG
GGATTGCAGCTCTAATYGGGTGGTAAATTCCATCTAAAGCTAAATACTGGTGGGAGACCGATAGCAAACAAGTACCGTGA
GGGAAAGATGCAAAGAACTTTGAAAAGAGAGTTAAAGAGTACCTGAAATTGCTGAAAGGGAAGCGAAGGAAACCAGTGT-
AGGCCGA-ATCATAATTTCCTGCTTGC--TTGCAT-ACGGGACGCTATGGTTTGACCGA---GTCATGTTTGGTTGTAGC
AGGTGCAAAAA------GCTCGAGGGAGTT-------GACCTAGTTCCATTGC---------------ACCTGTCA-TGA
C-TGAA--------GAGAGGCGRAATGG-CTTTCTTCTCCCCGTTACCGTGCTAAAGCTTACCGTGTAGATCCAGTTCCA
AATACAACA-GA-CCAATTCTTC-GCATTCATCGCTTATGA-ATGTGATTTATTTGAAGAAGGTTCATTAGCTAACTTAA
CAGCATCTATCATTGGTAACGTATTCGGTTTCAAAGCCGTTTCTGCATTACGTTTAGAAGATATGCGTATTCCTCACTCA
TATTTAAAAACATTCCAAGGTCCTGCGACTGGTATTATTGTTGAACGTGAACGTTTAAACAAATACGGTGCACCATTATT
AGGTGCAACAGTAAAACCAAAATTAGGTTTATCTGGTAAAAACTACGGTCGTGTAGTTTATGAAGGTTTAAAAGGTGGTT
TAGACTTCTTAAAAGATGATGAAAACATTAACTCTCAACCATTCATGCGTTGGAGAGAACGTTTCTTATACTGTATGGAA
GGTATTAACCGTGCTGCTGCAGCTACAGGTGAAGTTAAAGGTTCATACTTAAACATCACTGCTGGTACAATGGAAGAAGT
TTACAAACGTGCTGAGTACGGTAAAGCTGTAGGTTCTGTAGTTGTAATGATCGATTTAGTTATGGGTTACACAGCGATTC
AAAGTGCTGCAATCTGGTCTCGTGAAAACGATATGGTTTTACATTTACACCGTGCAGGTAACTCAACTTATGCACGTCAA
AAAAATCA-TGGTATTAACTTCCGTGTAATCTGTAAA-TGGATGCGTATGGCTGGTGTAGATCATATT-CA-C-GCAGGT
ACTGTTGTTGGTAAATTAGAAGGCGATCCTTTAATGATTAAA
>Encyonema_muelleri Concatenation of 2 sequences
TTACTAAGCGGAGGAAAAGAAACTAACAA-AGATTCCCTCAGTAAGGGCGACTGAAGGGGGA-ATAGTTCAATTTGTGAA
TCAATGT----CCTG---------ACATTGAATTGTGGTCTACAGTATCG-AACATC-AAT--GA-CCGGATCAAG-TCC
CTTGGAATAGGGCGGCCGAGAGGGTGAGACCCCCGTTCATCTGGTCAATGAAGTGAGAT-TCTATGAGTCGAGTTGTTTG
GGATTGCAGCTCAAAGTGGGTGGTAAATTCCATCTAAAACTAAATATTGGTGGGAGACCGATAGCAAACAAGTACCGTGA
GGGAAAGATGCAAAGAACTTTGAAAAGAGAGTTAAAGAGTACCTGAAATTGCTGAAAGGGAAGCGAAGGAAACTAGTGT-
CGACCTC-GTCATATTTTTCTGTCTGC--TTGCGG-ATAGAACGCTGTGGCG--GGTAGG--GTCAGTATTGGTTGGGTA
-ACATGTAAAT----GTGTC-AAGGGAGTT-------GACCTTGATCTATGACCTGT-----------TGTCCTAC-TGA
T-TGCT------------GACAAAATGG-TTTTCTTCTCCCCGTTACCGTGCTAAAGCTTACCGTGTAGATCCAGTTCCA
AATACAACA-GA-TCAATTCTTC-GCATTCATTGCTTACGA-ATGTGATTTATTTGAAGAAGGTTCATTAGCTAACTTAA
CAGCGTCTATCATTGGTAACGTATTCGGTTTCAAAGCCGTTTCTGCATTACGTTTAGAAGATATGCGTATTCCTCACTCA
TATTTAAAAACATTCCAAGGTCCTGCGACTGGTATTATTGTTGAACGTGAGCGTTTAAATAAATACGGTGCTCCATTATT
AGGTGCAACAGTAAAACCAAAATTAGGTTTATCTGGTAAAAACTATGGTCGTGTAGTTTATGAAGGTTTAAAAGGTGGTT
TAGACTTCTTAAAAGATGACGAAAACATTAACTCGCAACCATTTATGCGTTGGAGAGAGCGTTTCTTATACTGTATGGAA
GGTATTAACCGTGCTGCTGCAGCTACAGGTGAAATTAAAGGTTCATACTTAAACATCACTGCTGGTACAATGGAAGAAGT
GTACAAACGTGCTGAATACGGTAAAGCTGTAGGTTCTGTAATCGTAATGATCGATTTAGTTATGGGCTATACAGCAATTC
AAAGTGCTGCTATCTGGTCTCGTGACAATGATATGCTTTTACATTTACACCGTGCTGGTAACTCTACATATGCACGTCAA
AAAAATCA-TGGTATTAACTTCCGTGTTATCTGTAAA-TGGATGCGTATGTCAGGTGTAGATCATATT-CA-C-GCGGGT
ACAGTTGTTGGTAAATTAGAAGGTGATCCTTTAATGATTAAA
>Encyonema_triangulum Concatenation of 2 sequences
TTACTAGGCGGAGGAAAAGAAACTAACCA-GGATTCCCTCAGTAAGGGCGACTGAAGCGGGA-ATAGCCCAGCATGTGAA
TCGATGT----TTCG---------GCATCGAATTGTGGTCTAAAGAATCT-TGTGTC-AAT--GA-CTGGGTCAAG-TCC
CTTGGAATAGGGCGGCAGAGAGGGTGAGACCCCCGTTTACCTAGTCTATGAAGCAAG-TTTCCATGAGTCGAGTTGTTTG
GGATTGCAGCTCAAAGTGGGTGGTAAATTCCATCTAAGGCTAAATACTGGTGGGAGACCGATAGCAAACAAGTACCGTGA
GGGAAAGATGCAAAGAACTTTGAAAAGAGAGTTAAAGAGTACCTGAAATTGCTGAAAGGGAAGCGAAGGAAATCAGTGA-
TAACTTG-TTCACATTTTTCTGTCTGC--TTGCAG-ATGGAACGCTGTGGCCTTGTTGC---GTCAATCTTAGTTGTGCG
-AGGTGCAAAT----GCGTC-GAGGGAGTT-------GACCAAGA---CTTGCTGG------------ACCCAGTG-CGA
C-CGAA--------AGATGACGAAATGG-TTTTCTTCTCCCCGTTACCGTGCTAAAGCTTACCGTGTAGATCCAGTTCCA
AATACAACA-GA-TCAATTCTTT-GCATTTATCGCTTATGA-ATGTGATTTATTTGAAGAAGGTTCGTTAGCTAACTTAA
CAGCATCTATCATTGGTAACGTATTCGGTTTCAAAGCCGTTTCTGCATTACGTTTAGAAGATATGCGTATTCCTCACTCA
TATTTAAAAACATTCCAAGGTCCTGCGACTGGTATTATTGTAGAACGTGAGCGTTTAAACAAATACGGTGCTCCATTATT
AGGTGCAACAGTAAAACCAAAATTAGGTTTATCTGGTAAAAACTATGGTCGTGTAGTTTATGAAGGTTTAAAAGGTGGTT
TAGACTTCTTAAAAGATGATGAAAACATTAACTCTCAACCATTCATGCGTTGGAGAGAACGTTTCCTATACTGTATGGAA
GGTATTAACCGTGCTGCTGCAGCTACAGGTGAAGTTAAAGGTTCATACTTAAACATCACTGCGGGTACAATGGAAGAAGT
TTACAAACGTGCTGAATACGGAAAAGCTGTAGGCTCTATAGTCGTGATGATCGATTTAGTTATGGGTTACACAGCAATTC
AAAGTGCTGCAATTTGGTCTCGTGAAAACGATATGCTTTTACATTTACACCGTGCAGGTAACTCTACTTACGCGCGTCAA
AAAAATCA-TGGTATTAACTTCCGTGTAATCTGTAAA-TGGATGCGTATGGCTGGTGTAGATCATATC-CA-C-GCAGGT
ACAGTTGTTGGTAAATTAGAAGGTGATCCTTTAATGATTAAA
>Encyonopsis_sp._CH021 Concatenation of 2 sequences
TTAATAAGCGGAGGAAAAGAAATTAACTA-AGATTCCCCTAGTAAAGGCGATTGAAGCGGGA-TAAGCTCAGCATGTGAA
TTGACTT------------------TGTCAAGTTGTGGTCTGCAGGCTTT-TGCGTT-ACT--GG-CCGGGTGAAG-TCT
CTTGGAACAGAGCGGCAGAGAGGGTGACACCCCCGTGAACCTGGCCTCTAGAGCAAT-TGCCAAAGAGTCGAGTTGTTTG
GGATTGCAGCTCTAATTTGGTGGTAAATTCCATCTAAAGCTAAATAATGATGGGAAACCGATAGTGAACAAGTACCGTGA
GGGAAAGATGCAAAGAACTTTGGAAAGAGAGTTAAAGAGTACCTGAAATTGCTGAAAGGGAAGCGAAGGAAATCAGTGA-
TTGCCAA-GTCATATTTTTCTAGCTGC--TTGCGG-CTAGGACGCTGTGGC---GGCGAT--GTCTCGGTTKGTTTGGTT
CTGTTGAAATT------AGCGGTGGGCGT--------GCCCGCTGCCGTATGGACGC-----------GACCAGAC-TGA
CTCGAG-------------TCGAAATGG-TTTTCTTCACCCCGTTACCGTGCTAAAGCTTACCGTGTAGATCCAGTTCCA
AATACAACT-GA-TCAATTCTTC-GCTTTTATCGCATACGA-ATGTGATTTATTTGAAGAAGGTTCATTAGCTAATTTAA
CAGCTTCTATTATTGGTAACGTATTCGGTTTCAAAGCCGTTTCTGCATTACGTTTAGAAGATATGCGTATTCCTCACTCA
TACTTAAAAACATTCCAAGGTCCTGCAACTGGGATTATTGTAGAACGTGAACGTTTAAACAAATACGGTGCACCTTTATT
AGGTGCAACAGTAAAACCAAAATTAGGTTTATCTGGTAAAAACTACGGTCGTGTAGTTTATGAAGGTTTAAAAGGTGGTT
TAGACTTCTTAAAAGATGATGAAAACATTAACTCTCAACCATTTATGCGTTGGAGAGAACGTTTCTTATACTGTATGGAA
GGTATTAACCGTGCTGCTGCTGCTACAGGTGAAGTTAAAGGTTCATACTTAAACATCACTGCTGGTACAATGGAAGAAGT
TTACAAACGTGCTGAATACGGTAAAGCTGTTGGTTCAGTAATCGTAATGATCGATTTAGTTATGGGTTATACAGCAATTC
AAAGTGCTGCTATTTGGGCTCGTGATAATGATTGTATTTTACATTTACACCGTGCAGGTAACTCGACTTACGCTCGTCAA
AAAAACCA-TGGTATTAATTTCCGTGTTATCTGTAAA-TGGATGCGTATGTCAGGTGTAGATCATATC-CA-C-GCTGGT
ACAGTTGTAGGTAAATTAGAAGGTGATCCTTTAATGATTAAA
>Eolimna_minima Concatenation of 2 sequences
TAATTAAGCGGAGGAAAAGAAACTAACCA-GGATTCCCTCAGTAAGGGCGACTGAAGCGGGA-ATAGCTCACGATGTGAA
TCTGCGC----CTCGT--------GCGCCGAATTGTGGTCTGGAGACTCT-TGCATT-ACT--GG-CCGAACCAAG-TCT
GTTGGAAAGCAGCAGCGGAGAGGGTGAAACTCCCGTCCGTTTGGCCTTTGGAGCGAG-TGTCTACGAGTCGAGTTGTTTG
GGATTGCAGCTCTAAGCGGGTGGTAAATTCCATCTAAAGCTAAATATTGGTGGGAGACCGATAGCGTACAAGTACCGTGA
GGGAAAGATGCAAAGAACTTTGAAAAGAGAGTGAAA-AGTACCTGAAATTGCTGAAAAGGAAGCGAAGGAAATCAGTGTK
TAGTTGC-GTCATACTTCCCCAGTCGC--TTGCGG-ATGGGGCGCTGTGGCC--AGCGTG--GTCAGCCTTGGTGGGAAC
-TGTCGGACAC----TCGTT-GCGAGAGTT-------GATCGCAG---CATG-CCGC-----------GACGGTTC-CGA
C-TGAG-----GC---T-GACGAAATGA-TTTTCTTTTTCCCG-------------------------------------
-ATACTACA-GA-CCAATACTTC-GCTTTCGTAGCATACGA-ATGTGATTTATTCGAAGAAGGTTCTTTAGCAAACTTAA
CAGCGTCTATCATTGGTAACGTATTCGGTTTCAAAGCAATCTCTGCTTTACGTTTAGAAGATATGCGTATTCCTCACTCT
TACTTAAAAACATTCCAAGGTCCAGCCACTGGTATTGTTGTAGAGCGTGAGCGTTTAAACAAATACGGTACTCCATTATT
AGGTGCTACAGTAAAACCAAAATTAGGTTTATCTGGTAAAAACTATGGTCGTGTAGTATACGAAGGTTTAAAAGGTGGGT
TAGACTTCTTAAAAGATGATGAGAACATTAACTCTCAACCATTCATGCGTTGGAGAGAGCGTTTCTTATACTGTATGGAA
GGTATTAACCGTGCTTCTGCAGCTACAGGTGAAAGTAAAGGTTCTTACTTAAACATCACTGCTGGTACTATGGAAGAAGT
TTACGCACGTGCTGAATACGGTAAAGCAGTTGGTTCTGTAATTGTGATGATCGATTTAGTTATGGGTTACACAGCAATTC
AATCTGCTGCGATTTGGTCTCGTAACAACGACATGATTTTACATTTACACCGTGCAGGTAACTCTACTTACGCTCGTCAA
AAAAATCA-TGGGATTAACTTCCGTGTAATTTGTAAA-TGGATGCGTATGTCAGGTGTAGACCATATC-CA-C-GCCTGT
A-----------------------------------------
>Eunotia_formica Concatenation of 2 sequences
TAATTAGGCGGAGGAAAAGAAACTAACCA-GGATTCCCCCAGTAAGGGCGACTGAAGCGGGA-AGAGCTCGCAGTGTGAA
TCGGT-------------------TCGCCGAATTGTGGTCTGTT-------TGCATT-AAC--GG-CCGGGCCAAG-TCC
CTTGGAACAAGGCAGCCGAGAGGGTGAGACTCCCGTCCGCCCGGCCATGTGAGCAAA-CAAATACGAGTCGAGTTGTTTG
GGATTGCAGCTCGAAGTTGGTGGTAAATTCCATCTAAGGCTAAATATTGGTGGGAGACCGATAGCGTACAAGTACCGTGA
GGGAAAGATGCAAAGAACTTTGAAAAGAGAGTTAAAGAGTACCTGAAATTGCTGAAAAGGAAGCGAAGGAAAGCAGTGC-
CCGCTTG-GCTATACTTCCCCATCCGC--TTGCGG-GTGGGGCGCTGTGGCCG-GCCGGA--GTCGGTCTTGATTTATTC
-TGCCGGAAAG----GCGTTGCGGGGAGTT-------GACCTGTG----ACGGTGGC-----------GGCGGGAG-AAA
T-CGAG---------GCGGACGAAATGG-TTTTCTTCTCCCCG------------------------------------T
AATACAACA--AATCAATATTTT-GCTTTCATCGCATATGA-AGGTGACTTATTCGAAGAAGGTTCTTTAGCTAACTTAA
CAGCATCTATTATTGGTAACGTTTTCGGATTTAAAGCAGTATCTGCTTTACGTTTAGAAGATATGCGTATTCCTCACTCA
TACTTAAAAACATTCCAAGGTCCAGCTACAGGTATCATTGTAGAACGTGAACGTTTAAACAAATATGGGGTTCCATTATT
AGGTGCAACAGTAAAACCAAAATTAGGTCTTTCTGGTAAAAACTACGGCCGTGTAGTATATGAAGGTTTAAAAGGTGGTT
TAGACTTCTTAAAAGATGACGAAAACATTAACTCTCAACCTTTTATGCGTTGGAGAGAACGTTTTTTATACTGTATCGAA
GGTATTAACCGTGCCGCTTGTTCTACAGGTGAAGTTAAAGGTTCGTACTTAAACGTTACTGCAGCTACTCAAGAAGAAGT
TTACAAACGTGCTGCCTTTGCTAAAGAACTTGGTTCTGTTATTATTATGATCGACTTAGTAATGGGTTACACATCAATCC
AAACAACTGCTATTTGGGCACGTGAAAACGATATGATTTTACATTTACACCGTGCAGGTAACTCTACATATGCTCGTCAA
AAAAATCA-TGGTATTAACTTCCGTGTTATTTGTAAA-TGGATGCGTATGTCTGGTGTAGACCATATC-CA--CGCTGGT
A-----------------------------------------
>Eunotia_implicata Concatenation of 2 sequences
TCATTAAGCGGAGGAAAAGAAACTAACCA-GGATTCCCTCAGTAAGGGCGACTGAAGCGGGA-AGAGCTCGTGCTGTGAA
TCTGTGC----TTCTG--------GCGCCGAATTGTGGTCTGTAGACGCT-TGCGTT-ATT--GG-CCCGGCCAAG-TCC
CTTGGAACAGGGCAGCCGAGAGGGTGAGACTCCCGTCCGCCGGGCCAAAGGAGCAGGTAGTCGACGAGTCGAGTTGTTTG
GGATTGCAGCTCGAAGCGGGTGGTAAATTCCATCTAAAGCTAAATATTGGTGGGAGACCGATAGCGTACAAGTACCGTGA
GGGAAAGATGCAAAGAACTTTGAAAAGAGAGTTAAAGAGTACCTGAAATTGCTGAAAAGGAAGCGAAGGAAACCAGTGC-
CTGCCTG-GTCATATTTCCCCATTTGC--TTGCGG-GTGGGGCGCTGTGGCC--GGCTTG-TGTCGGGCTTGGTTGGTTC
-GGCCGGAAGG-----GCTTGCAGGGAGTC-------GACCTGCA----GTGCCGGC-----------GGCTGGAC-GGA
C-CGAG---------CTAGACTAAATGG-TTTTCTTTTCCCCG-------------------------------------
TATACAACA-GA-TC-ATATTTT-TCTTTCATCGCGTATGA-AGGTGATTTATTTGAAGAAGGTTCTTTAGCTAACTTAA
CAGCATCTATTATTGGTAACGTTTTTGGATTTAAAGCAGTATCTGCTTTACGTTTAGAAGATATGCGTATTCCTCATTCA
TATTTAAAAACATTCCAAGGTCCTGCAACAGGTATTATTGTAGAACGTGAACGTTTAAACAAATATGGTGTTCCATTATT
AGGTGCAACAGTAAAACCTAAATTAGGTCTTTCTGGTAAAAACTATGGCCGTGTTGTATATGAAGGTTTAAAAGGTGGTT
TAGACTTCTTAAAAGATGATGAAAACATTAACTCACAACCATTTATGCGTTGGAGAGAACGTTTCTTATACTGTATAGAA
GGTATTAACCGTGCTGCTGCTGCTACAGGTGAAGTTAAAGGTTCATACTTAAACGTTACTGCAGCTACTCAAGACGAAAT
CTTCAAACGTGCTGAGTTTGCTAAAGAAATCGGCTCTGTAATTGTTATGATTGATTTAGTATTAGGTTACACAGCAATTC
AAACAACGGCAATTTGGGCACGTGAAAACGACATGATTTTACATTTACACCGTGCAGGTAACTCTACATATGCTCGTCAA
AAAAATCA-TGGGATTAACTTCCGTGTTATTTGTAAA-TGGATGCGTATGTCTGGTGTAGATCATA-T-CA--CGCTGG-
------------------------------------------
>Eunotia_sp._AT-73Gel02 Concatenation of 2 sequences
TAATTAGGCGGAGGAAAAGAAACTAACCA-GGATTCCCCCAGTAAGGGCGACTGAAGCGGGA-AGAGCTCGTAGTGTGAA
TCGGT-------------------TCGCCGAATTGTGGTCTGTT-------TGCGTT-ATT--GG-CCGGGCCAAG-TCC
CTTGGAACAGGGCAGCCGAGAGGGTGAGACTCCCGTCCGCCTGGCCGCTAGAGCGAACTA-GAACGAGTCGAGTTGTTTG
GGATTGCAGCTCGAAGTGGGTGGTAAATTCCATCTAAGGCTAAATATTGGTGGGAGACCGATAGCGTACAAGTACCGTGA
GGGAAAGATGCAAAGAACTTTGAAAAGAGAGTTAAAAAGTACCTGAAATTGCTGAAAAGGAAGCGAAGGAAACCAGTGC-
CTGCTCG-GTTATACTTCCCCGTCCGC--TTGCGG-GTGGGGCGCTGTGGCCA-GCTGGA--GTCGGATTTGCTTGTGGC
-TGCCGGAAGG----GCG-CACGGGGAGTT-------GACCCGTG----TTGCTGGC-----------GGCGGTCG-CAA
G-TGAG---------TTGGACGAAATGG-TTTTCTTTTCCCCG-------------------------------------
-------------------------CTTTCATTGCCTATGA-AGGTGATTTATTCGAAGAAGGTTCTTTAGCTAACTTAA
CAGCATCTATTATTGGTAACGTTTTTGGATTTAAAGCAGTATCTGCTTTACGTTTAGAAGATATGCGTATTCCTCACTCA
TACTTAAAAACATTCCAAGGTCCTGCTACAGGTATTATTGTAGAACGTGAACGTTTAAATAAATATGGTGTTCCATTATT
AGGCGCAACAGTAAAACCAAAATTAGGTCTTTCTGGTAAAAATTATGGTCGTGTAGTATATGAAGGTTTAAAAGGTGGTT
TAGACTTTTTAAAAGATGACGAAAATATTAATTCTCAACCATTTATGCGTTGGAGAGAACGTTATTTATACTGTATAGAA
GGAATTAATCGTGCTGCCGCTGCAACAGGTGAAGTTAAAGGTTCATATTTAAACGTTACTGCAGCTACTCAAGAAGAAGT
TTACAAACGTGCACAGTTTGCTAAAGAGCTTGGTTCTGTAATTATTATGATTGACTTAGTAATGGGTTACACTTCAATTC
AAACAACTGCTATTTGGGCACGTGAAAATGATATGATTTTACACTTACACCGTGCAGGTAACTCTACATATGCTCGTCAA
AAAAATCA-TGGTATTAACTTCCGTGTTATTTGTAAA-TGGATGCGTATGTCTGGTGCAGATC-----------------
------------------------------------------
>Geissleria_decussis Concatenation of 2 sequences
TTAATAAGCGGAGGAAAAGAAACTAACCA-GGATTCCCTCAGTAAGGGCGACTGAAGCGGGA-ATAGCTCAGGATGTGAA
TCGGTGT----TTCG---------GCACTGAATTGTGGTCTATAGACGCT-CACGCT-ACT--GG-CCGGGCCAAG-TCC
CTTGGAACAGGGCGGCCGAGAGGGTGAGACCCCCGTTCGCCTGGCCTCTCAAGTGTG-CGTCAACGAGTCGAGTTGTTTG
GGATTGCAGCTCAAAGTGGGTGGTAAATTCCATCGAAAGCTAAATACTGGTGGGAAACCGATAGTGTACAAGTACCGTGA
GGGAAAGATGCAAAGAACTTTGAAAAGAGAGTTAAAGAGTACCTGAAATTGCTGAAAGGGAAGCGAAGGAAACCAGTGT-
TGGCTGT-GTCATATTTTTCTGTCTGC--TTGCAG-GCGGGACGCTGTGGCC--GGTCGT--GTCTCGGTTGATTGGGTG
-TAGTCGAACT----GCGCT-GGGAGAGTT-------GATCTCAG---CACGCTGG------------ACTGTGCC-TGA
T-TGAG-----TT---GCGACGAAATGG-TTTTCTTCTCCCCGTTACCGTGCTAAAGCTTACCGTGTAGATCCAGTTCCA
AATACAACA-GA-TCAATTCTTC-GCTTTTATCGCATATGA-ATGTGATTTATTCGAAGAAGGTTCGTTATCGAACTTAA
CAGCATCTATCATTGGTAACGTATTCGGTTTCAAGGCTGTTTCTGCATTACGTTTAGAAGATATGCGTATTCCTCACTCA
TACTTAAAAACATTCCAAGGTCCTGCTACTGGTATCATTGTAGAACGTGAACGTTTAAACAAATACGGTGCTCCATTATT
AGGTGCAACAGTAAAACCAAAATTAGGTTTATCTGGTAAAAACTATGGCCGTGTAGTTTACGAAGGTTTAAAAGGTGGTT
TAGACTTCTTAAAAGATGACGAAAACATTAACTCTCAACCATTTATGCGTTGGAGAGAGCGTTTCTTATACTGTATGGAA
GGTATTAACCGTGCTGCCGCAGCTACAGGTGAAGTTAAAGGTTCATACTTAAACATCACTGCTGGTACAATGGAAGAAGT
TTACAAACGTGCTGAATATGCTAAAGCTGTTGGTTCTGTTGTTGTAATGATCGACTTAGTTATGGGTTACACAGCAATTC
AAAGTGCTGCTATTTGGGCTCGTGATAACGATATGTTATTACACTTACACCGTGCGGGTAACTCAACTTACGCTCGTCAA
AAAAATCA-TGGTATTAACTTCCGTGTTATCTGTAAA-TGGATGCGTATGTCTGGTGTAGACCATATC-CA-C-GCTGGT
ACAGTTGTTGGTAAATTAGAAGGTGATCCTTTAATGATTAAA
>Gomphoneis_minuta_CH053 Concatenation of 2 sequences
TTAATAAGCGGAGGAAAAGAAACTAACTA-GGATTCCCTCAGTAAGGGCGACTGAAGCGGGA-AGAGCTCATGATGTGAA
TCGGTGT----TTCG---------GCACTGAATTGTGGTCTATAGATTCT-CACACT-ACT--GG-ATGGGTTAAG-TCC
CTTGGAAAAGGGCGGCATAGAGGGTGAGACCCCCGTGAACCTAGACTATGGAGTGAG-TTTCAACGAGTCGAGTTGTTTG
GGATTGCAGCTCTAAGTGGGAGGTAAATTCCTTCTAAAGCTAAATATGGGCGAGACACCGATAGTGTACAAGTACCGTGA
GGGAAAGATGCAAAGAACTTTGAAAAGAGAGTTAAAGAGTACCTGAAATTGCTGAAAGGGAAGCGAAGGAAACTAGTGA-
TGGGCTT-GTAGCATTTTTTTGTTGGC--TTGCTG-GCAAAACGCTGTTACT--GTCCGC--GCAACACTTTGTTGAGTT
-GAATCAAGTA-----CCTCAGTTGTTGTT-------AACAATTG----GTGGAAAG-----------GTTTGACA-TGA
C-TGAG-----CT---GGGGCTAAATGG-TTTTCTTCTCCCCGTTACCGTGCAAAAGCGTACCGTGTAGATCCAGTTCCG
AATACAACA-GA-TCAATACTTT-GCTTTCATTGCATACGA-ATGTGATTTATTCGAAGAAGGTTCATTATCTAACTTAA
CAGCTTCTATTATTGGTAACGTATTCGGTTTCAAAGCCGTTTCTGCATTACGTTTAGAAGATATGCGTATTCCTCACTCT
TACTTAAAAACATTCCAAGGTCCTGCGACTGGTATCATTGTAGAACGTGAGCGTTTAAACAAATACGGTGCTCCGTTATT
AGGTGCTACAGTAAAACCAAAATTAGGTTTATCTGGTAAAAACTACGGTCGTGTAGTTTACGAAGGTTTAAAAGGTGGTT
TAGACTTCTTAAAAGATGACGAAAACATTAACTCTCAACCATTCATGCGTTGGAGAGAGCGTTTCTTAAACTGTATGGAA
GGTATTAACCGTGCTGCTTCAGCTACAGGTGAAGTAAAAGGTTCTTACTTAAACATCACTGCAGCAACAATGGAAGAAGT
GTACAAACGTGCTGAGTACGCTAAAGCTGTTGGTTCTATCGTTGTAATGATCGATTTAGTTATGGGTTACACAGCAATTC
AAAGTTCAGCTATCTGGGCTCGTGAAAACGATATGCTTTTACATTTACACCGTGCCGGTAACTCAACTTACGCGCGTCAA
AAAAATCA-TGGTATTAACTTCCGTGTTATTTGTAAA-TGGATGCGTATGTCTGGTGTAGATCATATC-CA-C-GCTGGT
ACAGTTGTTGGTAAATTAGAAGGTGATCCGTTAATGATTAAA
>Gomphonema_acuminatum Concatenation of 2 sequences
TTAATAAGCGGAGGAAAAGAAACTAACTA-GGATTCCCTCAGTAAGGGCGACTGAAGCGGGA-AGAGCTCATAATGTGAA
TCGGTGT----TTCG---------GCACTGAATTGTGGTCTATAGATTCT-CACACT-ACT--GG-CTGGGTTAAG-TCC
CTTGGAATAGGGCGGCATAGAGGGTGAGACCCCCGTGAACCTGGACTTTGGAGTGAG-TTTCAACGAGTCGAGTTGTTTG
GGATTGCAGCTCTAAGTGGGAGGTAAATTCCTTCTAAAGCTAAATATGGGCGAGACACCGATAGTGTACAAGTACCGTGA
GGGAAAGATGCAAAGAACTTTGAAAAGAGAGTTAAAGAGTACCTGAAATTGCTGAAAGGGAAGCGAAGGAAACTAGTGA-
TGGTCCT-GTAGCATTTTCTTGTTGGC--TTGCTG-GCAAGACGCTGTTACG--GACCGC--GCAACACTTGGTTGAGAT
-GGATCCAGTA-----CCTCATTTGTCGTT-------GACAGTTG----ATGGAAAG-----------GTTTGACT-TGA
C-TGAG-------CTGGGGCTAAAATGG-TTTTCTTCTCCTCG------------------------------------A
AATACAACA-GA-TC-ATACTTT-GCTTTCATTGCATACGA-ATGTGATTTATTTGAAGAAGGTTCATTATCTAACTTAA
CAGCTTCTATCATTGGTAACGTATTCGGTTTTAAAGCTGTTTCTGCATTACGTTTAGAAGATATGCGTATTCCTCACTCA
TACTTAAAAACATTCCAGGGTCCTGCGACTGGTATTATTGTAGAACGTGAACGTTTAAACAAATACGGTGCTCCATTATT
AGGTGCTACAGTAAAACCAAAATTAGGTTTATCTGGTAAAAACTATGGCCGTGTAGTTTACGAAGGTTTAAAAGGTGGTT
TAGACTTCTTAAAAGATGACGAAAACATTAACTCTCAACCGTTCATGCGTTGGAGAGAGCGTTTCTTAAACTGTATGGAA
GGTATTAACCGTGCTGCTTCAGCTACAGGTGAAGTAAAAGGTTCTTACTTAAACATTACTGCAGCTACAATGGAAGAAGT
GTACAAACGTGCTGAGTACGCTAAAGCAGTTGGTTCTGTAATCGTAATGATCGATTTAGTTATGGGTTACACAGCAATTC
AAAGTTCAGCTATCTGGGCTCGTGAAAACGACATGATTTTACACTTACACCGTGCAGGTAACTCAACTTACGCTCGTCAA
AAAAACCA-TGGTATTAACTTCCGTGTTATTTGTAAAGTGGATGCGTATGTCTGGTGTAGATCATATC-CA-C-GCTGGT
------------------------------------------
>Gomphonema_affine_AT-196Gel03 Concatenation of 2 sequences
TTAATAAGCGGAGGAAAAGAAACTAACAA-GGATTCCCTCAGTAAGGGCGACTGAAGCGGGA-AGAGCTCATGATGTGAA
TCGGTGT----TTCG---------GCACTGAATTGTGGTCTATAGATTCT-TCCATT-AAT--GG-CCGGGTTAAG-TCT
CTTGGAATAGAGCGGCATAGAGGGTGAGACCCCCGTGAACCTGGACTTTAGAGGGAG-TTTCAACGAGTCGAGTTGTTTG
GGATTGCAGCTCAAAGTGGGAGGTAAATTCCTTCTAAAGCTAAATATGGGCGAGACACCGATAGTGTACAAGTACCGTGA
GGGAAAGATGCAAAGAACTTTGAAAAGAGAGTTAAAGAGTACCTGAAATTGCTGAAAGGGAAGCGAAGGAAATCAGTGA-
AGGTCTA-GTTGCATTTTCTTGTTTGC--TTGCAG-GCGAGACGCTGTGACG--GGCCGC--GCAACGCTTGATTGGGTT
-GGATTAATTA-----CCCCAGTGGGAGTT-------GACCTCTG---AGGGAACA------------ATTTGACG-TGA
T-TGAG-----TT---GGTGCAAAATGG-TTTTCTTCTCCCCG-------------------------------------
-----------A-TCACTTCTTC-GCTTTCATCGCATACGA-ATGTGATTTATTTGAAGAAGGTTCATTATCTAACTTAA
CAGCATCTATTATTGGTAACGTATTCGGTTTCAAAGCTGTTTCTGCATTACGTTTAGAAGATATGCGTATTCCTCACTCA
TACTTAAAAACATTCCAAGGTCCTGCAACTGGTATTATTGTAGAACGTGAACGTTTAAATAAATACGGTGCTCCATTATT
AGGTGCTACAGTAAAACCAAAATTAGGTTTATCTGGTAAAAACTACGGTCGTGTAGTTTACGAAGGTTTAAAAGGTGGTT
TAGACTTCTTAAAAGATGACGAAAACATTAACTCTCAACCTTTCATGCGTTGGAGAGAGCGTTTCTTAAACTGTATGGAA
GGTATTAACCGTGCTTCTGCTGCTACAGGTGAAGTTAAAGGTTCATACTTAAACATCACTGCTGCTACAATGGAAGAAGT
ATACAAACGTGCTGAGTATGCTAAAGCAGTTGGTTCTGTAATTGTTATGATTGACTTAGTAATGGGTTACACAGCAATTC
AAAGTTCTGCTATTTGGGCTCGTGAAAACGATATGCTTTTACACTTACACCGTGCAGGTAACTCAACTTACGCTCGTCAA
AAAAATCAGTGGTATTAACTTCCG--------------------------------------------------------
------------------------------------------
>Gomphonema_brebissonii Concatenation of 2 sequences
TTAATAAGCGGAGGAAAAGAAACTAACTA-GGATTCCCTCAGTAAGGGCGACTGAAGCGGGA-AGAGCTCATAATGTGAA
TCGGTGT----TTCG---------GCACTGAATTGTGGTCTATAGATTCT-CACACT-ACT--GG-CTGGGTTAAG-TCC
CTTGGAATAGGGCGGCATAGAGGGTGAGACCCCCGTGAACCTGGACTTTGGAGTGAG-TTTCAACGAGTCGAGTTGTTTG
GGATTGCAGCTCTAAGTGGGAGGTAAATTCCTTCTAAAGCTAAATATGGGCGAGACACCGATAGTGTACAAGTACCGTGA
GGGAAAGATGCAAAGAACTTTGAAAAGAGAGTTAAAGAGTACCTGAAATTGCTGAAAGGGAAGCGAAGGAAACTAGTGA-
TGGTCCT-GTAGCATTTTCTTGTTGGC--TTGCTG-GCAAGACGCTGTTACG--GACCGC--GCAACACTTGGTTGGGAT
-GGATCCAGTA-----CCTCATTTGTCGTT-------GACAGTTG----ATGGAAAG-----------GTTTGACT-TGA
C-TGAG-----CT---GGGGCTAAATGG-TTTTCTTCTCCCCGTTACCGTGCAAAAGCGTACCGTGTAGATCCAGTTCCA
AATACAACA-GA-TCAATACTTT-GCTTTCATTGCATACGA-ATGTGATTTATTTGAAGAAGGTTCATTATCTAACTTAA
CAGCCTCTATCATTGGTAACGTATTCGGTTTTAAAGCTGTTTCTGCATTACGTTTAGAAGATATGCGTATTCCTCACTCA
TACTTAAAAACATTCCAGGGTCCTGCGACTGGTATTATTGTAGAACGTGAACGTTTAAACAAATACGGTGCTCCATTATT
AGGTGCTACAGTAAAACCAAAATTAGGTTTATCTGGTAAAAACTATGGCCGTGTAGTTTACGAAGGTTTAAAAGGTGGTT
TAGACTTCTTAAAAGATGACGAAAACATTAACTCTCAACCGTTCATGCGTTGGAGAGAACGTTTCTTAAACTGTATGGAA
GGTATTAACCGTGCTGCTTCAGCTACAGGTGAAGTAAAAGGTTCTTACTTAAACATTACTGCAGCTACAATGGAAGAAGT
GTACAAACGTGCTGAGTACGCTAAAGCAGTTGGTTCTGTAATCGTAATGATCGATTTAGTTATGGGTTACACAGCAATTC
AAAGTTCAGCTATCTGGGCTCGTGAAAACGACATGATTTTACACTTACACCGTGCAGGTAACTCAACTTACGCTCGTCAA
AAAAACCA-TGGTATTAACTTCCGTGTTATTTGTAAA-TGGATGCGTATGTCTGGTGTAGATCATATC-CA-C-GCTGGT
ACAGTTGTTGGTAAATTAGAAGGTGATCCTTTAATGATTAAA
>Gomphonema_carolinense Concatenation of 2 sequences
TTAATAAGCGGAGGAAAAGAAACTAACAA-GGATTCCCTCAGTAAGGGCGACTGAAGCGGGA-AGAGCTCATAATGTGAA
TCGGTGT----TTCG---------GCACTGAATTGTGGTCTATAGATTCT-TGCATT-AAT--GG-CCGGGTTAAG-TCT
CTTGGAATAGAGCGGCATAGAGGGTGAGACCCCCGTGAACCTGGACTTTGGAGCGAG-TATCAACGAGTCGAGTTGTTTG
GGATTGCAGCTCAAAGTGGGAGGTAAATTCCTTCTAAAGCTAAATATGGGCGAGACACCGATAGTGTACAAGTACCGTGA
GGGAAAGATGCAAAGAACTTTGAAAAGAGAGTTAAAGAGTACCTGAAATTGCTGAAAGGGAAGCGAAGGAAATCAGTGA-
AGGTCTA-GTTGCATTTTCTTGTTTGC--TTGCAG-GCGAGACGCTGTGACG--GGCCGC--GCAACGCTTGATTGGGAT
-GGATTAATTA-----CCCCAGTGGGAGTT-------GACCTCTG---AGGGAACA------------ATTTGACC-TGA
T-TGAG-----TT---GGTGCAAAATGG-TTTTCTTCTCCCCGTTACCGTGCTAAAGCTTACCGTGTAGATCCAGTTCCA
AATACAACA-GA-TCAATTCTTC-GCTTTCATCGCATATGA-ATGTGATTTATTTGAAGAAGGTTCATTAGCTAACTTAA
CAGCATCTATTATTGGTAACGTATTCGGTTTCAAAGCTGTTTCTGCATTACGTTTAGAAGATATGCGTATTCCTCACTCA
TACTTAAAAACATTCCAAGGTCCTGCGACTGGTATTATTGTAGAACGTGAACGTTTAAACAAATACGGTGCTCCATTATT
AGGTGCTACAGTAAAACCAAAATTAGGTTTATCTGGTAAAAACTACGGCCGTGTAGTTTACGAAGGTTTAAAAGGTGGTT
TAGACTTCTTAAAAGATGACGAAAACATTAACTCTCAACCATTCATGCGTTGGAGAGAACGTTTCCTATACTGTATGGAA
GGTATTAACCGTGCTTCAGCTGCTACAGGTGAAGTTAAAGGTTCATACTTAAACATCACTGCTGGTACAATGGAAGAAGT
ATACAAACGTGCTGAGTATGCTAAAGCAGTTGGCTCTGTAATTGTTATGATCGACTTAGTAATGGGTTACACAGCAATTC
AAAGTTCTGCTATCTGGGCTCGTGACAACGATATGCTTTTACACTTACACCGTGCAGGTAACTCAACTTACGCTCGTCAA
AAAAATCA-TGGTATTAACTTCCGTGTTATTTGTAAA-TGGATGCGTATGTCTGGTGTAGACCATATC-CA-C-GCTGGT
ACAGTTGTAGGTAAATTAGAAGGTGATCCTTTAATGATTAAA
>Gomphonema_cf._angustatum Concatenation of 2 sequences
TTAATAAGCGGAGGAAAAGAAACTAACAA-GGATTCCCTCAGTAAGGGCGACTGAAGCGGGA-AAAGCTCAAGATGTGAA
TCGGTGT----TTCG---------GCACTGAATTGTGGTCTATAGATTCT-TACGCT-AAT--GG-CCGGGTTAAG-TCT
CTTGGAATAGAGCGGCATAGAGGGTGAGACCCCCGTGAACCTGGACTTTGGAGTGAG-TTTCAAAGAGTCGAGTTGTTTG
GGATTGCAGCTCTAAGTGGGAGGTAAATTCCTTCTAAAGCTAAATATGGGCGAGACACCGATAGTGTACAAGTACCGTGA
GGGAAAGATGCAAAGAACTTTGAAAAGAGAGTTAAAGAGTACCTGAAATTGCTGAAAGGGAAGCGAAGGAAACTAGTGA-
TGGTCTA-GTCGCATTTTCTTGTTTGC--TTGCAG-GCGAGACGCTGTGACG--GACTGC--GCAACACTTGGTTGGGTT
-GGTTCAATTA-----CCCCAGTGGGAGTC-------GACCTCTG---AGGGAACG------------ATTTGACT-TGA
C-TGAG-----TT---GGGGCGAAATGG-TTTTCTTCTCCCCG-------------------------------------
------------------------------------------ATGTGATTTATTCGAAGAAGGTTCATTAGCTAACTTAA
CAGCATCTATTATTGGTAACGTATTCGGTTTCAAAGCTGTTTCTGCATTACGTTTAGAAGATATGCGTATTCCTCACTCA
TACTTAAAAACATTCCAAGGTCCTGCTACTGGTATTATTGTAGAACGTGAACGTTTAAACAAATACGGTGCTCCATTATT
AGGTGCTACAGTAAAACCAAAATTAGGTTTATCTGGTAAAAACTATGGTCGTGTAGTTTACGAAGGTTTAAAAGGTGGTT
TAGACTTCTTAAAAGATGACGAAAACATTAACTCTCAACCATTCATGCGTTGGAGAGAACGTTTCTTATACTGTATGGAA
GGTATTAACCGTGCTTCTGCTGCTACAGGTGAAGTTAAAGGTTCATACTTAAACATCACTGCTGGTACAATGGAAGAAGT
ATACAAACGTGCTGAGTACGCTAAAGCAGTTGGCTCTGTAGTTGTAATGATCGATTTAGTAATGGGTTACACAGCAATTC
AAAGTTCTGCTATCTGGGCTCGTGATAACGATATGCTTTTACATTTACACCGTGCGGGTAACTCAACTTACGCTCGTCAA
AAAAATCA-TGGTATTAACTTCCGTGTTATTTGTAAA-TGGATGCGT---------------------------------
------------------------------------------
>Gomphonema_cf._parvulum Concatenation of 2 sequences
TTAATAAGCGGAGGAAAAGAAACTAACAA-GGATTCCCTCAGTAAGGGCGACTGAAGCGGGA-AGAGCTCAAGATGTGAA
TCGGTGT----TTCG---------GCACTGAATTGTGGTCTATAGATTCT-TGCATT-AAT--GG-CCGGGTTAAG-TCT
CTTGGAATAGAGCGGCAGAGAGGGTGAGACCCCCGTGAACCTGGACTTTAGAGCGAG-TTTCAACGAGTCGAGTTGTTTG
GGATTGCAGCTCAAAGTGGGAGGTAAATTCCTTCTAAAGCTAAATATGGGCGAGACACCGATAGTGTACAAGTACCGTGA
GGGAAAGATGCAAAGAACTTTGAAAAGAGAGTTAAAGAGTACCTGAAATTGCTGAAAGGGAAGCGAAGGAAATCAGTGA-
AGGTCTA-GTTGCATTTTCTTGTTTGC--TTGCAG-GCGAGACGCTGTGACG--GGCCGC--GCAACGCTTGATTGGGTT
-GGATTAATTA-----CCCCAGTGGGAGTT-------GACCTCTG---AGGGAACA------------ATTTGACC-TGA
T-TGAG-----TT---GGTGCAAAATGG-CTTTCTTCTCCCCG------------------------------------A
AATACAACA-GA-TC-ATTCTTC-GCTTTCGTCGCATATGA-ATGTGATTTATTTGAAGAAGGTTCATTAGCTAACTTAA
CAGCATCTATCATTGGTAACGTATTCGGTTTCAAAGCTATTTCTGCATTACGTTTAGAAGATATGCGTATTCCTCACTCA
TACTTAAAAACATTCCAAGGTCCTGCAACTGGTATTATTGTAGAACGTGAACGTTTAAACAAATACGGTGCTCCTTTATT
AGGTGCTACAGTAAAACCAAAATTAGGTTTATCTGGTAAAAACTACGGTCGTGTAGTTTATGAAGGTTTAAAAGGTGGTT
TAGACTTCTTAAAAGATGACGAAAACATTAACTCTCAACCATTCATGCGTTGGAGAGAACGTTTCTTATACTGTATGGAA
GGTATTAACCGTGCTGCTGCTGCTACAGGTGAAGTTAAAGGTTCATACTTAAACATCACTGCTGGTACAATGGAAGAAGT
ATACAAACGTGCTGAGTATGCTAAAGCAGTTGGTTCTATTGTTGTTATGATCGATTTAGTAATGGGTTACACAGCAATTC
AAAGTTCTGCTATCTGGGCTCGTGATAACGATATGCTTTTACACTTACACCGTGCAGGTAACTCAACTTACGCTCGTCAA
AAAAATCA-TGGTATTAACTTCCGTGTTATTTGTAAA-TGGATGCGTATGTCTGGTGTAGACCATATC-CA-C-GCTGGT
A-----------------------------------------
>Gomphonema_dichotomum Concatenation of 2 sequences
TTAATAAGCGGAGGAAAAGAAACTAACAA-GGATTCCCTCAGTAAGGGCGACTGAAGCGGGA-AGAGCTCAAGATGTGAA
TCGGTGT----TTCG---------GCACTGAATTGTGGTCTATAGATTCT-TGCATT-AAT--GG-CCGGGTTAAG-TCT
CTTGGAATAGAGCGGCAGAGAGGGTGAGACCCCCGTGAACCTGGACTTTGGAGCGAG-TTTCAACGAGTCGAGTTGTTTG
GGATTGCAGCTCAAAGTGGGAGGTAAATTCCTTCTAAAGCTAAATATGGGCGAGACACCGATAGTGTACAAGTACCGTGA
GGGAAAGATGCAAAGAACTTTGAAAAGAGAGTTAAAGAGTACCTGAAATTGCTGAAAGGGAAGCGAAGGAAATCAGTGA-
AGGTCTA-GTTGCATTTTCTTGTTTGC--TTGCAG-GCGAGACGCTGTGACG--GGCCGC--GCAACGCTTGATTGGGTT
-GGATTAATTA-----CCCCAGTGGGAGTT-------GACCTCTG---AGGGAACA------------ATTTGACC-TGA
T-TGAG-----TT---GGTGCAAAATGG-CTTTCTTCTCCCCGTTACCGTGCTAAAGCTTACCGTGTAGATCCAGTTCCA
AATACAACA-GA-TCAATTCTTC-GCTTTCATCGCATATGA-ATGTGATTTATTTGAAGAAGGTTCATTAGCTAACTTAA
CAGCATCTATTATTGGTAACGTATTCGGTTTCAAAGCTGTTTCTGCATTACGTTTAGAAGATATGCGTATTCCTCACTCA
TACTTAAAAACATTCCAAGGTCCTGCAACTGGTATTATTGTAGAACGTGAACGTTTAAACAAATACGGTGCTCCATTATT
AGGTGCTACAGTAAAACCAAAATTAGGTTTATCTGGTAAAAACTACGGTCGTGTAGTTTACGAAGGTTTAAAAGGTGGTT
TAGACTTCTTAAAAGATGACGAAAACATTAACTCTCAACCATTTATGCGTTGGAGAGAACGTTTCTTATACTGTATGGAA
GGTATTAACCGTGCTGCTGCTGCTACAGGTGAAGTTAAAGGTTCATACTTAAACATCACTGCTGGTACAATGGAAGAAGT
ATACAAACGTGCTGAGTATGCTAAAGCAGTTGGTTCTATTGTTGTTATGATCGACTTAGTAATGGGTTACACAGCAATTC
AAAGTTCTGCTATCTGGGCTCGTGATAACGATATGCTTTTACACTTACACCGTGCAGGTAACTCAACTTACGCTCGTCAA
AAAAATCA-TGGTATTAACTTCCGTGTTATTTGTAAA-TGGATGCGTATGTCTGGTGTAGACCATATC-CA-C-GCTGGT
ACAGTTGTAGGTAAATTAGAAGGTGATCCTTTAATGATTAAA
>Gomphonema_gracile Concatenation of 2 sequences
TTAATAAGCGGAGGAAAAGAAACTAACAA-GGATTCCCTCAGTAAGGGCGACTGAAGCGGGA-AGAGCTCAAAATGTGAA
TCGGTGT----TTCG---------GCACTGAATTGTGGTCTATAGATTCT-TGCATT-AAT--GG-CCGGGTTAAG-TCT
CTTGGAATAGAGCGGCAGAGAGGGTGAGACCCCCGTGAACCTGGACTTTGGAGCGAG-TATCAACGAGTCGAGTTGTTTG
GGATTGCAGCTCAAAGTGGGAGGTAAATTCCTTCTAAAGCTAAATATGGGCGAGACACCGATAGTGTACAAGTACCGTGA
GGGAAAGATGCAAAGAACTTTGAAAAGAGAGTTAAAGAGTACCTGAAATTGCTGAAAGGGAAGCGAAGGAAATCAGTGA-
AGGTCTA-GTTGCATTTTCTTGTTTGC--TTGCAG-GCGAGACGCTGTGACG--GGCCGC--GCAACGCTTGATTGGGAT
-GGATTAATTA-----CCCCAGTGGGAGTT-------GACCTCTG---AGGGAACA------------ATTTGACC-TGA
T-TGAG-----TT---GGTGCAAAATGG-TTTTCTTCTCCCCGTTACCGCGCTAAAGCTTACCGTGTAGATCCAGTTCCA
AATACAACA-GA-TCAATTCTTC-GCTTTCATCGCATACGA-ATGTGATTTATTTGAAGAAGGTTCATTAGCTAACTTAA
CAGCATCTATTATTGGTAACGTATTCGGTTTCAAAGCTGTTTCTGCATTACGTTTAGAAGATATGCGTATTCCTCACTCA
TACTTAAAAACATTCCAAGGTCCTGCAACTGGTATTATTGTAGAACGTGAACGTTTAAACAAATATGGTGCTCCATTATT
AGGTGCTACAGTAAAACCAAAATTAGGTTTATCTGGTAAAAACTACGGCCGTGTAGTTTACGAAGGTTTAAAAGGTGGTT
TAGACTTCTTAAAAGATGACGAAAACATTAACTCTCAACCATTCATGCGTTGGAGAGAACGTTTCTTATACTGTATGGAA
GGTATTAACCGTGCTGCTGCTGCTACAGGTGAAGTTAAAGGTTCATACTTAAACATCACTGCTGGTACAATGGAAGAAGT
ATACAAACGTGCTGAATATGCTAAAGCAGTTGGCTCTGTAATTGTTATGATCGACTTAGTAATGGGTTACACAGCAATTC
AAAGTTCTGCTGTATGGGCTCGTGATAACGATATGCTTTTACACTTACACCGTGCAGGTAACTCAACTTACGCTCGTCAA
AAAAATCA-TGGTATTAACTTCCGTGTTATTTGTAAA-TGGATGCGTATGTCTGGTGTAGACCATATC-CA-C-GCTGGT
ACAGTTGTAGGTAAATTAGAAGGTGATCCTTTAATGATTAAA
>Gomphonema_intricatum_FD383 Concatenation of 2 sequences
TTAATAAGCGGAGGAAAAGAAACTAACAA-GGATTCCCTCAGTAAGGGCGACTGAAGCGGGA-AGAGCTCAAGATGTGAA
TCGGTGT----TTTG---------GCACTGAATTGTGGTCTATAGATTTT-TGCGTT-AAT--GG-CCGGATTAAG-TCT
CTTGGAATAGAGCGGCATAGAGGGTGAGACCCCCGTGAATCTGGACTTTAGAGCGAT-TATCAACGAGTCGAGTTGTTTG
GGATTGCAGCTCAAAGTGGGAGGTAAATTCCTTCTAAAGCTAAATATGGGCGAGACACCGATAGTGTACAAGTACCGTGA
GGGAAAGATGCAAAGAACTTTGAAAAGAGAGTTAAAGAGTACCTGAAATTGCTGAAAGGGAAGCGAAGGAAATCAGTGA-
AGGTCTA-GTCGCATTTTCTTGTTTGC--TTGCAG-GCGAGACGCTGTGACG--GATCGT--GCAACGCTTGGTTGGGTT
-GGACTAATTA-----CCCCAGTGGGAGTT-------GACCTCTG---AGGGAACA------------GTTTGACT-TGA
C-TGAG-----TT---GGTGCAAAATGG-TTTTCTTCTCCCC--TACCGTGCTAAAGCTTACCGTGTAGATCCAGTTCCA
AATACAACA-GA-TCAATTCTTC-GCGTTCATCGCATACGA-ATGTGATTTATTTGAAGAAGGTTCATTAGCTAACTTAA
CAGCATCTATTATTGGTAACGTATTCGGTTTTAAAGCTGTTTCTGCATTACGTTTAGAAGATATGCGTATTCCTCACTCA
TACTTAAAAACATTCCAAGGTCCTGCAACTGGTATTATTGTAGAACGTGAGCGTTTAAACAAATATGGTGCTCCATTATT
AGGTGCTACAGTAAAACCAAAATTAGGTTTATCTGGTAAAAACTACGGTCGTGTAGTTTACGAAGGTTTAAAAGGTGGTC
TAGACTTCTTAAAAGATGACGAAAACATTAACTCTCAACCATTCATGCGTTGGAGAGAACGTTTCTTATACTGTATGGAA
GGTATTAACCGTGCTGCTGCCGCTACAGGTGAAGTTAAAGGTTCATACTTAAACATCACTGCAGGTACAATGGAAGAAGT
ATACAAACGTGCTGAATACGCTAAAGCAGTTGGCTCTATAGTTGTTATGATCGACTTAGTAATGGGTTACACAGCAATTC
AAAGTTCTGCTGTATGGGCTCGTGAAAACGATATGCTTTTACACTTACACCGTGCAGGTAACTCAACTTACGCTCGTCAA
AAAAATCA-TGGTATTAACTTCCGTGTTATTTGTAAA-TGGATGCGTATGTCTGGTGTAGATCATATC-CA-C-GCTGGT
ACAGTTGTAGGTAAATTAGAAGGTGATCCTTTAATGATTAAA
>Gomphonema_micropus_AT-117.09 Concatenation of 2 sequences
TTATTAAGCGGAGGAAAAGAAACTAACCA-GGATTCCCTCAGTAAGGGCGACTGAAGCGGGA-AGAGCTCAAGATGTTAA
TCGGTGC----CTCG---------GCGCTGAATTGTGGTCTATAGATTTT-CACGCT-ATT--GG-CAGGGTCAAG-TCC
CTTGGAATAGGGCGGCCTAGAGGGTGACACCCCCGTAAACCTTGCCTTTCGAGTGAT-TATCAACGAGTCGAGTTGTTTG
GGATTGCAGCTCTAAGCGGGTGGTAAATTCCATCGAAAGCTAAATATTGGTGGGAAACCGATAGTGTACAAGTACCGTGA
GGGAAAGATGCAAAGAACTTTGAAAAGAGAGTTAAAGAGTACCTGAAATTGCTGAAAGGGAAGCGAAGGAAACCAGTGT-
TGACCAT-GTCATATTTTCTTGTCTGC--TTGCAG-TCGGGACGCTGTGATA--GGTCAG--GTCTGACTTGGTTGAGCA
-GAATTCAACT----GCGCA-AGGGGAGTT-------GACCCTTG---TATGCTGG------------AATCAGTT-TGA
C-TGAG-----GT---GAGACGAAATGG-TTTTCTTCTCCCCG------------------------------------A
AATACAACA-GAATCAATTCTTC-GCTTTCATCGCATACGA-ATGTGATTTATTTGAAGAAGGTTCATTATCTAACTTAA
CAGCGTCTATCATTGGTAACGTATTCGGTTTCAAAGCCGTTTCTGCATTACGTTTAGAAGATATGCGTATTCCTCACTCA
TACTTAAAAACATTCCAAGGTCCTGCAACTGGTATCATCGTAGAACGTGAACGTTTAAACAAATACGGTGCTCCATTATT
AGGTGCTACAGTAAAACCAAAATTAGGTTTATCTGGTAAAAACTACGGTCGTGTAGTTTACGAAGGTTTAAAAGGTGGTT
TAGACTTCTTAAAAGATGATGAGAATATTAACTCTCAACCGTTCATGCGTTGGAGAGAGCGTTTCTTATACTGTATGGAA
GCTATCAACCGTGCTTCTGCTGCTACAGGTGAAGTTAAAGGTTCATACCTAAACATTACTGCTGCTACAATGGAAGAAGT
TTACAAACGTGCTGAGTATGCTAAATCTGTAGGTTCTATCGTTGTAATGATCGATTTAGTTATGGGTTACACAGCAATTC
AAAGTTGTGCTATCTGGGCTCGTGAAAATGATATGCTTTTACATTTACACCGTGCAGGTAACTCAACTTACGCTCGTCAA
AAAAATCA-TGGTATTAACTTCCGTGTTATTTGTAAA-TGGATGCGTATGTCTGGTGTAGATCATATC-CAGCGGCTGGG
A-----------------------------------------
>Gomphonema_parvulum_FD240 Concatenation of 2 sequences
TTAATAAGCGGAGGAAAAGAAACTAACAA-GGATTCCCTCAGTAAGGGCGACTGAAGCGGGA-AGAGCTCATAATGTGAA
TCGGTGT----TTCG---------GCACTGAATTGTGGTCTATAGATTCT-TCCATT-AAT--GG-CCGGGTTAAG-TCT
CTTGGAATAGAGCGGCATAGAGGGTGAGACCCCCGTGAACCTGGACTTTAGAGGGAG-TATCAACGAGTCGAGTTGTTTG
GGATTGCAGCTCAAAGTGGGAGGTAAATTCCTTCTAAAGCTAAATATGGGCGAGACACCGATAGTGTACAAGTACCGTGA
GGGAAAGATGCAAAGAACTTTGAAAAGAGAGTTAAAGAGTACCTGAAATTGCTGAAAGGGAAGCGAAGGAAATCAGTGA-
AGGTCTA-GTTGCATTTTCTTGTTTGC--TTGCAG-GCGAGACGCTGTGACG--GGCCGC--GCAACGCTTGATTGGGTT
-GGATTAATTA-----CCCCAGTGGGAGTT-------GACCTCTG---AGGGAACA------------ATTTGACG-TGA
T-TGAG-----TT---GGTGCAAAATGG-TTTTCTTCTCCCCGTTACCGTGCTAAAGCTTACCGTGTAGATCCAGTTCCA
AATACAACA-GA-TCAATTCTTC-GCTTTCATCGCATACGA-ATGTGATTTATTTGAAGAAGGTTCATTATCTAACTTAA
CAGCATCTATTATTGGTAACGTATTCGGTTTCAAAGCTGTTTCTGCATTACGTTTAGAAGATATGCGTATTCCTCACTCA
TACTTAAAAACATTCCAAGGTCCTGCAACTGGTATTATTGTAGAACGTGAACGTTTAAACAAATACGGTGCTCCATTATT
AGGTGCTACAGTAAAACCAAAATTAGGTTTATCTGGTAAAAACTACGGTCGTGTAGTTTACGAAGGTTTAAAAGGTGGTT
TAGACTTCTTAAAAGATGACGAAAACATTAACTCTCAACCTTTCATGCGTTGGAGAGAGCGTTTCTTAAACTGTATGGAA
GGTATTAACCGTGCTTCTGCTGCTACAGGTGAAGTTAAAGGTTCATACTTAAACATTACTGCTGGTACAATGGAAGAAGT
ATACAAACGTGCTGAGTATGCTAAAGCAGTTGGTTCTGTAATTGTTATGATTGACTTAGTAATGGGTTACACAGCAATTC
AAAGTTCTGCTATCTGGGCTCGTGATAACGATATGCTTTTACACTTACACCGTGCAGGTAACTCAACTTACGCTCGTCAA
AAAAATCA-TGGTATTAACTTCCGTGTTATTTGTAAA-TGGATGCGTATGTCTGGTGTAGATCATATT-CA-C-GCTGGT
ACAGTTGTAGGTAAATTAGAAGGTGATCCTTTAATGATTAAA
>Gomphonema_productum_AT-160Gel27 Concatenation of 2 sequences
TTAATAAGCGGAGGAAAAGAAACTAACAA-GGATTCCCTCAGTAAGGGCGACTGAAGCGGGA-AAAGCTCAAGATGTGAA
TCGGTGT----TTCG---------GCACTGAATTGTGGTCTATAGATTCT-TACGCT-AAT--GG-CTGGACGAAG-TCC
CTTGGAATAGGGCAGCATAGAGGGTGAGACTCCCGTGCGTCTGGACTTTGGAGTGAG-TTTCAAAGAGTCGAGTTGTTTG
GGATTGCAGCTCTAAGTGGGAGGTAAATTCCTTCTAAAGCTAAATATGGGCGAGACACCGATAGTGTACAAGTACCGTGA
GGGAAAGATGCAAAGAACTTTGAAAAGAGAGTTAAAGAGTACCTGAAATTGCTGAAAGGGAAGCGAAGGAAACTAGTGA-
TGGTCTA-GTCGCATTTTCTTGTTTGC--TTGCAG-GCGAGACGCTGTGACG--GACTGC--GCAACACTTGGTTGGGTT
-GGTTCAATTA-----CCCCAGTGGGAGTC-------GACCTCTG---AGGGAACG------------ATTTGACT-TGA
C-TGAG-----TT---GGGGCGAAATGG-TTTTCTTCTCCCCGT-----------------------------------A
AATACAACA-GA-TC-ATTCTTC-GCTTTCATCGCATACGA-ATGTGATTTATTCGAAGAAGGTTCATTAGCTAACTTAA
CAGCATCTATTATTGGTAACGTATTCGGTTTCAAAGCTGTTTCTGCATTACGTTTAGAAGATATGCGTATTCCTCACTCA
TACTTAAAAACATTCCAAGGTCCTGCTACTGGTATTATTGTAGAACGTGAACGTTTAAACAAATACGGTGCTCCATTATT
AGGTGCTACAGTAAAACCGAAATTAGGTTTATCTGGTAAAAACTACGGTCGTGTAGTTTATGAAGGTTTAAAAGGTGGTT
TAGACTTCTTAAAAGATGACGAAAACATTAACTCTCAACCATTCATGCGTTGGAGAGAACGTTTCTTATACTGTATGGAA
GGTATTAACCGTGCGTCTGCTGCTACAGGTGAAGTTAAAGGTTCATACTTAAACATCACTGCTGGTACAATGGAAGAAGT
ATACAAACGTGCTGAGTATGCTAAAGCAGTTGGTTCTGTAGTTGTAATGATCGATTTAGTTATGGGTTATACAGCAATTC
AAAGTTCTGCTATCTGGGCTCGTGACAACGATATGCTTTTACATTTACACCGTGCAGGTAACTCAACTTACGCTCGTCAA
AAAAATCA-CGGTATTAACTTCCGTGTTATTTGTAAA-TGGATGCGTATGTCTGGTGTAGATCATATC-CA-C-GCTGGT
A-----------------------------------------
>Gomphonema_sp._1LB Concatenation of 2 sequences
TTAATAAGCGGAGGAAAAGAAACTAACAA-GGATTCCCTCAGTAAGGGCGACTGAAGCGGGA-AAAGCTCATGATGTGAA
TCGGTGT----TTCG---------GCACTGAATTGTGGTCTATAGATTCT-TACACT-AGT--GG-CTGGGTTAAG-TCC
CTTGGAATAGGGCGGCATAGAGGGTGAGACCCCCGTGAACCTGGGCTTTGGAGTGAG-TTTCAACGAGTCGAGTTGTTTG
GGATTGCAGCTCTAAGTGGGAGGTAAATTCCTTCTAAAGCTAAATATGGGCGAGACACCGATAGTGTACAAGTACCGTGA
GGGAAAGATGCAAAGAACTTTGAAAAGAGAGTTAAAGAGTACCTGAAATTGCTGAAAGGGAAGCGAAGGAAACTAGTGA-
TGGTCTA-GTTGCATTTTCTTGTTTGC--TTGCAG-GCGAGACGCTGTGACG--GACTGC--GCAACACTTTGTTGGGTT
-GTTTCAATTA-----CCCCGGAGGGAGTT-------GACCTTTG---AGGGAACG------------ATTTGACT-TGA
C-TGAG-----TT---GGGGCGAAATGG-TTTTCTTCTCCCCGTTACCGTGCTAAAGCTTACCGTGTAGATCCAGTTCCA
AATACAACA-GA-TCAATTCTTC-GCTTTCATCGCATACGA-ATGTGATTTATTCGAAGAAGGTTCACTAGCTAACTTAA
CAGCATCTATTATTGGTAACGTATTCGGTTTCAAAGCTGTTTCTGCATTACGTTTAGAAGATATGCGTATTCCTCACTCA
TACTTAAAAACATTCCAAGGTCCTGCTACTGGTGTTATTGTAGAACGTGAACGTTTAAACAAATACGGTGCTCCATTATT
AGGTGCTACAGTAAAACCAAAATTAGGTTTATCTGGTAAAAACTACGGTCGTGTAGTTTACGAAGGTTTAAAAGGTGGTT
TAGACTTCTTAAAAGATGACGAAAACATTAACTCTCAACCATTTATGCGTTGGAGAGAGCGTTTCTTATACTGTATGGAA
GGTATTAACCGTGCCGCTGCTGCTACAGGTGAAGTTAAAGGTTCGTACTTAAACATCACTGCTGGTACAATGGAAGAAGT
ATACCACCGTGCTGAATACGCTAAATCAGTTGGCTCTATAGTTGTGATGATCGATTTAGTTATGGGTTACACAGCAATTC
AAAGTTCTGCTCTTTGGGCTCGTAACAACGATATGGTTTTACATTTACACCGTGCGGGTAACTCAACTTATGCTCGTCAA
AAAAACCA-TGGTATTAACTTCCGTGTTATTTGTAAA-TGGATGCGTATGTCTGGTGTAGATCATATC-CA-C-GCTGGT
ACAGTTGTTGGTAAATTAGAAGGTGATCCTTTAATGATTAAA
>Gomphonema_sp._CH024 Concatenation of 2 sequences
TTAATAAGCGGAGGAAAAGAAACTAACAA-GGATTCCCTCAGTAAGGGCGACTGAAGCGGGA-AGAGCTCAAGATGTGAA
TCGGTGT----TTCG---------GCACTGAATTGTGGTCTATAGATTCT-TGCATT-ATT--GA-CTGGGTTAAG-TCT
CTTGGAATAGAGCGGCGTAGAGGGTGAGACCCCCGTGAACCTGGGCTTTAGAGCGAG-TATCAACGAGTCGAGTTGTTTG
GGATTGCAGCTCAAAGTGGGAGGTAAATTCCTTCTAAAGCTAAATATGGGCGAGACACCGATAGTGTACAAGTACCGTGA
GGGAAAGATGCAAAGAACTTTGAAAAGAGAGTTAAAGAGTACCTGAAATTGCTGAAAGGGAAGCGAAGGAAATCAGTGA-
AGGTCTA-GTTGCATTTTCTTGTTTGC--TTGCAG-GCGAGACGCTGTGACG--GACCGC--GCAACGCTTGGTTGGGTT
-GGATTAATTA-----CCCCAGTGGGAGTT-------GACCTCTG---AGGGAACA------------ATTTGACC-TGA
C-TGAG-----TT---GGTGCAAAATGG-TTTTCTTCTCCCCGTTACCGTGCTAAAGCTTACCGTGTAGATCCAGTTCCA
AATACAACA-GA-TCAATTCTTC-GCTTTCATCGCATATGA-ATGTGATTTATTTGAAGAAGGTTCATTAGCTAACTTAA
CAGCATCTATTATTGGTAACGTATTCGGTTTCAAAGCTGTTTCTGCATTACGTTTAGAAGATATGCGTATTCCTCACTCA
TACTTAAAAACATTCCAAGGTCCTGCGACTGGTATTATCGTAGAACGTGAACGTTTAAACAAATACGGTGCTCCATTATT
AGGTGCTACAGTAAAACCAAAATTAGGTTTATCTGGTAAAAACTACGGCCGTGTAGTTTATGAAGGTTTAAAAGGTGGTT
TAGACTTCTTAAAAGATGATGAAAACATTAACTCTCAACCATTCATGCGTTGGAGAGAACGTTTCTTATACTGTATGGAA
GGTATTAACCGTGCTGCTGCTGCTACAGGTGAAGTTAAAGGTTCATACTTAAACATCACTGCTGGTACAATGGAAGAAGT
ATACAAACGTGCTGAATATGCTAAAGCAGTTGGCTCTGTAATTGTTATGATCGATTTAGTTATGGGTTACACAGCAATTC
AAAGTTCTGCTGTTTGGGCTCGTGAAAACGATATGCTTTTACATTTACACCGTGCAGGTAACTCAACTTACGCTCGTCAA
AAAAATCA-TGGTATTAACTTCCGTGTTATTTGTAAA-TGGATGCGTATGTCTGGTGTAGATCATATT-CA-C-GCTGGT
ACAGTTGTAGGTAAATTAGAAGGTGATCCTTTAATGATTAAA
>Gomphonema_sp._CH026 Concatenation of 2 sequences
TTAATAAGCGGAGGAAAAGAAACTAACAA-GGATTCCCTCAGTAAGGGCGACTGAAGCGGGA-AGAGCTCATGATGTGAA
TCGGTGT----TTCG---------GCACTGAATTGTGGTCTATAGATTCT-TGCATT-AAT--GG-CYGGGTTAAG-TCT
CTTGGAATAGAGCGGCATAGAGGGTGAGACCCCCGTGAACCTGGACTTTAGAGTGAG-TATCGACGAGTCGAGTTGTTTG
GGATTGCAGCTCAAAGTGGGAGGTAAATTCCTTCTAAAGCTAAATATGGGCGAGACACCGATAGTGTACAAGTACCGTGA
GGGAAAGATGCAAAGAACTTTGAAAAGAGAGTTAAAGAGTACCTGAAATTGCTGAAAGGGAAGCGAAGGAAATCAGTGA-
AGGTTTA-GTTGCATTTTCTTGTTTGC--TTGCAG-GCGAGACGCTGTGACG--AGCCGT--GCAACGCTTGATTGGGAT
-GGATTAATTA-----CCCCAGTGGGAGTT-------GACCTCTG---AGGGAACA------------ATTTGACC-TGA
T-TGAG-----TT---GGTGCAAAATGG-TTTTCTTCTCCCCGTTACCGTGCTAAAGCTTACCGTGTAGATCCAGTTCCA
AATACAACA-GA-TCAATTCTTC-GCTTTMATCGCATATGA-ATGTGATTTATTTGAAGAAGGTTCATTAGCTAACTTAA
CAGCATCTATTATTGGTAACGTATTCGGTTTCAAAGCTGTTTCTGCATTACGTTTAGAAGATATGCGTATTCCTCACTCA
TACTTAAAAACATTCCAAGGTCCTGCAACTGGTATTATTGTAGAACGTGAACGTTTAAACAAATACGGTGCTCCATTATT
AGGTGCTACAGTAAAACCAAAATTAGGTTTATCTGGTAAAAACTACGGCCGTGTAGTTTATGAAGGTTTAAAAGGTGGTT
TAGACTTCTTAAAAGATGACGAAAACATTAACTCTCAACCATTCATGCGTTGGAGAGAACGTTTCTTATACTGTATGGAA
GGTATTAACCGTGCGGCTGCTGCTACAGGTGAAGTTAAAGGTTCATACTTAAACATCACTGCTGGTACAATGGAAGAAGT
ATACAAACGTGCTGAGTATGCTAAAGCAGTTGGTTCTGTAATTGTTATGATCGACTTAGTTATGGGTTACACAGCAATTC
AAAGTTCTGCTGTATGGGCTCGTGATAACGATATGCTTTTACACTTACACCGTGCAGGTAACTCAACTTACGCTCGTCAA
AAAAATCA-TGGTATTAACTTCCGTGTTATTTGTAAA-TGGATGCGTATGTCTGGTGTAGACCATATC-CA-C-GCTGGT
ACAGTTGTAGGTAAATTAGAAGGTGATCCTTTAATGATTAAA
>Gomphonema_sp._CH027 Concatenation of 2 sequences
TTAATAAGCGGAGGAAAAGAAACTAACTA-GGATTCCCTCAGTAAGGGCGACTGAAGCGGGA-AGAGCTCATAATGTGAA
TCGGTGT----TTCG---------GCACTGAATTGTGGTCTATAGATTTT-CACGCT-ACT--GA-CTGGGTTAAG-TCC
CTTGGAATAGGGCGGCATAGAGGGTGAGACCCCCGTGAACCTGGACTTTGGAGTGGA-TTTCAACGAGTCGAGTTGTTTG
GGATTGCAGCTCTAAGTGGGAGGTAAATTCCTTCTAAAGCTAAATATGGGCGAGACACCGATAGTGTACAAGTACCGTGA
GGGAAAGATGCAAAGAACTTTGAAAAGAGAGTTAAAGAGTACCTGAAATTGCTGAAAGGGAAGCGAAGGAAACTAGTGA-
TGGTCCT-GTAGCATTTTCTCGTTGGC--TTGCTG-GCGAGACGCTGTTGCG--GACCGT--GCAACAGTTGGTTGGGGT
-GGACCTAGTA-----CCCCGCAGGTTGTT-------AACCTGTG---AAGGAATG------------GTCTAGCT-CGA
C-TGAG-----TT---GGGGCAAAATGG-TTTTCTTCTCCCCGTTACCGTGCAAAAGCTTACCGTGTAGATCCAGTTCCA
AATACAACA-GA-TCAATACTTT-GCTTTCATCGCATATGA-ATGTGATTTATTCGAAGAAGGTTCATTATCTAACTTAA
CAGCGTCTATTATCGGTAACGTATTCGGTTTCAAAGCTGTTTCTGCATTACGTTTAGAAGATATGCGTATTCCTCACTCA
TACTTAAAAACATTCCAAGGTCCTGCGACTGGTATCATTGTAGAACGTGAGCGTTTAAACAAATACGGTGCTCCATTATT
AGGTGCTACAGTAAAACCAAAATTAGGTTTATCTGGCAAAAACTACGGCCGTGTAGTATACGAAGGTTTAAAAGGTGGTT
TAGACTTCTTAAAAGATGACGAAAACATTAACTCTCAACCGTTTATGCGTTGGAGAGAACGTTTCTTAAACTGTATGGAA
GGTATTAACCGTGCTTCTTCAGCTACAGGTGAAGTTAAAGGTTCATACTTAAACATTACTGCAGGTACAATGGAAGAAGT
GTACAAACGTGCTGAATACGCTAAAGCAGTTGGTTCTGTTATCGTAATGATCGATTTAGTTATGGGCTATACAGCAATTC
AAAGTTCAGCTATTTGGGCTCGTGACAATGATATGCTTTTACACTTACACCGTGCAGGTAACTCAACTTACGCTCGTCAA
AAAAATCA-TGGTATTAACTTCCGTGTTATTTGTAAA-TGGATGCGTATGTCTGGTGTAGATCATATC-CA-C-GCTGGT
ACAGTTGTTGGTAAATTAGAAGGTGATCCTTTAATGATTAAA
>Gomphonema_subclavatum_FD98 Concatenation of 2 sequences
TTAATAAGCGGAGGAAAAGAAACTAACAA-GGATTCCCTCAGTAAGGGCGACTGAAGCGGGA-AGAGCTCATGATGTGAA
TCGGTGT----TTCG---------GCACTGAATTGTGGTCTATAGATTCT-TGCATT-AAT--GG-CTGGGTTAAG-TCT
CTTGGAATAGAGCGGCATAGAGGGTGAGACCCCCGTGAACCTGGACTTTAGAGCGAG-TTTCAACGAGTCGAGTTGTTTG
GGATTGCAGCTCAAAGTGGGAGGTAAATTCCTTCTAAAGCTAAATATGGGCGAGACACCGATAGTGTACAAGTACCGTGA
GGGAAAGATGCAAAGAACTTTGAAAAGAGAGTTAAAGAGTACCTGAAATTGCTGAAAGGGAAGCGAAGGAAATCAGTGA-
AGGTCTA-GTTGCATTTTCTTGTTTGC--TTGCAG-GCGAGACGCTGTGACG--GACCGC--GCAACGCTTGATTGGGTT
-GGATTAATTA-----CCCCAGTGGGAGTT-------GACCTCTG---AGGGAACA------------ATTTGACC-TGA
T-TGAG-----TT---GGTGCAAAATGG-TTTTCTTCTCCCCGTTACCGTGCTAAAGCTTACCGTGTAGATCCAGTTCCA
AATACAACA-GA-TCAATTCTTC-GCTTTCATCGCATATGA-ATGTGATTTATTTGAAGAAGGTTCATTAGCTAACTTAA
CAGCATCTATTATTGGTAACGTATTCGGTTTCAAAGCTGTTTCTGCATTACGTTTAGAAGATATGCGTATTCCTCACTCA
TACTTAAAAACATTCCAAGGTCCTGCGACTGGTATTATTGTAGAACGTGAGCGTTTAAACAAATACGGTGCTCCATTATT
AGGTGCTACAGTAAAACCAAAATTAGGTTTATCTGGTAAAAACTACGGTCGTGTAGTTTACGAAGGTTTAAAAGGTGGTT
TAGACTTCTTAAAAGATGACGAAAACATTAACTCTCAACCATTCATGCGTTGGAGAGAACGTTTCTTATACTGTATGGAA
GGTATTAACCGTGCTGCTGCTGCTACAGGTGAAGTTAAAGGTTCATACTTAAACATCACTGCTGGTACAATGGAAGAAGT
ATACAAACGTGCTGAGTATGCTAAAGCAGTTGGTTCTGTAATTGTTATGATCGACTTAGTAATGGGTTACACAGCAATTC
AAAGTTCTGCTATCTGGGCTCGTGAAAACGATATGCTTTTACACTTACACCGTGCAGGTAACTCAACTTACGCGCGTCAA
AAAAATCA-TGGTATTAACTTCCGTGTTATTTGTAAA-TGGATGCGTATGTCTGGTGTAGATCATATC-CA-C-GCTGGT
ACAGTTGTAGGTAAATTAGAAGGTGATCCTTTAATGATTAAA
>Gomphonema_truncatum Concatenation of 2 sequences
TTAATAAGCGGAGGAAAAGAAACTAACAA-GGATTCCCTCAGTAAGGGCGACTGAAGCGGGA-AGAGCTCATAATGTGAA
TCGGTGT----TTCG---------GCACTGAATTGTGGTCTATAGATTCT-CACACT-ACT--GG-CTGGGTTAAG-TCC
CTTGGAATAGGGCGGCATAGAGGGTGAGACCCCCGTGAACCTGGACTTTGGAGTGAG-TTTCAACGAGTCGAGTTGTTTG
GGATTGCAGCTCTAAGTGGGAGGTAAATTCCTTCTAAAGCTAAATATGGGCGAGACACCGATAGTGTACAAGTACCGTGA
GGGAAAGATGCAAAGAACTTTGAAAAGAGAGTTAAAGAGTACCTGAAATTGCTGAAAGGGAAGCGAAGGAAACTAGTGA-
TGGTCCT-GTAGCATTTTCTTGTTGGC--TTGCTG-GCAAGACGCTGTTACG--GACCGC--GCAACACTTGGTTGAGAT
-AGATCCAGTA-----CCTCATTTGTCGTT-------GACATTTG----ATGGAAAG-----------GTTTGACT-TGA
C-TGAG-----CT---GGGGCTAAATGG-TTTTCTTCTCCCCG-------------------------------------
AATAC-ACA-GA-TCAATACTTT-GCTTTCATTGCATACGA-ATGTGATTTATTTGAAGAAGGTTCATTATCTAACTTAA
CAGCATCTATCATCGGTAACGTATTCGGTTTTAAAGCTGTTTCTGCATTACGTTTAGAAGATATGCGTATTCCTCACTCA
TACTTAAAAACATTCCAAGGTCCTGCGACTGGTATTATTGTAGAACGTGAACGTTTAAACAAATACGGTGCTCCATTATT
AGGTGCTACAGTAAAACCAAAATTAGGTTTATCTGGTAAAAATTATGGCCGTGTAGTTTACGAAGGTTTAAAAGGTGGTT
TAGACTTCTTAAAAGATGACGAAAACATTAACTCTCAACCGTTCATGCGTTGGAGAGAGCGTTTCTTAAACTGTATGGAA
GGTATTAACCGTGCTGCTTCAGCTACAGGTGAAGTAAAAGGTTCTTACTTAAACATTACTGCAGCTACAATGGAAGAAGT
GTACAAACGTGCTGAGTACGCTAAAGCAGTTGGTTCTATAATCGTAATGATCGATTTAGTTATGGGTTACACAGCAATTC
AAAGTTCAGCTATCTGGGCTCGTGAAAACGATATGCTTTTACACTTACACCGTGCAGGTAACTCAACTTACGCTCGTCAA
AAAAACCA-TGGTATTAACTTCCGTGTTATTTGTAAA-TGGATGCGTATGTCTGGTGTAGATCATATC-CA-C-GCTGGT
A-----------------------------------------
>Halamphora_normannii Concatenation of 2 sequences
TAATTAAGCGGAGGAAAAGAAACTAACCA-GGATTGTCTCAGTAAGGGCGACTGAAGCGACA-ATAGCTCACCATGTGAA
TCTGCCT-----------------TGGCCGAATTGTGGTCT-----CACT-TGCGTT-ACG--AG-CTGGGCCAAG-TCC
GTTGGAATACGGCAGCCAAGAGGGTGAGACTCCCGTGTGCCCGGCCCTTGAAGCGAG-TGTCGTCGAGTCGAGTTGTTTG
GGATTGCAGCTCTAAGCGGATGGTAAATTCCATCGAAGGCTAAATACTGGTGGGAGACCGATAGCGTACAAGTACCGTGA
GGGAAAGATGCAAAGAAGCGCGAAAGCGCTGTTAAAGAGTACCTGAACTTGCTGAAACGGAAGCGAAGGAAACCAGTGC-
CAGCTGC-GTCATACTTTCCCATTTGC--TTGCGA-GTGGGGCGCTGTGGCC--AGCGTT--GTCAGAACTAGTGGGAGG
-GTACGGAAGA----GCGCG-GTGGGAGAT-------GACCTCCGTTGCATGCGTGC---------------CATC-TGA
C-TGAG---GTTG------ACGAAATGG-TTTCCTTCTTCCCG------------------------------------A
AACACACTG-GA-TCAATTCTTC-GCATTTATTGCATACGA-ATGTGATTTATTTGAAGAAGGTTCATTAGCTAACTTAA
CAGCTTCTATTATTGGTAACGTATTCGGTTTCAAAGCCGTATCTGCTTTACGTTTAGAAGATATGCGTATTCCTCACTCT
TACTTAAAAACATTCCAAGGTCCTGCGACTGGTGTTGTTGTAGAGCGTGAGCGTTTAAACAAATATGGTACTCCATTATT
AGGTGCTACAGTAAAACCTAAATTAGGTTTATCTGGTAAAAACTATGGTCGTGTAGTATATGAAGGTTTAAAAGGTGGTT
TAGATTTCTTAAAAGATGATGAGAACATTAACTCACAACCATTCATGCGTTGGAGAGAGCGTTTCTTAAACTGTATGGAA
GGTATTAACCGTGCTTCTGCTGCTACAGGTGAAGTTAAAGGTTCATACTTAAACATCACTGCCGGTACAATGGAAGAAGT
TTACAAACGTGCTGAATATGCTAAATCAGTAGGTTCTATCATTGTAATGATCGATTTAGTTATGGGCTACACAGCAATTC
AAAGTGCTGCTATTTGGGCTCGTGAAAATGATATGTTATTACACTTACACCGTGCAGGTAACTCTACTTACGCTCGTCAA
AAGAACCA-CGGTATTAACTTCCGTGTAATCTGTAAA-TGGATGCGTATGTCTGGTGTAGATCACATC-CA-CCGCTGGA
A-----------------------------------------
>Hippodonta_capitata Concatenation of 2 sequences
TTATTAAGCGGAGGAAAAGAAACTAACCA-GGATTCCCTCAGTAAGGGCGACTGAAGGGGGA-AGAGCTCAGAATGTGAA
TCTGCGC----CTCG---------GCGCCGAATTGTGATCTGCCGACTTG-AGCGTT-ATT--GG-CCGGGCTAAG-TCC
CTTGGAACAGGGCAGCAGAGAGGGTGAGACTCCCGTCCGCCTGGCCTTTGGAGCTTGATGTCTAAGAGTCGAGTTGTTTG
GGATTGCAGCTCAAAGTGGGTGGTAAATTCCATCTAAAGCTAAATACTGGTGGGAGACCGATAGCGTACAAGTACCGTGA
GGGAAAGATGCAAAGAACTTTGAAAAGAGAGTTAAAGAGTACCTGAAATTGCTGAAAGGGAAGCGAAGGAAACCAGTGC-
CTGTCGA-GTCATATTTCTCCCTCCGC--TTGCGG-GTGGGGCGCTGTGTCTTGGCTAGT--GTCAGGCTTGGTTGGGCC
-GGCTGGAATC----GCGCA-GTGAGAGTT-------GATCACTG---CATGTCTGC-----------AGCGGGCT-TGA
C-TGAG---GTTG------ACGAAATGG-TTTTCTTTACCCCG------------------------------------A
AATACTACA-GAATGTATACTTC-GCTTTCGTAGCATACGA-ATGTGATTTATTCGAAGAAGGTTCTTTATCTAACTTAA
CAGCGTCTATTATTGGTAACGTTTTTGGATTTAAAGCAATATCTGCTTTACGTTTAGAAGATATGCGTATTCCTCACTCA
TACTTAAAAACGTTCCAAGGTCCAGCAACAGGTATCGTTGTAGAACGTGAGCGTTTAAACAAATACGGTATTCCATTATT
AGGTGCAACTGTAAAACCTAAATTAGGTTTATCTGGTAAAAACTACGGTCGTGTAGTTTACGAAGGTTTAAAAGGTGGTT
TAGACTTCTTAAAAGATGATGAAAACATTAACTCACAACCATTCATGCGTTGGAGAGAGCGTTTCTTATACTGTATGGAA
GGTATTAACCGTGCAACTGCAGCTACAGGTGAAACTAAAGGTTCATACTTAAACGTTACTTCAGCTACTATGGAAGAAGT
TTACAAACGTGCAGAGTATGCTAAAGCTGTAGGTTCTGTAATTATCATGATCGATTTAGTAATGGGTTATACAGCAATTC
AAAGTATTGCTTTATGGTCTCGTGAAAACGATATGGTTTTACATTTACACCGTGCTGGTAACTCTACTTACGCTCGTCAA
AAAAACCA-CGGTATTAACTTCCGTGTTATTTGTAAA-TGGATGCGTATGTCAGGTGTAGATCATATTCCA--CGCTTGG
------------------------------------------
>Mayamaea_atomus_var._atomus Concatenation of 2 sequences
TAACTAAGCGGAGGAAAAGAAACTAACCA-GGATTCCGTCAGTAAGGGCGACTGAAGCCGGA-ATAGCTCACCATGTGAA
TCTGCGC----GCCAT--------GCGCCGAATTGTGGTCTGGAGACGCGACACGTT-ACT--GG-CCGGGCCAAG-TCC
CTTGGAACAGGGCAGCTGAGAGGGTGAGACTCCCGTCCGCCTGGCCTCTGGAGTGTGGCATCGACGAGTCGAGTTGTTTG
GGATTGCAGCTCTAAGTGGGTGGTAAATTCCATCTAAAGCTAAATATTGGTGGGAGACCGATAGCGAACAAGTACCGTGA
GGGAAAGATGCAAAGAACTTTGAAAAGAGAGTTAAAGAGTACCTGAAATCGCTGAAACGGAAGCGAAGGAAACCAGTGG-
TAGCTGC-GTCATACTTCCCAGTCCGC--GTGCGG-GTTGGGCGCTGTGGCC--AGCGTG--GTCAGGCTTGGTGTGGAC
-GGTCGGACCC----GCGTC-GAGGGAGTT-------GCCCTCGG---CATGTCTGC-----------GACTGTCT-GGA
C-CGAG---GCTG------GCGAAATGG-TTTTCTTTACCCC--------------------------------------
AACCTAACG-GA-TCACTACTTT-GCTTTCCTTGCATACGA-ATGTGATTTATTTGAAGAAGGTTCTTTAGCTAACATTA
CAGCGTCTATCATTGGTAACGTATTCGGTTTTAAAGCAGTATCTGCTTTACGTTTAGAAGATATGCGTATTCCGCATTCT
TATTTAAAAACATTCCAAGGTCCTGCTACAGGTATCGTGGTAGAACGTGAGCGTTTAAACAAATACGGTACTCCATTATT
AGGTGCAACAGTAAAACCGAAATTAGGTTTATCTGGTAAAAACTACGGCCGTGTAGTATACGAAGGTTTAAAAGGTGGTT
TAGACTTCTTAAAAGATGACGAAAACATCAACTCACAACCATTTATGCGTTGGAGAGAACGTTTCTTATACTGTATGGAA
GGTATTAACCGTGCTGCAGCAGCTACAGGTGAAATTAAAGGTTCATACTTAAACATCACTGCTGGTACAATGGAAGAAGT
TTACGCTCGTGCAGAATACGCTAAAAGCCTTGGTTCTGTAATCGTTATGATCGATTTAGTTATGGGCTATACAGCAATTC
AAAGTGCTGCAATCTGGTCTCGTGCAAACGACATGCTTTTACATTTACACCGTGCTGGTAACTCTGCTTACGCTCGTCAA
AAAAATCA-TGGTATCAACTTCCGTGTTATTTGTAAA-TGGATGCGTATGTCTGGTGTAGATCATATC-CA-CGGCTGG-
------------------------------------------
>Mayamaea_atomus_var._permitis_AT-101Gel04 Concatenation of 2 sequences
TAATTAAGCGGAGGAAAAGAAACTAACCA-GGATTCCGTCAGTAAGGGCGACTGAAGCCGGA-CTAGCTCACCATGTGAA
TCTGCGC----CTCGT--------GCGCCGAATTGTGGTCTGGAGACTCT-TACATT-AGT--GG-CCGGGCCAAG-TCC
CTTGGAACAGGGCAGCTGAGAGGGTGAGACTCCCGTCCGCCTGGCCTTTGGAGTGAG-TGTCGACGAGTCGAGTTGTTTG
GGATTGCAGCTCTAAGTGGGTGGTAAATTCCATCTAAAGCTAAATATTGGTGGGAGACCGATAGCGAACAAGTACCGTGA
GGGAAAGATGCAAAGAACTTTGAAAAGAGAGTTAAAGAGTACCTGAAATCGCTGAAACGGAAGCGAAGGAAACCAGTGC-
CAGCTGC-GTCATATTTCCCATTCCGC--TTGCGG-GGTGGGCGCTGTGGCC--AGCGTT--GTCAGGCTTGGTTTGGGT
-GGTCAGAATC----GCGCC-GAGAGAGTT-------GATCTCGG---CATGTCTGT-----------GACTGTCTGGGA
C-TGAG--------GCTGGGCGAAATGG-TTTTCTTTACCCCG------------------------------------A
AATACTACA-GA-TCAATACTTCGGCTTTTATCGCATACGA-ATGTGATTTATTTGAAGAAGGTTCTTTAGCTAACATTA
CAGCATCTATTATTGGTAACGTATTTGGTTTTAAAGCAGTATCTGCTTTACGTTTAGAAGATATGCGTATTCCGCACTCT
TACTTAAAAACATTCCAAGGTCCTGCAACAGGTATCGTTGTAGAACGTGAACGTTTAAACAAATATGGTACACCATTATT
AGGCGCAACAGTAAAACCAAAATTAGGTTTATCTGGTAAAAACTACGGTCGTGTAGTATATGAAGGTTTAAAAGGTGGTT
TAGACTTCTTAAAAGATGACGAAAACATCAACTCACAACCATTCATGCGTTGGAGAGAACGTTTCTTATACTGTATGGAA
GGTATCAACCGCGCAGCAGCAGCTACAGGTGAAGTTAAAGGTTCATACTTAAACATCACTGCTGGTACAATGGAAGAAGT
TTACGCTCGTGCAGAATACGCTAAAAGCCTTGGTTCTGTAATTGTTATGATCGATTTAGTTATGGGCTACACAGCAATTC
AAAGTGCAGCAATCTGGTCTCGTCAAAATGACATGCTTTTACACTTACACCGTGCTGGTAACTCTGCTTACGCTCGTCAA
AAAAATCA-TGGTATTAACTTCCGTGTAATTTGTAAA-TGGATGCGTATGTCTGGTGTAGATCATATCCCA-CGCCTGGT
A-----------------------------------------
>Navicula_gregaria Concatenation of 2 sequences
TAATTAAGCGGAGGAAAAGAAACTAACTA-GGATTCCCTCAGTAAGGGCGACTGAAGGGGGA-AGAGCCCAGCATGTGAA
TCTGCGC----TTCG---------GCGCCGAATTGTGGTCTGCAGACTCT-GGCACT-ATT--GGATCGGGCTAAG-TCC
CTTGGAATAGGGCAGCATAGAGGGTGAGACTCCCGTCCGCCTGATCCTCTGAGCTGGATGTCAAAGAGTCGAGTTGTTTG
GGATTGCAGCTCAAAGTGGGTGGTAAATTCCATCTAAGGCTAAATATTGGTGGGAAACCGATAGCGTACAAGTACCGTGA
GGGAAAGATGCAAAGAACTTTGAAAAGAGAGTTAAAGAGTACCTGAAATTGCTGAAAGGGAAGCGAAGGAAACCAGTGC-
CTGCTGA-GTCATATTTCTCGCCTCGC--TTGCGG-GGTGGGCGCTGTGTCTTGGCCTCT--GTCAGGCTTGGTTGGGCT
-GGCGGGAATT----GCGCT-GCAAGAGTT-------GATTGTAG---CATGTCCGC-----------TGTCGGCT-CGA
C-TGAG----------GTGACGAAATGG-TTTTCTTTACCCCG------------------------------------A
AACCCAACA-GA-TGTATACTTC-GCTTTCATCGCATACGA-ATGTGATTTATTCGAAGAAGGTTCTTTAGCTAACTTAA
CAGCGTCTATCATTGGTAACGTTTTCGGATTTAAAGCAGTTGCTGCTTTACGTTTAGAAGATATGCGTATTCCTCACTCA
TACTTAAAAACATTCCAAGGTCCAGCTACAGGTATCATTGTAGAACGTGAACGTTTAAACAAATACGGTATTCCATTATT
AGGTGCTACTGTAAAACCTAAATTAGGTTTATCTGGTAAAAACTACGGTCGTGTAGTTTTCGAAGGTTTAAAAGGTGGTT
TAGACTTCTTAAAAGATGATGAAAACATTAACTCACAACCATTTATGCGTTGGAGAGAACGTTTCTTATACTGTATGGAA
GGTATTAACCGTGCATCAGCAGCTACAGGTGAAGTTAAAGGTTCATACTTAAACATCACAGCAGCTACTATGGAAGAAGT
TTACAAACGTGCAGAATATGCTAAAACGGTAGGTTCTATCATTGTAATGATCGATTTAGTAATGGGTTATACAGCAATTC
AAAGTATTGCTCTTTGGGCTCGTGAAAACGATATGCTTTTACACTTACATCGTGCTGGTAACTCAACTTACGCTCGTCAA
AAGAATCA-TGGTATCAACTTCCGTGTTATCTGTAAA-TGGATGCGTATGTCTGGTGTAGATCACATC-CA-CGC-TGGT
A-----------------------------------------
>Navicula_radiosa Concatenation of 2 sequences
TAATTAAGCGGAGGAAAAGAAACTAACAA-GGATTCCCTCAGTAAGGGCGACTGAAGGGGGA-AGAGCTCAACATGTGAA
TCTGCGC----CTTG---------GCGCCGAATTGTGGTCTGTCGACTCT-GGTGTT-ACT--GG-CCCGGCTAAG-TCC
CTTGGAACAGGGCAGCATAGAGGGTGAGACTCCCGTCCGCCTGGCCTTTGGAACCAGATGTCTCCGAGTCGAGTTGTTTG
GGATTGCAGCTCAAAGTGGGTGGTAAATTCCATCTAAAGCTAAATATTGGTGGGAGACCGATAGCGTACAAGTACCGTGA
GGGAAAGATGCAAAGAACTTTGAAAAGAGAGTTAAAGAGTACCTGAAATTGCTGAAAGGGAAGCGAAGGAAATCAGTGC-
TTGCTGA-GTCATATTTCTCACCCTGC--TTGCAG-AGTGAGCGCTGTGTCTTAGTGTGT--GTCAGGCTTGGTTAGGCT
-TGTTGGAATC----GCGCA-GTGAGAGTT-------GATCACTG---CATGTCTGC-----------AATAAGCT-TGA
C-TGAG---GTTG------ACAAAATGG-TTTTCTTTACCCCGG------------------------------------
----------GA-TCACTACTTC-GCTTTCATCGCATACGA-ATGTGACTTATTCGAAGAAGGTTCTTTAGCTAACTTAA
CAGCGTCTATCATTGGTAACGTTTTCGGTTTTAAAGCAGTTGCTGCTTTACGTTTAGAAGATATGCGTATTCCTCACTCA
TACTTAAAAACATTCCAAGGTCCAGCTACTGGTATTATTGTAGAACGTGAGCGTTTAAACAAATACGGTCTTCCATTATT
AGGTGCTACTGTAAAACCTAAATTAGGTTTATCTGGTAAAAACTACGGTCGTGTAGTTTTCGAAGGTTTAAAAGGTGGTT
TAGACTTCTTAAAAGATGATGAAAACATTAACTCACAACCATTCATGCGTTGGAGAGAACGTTTCTTATACTGTATGGAA
GGTATTAACCGTGCATCAGCAGCTACAGGTGAAGTTAAAGGTTCATACTTAAACATTACAGCAGCTACAATGGAAGAAGT
GTACAAACGTGCTGAGTATGCTAAAGCTGTTGGTTCTGTAATTGTTATGATCGATTTAGTAATGGGTTACACAGCAATTC
AAAGTATTGCTTTATGGGCTCGTGACAATGATATGGTTTTACACTTACACCGTGCTGGTAACTCTACTTACGCTCGTCAA
AAAAATCA-TGGTATTAACTTCCGTGTAATCTGTAAA-TGGATGCGTATGTCTGGTGTAGATCACATC-CA----CCGGC
CTGGA-------------------------------------
>Navicula_reinhardtii Concatenation of 2 sequences
TAATTAAGCGGAGGAAAAGAAACTAACAA-GGATTCCCTCAGTAAGGGCGACTGAACGGGGA-AGAGCTCAGCATGTGAA
TCTGCGC----TTCG---------GCGCCGAATTGTGGTCTGTCGACTCT-GGTGTT-ATT--GG-CCGGGCTAAG-TCC
CTTGGAACAGGGCAGCATAGAGGGTGAGACTCCCGTCTGCCTGGCCTTTTGAGCTGGATGTCTACGAGTCGAGTTGTTTG
GGATTGCAGCTCAAAGTGGGTGGTAAATTCCATCTAAAGCTAAATATTGGTGGGAGACCGATAGCGTACAAGTACCGTGA
GGGAAAGATGCAAAGAACTTTGAAAAGAGAGTTAAAGAGTACCTGAAATTGCTGAAAGGGAAGCGAAGGAAACCAGTGC-
TTGCCGA-GTCATATTTCTCCCTCTGC--TTGCAG-GGTGGGCGCTGTGTCTTGGCCTGG--GTCAGGCTTGGTTGGGTT
-GGTCGGAAGG----GCGTA-GTGGGAGTT-------GACTACTG---CATGCCTGC-----------GACTGATG-TGA
C-TGAG---GTTG------ACAAAATGG-TTTTCTTTACCCCG------------------------------------A
AATCAAACG-GA-TCATTACTTC-GCTTTTATCGCATACGA-ATGTGATTTATTTGAAGAAGGTTCTTTATCTAACTTAA
CAGCGTCTATCATTGGTAACGTTTTCGGATTTAAAGCAATTTCTGCTTTACGTTTAGAAGATATGCGTATTCCTCACTCA
TATTTAAAAACATTCCAAGGTCCTGCTACAGGTATTATTGTAGAACGTGAGCGTTTAAACAAATACGGTATTCCTTTATT
AGGTGCAACTGTAAAACCGAAATTAGGTTTATCTGGTAAAAACTACGGTCGTGTAGTTTTCGAAGGTTTAAAAGGTGGTT
TAGACTTCTTAAAAGATGATGAAAACATTAACTCACAACCATTTATGCGTTGGAGAGAGCGTTTCTTAAACTGTATGGAA
GGTATTAACCGTGCAGCAGCAGCTACAGGTGAAGTTAAAGGTTCATACTTAAACATTACTGCAGCTACTATGGAAGAAGT
GTACAAACGTGCAGAATACGCTAAAACAGTTGGTTCTGTAGTCGTTATGATCGATTTAGTAATGGGTTACACAGCAATTC
AAAGTATTGCTCTTTGGGCTCGTGAAAACGACATGCTTTTACACTTACACCGTGCTGGTAACTCTACTTACGCTCGTCAA
AAAAACCA-CGGTATTAACTTCCGTGTTATCTGTAAA-TGGATGCGTATGTCTGGTGTAGATCATATC-CA-CCGCCTGG
TA----------------------------------------
>Navicula_tripunctata Concatenation of 2 sequences
TAATTAAGCGGAGGAAAAGAAACTAACAA-GGATTCCCTCAGTAAGGGCGACTGAAGGGGGA-AGAGCTCAACATGTGAA
TCTGCGC----CTTG---------GCGCCGAATTGTGGTCTGTCGACTCT-GGTGTT-ATT--GG-CCCGGCTAAG-TCC
CTTGGAACAGGGCAGCATAGAGGGTGAGACTCCCGTCCGCCTGGCCTTTTGAATCAGATGTCTACGAGTCGAGTTGTTTG
GGATTGCAGCTCAAAGCGGGTGGTAAATTCCATCTAAAGCTAAATATTGGTGGGAGACCGATAGCGTACAAGTACCGTGA
GGGAAAGATGCAAAGAACTTTGAAAAGAGAGTTAAAGAGTACCTGAAATTGCTGAAAGGGAAGCGAAGGAAATCAGTGC-
TTGCTGA-GTCATATTTCTCACTCTGC--TTGCAG-AGTGGGCGCTGTGTCTTGGCGTGT--GTCAGGCTTGGTTGGGCT
-TGTTGGAATC----GCGTG-GTGAGAGTT-------GATCACTG---CATGTCTGC-----------AACGAGCT-TGA
C-TGAG---GTTG------ACAAAATGG-TTTTCTTTACCCCG-------------------------------------
--------A-GA-TCACTACTTC-GCTTTCGTTGCATACGA-ATGTGACTTATTCGAAGAAGGTTCTTTAGCTAACTTAA
CAGCGTCTATCATTGGTAACGTTTTCGGTTTTAAAGCAATTGCTGCTTTACGTTTAGAAGATATGCGTATTCCTCACTCA
TACTTAAAAACATTCCAAGGTCCAGCTACTGGTATCATTGTAGAACGTGAGCGTTTAAACAAATATGGTATTCCTTTATT
AGGTGCTACTGTAAAACCTAAATTAGGTTTATCTGGTAAAAACTACGGTCGTGTAGTTTTCGAAGGTTTAAAAGGTGGTT
TAGACTTCTTAAAAGATGATGAAAATATTAACTCACAACCATTCATGCGTTGGAGAGAACGTTTCTTATACTGTATGGAA
GGTATTAACCGTGCATCAGCAGCTACAGGTGAAGTTAAAGGTTCATACTTAAACATCACAGCAGCTACTATGGAAGAAGT
ATACAAACGTGCTGAGTACGCTAAAGCTGTTGGTTCTATCATTGTTATGATCGATTTAGTAATGGGTTATACTGCAATCC
AAAGTATTGCTTTATGGGCTCGTGAAAACGATATGGTTTTACACTTACACCGTGCTGGTAACTCTACTTACGCTCGTCAA
AAGAACCA-CGGTATTAACTTCCGTGTTATCTGTAAA-TGGATGCGTATGTCTGGTGTAGATCACATC-CA--CGCCGGA
------------------------------------------
>Pinnularia_mesolepta Concatenation of 2 sequences
TCACTAAGCGGAGGAAAAGAAACTAACCA-GGATTGACGTAGTAAGGGCGACTGAACTGTCA-AAAGCTCACCGTGTGAA
TCTGCGT----GTGTTTGC-----ACGCCGAATTGTGGTCTGGAGGTTCT-TGCACT-ATT--GCGCTGGGCAAAG-TCC
CTTGGAACAGGGCAGCATAGAGGGTGAGACTCCCGTTTGCCCGGTGSTCGGAGCGAG-TGCCAACGAGTCGAGTTGTTTG
GGATTGCAGCTCAAAGCGGGTGGTAAATTCCATCTCAAGCTAAATACTGGTGGGAAACCGATAGCGCACAAGTACCGTGA
GGGAAAGATGCAAAGAACTTTGAAAAGAGAGTTAAAGAGTACCTGAAATTGCTGAAAAGGAAGCGAAGGAAACTAGTGCC
CAGCTGC-ACCATACTTCCCTCCTCGC--TTGCGG-GTAGGGCGCTGTGGTC--AGTGCA--GTCCCTTTTGGTTGGCTT
-GGGCGGAAGC----ACAGCAGCGACTGCT-------AGTTGCGG---CCT-GTCGC-----------GCCTGATT-TGA
C-GGAA------T---GGAACGAAATGG-TTTTCTTTGCCCCG------------------------------------A
AATACAACA-GA-TCAATACTTT-GCTTTCATCGCATACGA-ATGTGACTTATTCGAAGAAGGTTCTTTAGCTAACTTAA
CAGCATCTATTATCGGTAACGTATTCGGTTTCAAAGCCGTATCTGCTTTACGTTTAGAAGATATGCGTATTCCTCACTCT
TACTTAAAAACATTCCAAGGTCCAGCGACAGGTGTTGTTGTAGAACGTGAGCGTTTAAACAAATACGGTACTCCATTATT
AGGTGCAACAGTAAAACCAAAATTAGGTTTATCTGGTAAAAACTATGGTCGTGTAGTATTCGAAGGTTTAAAAGGTGGTT
TAGACTTCTTAAAAGATGATGAAAACATTAACTCACAACCATTCATGCGTTGGAGAGAACGTTTCTTAAACTGTATGGAA
GGTATTAACCGTGCTGCATCAGCAACAGGTGAAGTTAAAGGTTCATACTTAAACATCACTGCTGGTACAATGGAACAAGT
TTACGAACGTGCAGAATATGCTAAATCAGTAGGTTCTATCATCGTTATGATCGACTTAGTTATGGGTTACACAGCAATCC
AATCTTCTGCGATTTGGGCTCGTAACAATGACATGCTTTTACATTTACACCGTGCAGGTAACTCAACTTACGCTCGTCAA
AAAAATCA-TGGTATTAACTTCCGTGTTATTTGTAAA-TGGATGCGTATGTCTGGTGTAGATCATATC-CA-C-GCTGGT
A-----------------------------------------
>Pinnularia_microstauron Concatenation of 2 sequences
TAAATAAGCGGAGGAAAAGAAACTAACAA-GGATTGACGTAGTAAGGGCGACTGAACTGTCA-TGAGCTCACCATGTGAA
TCTGCGT---------ATGYGAGTGCGCCGAATTGTGGTCTGGAGGTGAA-TGCACT-ATT--GTGCTGGGCAAAG-TCC
CTTGGAAGAGGGCAGCATAGAGGGTGACACTCCCGTTTGTCCGGTGCTTGAAGCGTT-TACCGAGGAGTCGAGTTGTTTG
GGATTGCAGCTCAAAGCCGGTGGTAAATTCCATCGAAAGCTAAATATTGGTGGGAAACCGATAGCGTACAAGTACCGTGA
GGGAAAGATGCAAAGAACTTTGAAAAGAGAGTTAAAGAGTGCCTGAAATTGCTGAAAAGGAAGCGAAGGAAATCAGTGAT
AAGTTGC-GCCATATTTCCCGACCTGC--TTGCGG-GTAGGGCGCTGTGGTC--AGCGTG--GTTCATCATGGTTCATTT
-GATGGAAAGT----GCAGCAGCAACTGCG-------TGTTGCAGCGGCTGGA---------------TGTTGACT-GGA
T-TGTG---------AGGAACAAAATGG-TTTTCTTTGCCCCG------------------------------------A
AACAC-ACA-GA-TC-ATACTTT-GCTTTCATCGCATACGA-ATGTGACTTATTCGAAGAAGGTTCTTTAGCTAACTTAA
CAGCATCTATTATTGGTAACGTATTCGGTTTCAAAGCTGTATCTGCGTTACGTTTAGAAGATATGCGTATTCCTCACTCT
TACTTAAAAACATTCCAAGGTCCAGCGACAGGTGTTATTGTAGAACGTGAGCGTTTAAACAAATACGGTACTCCATTATT
AGGTGCAACAGTAAAACCAAAATTAGGTTTATCTGGTAAAAACTACGGTCGTGTAGTATACGAAGGTTTAAAAGGTGGTT
TAGACTTCTTAAAAGATGATGAAAACATTAACTCTCAACCATTTATGCGTTGGAGAGAACGTTTCTTAAACTGTATGGAA
GGTATTAACCGTGCTGCTTCTGCAACAGGTGAAGTTAAAGGTTCATACTTAAACATCACTGCTGGTACAATGGAGCAAGT
TTACGAACGTGCTGAATATGCTAAAGCAGTAGGTTCTGTAATTGTTATGATCGACTTAGTTATGGGTTACACAGCAATCC
AATCTTCAGCGATCTGGGCTCGTAACAATGATATGCTTTTACACTTACACCGTGCAGGTAACTCAACTTACGCTCGTCAA
AAAAATCA-TGGTATTAACTTCCGTGTTATTTGTAAA-TGGATGCGTATGTCTGGTGTAGATCACATC-CA-C-GCTGGT
A-----------------------------------------
>Placoneis_abiskoensis Concatenation of 2 sequences
TTAATAAGCGGAGGAAAAGAAACCAACTA-GGATTCCCTCAGTAAGGGCGACTGAAGTGGGA-AGAGCTCAGTATGTGAA
TTGGTGC----TTCG---------GCACTGAATTGTGGTCTACAGATCGT-CACGCT-ACG--GG-ATGGGTCAAG-TCC
CTTGGAACAGGGCGGCAGAGAGGGTGAGACCCCCGTAAACCCWATCCTTCGAGTGTC-GGTCAACGAGTCGAGTTGTTTG
GGATTGCAGCTCCAAGTGGGTGGTAAATTCCATCTAAAGCTAAATACCGGTGGGAAACCGATAGTGTACAAGTACCGTGA
GGGAAAGATGCAAAGAACTTTGAAAAGAGAGTTAAAGAGTACCTGAAATTGCTGAAAAGGAAGCGAAGGAAACCAGTGT-
TGGCCGC-GCCATATTTTTCCGTCTGC--TTGCAG-GCGGGACGCTGTGGCA--GGCTGC--GTCTCTGTTGGCCGTGCT
-GTGCCCAACT----GCGCA-GGGAGAGTT-------GATCYCTG---CTTGCTGG------------GCCTGGTG-TGG
C-TGAG-----TA---GCGACCAAATGG-TTTTCTTCTCCCCGTTATCGTGCTAAAGCTTACCGAGTAGATCCAGTTCCA
AATACAACA-GA-CCAATTTTTC-GCTTTTATCGCATATGA-ATGTGATTTATTCGAAGAAGGTTCATTAGCTAACTTAA
CTGCATCTATCATTGGTAACGTATTCGGTTTCAAAGCCGTTTCTGCATTACGTTTAGAAGATATGCGTATTCCTCACTCA
TACTTAAAAACATTCCAAGGTCCTGCCACTGGTATTATTGTAGAACGTGAGCGTTTAAATAAATACGGTGCACCATTATT
AGGTGCAACAGTAAAACCAAAATTAGGTTTATCTGGTAAAAACTACGGTCGTGTAGTTTACGAAGGTTTAAAAGGTGGTT
TAGACTTCTTAAAAGATGATGAGAATATTAACTCTCAACCATTCATGCGTTGGAGAGAACGTTTCTTATACTGTATGGAA
GGTATTAACCGTGCTGCTGCAGCTACAGGTGAAGTTAAAGGTTCATACTTAAACATCACTGCTGGTACAATGGAAGAAGT
TTACAAACGTGCTGAGTACGGTAAAGCTGTTGGTTCTATCATTGTAATGATTGACTTAGTTATGGGTTACACAGCAATTC
AAAGTGCTGCTATTTGGGCTCGTGACAACGATATGCTTTTACACTTACACCGTGCAGGTAACTCAACTTATGCGCGTCAA
AAAAATCA-TGGTATTAACTTCCGTGTTATTTGTAAA-TGGATGCGTATGTCGGGTGTAGATCATATC-CA-C-GCTGGT
ACAGTTGTTGGTAAATTAGAAGGTGATCCTTTAATGATTAAA
>Placoneis_elginensis_AT-160Gel18 Concatenation of 2 sequences
TTAATAAGCGGAGGAAAAGAAACCAACTA-GGATTCCCCCAGTAAGGGCGACTGAAGCGGGA-GTAGCTCAGGATGTGAA
TCGGTGT----TTCG---------GCACTGAATTGTGGTCTACAGACTGT-CACGCC-ACG--GG-CCGGGTCAAG-TCC
CTTGGAACAGGGCGGCAGAGAGGGTGAGACCCCCGTAAACCTGGCCCACCGAGTGTA-CGTCAACGAGTCGAGTTGTTTG
GGATTGCAGCTCAAAGTGGGTGGTAAATTCCATCTAAAGCTAAATACCGGTGGGAGACCGATAGCGTACAAGTACCGTGA
GGGAAAGATGCAAAGAACTTTGAAAAGAGAGTTAAAGAGTACCTGAAATTGCTGAAACGGAAGCGAAGGAAACCAGTGT-
TGGCCGC-GCCATATTTTTCCGTCTGC--TTGCAG-GCGGGACGCTGTGGCA--GGCCGG--GTCTCTGTTGGCTGGTCT
-GGGTCTAACT----GCGCA-GGGAGAGTT-------GATCCCTG---CATGCTGG------------ACCGAGGC-TGG
C-TGAG-----TA---GCGACGAAATGG-TTTTCTTCTCCCCG------------------------------------A
AATACAACA-GA-CCAATTCTTC-GCTTTTATCGCATATGA-ATGTGATTTATTCGAAGAAGGTTCATTAGCTAACTTAA
CTGCATCTATCATTGGTAACGTATTCGGTTTCAAAGCCGTTTCTGCATTACGTTTAGAAGATATGCGTATTCCTCACTCA
TACTTAAAAACATTCCAAGGTCCTGCTACTGGTATTGTTGTAGAGCGTGAGCGTTTAAATAAATACGGTGCGCCATTATT
AGGTGCAACAGTAAAACCAAAATTAGGTTTATCTGGTAAAAACTACGGTCGTGTAGTTTACGAAGGTTTAAAAGGTGGTT
TAGACTTCTTAAAAGATGATGAAAATATTAACTCTCAACCATTCATGCGTTGGAGAGAACGTTTCTTATACTGTATGGAA
GGTATTAACCGTGCTGCTGCAGCTACAGGTGAAGTAAAAGGTTCATACTTAAACATCACTGCTGGTACAATGGAAGAAGT
TTACAAACGTGCTGAGTACGGTAAAGCTGTTGGTTCTATAGTTGTAATGATTGACTTAGTTATGGGTTACACAGCAATTC
AAAGTGCTGCTATTTGGGCTCGTGAAAACGATATGATTTTACACTTACACCGTGCAGGTAACTCAACTTATGCGCGTCAA
AAAAATCA-TGGTATTAACTTCCGTGTTATTTGTAAA-TGGATGCGTATGTCTGGTGTAGACCATATC-CA-CGCCTGGT
A-----------------------------------------
>Placoneis_elginensis_FD212 Concatenation of 2 sequences
TTAATAAGCGGAGGAAAAGAAACTAACCA-GGATTCCCTCAGTAAGGGCGACTGAAGCGGGA-ATAGCTCAGGATGTGAA
TCGGTGT----TTCG---------GCACCGAGTTGTGGTCTAGAGACTCC-CACGTT-ACA--GG-CCGGGCCAAG-TCC
CTTGGAACAGGGCGGCAGAGAGGGTGAGACCCCCGTTCGCCTGGCCTTTGGAGTGGG-TGTCCATGAGTCGAGTTGTTTG
GGATTGCAGCTCAAAGCGGGTGGTAAATTCCATCGAAAGCTAAATATTGGTGGGAAACCGATAGCGTACAAGTACCGTGA
GGGAAAGATGCAAAGAACTTTGAAAAGAGAGTTAAAGAGTACCTGAAATTGCTGAAAGGGAAGCGAAGGAAACCAGTGT-
TGGCTGT-GTCATATTTTCTCGTCTGC--TTGCAG-TCGTGACGCTGTGGCA--AGCCGT--GTCTCGGTTGGTTGGGGT
-GAGTCCAACT----GCGCA-GGGGGAGTT-------GATCCCTG---TCTGCTGG------------ACTTGTCG-TGA
C-TGAG-----TT---GCGACGAAATGG-TTTTCTTCTCCCCGTTACCGTGCTAAAGCTTACCGTGTAGATCCAGTTCCG
AATACAACA-GA-TCAATTCTTT-GCCTTTATCGCATATGA-ATGTGATTTATTCGAAGAAGGTTCGTTAGCTAACTTAA
CAGCTTCTATTATTGGTAACGTATTCGGTTTCAAAGCCGTTTCTGCATTACGTTTAGAAGATATGCGAATTCCTCACTCA
TACTTAAAAACATTCCAAGGGCCTGCAACTGGTATTATTGTAGAACGTGAGCGTTTAAACAAATACGGTGCGCCATTATT
AGGTGCAACAGTAAAACCGAAATTAGGTTTATCTGGTAAAAACTACGGCCGTGTAGTTTACGAAGGTTTAAAAGGTGGTT
TAGACTTCTTAAAAGATGATGAAAACATTAACTCTCAACCATTTATGCGTTGGAGAGAGCGTTTCTTATACTGTATGGAA
GGTATTAACCGTGCTGCTGCAGCTACAGGTGAAGTTAAAGGTTCATACTTAAACATCACTGCTGGTACAATGGAAGAAGT
TTACAAACGTGCTGAGTACGGTAAAGCTGTTGGTTCTATAGTTGTAATGATTGACTTAGTTATGGGTTACACAGCAATTC
AAAGTGCTGCTCTTTGGGCTCGTGACAACGATATGCTTTTACACTTACACCGTGCTGGTAACTCAACTTACGCTCGTCAA
AAAAATCA-TGGTATTAACTTCCGTGTTATTTGTAAA-TGGATGCGTATGTCTGGTGTAGATCATATC-CA-C-GCTGGT
ACAGTTGTTGGTAAATTAGAAGGTGATCCTTTAATGATTAAA
>Placoneis_hambergii Concatenation of 2 sequences
TTAATAAGCGGAGGAAAAGAAACTAACCA-GGATTCCCTCAGTAAGGGCGACTGAAGCGGGA-ATAGCTCACGTTGTGAA
TCGGTGC----CTCG---------GCACTGAATTGTGGTCTACAGACACG-CACACT-ACT--GG-CCGGGTCAAG-TCC
TTTGGAACAGGGCGGCAAAGAGGGTGAGACCCCCGTGCACCTGGCCTTGGAAGTGTG-TGTCAACGAGTCGAGTTGTTTG
GGATTGCAGCTCCAAGTGGGTGGTAAGCTCCATCTAAAGCTAAATACCGGTGGGAAACCGATAGTGTACAAGTACCGTGA
GGGAAAGATGCAAAGAACTTTGAAAAGAGAGTTAAAGAGTACCTGAAATTGCTGAAAGGGAAGCGAAGGAAACCAGTGT-
AGGCGCC-GCCGCATTTTCCCGTCTGC--TTGCAG-TCGGGACGCTGTKGCA--CGCCGT--GTCGCCCTTGGTTGGGTG
-RGATTGAACT----GCGCA-GAGAAAGTT-------GTTCCCTG---CATGCTAG------------ATCTGGCC-CGA
C-CGAG-----CT---GCGACGAAATG--CTTTCTTCTCTCCGT-----------------------------------A
AATACAACA-GA-TC-ATTCTTC-GCTTTTATTGCATATGA-ATGTGATTTATTCGAAGAAGGTTCATTAGCTAACTTAA
CTGCCTCTATCATTGGTAACGTATTCGGTTTCAAAGCTGTTTCTGCATTACGTTTAGAAGATATGCGTATTCCTCATTCA
TATTTAAAAACATTCCAAGGTCCTGCAACTGGTATTATTGTAGAACGTGAGCGTTTAAACAAATACGGTGCGCCATTATT
AGGTGCTACAGTAAAACCAAAATTAGGTTTATCTGGTAAAAACTACGGTCGTGTAGTTTACGAAGGTTTAAAAGGTGGTT
TAGACTTCTTAAAAGATGACGAAAACATTAACTCACAACCATTTATGCGTTGGAGAGAGCGTTTCTTATACTGTATGGAA
GGTATTAATCGTGCTGCTGCTGCTACAGGTGAAGTTAAAGGTTCATACTTAAACATTACTGCTGGTACAATGGAAGAAGT
TTACAAACGTGCTGAATATGGTAAAGCAGTTGGCTCTATAGTTGTAATGATTGACTTAGTTATGGGTTACACAGCAATTC
AAAGTGCTGCTATTTGGGCTCGTGACAATGACATGCTTTTACACTTACACCGTGCAGGTAACTCAACTTACGCTCGTCAA
AAAAATCA-TGGTATTAACTTCCGTGTTATTTGTAAA-TGGATGCGTATGTCTGGTGTAGACCATATC-CA-T-GCTGGT
A-----------------------------------------
>Placoneis_sp._AT-220.09 Concatenation of 2 sequences
TTAATAAGCGGAGGAAAAGAAACTAACTA-GGATTCCCCCAGTAAGGGCGACTGAAGCGGGA-ATAGCTCGAAATGTGAA
TCGGTGT----TTCG---------GCACCGAATTGTGGTTTGAAGACACT-CGCGCT-ACGTAGG-TCGGGGCAAG-TCC
CTTGGAACAGGGCGGCAGAGAGGGTGAGACCCCCGTGTGCCTGACCTGTGGAGCGTG-TGTCAACGAGTCGAGTTGTTTG
GGATTGCAGCTCTAAGCGGGTGGTAAATTCCATCTAAAGCTAAATACCGGTGGGAAACCGATAGCGTACAAGTACCGTGA
GGGAAAGATGCAAAGAACTTTGAAAAGAGAGTTAAAGAGTACCTGAAATTGCTGAAAGGGAAGCGAAGGAAAGCAGTGT-
TGGCGCT-GCCGCATTTTCTTGTCTGC--TTGCAG-GCAGGACGCTGTGACA--GGCCGT--GTCTTGGTTGGTTGAACT
-GGTTGGAAGC-----GTCAGGAGAGCGTT-------GCTCTGT----TGGAGCTGG-----------AGCCAGTG-CGA
C-TGAG-----CT---GCGACGAAATGC-TTTTCTTCTCCCCG------------------------------------A
AATACAACA-GA-TC-ATTCTTC-GCTTTCATTGCATATGA-ATGTGATTTATTTGAAGAAGGTTCATTAGCTAACTTAA
CTGCGTCTATCATTGGTAACGTATTTGGTTTCAAAGCCGTTTCTGCATTACGTTTAGAAGATATGCGTATTCCTCACTCA
TACTTAAAAACATTCCAAGGTCCAGCAACTGGTATTATTGTAGAGCGTGAACGTTTAAACAAATACGGTGCTCCTTTATT
AGGTGCAACAGTAAAACCAAAATTAGGTTTATCTGGTAAAAACTACGGTCGTGTAGTTTACGAAGGTTTAAAAGGTGGTT
TAGACTTCTTAAAAGATGATGAAAACATTAACTCACAACCATTTATGCGTTGGAGAGAACGTTTCTTATACTGTATGGAA
GGTATTAACCGTGCTGCTGCTGCTACAGGTGAAGTTAAAGGTTCATACTTAAACATCACTGCTGGTACAATGGAAGAAGT
TTACAAACGTGCTGAATACGGTAAAGCTATTGGTTCAATCGTTGTAATGATTGATTTAGTAATGGGTTACACAGCAATTC
AAAGTGCTGCAATTTGGGCTCGTGAAAATGATATGCTTTTACATTTACACCGTGCAGGTAACTCAACTTATGCACGTCAA
AAAAATCA-TGGTATTAACTTCCGTGTTATTTGTAAA-TGGATGCGTATGTCTGGTGTAGATCATATTCCA-CGCCTGGT
A-----------------------------------------
>Prestauroneis_integra Concatenation of 2 sequences
TTATTAAGCGGAGGAAAAGAAACTAACCA-GGATTCCCTCAGTAAGGGCGACTGAAGCGGGA-ATAGCCCATAC--GAAA
TCTGCGC-----TCT---------GCGCCGAATTGTGGTCTGGAGACACT-TGCGTT-ACT--GG-CCGGGCCAAG-TCC
CTTGGAACGGGGCAGCTGAGAGGGTGAGACTCCCGTCCGCCTGGGCATGTGAGCGAGAAGTCTACGAGTCGAGTTGTTTG
GGATTGCAGCTCTAAGTGGGTGGTAAATTCCATCTAAGGCTAAATACTGGTGGGAGACCGATAGCGTACAAGTACCGTGA
GGGAAAGATGCAAAGAACTTTGAAAAGAGAGTTAAAGAGTACCTGAAATTGCTGAAAAGGAAGCGAAGGAAACCAGTGC-
CAGATGC-GTCATACTTCCTCAATCGC--TTGCGG-TTGGGGCGCTGTGGCC--ATCGTT--GCCAGGCTTGGTTGGTTG
-GGCTGGAAGT----GCGTC-TAGGGAGTT-------GACCTGGG---CATGCCGC------------AGCCGGAC-CGA
C-TGAGGTTG---------GCGAAATGG-TTTTCTTTACCCCG------------------------------------A
ATTACAACA-GA-TCATTCTTT--GCTTTCGTAGCATACGA-ATGTGATTTATTCGAAGAAGGTTCATTAGCTAACTTAA
CAGCGTCTATCATTGGTAACGTGTTCGGTTTCAAAGCCATCTCTGCTTTACGTTTAGAAGATATGCGTATTCCTCACTCT
TACTTAAAAACATTCCAAGGTCCAGCTACAGGTGTAGTTGTAGAGCGTGAGCGTTTAAACAAATACGGTGTACCTTTATT
AGGTGCAACAGTAAAACCTAAATTAGGTTTATCTGGTAAAAACTACGGTCGTGTAGTATATGAAGGTTTAAAAGGTGGTT
TAGACTTCTTAAAAGATGATGAGAACATTAACTCTCAACCGTTTATGCGTTGGAGAGAGCGTTTCTTATACTGTATGGAA
GGTATTAACCGTGCTGCTTCAGCTACAGGTGAAGTTAAAGGTTCATACTTAAACATCACTGCAGGTACAATGGAAGAAGT
TTACAAACGTGCTGAGTACGCTAAAGCTGTTGGTTCTATCGTTGTGATGATCGATTTAGTTATGGGTTACACAGCAATTC
AAAGTGCTGCAATCTGGGCTCGTGATAATGATGTATTATTACATTTACACCGTGCAGGTAACTCTACATACGCTCGTCAA
AAGAATCA-TGGTATTAACTTCCGTGTTATCTGTAAA-TGGATGCRTATGTCTGGTGTAGATCATATTCCA-CCGCTGGT
A-----------------------------------------
>Rhoicosphenia_01 Concatenation of 2 sequences
TAATTAAGTGGAGGAAAAGAAACCAACTG-GGATTCCCTGAGTAAGGGCGACTGAAACGGGATGTAGCTCATAATGAAAA
TCGGTGT---ACTTGT--------GCACTGAGTTGTGATGTGGAGAAGTT-TGTGTCCAAA--AG-CCAGGGGAAA-TTC
ATTGGAATATGTTAGCATGGATGGTGAGACCCCAATATTCTTGGTGAGC-GAACAAACCTTCAAAGAGTCGAGTTGTTTG
GGATTGCAGCTCTAAAC-GGTGGTAAATTCCATCGAAAGCTAAATATGGGTAGGAGACCGATAGCGCACAAGTACCGTGA
GGGAAAGATGCAAAGAACTTTGAAAAGAGAGTTAAAGAGTACCTGAAATTGCTGAAACTGAAGCAAAGGAAATCAACAA-
AAGTTGT-GCCATATTTCTCATCTTGC--TTGCAG-GGTGGGCACTGTGTCGC-AGCGTC--GTTAGTGGTAGTGATGTT
TTGCACAAGCA------GTTACAGGTTGTT-------TACCTGTGATGTTCATGCG------------AGATGTTG-CGA
C---AG----------CTGACTAATTGG-TTTTCTTTCTCCCGTTACCGTGCTAAAGCTTATCGTGTAGATCCAGTTCCA
AATACAACG-GA-TCAATTCTTT-GCTTTTATTGCATATGA-ATGTGATTTATTTGAAGAAGGCTCTTTAGCTAACTTAA
CAGCTTCTATTATTGGTAATGTATTTGGTTTCAAAGCCGTTGCTGCTTTACGTTTAGAAGATATGCGTATTCCTCATTCA
TATTTAAAAACATTCCAAGGTCCTGCAACTGGTATTGTTGTAGAGCGTGAACGTTTAAATAAATATGGTATACCATTATT
AGGTGCTACAGTTAAACCAAAATTAGGTTTATCAGGTAAAAACTATGGTCGTGTAGTTTATGAAGGTTTAAAAGGTGGTC
TAGACTTCTTAAAAGATGATGAAAATATTAACTCTCAACCGTTTATGCGTTGGAGAGAACGTTTCCTATACTGTATGGAA
GGTATTAACCGAGCATCTTCTGCAACAGGTGAGACTAAAGGTTCTTATCTAAATATTACTGCAGGTACAATGGAAGAATT
GTACAAACGTGCTGAATATGCTAAAGCTGTTGGTTCAGTAGTTGTGATGATCGATTTAGTATTAGGTTATACAGCAATTC
AAAGTTCAGCAATTTGGGCTCGTGAAAATGATATGGTTTTACATTTACATCGTGCTGGTAATTCTACTTATGCTCGTCAA
AAAAATCA-TGGTATTAACTTCCGTGTTATTTGTAAA-TGGATGCGTATGTCAGGTGTAGACCATATT-CA-T-GCTGGT
ACAGTTGTTGGTAAATTAGAAGGTGATCCTTTAATGATTAAA
>Rhoicosphenia_02 Concatenation of 2 sequences
TAATTAAGTGGAGGAAAAGAAACCAACTG-GGATTCCCTGAGTAAGGGCGACTGAAACGGGATGTAGCTCATAATGAAAA
TCGGTGT--ACTTGT---------GCACTGAGTTGTGATGTGGAGAAGTT-TGTGTCCAAA--AG-CCAGGGGAAA-TTC
ATTGGAATATGTTAGCATGGATGGTGAGACCCCAATATTCTTGGTGAGC-GAACAAACCTTCAAAGAGTCGAGTTGTTTG
GGATTGCAGCTCTAAAC-GGTGGTAAATTCCATCGAAAGCTAAATATGGGTAGGAGACCGATAGCGCACAAGTACCGTGA
GGGAAAGATGCAAAGAACTTTGAAAAGAGAGTTAAAGAGTACCTGAAATTGCTGAAACTGAAGCAAAGGAAATCAACAA-
AAGTTGT-GCCATATTTCTCATCTTGC--TTGCAG-GGTGGGCACTGTGTCGC-AGCGTC--GTTAGTGGTAGTGATGTT
TTGCACAAGCA------GTTACAGGTTGTT-------TACCTGTGATGTTCATGCG------------AGATGTTG-CGA
C---AG----------CTGACTAATTGG-TTTTCTTTCTCCCGTTACCGTGCTAAAGCTTATCGTGTAGATCCAGTTCCA
AATACAACG-GA-TCAATTCTTT-GCTTTTATTGCATATGA-ATGTGATTTATTTGAAGAAGGCTCTTTAGCTAACTTAA
CAGCTTCTATTATTGGTAATGTATTTGGTTTCAAAGCCGTTGCTGCTTTACGTTTAGAAGATATGCGTATTCCTCATTCA
TATTTAAAAACATTCCAAGGTCCTGCAACTGGTATTGTTGTAGAGCGTGAACGTTTAAATAAATATGGTATACCATTATT
AGGTGCTACAGTTAAACCAAAATTAGGTTTATCAGGTAAAAACTATGGTCGTGTAGTTTATGAAGGTTTAAAAGGTGGTC
TAGACTTCTTAAAAGATGATGAAAATATTAACTCTCAACCGTTTATGCGTTGGAGAGAACGTTTCCTATACTGTATGGAA
GGTATTAACCGAGCATCTTCTGCAACAGGTGAGACTAAAGGTTCTTATCTAAATATTACTGCAGGTACAATGGAAGAATT
GTACAAACGTGCTGAATATGCTAAAGCTGTTGGTTCAGTAGTTGTGATGATCGATTTAGTATTAGGTTATACAGCAATTC
AAAGTTCAGCAATTTGGGCTCGTGAAAATGATATGGTTTTACATTTACATCGTGCTGGTAATTCTACTTATGCTCGTCAA
AAAAATCA-TGGTATTAACTTCCGTGTTATTTGTAAA-TGGATGCGTATGTCAGGTGTAGACCATATT-CA-T-GCTGGT
ACAGTTGTTGGTAAATTAGAAGGTGATCCTTTAATGATTAAA
>Rhoicosphenia_03 Concatenation of 2 sequences
TAATTAAGTGGAGGAAAAGAAACCAACTG-GGATTCCCTGAGTAAGGGCGACTGAAACGGGATGGAGCTCATGATGAAAA
TCGGTGT--ACTAGTT--------GCACTGAGTTGTGATGTGGAGAAGTT-TGTGTCCAAA--AG-CCAGGGGAAA-TTC
ATTGGAATATGTTAGCATGGATGGTGAGACCCCAATATTCTTGGTGAAC-GAGCAAACCTTCAAAGAGTCGAGTTGTTTG
GGATTGCAGCTCTAAAC-GGTGGTAAATTCCATCGAAAGCTAAATATGGGTAGGAGACCGATAGCGCACAAGTACCGTGA
GGGAAAGATGCAAAGAACTTTGAAAAGAGAGTTAAAGAGTACCTGAACTTGCTGAAACTGAAGCAAAGGAAATCAACAA-
AAGCTGT-GCCATATTTCTCAACTTGC--TTGCAG-GTTGGGCACTGTGTTGC-AGCGTC--GTTAGTGGTTGTGATGTT
TTGTACAAACA------GTTGCGGGTTGTT-------TACCTGTGATGTTGATACN------------AGTTGTTG-CNA
C---AG----------CTGACTAATTGG-TTTTCTTTCTCCCGTTACCGTGCTAAAGCTTATNGTGTAGANCCAGTTCCA
AATNCANNT-GA-NCAATNNTTN-GCTTTNANNGCATATGN-ATGTGATTTATTTGAAGAAGGNTNTTTAGCTAACTTAA
CAGCTTCTATTANNGGTAACGTATTTGGTTTCAAAGCAGTNTNTGCTTTACGTTTAGAAGATATGNGTATTCCTCATTCA
TANTTAAAAACNTTCCAAGGTCCAGCNACAGGTATTGTTGTAGAACGTGANCGTTTNNANNAATATGNNNNNCCNTTATT
AGGTGCGNCAGTTAAACCAAAATTAGGNTTATCNNGTAAAAACTACGGTCGTGTAGTTTATGAAGGTTTAAAAGGTGGTT
TAGACTTCTTAAAAGATGATGANAACATTAACTCNCAACCWTTTATGCGTTGGAGAGAACGTTTCTTATACTGTATGGAA
GGTATCAANCGTGCATCNTCTGCTACAGGTGAAACTAAAGGTTCTTACTTAAACNTCACAGCNGGTACAATGGAAGANGT
NTACAAACGTAGTGAATACGCTAAAGCTGTNGGTTCNGTAATTNTCATGATCGATTTAGTANTNGGTTATACAGCNATTC
AAAGTTCAGCNNTTTGGGCTCGTGACAATGATATGGTTTTACATTTACACCGTGCAGGTAACTCTACTTACGCTCGTCAA
AAAAATCA-TGGTATTAACTTCCGTGTTATTTGTAAA-TGGATGCGTATGTCAGGTGTAGATCATATN-CA--CGCTGGT
ACAGTTGTTGGTAAATTAGAAGGTGATCCTTTAATGATTAAA
>Stauroneis_anceps Concatenation of 2 sequences
TTAATAAGCGGAGGAAAAGAAACTAACCA-GGATTCCCTCAGTAAGGGCGACTGAAGCGGGA-ATAGCCCATGC--GAAA
TCTGCGC----TTT----------GCGCCGAATTGTGGTCTGGAGACACT-TGCGTT-ACT--GG-CCGGGCCAAG-TCC
CTTGGAATGGGGCAGCTGAGAGGGTGAGACTCCCGTACGCCTGGTCATGTGAGCGAGTTGTCAAAGAGTCGAGTTGTTTG
GGATTGCAGCTCTAAGTGGGTGGTAAATTCCATCTAAGGCTAAATACTGGTGGGAGACCGATAGCGTACAAGTACCGTGA
GGGAAAGATGCAAAGAACTTTGAAAAGAGAGTTAAAGAGTACCTGAAATTGCTGAAAAGGAAGCGAAGGAAACCAGTGC-
TAGATGC-GTCATACTTCCTCAATCGC--TTGCGA-TTGGGGCGCTGTGGCC--ATCGTT--GCCAGTCTTGTTTGGTTT
-GGCTGGAAGT----GCGTC-TAGGGAGTT-------GACCTAGG---CACGCCGC------------AGTCGGGC-TGA
A-TGAG---ATTG------GCGAAATGG-TTTTCTTTTCCCCG------------------------------------A
AATACAACA-GA-TCAATTCTTT-GCTTTCATCGCATACGA-ATGTGATTTATTCGAAGAAGGTTCATTATCTAACTTAA
CAGCGTCTATCATCGGTAACGTATTCGGTTTCAAAGCCGTATCTGCTTTACGTTTAGAAGATATGCGTATTCCTCACTCT
TACTTAAAAACATTCCAAGGTCCAGCGACAGGTGTAATTGTAGAGCGTGAACGTTTAAACAAATACGGTGTACCATTATT
AGGTGCAACTGTAAAACCTAAATTAGGTTTATCTGGTAAAAACTACGGTCGTGTAGTATACGAAGGTTTAAAAGGTGGTT
TAGACTTCTTAAAAGATGATGAGAACATTAACTCTCAACCATTTATGCGTTGGAGAGAACGTTTCTTAAACTGTATGGAA
GGTATTAACCGTGCTTCTGCAGCTACAGGTGAAGTTAAAGGTTCATACTTAAACATCACTGCAGGTACTATGGAAGAAGT
TTACAAACGTGCTCAATACGCTAAATCAGTAGGTTCTGTAATTGTAATGATCGATTTAGTAATGGGTTATACAGCAATTC
AAAGTTCTGCTATCTGGGCTCGTGAAAACGATATGCTTTTACATTTACACCGTGCGGGTAACTCTACATACGCTCGTCAA
AAAAATCA-TGGTATTAACTTCCGTGTTATTTGTAAA-TGGATGCGTATGTCTGGTGTAGATCATATC-CA-CGCCTGGT
A-----------------------------------------
>Stauroneis_gracilior Concatenation of 2 sequences
TTAATAAGCGGAGGAAAAGAAACTAACCA-GGATTCCCTCAGTAAGGGCGACTGAAGCGGGA-ATAGCCCATAC--GAAA
TCTGCGC----GCAA---------GCGCCGAATTGTGGTCTGGAGACGCT-TGTGTT-ACT--GG-CTGGGCCAAG-TCC
CTTGGAACGGGGCAGCTGAGAGGGTGAGACTCCCGTGTGCCTGGCCGGGTGAGCGAGTAGTCAACGAGTCGAGTTGTTTG
GGATTGCAGCTCTAAGTGGGTGGTAAATTCCATCTAAGGCTAAATACTGGTGGGAGACCGATAGCGTACAAGTACCGTGA
GGGAAAGATGCAAAGAACTTTGAAAAGAGAGTTAAAGAGTACCTGAAATTGCTGAAAAGGAAGCGAAGGAAACCAGTGC-
CAGATGC-GTCATACTTCCTCAATCGC--TTGCGA-TTGGGGCGCTGTGGCC--ATCGTT--GCCAGAGTTGTTTGGTTG
-GGCTGGAAGT----GCGTT-CAGGGAGTT-------GACCTGAG---CATGCCGC------------AGTTCGAG-CGA
A-TGAG-----TT---TTGGCGAAATGG-TTTTCTTTTCCCCG-------------------------------------
-----------------TTCTTT-GCTTTCATCGCATACGA-ATGTGATTTATTCGAAGAAGGTTCATTAGCTAACATTA
CAGCGTCTATCATTGGTAACGTATTCGGTTTCAAAGCCGTATCTGCTTTACGTTTAGAAGATATGCGTATTCCTCACTCT
TACTTAAAAACATTCCAAGGTCCAGCTACAGGTGTAGTTGTAGAGCGTGAGCGTTTAAACAAATACGGTACACCATTATT
AGGTGCTACAGTAAAACCTAAATTAGGTTTATCTGGTAAAAACTACGGTCGTGTAGTATATGAAGGTTTAAAAGGTGGTT
TAGACTTCTTAAAAGATGATGAGAACATTAACTCTCAACCATTTATGCGTTGGAGAGAACGTTTCTTAAACTGTATGGAA
GCTATTAACCGTGCTTCTTCAGCTACAGGTGAAGTTAAAGGTTCATACTTAAACATCACTGCAGGTACTATGGAAGAAGT
GTACAAACGTGCTGAATACGCTAAAGCAGTAGGTTCTGTAATTGTTATGATCGACTTAGTAATGGGTTACACAGCAATTC
AAAGTTCTGCTATTTGGGCTCGTGAAAACGATATGCTTTTACACTTACACCGTGCAGGTAACTCTACATACGCTCGTCAA
AAAAATCA-TGGTATTAACTTCCGTGTTATTTGTAAA-TGGATGCGTATGTCTGGTGTAGATCATATC-CA-CCGCTGGT
A-----------------------------------------
>Stauroneis_phoenicenteron Concatenation of 2 sequences
TTAATAAGCGGAGGAAAAGAAACTAACCA-AGATTCCCTCAGTAAGGGCGACTGAAGCGGGA-ATAGCCCATGC--GAAA
TCTGCGCTGCTTTGCGGTG-----GCGCCGAATTGTGGTTGGAAGACACT-TGCGTT-ACT--GA-CCGAACCAAG-TCC
CTTGGAACAGGGCAGCTGAGAGGGTGAGACTCCCGTCTGCTTGGTCATGTGAGCGAGTTGTCCACGAGTCGAGTTGTTTG
GGATTGCAGCTCTAAGTGGGTGGTAAATTCCATCCAAGGCTAAATACTGGTGGGAAACCGATAGCGTACAAGTACCGTGA
GGGAAAGATGCAAAGAACTTTGAAAAGAGAGTTAAAGAGTACCTGAAATTGCTGAAAAGGAAGCAAAGGAAACCAGTGC-
TAGATGC-GCCATACTTCTGCCACCGC--TTGCGG-TAGCAGCGCTGTGGCC--ATCCAT--GTCAGACTTGGTTTGGGC
GGGCCGAACGTGCGAGCGCCTGGGGAGTTT-------GTTCCCTATCTGCTGGCCGC-----------GGCCGGCC-TGA
A-TGAG---ACTG------ACGAAATGG-TTTTCTTTCCCCCG-------------------------------------
-------------------------------------------TGTGATTTATTCGAAGAAGGTTCATTAGCTAACTTAA
CAGCGTCTATCATCGGTAACGTATTCGGTTTCAAAGCCGTATCTGCTTTACGTTTAGAAGATATGCGTATTCCTCACTCT
TACTTAAAAACATTCCAAGGTCCAGCGACAGGTGTAATTGTAGAGCGTGAGCGTTTAAACAAATACGGTGTACCATTATT
AGGTGCAACAGTAAAACCTAAATTAGGTTTATCTGGTAAAAACTACGGTCGTGTAGTATATGAAGGTTTAAAAGGTGGTT
TAGACTTCTTAAAAGATGATGAGAACATTAACTCTCAACCATTTATGCGTTGGAGAGAACGTTTCTTAAACTGTATGGAA
GGTATTAACCGTGCTTCTGCAGCTACAGGTGAAGTTAAAGGTTCATATTTAAACATCACTGCAGGTACAATGGAAGAAGT
TTACAAACGTGCTCAATACGCTAAAGCAGTAGGTTCTGTAATTGTAATGATCGATTTAGTAATGGGTTATACAGCAATTC
AAAGTTCTGCTATCTGGGCTCGTGAGAATGATATGCTTTTACACTTACACCGTGCTGGTAACTCTACATACGCTCGTCAA
AAAAATCA-TGGTATTAACTTCCGTGTTATTTGTAAA-TGGATGC-----------------------------------
------------------------------------------
