# Supplementary material for: Historical and Current Perspectives on the Systematics of the ‘Enigmatic’ Diatom Genus Rhoicosphenia (Bacillariophyta), with Single and Multi-Molecular Marker and Morphological Analyses and Discussion on the Monophyly of ‘Monoraphid’ Diatoms
Source: PLoS One. 2016 Apr 5;11(4):e0152797. doi: 10.1371/journal.pone.0152797 (PMC4821588; doi:10.1371/journal.pone.0152797)
Supplement: S5 File — Alignment used in Maximum Likelihood and Bayesian analyses. (FASTA) [file pone.0152797.s005.fasta]

>Achnanthes_brevipes Achnanthes brevipes strain CCMP100 18S ribosomal RNA gene, partial sequence
AAACTGCG-AACGGCTCATTATATCAGTTATAATTTATTGGATAGTCCCTT-ACTACTTGG-A--TAACCGTAGTAATTC
TAGAGCTAATACATGCGTCGAT-ACCCCTCGTGGG-TA-----GCAATTATTAGA-TTGAAACCAACCCCTTT--GGGGT
GATGTGGTGATTCATAATAATAGAGCGGATCGCACGGCTCA-CGCCGGCGACGGATCTTTCAAG-TTTCTG-CCCTATCA
GCTTTGGATGGTACGGTATTGGCCTACCATGGCTTTAACGGGTAACGGGAAATTAGGGTTTGATTCCGGAGAGGGGGCCT
-GAGAGATGGCCACCACATCCAAGGAAGGCAGCAGGCGCGTAAATTACCCAATCCTAATACAGGGAGGTAGTGACAATAA
ATAACAATGCCGGGCC-TTTGTAGGTCTGGCAATTGGAATGAGAACAATTTAAACCCCTTATCGAGGATCAATTGGAGGG
CAAG-TCTGGTGCCAGCAGCCGCGGTAATTCCAGCTCCAATAGCGTATATTAAAG-TTGTTGCAGTTAAAAAGCTCGTAG
-TTGGATTTGTGGCTGTCCCATCC-TTGGG--TGG-AACCTGTGTGGCATTAGGTTGTCGTGCA-GGGGATGCCCAT-CT
TTTACTGTGAAAAAATTAGAGTGTT-C-A-AAGCAGGCTT-ATGCCGTTGAATATATTAGCATGGAATAATGAGATAGGA
CCTTGGTACTATTTTGTTGG-TTTGCGCACCGAGGTAATGATTAATAGGGACAGTTG-GGGGTATT-CGTATTCCATTGT
CAGAGGTGAAATTCTTGGATTTTTGGAAGACGAACTAC-TGCGAAAGCATTTACC-AA--GGATGTTTTCATTAATCAAG
AACGAAAGTTAGGGGATCGAAGATGATTAGATACCATCGTAGTCTTAACCATAAACTATGCCGACAAGGGATTGGCGGAG
-TTTCGTTT-TGTCTCCGTCAGCACCTTATGAGAAATCA-CAAGTCTTTGGGTTCCGGGGGGAGT-ATGGTCGCAAGGCT
GAAACTTAAAGAAATTGACGGAAGGGCACCACCAGGAGTGGAGCC-TGCGGCTTAATTTGACTCAACACGGGAAAACTTA
CCAGGTCCAGACATAGTGA-GGATTGACAGATTGA-GAGCTC-TTTCTTGATTCTATGGGTGGTGGTGCATGGCCGTTCT
TAGTTGGTG-AAGTGATTTGTCTGGTTAATTCCGTTAACGA--ACGAGACCCCTGCCTGCTAAATAGCTT----GGCGAG
TGATTTTTCA-CTGGC-TGAA-GCTTCTTAGAGGGACGTGCGTTCTATT-AGACGCA-GGAAGATAGGGGCAATAACAGG
TCTGTGATGCCCTTAGATGTCCTGGGCCGCACGCGCGCTACACTGATGCATTC-AACG-A--GT-TCTACCTTTGCCG-A
GAGGCCTGGGCAATCTTTTGAACTTGCATCGTGATAGGGATAGATTATTGCAATTATTAATCTTGAACGAGGAATTCCTA
GTAAACGCAGAT-CATCAATCTGCATTGATTACGTCCCTGCCCTTTGTACACACCGCCCGTCGCACCTA
>Achnanthes_cf._longipes Achnanthidium cf. longipes strain CCMP101 18S ribosomal RNA gene, partial sequence
----------------------------TATAATTTATTGGATAGTCCCTT-ACTACTTGG-A--TAACCGTAGTAATTC
TAGAGCTAATACATGCGTCAAT-ACCCCTCGTGGG-TA-----GCAATTATTAGA-TTGAAACCAACCCCTTT--GGGGT
GATGTGGTGATTCATAATAATAGTGCGGATCGCACGGCTCA-CGCCGGCGACGGATCTTTCAAG-TTTCTG-CCCTATCA
GCTTTGGATGGTACGGTATTGGCCTACCATGGCTTTAACGGGTAACGGGAAATTAGGGTTTGATTCCGGAGAGGGGGCCT
-GAGAGATGGCCACCACATCCAAGGAAGGCAGCAGGCGCGTAAATTACCCAATCCTGACACAGGGAGGTAGTGACAATAA
ATAACAATGCCGGGCC-TTTGTAGGTCTGGCAATTGGAATGAGAACAATTTAAACCCCTTATCGAGGATCAATTGGAGGG
CAAG-TCTGGTGCCAGCAGCCGCGGTAATTCCAGCTCCAATAGCGTATATTAAAG-TTGTTGCAGTTAAAAAGCTCGTAG
-TTGGATTTTTGGCTGTCCCATCC-TTGGG--TGG-AACCTGTGTGGCATTAGGTTGTCGTGCA-GGGGATGCCCAT-CT
TTTACTGTGAAAAAATTAGAGTGTT-C-A-AAGCAGGCTT-ATGCCGTTGAATATATTAGCATGGAATAATGAGATAGGA
CCTTGGTACTATTTTGTTGG-TTTGCGCACCGAGGTAATGATTAACAGGGACAGTTG-GGGGTATT-CGTATTCCATTGT
CAGAGGTGAAATTCTTGGATTTTTGGAAGACGAACTACTTGCGAAAGCATTTACC-AA--GGATGTTTTCATTAATCAAG
AACGAAAGTTAGGGGATCGAAGATGATTAGATACCATCGTAGTCTTAACCATAAACTATGCCGACAAGGGATTGGCGGAG
-TTTCGTTTATGTCTCCGTCAGCACCTTATGAGAAATCA-CAAGTCTTTGGGTTCCGGGGGGAGT-ATGGTCGCAAGGCT
GAAACTTAAAGAAATTGACGGAAGGGCACCACCAGGAGTGGAGCC-TGCGGCTTAATTTGACTCAACACGGGAAAACTTA
CCAGGTCCAGACATAGTGA-GGATTGACAGATTGA-GAGCTC-TTTCTTGATTCTATGG-TGGTGGTGCATGGCCGTTCT
TAGTTGGTG-AAGTGATTTGTCTGGTTAATTCCGTTAACGA--ACGAGACCCCTGCCTGCTAAATAGCTT----GGCGAG
TGATTTTTCA-CTGGC-TGAA-GCTTCTTAGAGGGACGTGCGTTCTATT-AGACGCA-GGAAGATAGGGGCAATAACAGG
TCTGTGATGCCCTTAGATGTCCTGGGCCGCACGCGCGCTACACTGATGCATTC-AACG-A--GT-TTTACCTTGGCCG-A
GAGGCCTGGGCAATCTTCTGAACGTGCATCGTGATAGGGATAGATTATTGCAATTATTAATCTTGAACGAGGAATTCCTA
GTAAACGCAGAT-CATCAATCTGCATTGATTACGTCCCTGCCCTTTGTACACACCGCCCGTCGCACCTA
>Achnanthes_coarctatum Achnanthidium coarctatum strain UTEX FD185 18S small subunit ribosomal RNA gene, partial sequence
AAACTGCG-AACGGCTCATTATATCAGTTATAATTTATTGGATAGTCCCTT-ACTACTTGG-A--TAACCGTAGTAATTC
TAGAGCTAATACATGCGTCAAT-ACCCCTCGTGGG-TA-----GCAATTATTAGA-TTGAAACCAACCCCTTT--GGGGT
GATGTGGTGATTCATAATAATAGTGCGGATCGCACGGCTCA-CGCCGGCGACGGATCTTTCAAG-TTTCTG-CCCTATCA
GCTTTGGATGGTACGGTATTGGCCTACCATGGCTTTAACGGGTAACGGGAAATTAGGGTTTGATTCCGGAGAGGGGGCCT
-GAGAGATGGCCACCACATCCAAGGAAGGCAGCAGGCGCGTAAATTACCCAATCCTAATACAGGGAGGTAGTGACAATAA
ATAACAATGCCGGGCC-TTTGTAGGTCTGGCAATTGGAATGAGAACATTTTAAATCTCTTATCGAGGATCAATTGGAGGG
CAAG-TCTGGTGCCAGCAGCCGCGGTAATTCCAGCTCCAATAGCGTATATTAAAG-TTGTTGCAGTTAAAAAGCTCGTAG
-TTGGATTTGTGGCTGGCCCATCT-TTGGG--TGG-AACCTGTGTGGCATTAGGTTGTCGTGCA-GGGGATGCCCAT-CT
TTTACTGTGAAAAAATTAGAGTGTT-C-A-AAGCAGGCTT-ATGCCGTTGAATATATTAGCATGGAATAATGAGATAGGA
CCTTGGTACTATTTTGTTGG-TTTGCGCACCAAGGTAATGATTAATAGGGACAGTTG-GGGGTATT-TGTATTCCATTGT
CAGAGGTGAAATTCTTGGATTTTTGGAAGACAAACTAC-TGCGAAAGCATTTACC-AA--GGATGTTTTCATTAATCAAG
AACGAAAGTTAGGGGATCGAAGATGATTAGATACCATCGTAGTCTTAACCATAAACTATGCCGACAAGGGATTGGCGGAG
-TTTCGTTT-TGTCTCCGTCAGCACCTTATGAGAAATCA-CAAGTCTTTGGGTTCCGGGGGGAGT-ATGGTCGCAAGGCT
GAAACTTAAAGAAATTGACGGAAGGGCACCACCAGGAGTGGAGCC-TGCGGCTTAATTTGACTCAACACGGGAAAACTTA
CCAGGTCCAGACATAGTGA-GGATTGACAGATTGA-GAGCTC-TTTCTTGATTCTATGGGTGGTGGTGCATGGCCGTTCT
TAGTTGGTG-AAGTGATTTGTCTGGTTAATTCCGTTAACGA--ACGAGACCCCTGCCTGCTAAATAGCTT----GGCGAG
TGATTTTTCA-CTGGC-TGAA-GCTTCTTAGAGGGACGTGCGTTCTATT-AGACGCA-GGAAGATAGGGGCAATAACAGG
TCTGTGATGCCCTTAGATGTCCTGGGCCGCACGCGCGCTACACTGATGCATTC-AACG-A--GT-TTTACCTTGGCCG-A
GAGGCCTGGGCAATCTTCTGAACGTGCGTCGTGATAGGGATAGATTATTGCAATTATTAATCTTGAACGAGGAATTCCTA
GTAAACGCAGAT-CATCAATCTGCATTGATTACGTCCCTGCCCTTTGTACACACCGCCCGTCGCACCTA
>Achnanthes_sp._CCAP1001/1 Achnanthes sp. CCAP1001/1 18S ribosomal RNA gene, partial sequence
--------------------------------GTTTATTTGATAGTCCCTC-ACTACTTGG-A--TAACCGTAGTAATTC
TAGAGCTAATACATGCGTCGAT-ACCCTTCTGGGG-TA-----GTATTTATTAGA-TGGAAACCAACCCCTTC--GGGGT
GATGTGGTGATTCATAATAAGTTTGCGGATCGC---------CGGTGGCGATGGATCATTCAAG-TTTCTG-CCCTATCA
GCTTTGGACGGTAAGGTATTGGCTTACCGTGGCTTTAACGGGTAACGGGGAATTAGGGTTCGATTCCGGAGAGGGGGCCT
-GAGAGATGGCCACCACATCCAAGGAAGGCAGCAGGCGCGTAAATTACCCAATCTTGACACAAGGAGGTAGTGACAATAA
ATAACAATGCCGGGCC--TTATAGGTCTGGCAATTGGAATGAGAACAATTTAAACCCCTTATCGAGGATCAATTGGAGGG
CAAG-TCTGGTGCCAGCAGCCGCGGTAATTCCAGCTCCAATAGCGTATATTAAAG-TTGTTGCAGTTAAAAAGCTCGTAG
-TTGGATTTGTGGCGGTTCCATCC-TTGGG--TGG-ATCCTGTGTGGCATTAGGTTGTCGTGCA-GGGGATGCCCAT-CG
TTTACTGTGAAAAAATTAGAGTGTT-C-A-AAGCAGGCTT-ATGCCGTTGAATATATTAGCATGGAATAATGAGATAGGA
CCTTGGTACTATTTTGTTGG-TTTGCGCACCGAGGTAATGATTAATAGGGACAGTTG-TGGGTATT-CGTATTCCATTGT
CAGAGGTGAAATTCTTGGATTTCTGGAAGACGAACTAA-TGCGAAAGCATTTACC-AA--GGATGTTTTCATTAATCAAG
AACGAAAGTTAGGGGATCGAAGATGATTAGATACCATCGTAGTCTTAACCATAAACTATGCCGACAAGGGATTGGCGGGG
-TTTCGTTA-CGTCTCCGTCAGCACCTTATGAGAAATCA-CAAGTTTTTGGGTTCCGGGGGGAGGTATGGTCGCAAGGCT
GAAACTTAAAGAAATTGACGGAAGGGCACCACCAGGAGTGGAGCC-TGCGGCTTAATTTGACTCAACACGGGAAAACTTA
CCAGGTCCAGACATAGTGA-GGATTGACAGATTGA-GAGCTC-TTTCTTGATTCTATGGGTGGTGGTGCATGGCCGTTCT
TAGTTGGTG-GAGTGATTTGTCTGGTTAATTCCGTTAACGA--ACGAGACCCCTGCCTGCTAAATAGTCC----TTTGAG
TGAT-TTTCA-CTGAT-TCGG-GCTTCTTAGAGGGACGTGCATTCTATT-AGATGCA-GGAAGATAGGGGCAATAACAGG
TCTGTGATGCCCTTAGATGTTCTGGGCCGCACGCGCGCTACACTGATGCATTC-AACG-A--GT---TTCCTTGGCCG-A
GAGGCCTGGGCAATCTTTTGAACGTGCATCGTGATAGGGATAGATTATTGCAATTATTAATCTTGAACGAGGAATTCCTA
GTAAACGCAGAT-CATCAATCTGCATTGATTACGTCCCTGCCCTTTGTACACACCGCCCGTCGCACCTA
>Achnanthes_sp._ECT3684 Achnanthes sp. 1 MPA-2013 isolate ECT3684smAchnan 18S ribosomal RNA gene, partial sequence
AAACTGCG-AACGGCTCATTATATCAGTTATAATTTATTGGATAGTCCCTT-ACTACTTGG-A--TAACCGTAGTAATTC
TAGAGCTAATACATGCGTCAAT-ACCCCTCGTGGG-TA-----GCAATTATTAGA-TTGAAACCAACCCCTTT--GGGGT
GATGTGGTGATTCATAATAATAGTGCGGATCGCACGGCTTA-CGCCGGCGACGGATCTTTCAAG-TTTCTG-CCCTATCA
GCTTTGGATGGTACGGTATTGGCCTACCATGGCTTTAACGGGTAACGGGAAATTAGGGTTTGATTCCGGAGAGGGGGCCT
-GAGAGATGGCCACCACATCCAAGGAAGGCAGCAGGCGCGTAAATTACCCAATCCTAATACAGGGAGGTAGTGACAATAA
ATAACAATGCCGGGCC-TTTGTAGGTCTGGCAATTGGAATGAGAACAATTTAAATCTCTTATCGAGGATCAATTGGAGGG
CAAG-TCTGGTGCCAGCAGCCGCGGTAATTCCAGCTCCAATAGCGTATATTAAAG-TTGTTGCAGTTAAAAAGCTCGTAG
-TTGGATTTGTGGCTGGCCCATCT-TTGGG--TGG-AACCTGTGTGGCATTAGGTTGTCGTGCA-GGGGATGCCCAT-CT
TTTACTGTGAAAAAATTAGAGTGTT-C-A-AAGCAGGCTT-ATGCCGTTGAATATATTAGCATGGAATAATGAGATAGGA
CCTTGGTACTATTTTGTTGG-TTTGCGCACCAAGGTAATGATTAACAGGGACAGTTG-GGGGTATT-TGTATTCCATTGT
CAGAGGTGAAATTCTTGGATTTTTGGAAGACAAACTAC-TGCGAAAGCATTTACC-AA--GGATGTTTTCATTAATCAAG
AACGAAAGTTAGGGGATCGAAGATGATTAGATACCATCGTAGTCTTAACCATAAACTATGCCGACAAGGGATTGGCGGAG
-TTTCGTTT-TGTCTCCGTCAGCACCTTATGAGAAATCA-CAAGTCTTTGGGTTCCGGGGGGAGT-ATGGTCGCAAGGCT
GAAACTTAAAGAAATTGACGGAAGGGCACCACCAGGAGTGGAGCC-TGCGGCTTAATTTGACTCAACACGGGAAAACTTA
CCAGGTCCAGACATAGTGA-GGATTGACAGATTGA-GAGCTC-TTTCTTGATTCTATGGGTGGTGGTGCATGGCCGTTCT
TAGTTGGTG-AAGTGATTTGTCTGGTTAATTCCGTTAACGA--ACGAGACCCCTGCCTGCTAAATAGCTT----GGCGAG
TGATTTTTCA-CTGGC-TGAA-GCTTCTTAGAGGGACGTGCGTTCTATT-AGACGCA-GGAAGATAGGGGCAATAACAGG
TCTGTGATGCCCTTAGATGTCCTGGGCCGCACGCGCGCTACACTGATGCATTC-AACG-A--GT-TTTACCTTGGCCG-A
GAGGCCTGGGCAATCTTCTGAACGTGCATCGTGATAGGGATAGATTATTGCAATTATTAATCTTGAACGAGGAATTCCTA
GTAAACGCAGAT-CATCAATCTGCATTGATTACGTCCCTGCCCTTTGTACACACCGCCCGTCGCAC---
>Achnanthes_sp._ECT3883 Achnanthes sp. 1 MPA-2013 isolate ECT3883Achnan 18S ribosomal RNA gene, partial sequence
AAACTGCG-AACGGCTCATTATATCAGTTATAATTTATTGGATAGTCCCTT-GCTACTTGG-A--TAACCGTAGTAATTC
TAGAGCTAATACATGCGTCAAT-ACCCCTTGCGGG-TA-----GCAATTATTAGA-TTGAAACCAACCCCTCT--GGGGT
GATGTGGTGATTCATAATAACAGAGTGGATCGCATGGCTCA-CGCCGGCGACGGATCTTTCAAG-TTTCTG-CCCTATCA
GCTTTGGATGGTACGGTATTGGCCTACCATGGCTTTAACGGGTAACGGGAAATTAGGGTTTGATTCCGGAGAGGGGGCCT
-GAGAGATGGCCACCACATCCAAGGAAGGCAGCAGGCGCGTAAATTACCCAATCCTAATACAGGGAGGTAGTGACAATAA
ATAACAATGCCGGGCC-TTTGTAGGTCTGGCAATTGGAATGAGAACAAACCAAATTCTTTATCGAGGATCAATTGGAGGG
CAAG-TCTGGTGCCAGCAGCCGCGGTAATTCCAGCTCCAATAGCGTATATTAAAG-TTGTTGCAGTTAAAAAGCTCGTAG
-TTGGATTTGTGGCTGTCCCATCT-TTGGG--TGG-AACCTGTGTGGCATTAGGTTGTCGTGCA-GGGGATGCTCAT-CT
TTTACTGTGAAAAAATTAGAGTGTT-C-A-AAGCAGGCTT-ATGCCGTTGAATATATTAGCATGGAATAATGAGATAGGA
CCTTGGTACTATTTTGTTGG-TTTGCGCACCAAGGTAATGATTAATAGGGACAGTTG-GGGGTATT-CGTATTCCATTGT
CAGAGGTGAAATTCTTGGATTTTTGGAAGACGAACTAC-TGCGAAAGCATTTACC-AA--GGATGTTTTCATTAATCAAG
AACGAAAGTTAGGGGATCGAAGATGATTAGATACCATCGTAGTCTTAACCATAAACTATGCCGACAAGGGATTGGCGGGG
-TTTCGTTT-TGTCTCCGTCAGCACCTTATGAGAAATCA-CAAGTCTTTGGGTTCCGGGGGGAGT-ATGGTCGCAAGGCT
GAAACTTAAAGAAATTGACGGAAGGGCACCACCAGGAGTGGAGCC-TGCGGCTTAATTTGACTCAACACGGGAAAACTTA
CCAGGTCCAGACATAGTGA-GGATTGACAGATTGA-GAGCTC-TTTCTTGATTCTATGGGTGGTGGTGCATGGCCGTTCT
TAGTTGGTG-AAGTGATTTGTCTGGTTAATTCCGTTAACGA--ACGAGACCCCTGCCTGCTAAATAGCTT----GGTGAG
TGATTTTTCA-CTGGC-TGAA-GCTTCTTAGAGGGACGTGCGTTTTATT-AAACGCA-GGAAGATAGGGGCAATAACAGG
TCTGTGATGCCCTTAGATGTCCTGGGCCGCACGCGCGCTACACTGATGCATTC-AACG-A--GT-TTTACCTTGGCCG-A
GAGGCCTGGGCAATCTTCTGAACGTGCATCGTGATAGGGATAGAATTTTGAAATTATCATTCTTGAACGAGGAATTCCTA
GTAAACGCAGAT-CATTAATCTGCATTGATTACGTCCCTGCCCTTTGTACACACCGCC-----------
>Achnanthes_sp._ECT3911 Achnanthes sp. 1 MPA-2013 isolate ECT3911Achnan 18S ribosomal RNA gene, partial sequence
AAACTGCG-AACGGCTCATTATATCAGTTATAATTTATTGGATAGTCCCTT-ACTACTTGG-A--TAACCGTAGTAATTC
TAGAGCTAATACATGCGTCAAT-ACCCCTCGTGGG-TA-----GCAATTATTAGA-TTGAAACCAACCCCTTT--GGGGT
GATGTGGTGATTCATAATAATAGTGCGGATCGCACGGCTCA-CGCCGGCGACGGATCTTTCAAG-TTTCTG-CCCTATCA
GCTTTGGATGGTACGGTATTGGCCTACCATGGCTTTAACGGGTAACGGGAAATTAGGGTTTGATTCCGGAGAGGGGGCCT
-GAGAGATGGCCACCACATCCAAGGAAGGCAGCAGGCGCGTAAATTACCCAATCCTGACACAGGGAGGTAGTGACAATAA
ATAACAATGCCGGGCC-TTTGTAGGTCTGGCAATTGGAATGAGAACAATTTAAACCCCTTATCGAGGATCAATTGGAGGG
CAAG-TCTGGTGCCAGCAGCCGCGGTAATTCCAGCTCCAATAGCGTATATTAAAG-TTGTTGCAGTTAAAAAGCTCGTAG
-TTGGATTTTTGGCTGTCCCATCC-TTGGG--TGG-AACCTGTGTGGCATTAGGTTGTCGTGCA-GGGGATGCCCAT-CT
TTTACTGTGAAAAAATTAGAGTGTT-C-A-AAGCAGGCTT-ATGCCGTTGAATATATTAGCATGGAATAATGAGATAGGA
CCTTGGTACTATTTTGTTGG-TTTGCGCACCGAGGTAATGATTAACAGGGACAGTTG-GGGGTATT-CGTATTCCATTGT
CAGAGGTGAAATTCTTGGATTTTTGGAAGACGAACTAC-TGCGAAAGCATTTACC-AA--GGATGTTTTCATTAATCAAG
AACGAAAGTTAGGGGATCGAAGATGATTAGATACCATCGTAGTCTTAACCATAAACTATGCCGACAAGGGATTGGCGGAG
-TTTCGTTTATGTCTCCGTCAGCACCTTATGAGAAATCA-CAAGTCTTTGGGTTCCGGGGGGAGT-ATGGTCGCAAGGCT
GAAACTTAAAGAAATTGACGGAAGGGCACCACCAGGAGTGGAGCC-TGCGGCTTAATTTGACTCAACACGGGAAAACTTA
CCAGGTCCAGACATAGTGA-GGATTGACAGATTGA-GAGCTC-TTTCTTGATTCTATGGGTGGTGGTGCATGGCCGTTCT
TAGTTGGTG-AAGTGATTTGTCTGGTTAATTCCGTTAACGA--ACGAGACCCCTGCCTGCTAAATAGCTT----GGCGAG
TGATTTTTCA-CTGGC-TGAA-GCTTCTTAGAGGGACGTGCGTTCTATT-AGACGCA-GGAAGATAGGGGCAATAACAGG
TCTGTGATGCCCTTAGATGTCCTGGGCCGCACGCGCGCTACACTGATGCATTC-AACG-A--GT-TTTACCTTGGCCG-A
GAGGCCTGGGCAATCTTCTGAACGTGCATCGTGATAGGGATAGATTATTGCAATTATTAATCTTGAACGAGGAATTCCTA
GTAAACGCAGAT-CATCAATCTGCATTGATTACGTCCCTGCCCTTTGTACACACCGCC-----------
>Achnanthes_sp._SanNic1 Achnanthes sp. 1 MPA-2013 isolate SanNic1Achnan 18S ribosomal RNA gene, partial sequence
AAACTGCG-AACGGCTCATTATATCAGTTATAATTTATTGGATAGTCCCTT-ACTACTTGG-A--TAACCGTAGTAATTC
TAGAGCTAATACATGCGTCGAT-ACCCCTCGTGGG-TA-----GCAATTATTAGA-TTGAAACCAACCCCTTT--GGGGT
GATGTGGTGATTCATAATAATAGAGCGGATCGCACGGCTCA-CGCCGGCGACGGATCTTTCAAG-TTTCTG-CCCTATCA
GCTTTGGATGGTACGGTATTGGCCTACCATGGCTTTAACGGGTAACGGGAAATTAGGGTTTGATTCCGGAGAGGGGGCCT
-GAGAGATGGCCACCACATCCAAGGAAGGCAGCAGGCGCGTAAATTACCCAATCCTAATACAGGGAGGTAGTGACAATAA
ATAACAATGCCGGGCC-TTTGTAGGTCTGGCAATTGGAATGAGAACAATTTAAACCCCTTATCGAGGATCAATTGGAGGG
CAAG-TCTGGTGCCAGCAGCCGCGGTAATTCCAGCTCCAATAGCGTATATTAAAG-TTGTTGCAGTTAAAAAGCTCGTAG
-TTGGATTTGTGGCTGTCCCATCC-TTGGG--TGG-AACCTGTGTGGCATTAGGTTGTCGTGCA-GGGGATGCCCAT-CT
TTTACTGTGAAAAAATTAGAGTGTT-C-A-AAGCAGGCTT-ATGCCGTTGAATATATTAGCATGGAATAATGAGATAGGA
CCTTGGTACTATTTTGTTGG-TTTGCGCACCGAGGTAATGATTAATAGGGACAGTTG-GGGGTATT-CGTATTCCATTGT
CAGAGGTGAAATTCTTGGATTTTTGGAAGACGAACTAC-TGCGAAAGCATTTACC-AA--GGATGTTTTCATTAATCAAG
AACGAAAGTTAGGGGATCGAAGATGATTAGATACCATCGTAGTCTTAACCATAAACTATGCCGACAAGGGATTGGCGGAG
-TTTCGTTT-TGTCTCCGTCAGCACCTTATGAGAAATCA-CAAGTCTTTGGGTTCCGGGGGGAGT-ATGGTCGCAAGGCT
GAAACTTAAAGAAATTGACGGAAGGGCACCACCAGGAGTGGAGCC-TGCGGCTTAATTTGACTCAACACGGGAAAACTTA
CCAGGTCCAGACATAGTGA-GGATTGACAGATTGA-GAGCTC-TTTCTTGATTCTATGGGTGGTGGTGCATGGCCGTTCT
TAGTTGGTG-AAGTGATTTGTCTGGTTAATTCCGTTAACGA--ACGAGACCCCTGCCTGCTAAATAGCTT----GGCGAG
TGATTTTTCA-CTGGC-TGAA-GCTTCTTAGAGGGACGTGCGTTCTATT-AGACGCA-GGAAGATAGGGGCAATAACAGG
TCTGTGATGCCCTTAGATGTCCTGGGCCGCACGCGCGCTACACTGATGCATTC-AACG-A--GT-TCTACCTTTGCCG-A
GAGGCCTGGGCAATCTTTTGAACTTGCATCGTGATAGGGATAGATTATTGCAATTATTAATCTTGAACGAGGAATTCCTA
GTAAACGCAGAT-CATCAATCTGCATTGATTACGTCCCTGCCCTTTGTACACACCGCC-----------
>Achnanthidium_minutissimum_AT-196 Achnanthidium minutissimum 18S rRNA gene, strain AT-196Gel02
AAACTGCG-AATGGCTCATTATATCAGTTATAGTTTATTTGATAGTCCCTT-ACTATATGG-A--TAACCGTAGTAATTC
TAGAGCTAATACATGCGTCAAT-ACCTTTC-GGGG-TA-----GTATTTATTAGA-TTGAAACCAACCCCTTC--GGGGT
GATGTGGTGATTCATAATAAGCTTGCGGATCGCA--------TTCGTGCGATGGATCATTCAAG-TTTCTG-CCCTATCA
GCTTTGGATGGTAGGGTATTGGCCTACCATGGCTTTAACGGGTAACGGAGGATTAGGGTTTGATTCCGGAGAGGGAGCCT
-GAGAGACGGCTACCACATCCATGGAAGGCAGCAGGCGCGTAAATTACCCAATCCTGACACAGGGAGGTAGTGACAATAA
ATAACAATGCCGGGCC-TTTTTAGGTCTGGCAATTGGAATGAGAACAATTTAAACCCCTTATCGAGGATCAATTGGAGGG
CAAG-TCTGGTGCCAGCAGCCGCGGTAATTCCAGCTCCAATAGCGTATATTAAAG-TTGTTGCAGTTAAAAAGCTCGTAG
-TTGGATTTGTGGTGACACCATCC-TTGGG--TGG-AACCTGTGTGGCATTAACTTGTCGTGCA-GGGGATGCCCAT-CG
TTTACTGTGAAAAAATCAGCGCGTT-C-A-AAGCAGGCTT-ATGCCGTTGAATGTCTTAGCATGGAATAATAAGATAGGA
CCTTGGTGCTATTTTGTTGG-TTTGCGTACCGAGGTAATGATTAATAGGGACAGTTG-GGGGTATT-CGTATTCCATTGT
CAGAGGTGAAATTCTTGGATTTCTGGAAGACGAACTAC-TGCGAAAGCATTTACC-AA--GGATGTTTTCATTAATCAAG
AACGAAAGTTAGGGGATCGAAGATGATTAGATACCATCGTAGTCTTAACCATAAACTATGCCGACAAGGGATTGGTGGGG
-TTTCGTTA-CGTCTCCATCAGCACCTTATGAGAAATCA-CAAGTTTTTGGGTTCCGGGGGGAGT-ATGGTCGCAAGGCT
GAAACTTAAAGAAATTGACGGAAGGGCACCACCAGGAGTGGAGCC-TGCGGCTTAATTTGACTCAACACGGGAAAACTTA
CCAGGTCCAGACATAGTGA-GGATTGACAGATTGA-GAGCTC-TTTCTTGATTCTATGGGTGGTGGTGCATGGCCGTTCT
TAGTTGGTG-GAGTGATTTGTCTGGTTAATTCCGTTAACGA--ACGAGACCGCTGCCTGCTAAATAGTCC----AGTGAG
TGAA-TTTCA-CTGAC-GAGG-ACTTCTTAGAGGGACGTGCGTTCTATT-AGACGCA-GGAAGATAGCGGCAATAACAGG
TCTGTGATGCCCTTAGATGTTCTGGGCCGCACGCGCGCTACACTGATGCATTC-AACG-A--GT--CTTCCTTGGCCG-A
GAGGCCTGGGCAATCTT-CGAACGTGCATCGTGATAGGGATAGATTATTGCAATTATTAATCTTGAACGAGGAATTCCTA
GTAAACGCAGAT-CATCAATCTGCATTGATTACGTCCCTGCCCTTTGTACACACCGCCCGTCGCACCTA
>Achnanthidium_minutissimum_RK6 Achnanthidium minutissimum isolate RK6 18S ribosomal RNA gene, partial sequence
AAACTGCG-AATGGCTCATTATATCAGTTATAGTTTATTTGATAGTCCCTT-ACTATATGG-A--TAACCGTAGTAATTC
TAGAGCTAATACATGCGTCAAT-ACCTTTC-GGGG-TA-----GTATTTATTAGA--TGAAACCAACCCCTTC--GGGGT
GATGTGGTGATTCATAATAAGCTTGCGGATCGCA--------CTCGTGCGATGGATCATTCAAG-TTTCTG-CCCTATCA
GCTTTGGATGGTAGGGTATTGGCCTACCATGGCTTTAACGGGTAACGGAGGATTAGGGTTTGATTCCGGAGAGGGAGCCT
-GAGAGACGGCTACCACATCCATGGAAGGCAGCAGGCGCGTAAATTACCCAATCCTGACACAGGGAGGTAGTGACAATAA
ATAACAATGCCGGGCC--TTTTAGGTCTGGCAATTGGAATGAGAACAATTTAAACCCCTTATCGAGGATCAATTGGAGGG
CAAG-TCTGGTGCCAGCAGCCGCGGTAATTCCAGCTCCAATAGCGTATATTAAAG-TTGTTGCAGTTAAAAAGCTCGTAG
-TTGGATTTGTGGGA---CCATCC-TTGGG--TGG-AACCTGTGTGGCATTAACTTGTCGTGCA-GGGGATGCCCAT-CG
TTTACTGTGAAAAAATCAGCGCGTT-C-A-AAGCAGGCTT-ATGCCGTTGAATGTCTTAGCATGGAATAATAAGATAGGA
CCTTGGTGCTATTTTGTTGG-TTTGCGTACCGAGGTAATGATTAATAGGGACAGTTG-GGGGTATT-CGTATTCCATTGT
CAGAGGTGAAATTCTTGGATTTCTGGAAGACGAACTAC-TGCGAAAGCATTTACC-AA--GGATGTTTTCATTAATCAAG
AACGAAAGTTAGGGGATCGAAGATGATTAGATACCATCGTAGTCTTAACCATAAACTATGCCGACAAGGGATTGGTGGGG
-TTTCGTTA-CGTCTCCATCAGCACCTTATGAGAAATCA-CAAGTTTTTGGGTTCCGGGGGGAGT-ATGGTCGCAAGGCT
GAAACTTAAAGAAATTGACGGAAGGGCACCACCAGGAGTGGAGCC-TGCGGCTTAATTTGACTCAACACGGGAAAACTTA
CCAGGTCCAGACATAGTGA-GGATTGACAGATTGA-GAGCTC-TTCTTTGATTCTATGGGTGGTGGTGCATGGCCGTTCT
TAGTTGGTG-GAGTGATTTGTCTGGTTAATTCCGTTAACGA--ACGAGACC-CTGCCTGCTAAATAGTCC-----GTGAG
TGAA-TTTCA-CTGAC--GGG-ACTTCTTAGAGGGACGTGCGTTCTATT-AGACGCA-GGAAGATAG-GGCAATAACAGG
TCTGTGATGCCCTTAGATGTTCTGGGCCGCACGCGCGCTACACTGATGCATTC-AACG-A--GT--CTTCCTTGGCCG-A
GAGGCCTGGGCAATCTT-CGAACGTGCATCGTGATAGGGATAGATTATTGCAATTATTAATCTTGAACGAGGAATTCCTA
GTAAACGCAGAT-CATCAATCTGCATTGATTACGTCCCTGCCCTTTGTACACACCGCCCGTCGCACCTA
>Achnanthidium_minutissimum_TCC746 Achnanthidium minutissimum isolate TCC746 18S ribosomal RNA gene, partial sequence
AAACTGCG-AATGGCTCATTATATCAGTTATAGTTTATTTGATAGTCCCTT-ACTATATGG-A--TAACCGTAGTAATTC
TAGAGCTAATACATGCGTCAAT-ACCTTTC-GGGG-TA-----GTATTTATTAGA-TTGAAACCAACCCCTTC--GGGGT
GATGTGGTGATTCATAATAAGCTTGCGGATCGCA--------TTCGTGCGATGGATCATTCAAG-TTTCTG-CCCTATCA
GCTTTGGATGGTAGGGTATTGGCCTACCATGGCTTTAACGGGTAACGGAGGATTAGGGTTTGATTCCGGAGAGGGAGCCT
-GAGAGACGGCTACCACATCCATGGAAGGCAGCAGGCGCGTAAATTACCCAATCCTGACACAGGGAGGTAGTGACAATAA
ATAACAATGCCGGGCC-TTTTTAGGTCTGGCAATTGGAATGAGAACAATTTAAACCCCTTATCGAGGATCAATTGGAGGG
CAAG-TCTGGTGCCAGCAGCCGCGGTAATTCCAGCTCCAATAGCGTATATTAAAG-TTGTTGCAGTTAAAAAGCTCGTAG
-TTGGATTTGTGGTGACACCATCC-TTGGG--TGG-AACCTGTGTGGCATTAACTTGTCGTGCA-GGGGATGCCCAT-CG
TTTACTGTGAAAAAATCAGCGCGTT-C-A-AAGCAGGCTT-ATGCCGTTGAATGTCTTAGCATGGAATAATAAGATAGGA
CCTTGGTGCTATTTTGTTGG-TTTGCGTACCGAGGTAATGATTAATAGGGACAGTTG-GGGGTATT-CGTATTCCATTGT
CAGAGGTGAAATTCTTGGATTTCTGGAAGACGAACTAC-TGCGAAAGCATTTACC-AA--GGATGTTTTCATTAATCAAG
AACGAAAGTTAGGGGATCGAAGATGATTAGATACCATCGTAGTCTTAACCATAAACTATGCCGACAAGGGATTGGTGGGG
-TTTCGTTA-CGTCTCCATCAGCACCTTATGAGAAATCA-CAAGTTTTTGGGTTCCGGGGGGAGT-ATGGTCGCAAGGCT
GAAACTTAAAGAAATTGACGGAAGGGCACCACCAGGAGTGGAGCC-TGCGGCTTAATTTGACTCAACACGGGAAAACTTA
CCAGGTCCAGACATAGTGA-GGATTGACAGATTGA-GAGCTC-TTTC-TGATTCTATGGGTGGTGGTGCATGGCCGTTCT
TAGTTGGTG-GAGTGATTTGTCTGGTTAATTCCGTTAACGA--ACGAGACCGCTGCCTGCTAAATAGTCC----AGTGAG
TGAA-TTTCA-CTGAC-GAGG-ACTTCTTAGAGGGACGTGCGTTCTATT-AGACGCA-GGAAGATAGCGGCAATAACAGG
TCTGTGATGCCCTTAGATGTTCTGGGCCGCACGCGCGCTACACTGATGCATTC-AACG-A--GT--CTTCCTTGGCCG-A
GAGGCCTGGGCAATCTT-CGAACGTGCATCGTGATAGGGATAGATTATTGCAATTATTAATCTTGAACGAGGAATTCCTA
GTAAACGCAGAT-CATCAATCTGCATTGATTACGTCCCTGCCCTTTGTACACACCGCCCGTCGCACCTA
>Adlafia_brockmannii Navicula brockmannii 18S rRNA gene, strain AT-111Gel10
AAACTGCG-AATGGCTCATTATATCAGTTATAGTTTATTTGATAGTCCCTT-ACTATTTGG-A--TAACCGTAGTAATTC
TAGAGCTAATACATGCGTCAAT-ACCCTTCTGGGG-TA-----GTATTTATTAGA-TGGAAACCAACCCCTTC--GGGGT
GATGTGGTGATTCATAATAAGCTTGCGGATCGCACGGCTT--TGCCGGCGATGGATCATTCAAG-TTTCTG-CCCTATCA
GCTTTGGATGGTAGGGTATTGGCCTACCATGGCTTTAACGGGTAACGGAGGATTAGGGTTTGATTCCGGAGAGGGAGCCT
-GAGAGACGGCTACCACATCCAAGGAAGGCAGCAGGCGCGTAAATTACCCAATCCTGACACAGGGAGGTAGTGACAATAA
ATAACAATGCCGGGCC-TTTCTAGGTCTGGCACTTGGAATGAGAACAATTCAAACCCCTTATCGAGGATCAATTGGAGGG
CAAG-TCTGGTGCCAGCAGCCGCGGTAATTCCAGCTCCAATAGCGTATATTAAAG-TTGTTGCAGTTAAAAAGCTCGTAG
-TTGGATTTGTGGCGAGACCATCC-TTGGG--TGG-AACCTGTGTGGCATTAGGTTGTCGTGCA-GGAGATGCCCAT-CG
TTTACTGTGAAAAAATCAGCGCGTT-C-A-AAGCAGGCTT-ATGCCGTTGAATGTATTAGCATGGAATAATAAGATAGGA
CCTTGGTACTATTTTGTTGG-TTTGCGCACCGAGGTAATGATTAATAGGGACAGTTG-GGGGTATT-CGTATTCCATTGT
CAGAGGTGAAATTCTTGGATTTCTGGAAGACGAACTAC-TGCGAAAGCATTTACC-AA--GGATGTTTTCATTAATCAAG
AACGAAAGTTAGGGGATCGAAGATGATTAGATACCATCGTAGTCTTAACCATAAACTATGCCGACAAGGGATTGGTGGGG
-TCTCGTTA-CGTCTCCATCAGCACCTTATGAGAAATCA-CAAGTTTTTGGGTTCCGGGGGGAGT-ATGGTCGCAAGGCT
GAAACTTAAAGAAATTGACGGAAGGGCACCACCAGGAGTGGAGCC-TGCGGCTTAATTTGACTCAACACGGGAAAACTTA
CCAGGTCCAGACATAGTGA-GGATTGACAGATTGA-GAGCTC-TTTCTTGATTCTATGGGTGGTGGTGCATGGCCGTTCT
TAGTTGGTG-GAGTGATTTGTCTGGTTAATTCCGTTAACGA--ACGAGACCGCTGCCTGCTAAATAGTCC----AGTGAG
TGAA-TTTCA-CTGAC-GAGG-ACTTCTTAGAGGGACGTGCATTTTATT-AGATGCA-GGAAGATAGCGGCAATAACAGG
TCTGTGATGCCCTTAGATGTTCTGGGCCGCACGCGCGCTACACTGATGCATTC-AACG-A--GT-GTTTCCTTGGCTG-A
GAAGCCTGGGCAATCTTTTGAACGTGCATCGTGATAGGGATAGATTATTGCAATTATTAATCTTGAACGAGGAATTCCTA
GTAAACGCAGAT-CATCAATCTGCATTGATTACGTCCCTGCCCTTTGTACACACCGCCCGTCGCACCTA
>Amphora_libyca Amphora lybica 18S rRNA gene, strain AT-117.10
AAACTGCG-AATGGCTCATTATATCAGTTATAGTTTATTTGATAGTCCCTC-ACTACTTGG-A--TAACCGTAGTAATTC
TAGAGCTAATACATGCGTCAAT-ACCCTTCTGGGG-TA-----GTATTTATTAGA-TGGAAACCAACCCCTTC--GGGGT
GATGTGGTGATTCATAATAAGTTTGCGGATCGCACGGCATT-TGCTGGCGATGGATCATTCAAG-TTTCTG-CCCTATCA
GCTTTGGATGGTAGGGTATTGGCCTACCATGGCTTTAACGGGTAACGGGAAATTAGGGTTTTATTCCGGAGAGGGAGCCT
-GAGAGACGGCTACCACATCCAAGGAAGGCAGCAGGCGCGTAAATTACCCAATCTTGAAACAAGGAGGTAGTGACAATAA
ATAACAATGCCGGGCC-ATTCTTGGTCTAGCAATTGGAATGAGAACAATTTAAACCCCTTATTGAGGATCAATTGGAGGG
CAAG-TCTGGTGCCAGCAGCCGCGGTAATTCCAGCTCCAATAGCGTATATTAAAG-TTGTTGCAGTTAAAAAGCTCGTAG
-TTGGATTTGTGGATGATCCATCT-TTGGG--TGG-AATCTGTGTGGCATTAGGTTGTCGTGCA-GGGGATGCCCAT-CG
TTTACTGTGAAAAAATTAGAGTGTT-C-A-AAGCAGGCTT-ATGCCGCTGAATATATTAGCATGGAATAATGAGATAGGA
CTTGGGTGCTATTTTGTTGG-TTTGCGCACCTTGGTAATGATTAATAGGGACAGTTG-GGGGTATT-CGTATTCCATTGT
CAGAGGTGAAATTCTTGGATTTCTGGAAGACGAACTAC-TGCGAAAGCATTTACC-AA--GGATGTTTTCATTAATCAAG
AACGAAAGTTAGGGGATCGAAGATGATTAGATACCATCGTAGTCTTAACCATAAACTATGCCGACAAGGGATTGGCGGGG
-TCTCGTTA-CGTCTCCGTTAGCACCTTATGAGAAATCA-CAAGTTTTTGGGTTCCGGGGGGAGT-ATGGTCGCAAGGCT
GAAACTTAAAGAAATTGACGGAAGGGCACCACCAGGAGTGGAGCC-TGCGGCTTAATTTGACTCAACACGGGAAAACTTA
CCAGGTCCAGACATAGTGA-GGATTGACAGATTGA-GAGCTC-TTTCTTGATTCTATGGGTGGTGGTGCATGGCCGTTCT
TAGTTGGTG-GAGTGATTTGTCTGGTTAATTCCGTTAACGA--ACGAGACCCCTGCCTGCTAAATAGTCT----GGCGAG
TGAT-TTTCA-CTGGC-TGAG-TCTTCTTAGAGGGACGTGCG-TCTACT-AGACGCA-GGAAGATAGGGGCAATAACAGG
TCTGTGATGCCCTTAGATGTTCTGGGCCGCACGCGCGCTACACTGATGCATTC-AACG-A--GT--GTACCTTGGCCG-A
GAGGCCTGGGCAATCTTTTGAACGTGCATCGTGATAGGGATAGATTATTGCAATTATTAATCTTGAACGAGGAATTCCTA
GTAAACGCAGAT-CATCAATCTGCATTGATTACGTCCCTGCCCTTTGTACACACCGCCCGTCGCACCTA
>Amphora_pediculus_AT-117.11 Amphora pediculus 18S rRNA gene, strain AT-117.11
AAACTGCG-AATGGCTCATTATATCAGTTATAGTTTATTTGATAGTCCCTC-ACTACTTGG-A--TAACCGTAGTAATTC
TAGAGCTAATACATGCGTCAAT-ACCCTTCTGGGG-TA-----GTATTTATTAGA-TGGAAACCAACCCCTTC--GGGGT
GATGTGGTGATTCATAATAAGTTTGCGGATCGCACGGCTT--TGCTGGCGATGGATCATTCAAG-TTTCTG-CCCTATCA
GCTTTGGATGGTAGGGTATTGGCCTACCATGGCTTTAACGGGTAACGGGAAATTAGGGTTTTATTCCGGAGAGGGAGCCT
-GAGAGACGGCTACCACATCCAAGGAAGGCAGCAGGCGCGTAAATTACCCAATCTTGAAACAAGGAGGTAGTGACAATAA
ATAACAATGCCGGGCC-TTTCTAGGTCTAGCAATTGGAATGAGAACAATTTAAACCCCTTATTGAGGATCAATTGGAGGG
CAAG-TCTGGTGCCAGCAGCCGCGGTAATTCCAGCTCCAATAGCGTATATTAAAG-TTGTTGCAGTTAAAAAGCTCGTAG
-TTGGATTTGTGGATGATCCATCC-TTGGG--TGG-AATCTGTGTGGCATTAGGTTGTCGTGCA-GGGGATGCCCAT-CG
TTTACTGTGAAAAAATTAGAGTGTT-C-A-AAGCAGGCTT-ATGCCGCTGAATATATTAGCATGGAATAATGAGATAGGA
CTTGGGTGCTATTTTGTTGG-TTTGCGCACCTTGGTAATGATTAATAGGGACAGTTG-GGGGTATT-CGTATTCCATTGT
CAGAGGTGAAATTCTTGGATTTCTGGAAGACGAACTAC-TGCGAAAGCATTTACC-AA--GGATGTTTTCATTAATCAAG
AACGAAAGTTAGGGGATCGAAGATGATTAGATACCATCGTAGTCTTAACCATAAACTATGCCGACAAGGGATTGGCGGGG
-TCTCGTTA-CGTCTCCGTTAGCACCTTATGAGAAATCA-CAAGTTTTTGGGTTCCGGGGGGAGT-ATGGTCGCAAGGCT
GAAACTTAAAGAAATTGACGGAAGGGCACCACCAGGAGTGGAGCC-TGCGGCTTAATTTGACTCAACACGGGAAAACTTA
CCAGGTCCAGACATAGTGA-GGATTGACAGATTGA-GAGCTC-TTTCTTGATTCTATGGGTGGTGGTGCATGGCCGTTCT
TAGTTGGTG-GAGTGATTTGTCTGGTTAATTCCGTTAACGA--ACGAGACCCCTGCCTGCTAAATAGTCC----AGCGAG
TGAT-TTTCA-CTAGC-TCGG-TCTTCTTAGAGGGACGTGCG-TCTACT-AGACGCA-GGAAGATAGGGGCAATAACAGG
TCTGTGATGCCCTTAGATGTTCTGGGCCGCACGCGCGCTACACTGATGCATTC-AACG-A--GT--GTACCTTGGCCG-A
GAGGCTTGGGCAATCTTTTGAACGTGCATCGTGATAGGGATAGATTATTGCAATTATTAATCTTGAACGAGGAATTCCTA
GTAAACGCAGAT-CATCAATCTGCATTGATTACGTCCCTGCCCTTTGTACACACCGCCCGTCGCACCTA
>Anomoeoneis_fogedii Anomoeoneis fogedii strain FD399 18S ribosomal RNA gene, partial sequence
AAACTGCG-AATGGCTCATTATATCAGTTATAGTTTCTTTGATAGTCCCTT-ACTACTTGG-A--TACCCGTAGTAATTC
TAGAGCTAATACATGCATCAAT-ACCCTTCTTGGG-TA-----GCAGTTATTAGA-TAGAAACCAACCCCTTC--GGGGT
GATGTGGTGATTCATAATAACCTYGCGAATCGCACGGCTT--TGCTGGCGATGGATCATTCAAG-TTTCTG-CCCTATCA
GCTTTGGATGGTAGGGTATTGGCCTACCATGGCTTTCACGGGTAACGGAGGATTAGGGTTTGATTCCGGAGAGGGAGCCT
-GAGAGACGGCTACCACATCCAAGGAAGGCAGCAGGCGCGTAAATTACCCAATCCTGACACAGGGAGGTAGTGACAATAA
ATAACAATGCTGGGCC-TATCTAGGTCTGGCACTTGGAATGAGAACAATTTAAATCTCTTATCGAGGATCAATTGGAGGG
CAAG-TCTGGTGCCAGCAGCCGCGGTAATTCCAGCTCCAATAGCGTATATTAAAG-TTGTTGCAGTTAAAAAGCTCGTAG
-TTGAACTTGTGGCGGGACCAGTT-TTGAG--TGG-AGTCTGCATGGCATTAGGTTGTTGTGTA-GAGGATGCTCAT-CG
TTTACTGTGAAAAAATCAGCGCGTT-C-A-AAGCAGGCTT-ATGCCGTTGAATGTATTAGCATGGAATAATGAGATAGGA
CTTGCGTACTATTTTGTTGG-TTTGTGTATGCAGGTAATGATTAATAGGGACAGTTG-GGGGTATT-CGTATTCCATTGT
CAGAGGTGAAATTCTTGGATTTCTGGAAGACGAACTAC-TGCGAAAGCATTTACC-AA--GGATGTTTTCATTAATCAAG
AACGAAAGTTAGGGGATCGAAGATGATTAGATACCATCGTAGTCTTAACCATAAACTATGCCAACAAAGGATTGGTGGGG
-TTTCGTTA-TGTCTCCATCAGCACTTTATGAGAAATCA-CAAGTTTTTGGGTTCCGGGGGGAGT-ATGGTCGCAAGGCT
GAAACTTAAAGAAATTGACGGAAGGGCACCACCAGGAGTGGAGCC-TGCGGCTTAATTTGACTCAACACGGGGAAACTTA
CCAGGTCCAGACATAGTGA-GGATTGACAGATTGA-GAGCTC-TTTCTTGATTCTATGGGTGGTGGTGCATGGCCGTTCT
TAGTTGGTG-GAGTGATTTGTCTGGTTAATTCCGTTAACGA--ACGAGACCGCTGCCTGCTAAATAGTAC----TGGTAG
TGAT-TTACA-CTGCT-TGTG-GCTTCTTAGAGGGACGTGCATTTTATT-AGATGCA-GGAAGATAGCGGCAATAACAGG
TCTGTGATGCCCTTAGATGTTCTGGGCCGCACGCGCGCTACACTGATGCATTC-AACG-A--GT-GTCTCCTTGGCTG-A
GAAGTCTGGGTAATCTTCTGAACGTGCATCGTGATAGGGATAGATTATTGCAATTATTAATCTTGAACGAGGAATTCCTA
GTAAACGCAGAT-CATCAGTCTGCATTGATTACGTCCCTGCCCTTTGTACACACCGCCCGTCGCACCTA
>Anomoeoneis_sculpta Anomoeoneis sculpta strain CH239 18S ribosomal RNA gene, partial sequence
--------------------------------------------------------------------------------
--------------------------------------------------------------------------------
------------------------------------------------------------------------CCCTATCA
GCTTTGGATGGTAGGGTATTGGCCTACCATGGCTTTCACGGGTAACGGAGGATTAGGGTTTGATTCCGGAGAGGGAGCCT
-GAGAGATGGCTACCACATCCAAGGAAGGCAGCAGGCGCGTAAATTACCCAATCCTGACACAGGGAGGTAGTGACAATAA
ATAACAATGCTGGGCC-TATCTAGGTCTGGCACTTGGAATGAGAACAATTTAAATCTCTTATCGAGGATCAATTGGAGGG
CAAG-TCTGGTGCCAGCAGCCGCGGTAATTCCAGCTCCAATAGCGTATATTAAAG-TTGTTGCAGTTAAAAAGCTCGTAG
-TTGAACCTGTGACGGGATCAATT-TTGGG--TGG-AAACTGCATGGCATTAAGTTGTTGTGTA-GGGGATGCTCAT-CA
TTTACTGTGAAAAAATCAGCGTGTT-C-A-AAGCAGGCTT-ATGCCGTTGAATGTATTAGCATGGAATAATAAGATAGGA
CTTGTGTACTATTTTGTTGG-TTTGTGTACGCAGGTAATGGTTAATAGGGACAGTTG-GGGGTATT-CGTATTCCATTGT
CAGAGGTGAAATTCTTGGATTTCTGGAAGACGAACTAC-TGCGAAAGCATTTACC-AA--GGATGTTTTCATTAATCAAG
AACGAAAGTTAGGGGATCGAAGATGATTAGATACCATCGTAGTCTTAACCATAAACTATGCCAACAAAGGATTGGTGGGG
-TTTCGTTA-TGTCCCCATCAGCACTTTATGAGAAATCA-CAAGTTTTTGGGTTCCGGGGGGAGT-ATGGTCGCAAGGCT
GAAACTTAAAGAAATTGACGGAAGGGCACCACCAGGAGTGGAGCC-TGCGGCTTAATTTGACTCAACACGGGGAAACTTA
CCAGGTCCAGACATAGTGA-GGATTGACAGATTGA-GAGCTC-TTTCTTGATTCTATGGGTGGTGGTGCATGGCCGTTCT
TAGTTGGTG-GAGTGATTTGTCTGGTTAATTCCGTTAACGA--ACGAGACCGCTGCCTGCTAAATAGCTT----TGGTAG
TGTT-TTTCA-CTGCC-TTGG-GCTTCTTAGAGGGACGTGCATTTTATT-AGATGCA-GGAAGATAGCGGCAATAACAGG
TCTGTGATGCCCTTAGATGTTCTGGGCCGCACGCGCGCTACACTGATGTATTC-AACG-A--GT-TTTTCCTTGGCTG-A
GAAGTCTGGGCAATCTTGTGAAAGTGCATCGTGATAGGGATAGATTATTGCAATTATTAATCTTGAACGAGGAATTCCTA
GTAAACGCAGAT-CATCAGT-------------------------------------------------
>Anomoeoneis_sphaerophora Anomoeoneis sphaerophora strain FD160 18S ribosomal RNA gene, partial sequence
AAACTGCG-AATGGCTCATTATATCAGTTATAGTTTCTTTGATAGTCCCTT-ACTACTTGG-A--TAACCGTAGTAATTC
TAGAGCTAATACATGCGTTAAT-ACCCGTTCTGGG-TA-----GCAGTTATTAGA-TTGAAACCAACCCCTTT--GGGGT
GATGTGGTGATTCATAATAAGCTTGCGAATCGCACAGCCT--AGCTGGCGATGGATCATTCAAG-TTTCTG-CCCTATCA
GCTTTGGATGGTAGGGTATTGGCCTACCATGGCTTTCACGGGTAACGGAGGATTAGGGTTTGATTCCGGAGAGGGAGCCT
-GAGAGACGGCTACCACATCCAAGGAAGGCAGCAGGCGCGTAAATTACCCAATCCTGACACAGGGAGGTAGTGACAATAA
ATAACAATGCTGGGCC-TATCTAGGTCTGGCACTTGGAATGAGAACAATTTAAATCTCTTATCGAGGATCAATTGGAGGG
CAAG-TCTGGTGCCAGCAGCCGCGGTAATTCCAGCTCCAATAGCGTATATTAAAG-TTGTTGCAGTTAAAAAGCTCGTAG
-TTGAACTTGTGATGGAATCAATT-TTGAG--TGG-AACTTGCATGGCATTAGGTTGTTGTGTA-GGGGATGCTCAT-CG
TTTACTGTGAAAAAATCAGCGCGTT-C-A-AAGCAGGCTT-ATGCCGTTGAATGTATTAGCATGGAATAATAAGATAGGA
CTTGTGTACTATTTTGTTGG-TTTGTGTACGCAGGTAATGGTTAATAGGGACAGTTG-GGGGTATT-CGTATTCCATTGT
CAGAGGTGAAATTCTTGGATTTCTGGAAGACGAACTAC-TGCGAAAGCATTTACC-AA--GGATGTTTTCATTAATCAAG
AACGAAAGTTAGGGGATCGAAGATGATTAGATACCATCGTAGTCTTAACCATAAACTATGCCAACAAAGGATTGGTGGGG
-TCTCGTTA-TGTCCCCATCAGCACTTTATGAGAATTCA-CAAGTTTTTGGGTTCCGGGGGGAGT-ATGGTCGCAAGGCT
GAAACTTAAAGAAATTGACGGAAGGGCACCACCAGGAGTGGAGCC-TGCGGCTTAATTTGACTCAACACGGGGAAACTTA
CCAGGTCCAGACATAGTGA-GGATTGACAGATTGA-GAGCTC-TTTCTTGATTCTATGGGTGGTGGTGCATGGCCGTTCT
TAGTTGGTG-GAGTGATTTGTCTGGTTAATTCCGTTAACGA--ACGAGACCGCTGCCTGCTAAATAGCAC----TAGTAG
TGAT-TTTCA-CTGCA-TGGG-GCTTCTTAGAGGGACGTGCATTTTATT-AGATGCA-GGAAGATAGCGGCAATAACAGG
TCTGTGATGCCCTTAGATGTTCTGGGCCGCACGCGCGCTACACTGATGTATTC-AACG-A--GT-TTTTCCTTGGCTG-A
GAAGTCTGGGCAATCTTGTGAACGTGCATCGTGATAGGGATAGATTATTGCAATTATTAATCTTGAACGAGGAATTCCTA
GTAAACGCAGAT-CATCAGTCTGCATTGATTACGTCCCTGCCCTTTGTACACACCGCCCGTCGCACCTA
>Bacillaria_paxillifer Bacillaria paxillifer strain UTEX FD468 18S small subunit ribosomal RNA gene, partial sequence
AAACTGCG-AACGGCTCATTATATCAGTTATAGTTTATTTGATAGTCCCTT-ACTACTTGG-A--TAACCGTAGTAATTC
TAGAGCTAATACATGCGTCAAT-ACCCTTTTGGGG-TA-----GTATTTATTAGA-TAGAAACCAACCCCTTC--GGGGT
GATGTGGTGATTCATAATAAGCTTGCGGATCGCATGGCGTA-AGCCGGCGATGGATCATTCAAG-TTTCTG-CCCTATCA
GCTTTGGATGGTAGGGTATTGGCCTACCATGGCTTTAACGGGTAACGGGAAATTAGGGTTTGATTCCGGAGAGGGAGCCT
-GAGAGACGGCTACCACATCCAAGGAAGGCAGCAGGCGCGTAAATTACCCAATCCTGACACAGGGAGGTAGTGACAATAA
ATAACAATGCCGGGCC-TTTGTAGGTCTGGCAATTGGAATGAGAACAATTTAAATCCCTTATCGAGGATCAATTGGAGGG
CAAG-TCTGGTGCCAGCAGCCGCGGTAATTCCAGCTCCAATAGCGTATATTAAAG-TTGTTGCAGTTAAAAAGCTCGTAG
-TTGTATTTGTGGCAGTCCCATCC-TTGGG--TGG-AAGTTGTGTGGCATTAGGTTGTCGTGCA-GTGGATGCCCAT-CG
TTTACTGTGAAAAAATTAGAGTGTT-C-A-AAGCAGGCTT-ATGCCGTTGAATATATTAGCATGGAATAATAAGATAGGA
CCTTGGTACTATTTTGTTGG-TTTGCGCACCGAGGTAATGATTAATAGGGCCAGTTG-GGGGTATT-CGTATTCCATTGT
CAGAGGTGAAATTCTTGGATTTTTGGAAGACGAACTAC-TGCGAAAGCATTTACC-AA--GGATGTTTTCATTAATCAAG
AACGAAAGTTAGGGGATCGAAGATGATTAGATACCATCGTAGTCTTAACCATAAACTATGCCGACAAGGGATTGGCGGAG
-TCTCGTTT-TGTCTCCGTCAGCACCTTATGAGAAATCA-CAAGTCTTTGGGTTCCGGGGGGAGT-ATGGTCGCAAGGCT
GAAACTTAAAGAAATTGACGGAAGGGCACCACCAGGAGTGGAGCC-TGCGGCTTAATTTGACTCAACACGGGAAAACTTA
CCAGGTCCAGACATAGTGA-GGATTGACAGATTGA-GAGCTC-TTTCTTGATTCTATGGGTGGTGGTGCATGGCCGTTCT
TAGTTGGTG-GAGTGATTTGTCTGGTTAATTTCGTTAACGA--ACGAGACCCCTGCCTGCTAAATAGATG----AGCGAG
TGAATGTTCA-CTGGT-TGTA-TCTTCTTAGAGGGACGTGCATTGTATT-AGATGCA-GGAAGATAGGGGCAATAACAGG
TCTGTGATGCCCTTAGATGTCCTGGGCCGCACGCGCGCTACACTGATGCATTC-AACG-A--GT-TGTACCTTGGCTG-A
GAGGCCTGGGGAATCTTTTGAACGTGCATCGTGATAGGGATAGATTATTGCAATTATTAATCTTGAACGAGGAATTCCTA
GTAAACGCAGAT-CATCAATCTGCATTGATTACGTCCCTGCCCTTTGTACACACCGCCGTTCGCACCTA
>Berkeleya_rutilans Berkeleya rutilans strain ECT3616 18S small subunit ribosomal RNA gene, partial sequence
AAACTGCG-AATGGCTCATTATATCAGTTATAGTTTATTTGATAGTCCCTT-ACTACACGG-A--TAACCGTAGTAATTC
TAGAGCTAATACATGCGTTCAT-ACCCTTCTGGGG-TA-----GTATTTATTAGA-TTGAAACCAACCCCTTC--GGGGT
GATGTGGTGATTCATAATAAGCTTGCGGATCGG---------CGTTGCCGATGGATCATTCAAG-TTTCTG-CCCTATCA
GCTTTGGATGGTAGGGTATTGGCCTACCATGGCTTTAACGGGTAACGGGAAATTAGGGTTTGATTCCGGAGAGGGAGCCT
-GAGAGACGGCTACCACATCCAAGGAAGGCAGCAGGCGCGTAAATTACCCAATCCTGACACAGGGAGGTAGTGACAATAA
ATAACAATGACGGGCC--TTTTTGGTCTGTCAATTGGAATGAGAACAATTTAAACCCCTTATCGAGGATCAATTGGAGGG
CAAG-TCTGGTGCCAGCAGCCGCGGTAATTCCAGCTCCAATAGCGTATATTAAAG-TTGTTGCAGTTAAAAAGCTCGTAG
-TTGGATTTGTGGCGGTTCCATCC-TTGAG--TGG-AACCTGCGTGGCATTAGGTTGTCGTGCA-GGGGATGCTCAT-CG
TTTACTGTGAAAAAATTAGCGCGTT-C-A-AAGCAAGCTT-ATGCTGTTGAATAGATTAGCATGGAATAATGAGATAGGA
CCTTGGTACTATTTTGTTGG-TTTGCGCACCGAGGTAATGATTAACAGGGACAGTTG-GGGGTATT-CGTATTCCATTGT
CAGAGGTGAAATTCTTGGATTTCTGGAAGACGAACTAC-TGCGAAAGCATTTACC-AA--GGATGTTTTCATTAATCAAG
AACGAAAGTTAGGGGATCGAAGATGATTAGATACCATCGTAGTCTTAACCATAAACTATGCCGACAAGGGATTGGCGGGG
-TTTCGTTT-TGTCTCCGTCAGCACCTTATGAGAAATCA-CAAGTCTTTGGGTTCCGGGGGGAGT-ATGGTCGCAAGGCT
GAAACTTAAAGAAATTGACGGAAGGGCACCACCAGGAGTGGAGCC-TGCGGCTTAATTTGACTCAACACGGGAAAACTTA
CCAGGTCCAGACATAGTGA-GGATTGACAGATTGA-GAGCTC-TTTCTTGATTCTATGGGTGGTGGTGCATGGCCGTTCT
TAGTTGGTG-GAGTGATTTGTCTGGTTAATTCCGTTAACGA--ACGAGACCCCTGCCTGCTAAATAGTCC----AGTGAG
TGAG-TTTCA-CTGAC-CGGG-ACTTCTTAGAGGGACGTGCGTTCTATT-AGACGCA-GGAAGATAGGGGCAATAACAGG
TCTGTGATGCCCTTAGATGTTCTGGGCCGCACGCGCGCTACACTGATGCACTC-AACG-A--GT----TCCTTGGCCG-A
GAGGCCTGGGCAATCTTTTGAACTTGCATCGTGATAGGGATAGATTATTGCAATTATTAATCTTGAACGAGGAATTCCTA
GTAAACGCAGAT-CATCAATCTGCATTGATTACGTCCCTGCCCTTTGTACACACCGCCCGTCGCACCTA
>Caloneis_budensis Caloneis budensis 18S rRNA gene, strain AT-220.06
AAACTGCG-AATGGCTCATTATATAAGTTATAGTTTATTTGATAGTCCCTT-ACTACTTGG-A--TAACCGTAGTAATTC
TAGAGCTAATACATGCGTCAAT-ACCTTTCTGGGG-TA-----GTATATATTAGA-CAGAAACCAACCCCTTC--GGGGT
GATGTGGTGATTCATAATAAGTTTGCGGATCGCATGGCCT--AGCCAGCGATGGATCATTCAAG-TTTCTT-CCCTATCA
GCTTTGGACGGTAAGGTATTGGCTTACCGTGGCTTTAACGGGTAACGGAAAATTAGGGTTTGATTCCGGAGAGGGAGCCT
-GAGAGACGGCTACCACATCCAAGGAAGGCAGCAGGCGCGTAAATTACCCAATCTAGAAACTAGGAGGTAGTGACAATAA
ATAACAATGCCGGGCC-TTTGTAGGTCTGGCAATTGGAATGAGAACAATTTAAACCCCTTATCGAGGATCAATTGGAGGG
CAAG-TCTGGTGCCAGCAGCCGCGGTAATTCCAGCTCCAATAGCGTATATTAAAG-TTGTTGCAGTTAAAAAGCTCGTAG
-TTGAATTTGTGGGAAAGCCATCC-TTGTG--TGG-AACCTGCGGGGCATTAGGTTGTTCTGCA-GGGGATGCTCAT-CG
TTTACTGTGAAAAAATTAGAGTGTT-C-A-AAGCAGGCTT-ATGCCGTTGAATAGATTAGCATGGAATAATGAGATAGGA
CTTGGGTACTATTTTGTTGG-TTTGCGCACCGAAGTAATGGTTAACAGGGACAGTTG-GGGGTATT-CGTATTCCATTGT
CAGAGGTGAAATTCTTGGATTTTTGGAAGACGAACTAC-TGCGAAAGCATTTACC-AA--GGATGTTTTCATTAATCAAG
AACGAAAGTTAGGGGATCGAAGATGATTAGATACCATCGTAGTCTTAACCATAAACTATGCCGGTTAGGGATTGGCAGAG
-TATCGTTA-CGTCTCTGTCAGCACCTTATGAGAAATCATTAAACTTTTGGGTTCCGGGGGGAGT-ATGGTCGCAAGGCT
GAAACTTAAAGAAATTGACGGAAGGGCACCACCAGGAGTGGAGCC-TGCGGCTTAATTTGACTCAACACGGGAAAACTTA
CCAGGTCCAGACATAGTGA-GGA-TGACAGATTGA-GAGCTC-TTTCTTGATTCTATGGGTGGTGGTGCATGGCCGTTCT
TAGTTGGTG-GAGTGATTTGTCTGGTTAATTCCGTTAACGA--ACGAGACCGCTGCCTGCTAAATAGTCG----GGCGAG
TGTT-CTTCA-CTGGC-TATG-GCTTCTTAGAGGGACGTGCATTCTATT-AGATGCA-GGAGGATAGCGGCAATAACAGG
TCTGTGATGCCCTTAGATGTTCTGGGCCGCACGCGCGCTACACTGATGCATTC-AACG-A--GTTTCATCCTTGGCCG-A
GAGGCCTGGGCAACCTTTGGAACGTGCATCGTGATAGGGATAGATTATTGCAATTATTAATCTTGAACGAGGAATTCCTA
GTAAACGCAGTT-CATCAAACTGCATTGATTACGTCCCTGCCCTTTGTACACACCGCCCGTCGCACCTA
>Caloneis_lauta Caloneis lauta 18S rRNA gene, strain AT-160Gel04
AAACTGCG-AACGGCTCATTATATAAGTAATAGTTTATTTGATAGTCCCTT-ACTACTTGG-A--TAACCGTAGTAATTC
TAGAGCTAATACATGCGTCAAT-GCCCTTCTGGGG-TA-----GTATTTATTAGA-TGGAAACCAACCCCTTTCGGGGGT
GATGTGGTGATTCACAATAAGCTTGCGGATCGCATGGCTT--TGCCGGCGATGGATCATTCAAG-TTTCTT-CCCTATCA
GCTTTGGACGGTAAGGTATTGGCTTACCGTGGCTTTAACGGGTAACGGAAAATTAGGGTTTGATTCCGGAGAGGGAGCCT
AGAGAGACGGCTACCACATCCAAGGAAGGCAGCAGGCGCGTAAATTACCCAATCTGGATACTAGGAGGTAGTGACAATAA
ATAACAATGCCGGGCC-TTTGTAGGTTTGGCAATTGGAATGAGAACAATTTAAACCCCTTATCGAGGATCAATTGGAGGG
CAAG-TCTGGTGCCAGCAGCCGCGGTAATTCCAGCTCCAATAGCGTATATTAAAG-TTGTTGCAGTTAAAAAGCTCGTAG
-TTGGATTTGTGATGGCGTCATGT-TTGGG--CGG-AAACTGTGGGGCATTAGTTTGTTTTGCA-GGGGATGCCGAT-CG
TTTACTGTGAAAAAATTAGAGTGTT-C-A-AAGCAGGCTT-AAGCCGTTGAATATATTAGCATGGAATAATGAGATAGGA
CTTGGGTGCTATTTTGTTGG-TTTGCGCACCGAAGTAATGATTAATAGGGACAGTTG-GGGGTATT-CGTATTCCATTGT
CAGAGGTGAAATTCTTGGATTTTTGGAAGACGAACTAC-TGCGAAAGCATTTACC-AA--GGATGTTTTCATTAATCAAG
AACGAAAGTTAGGGGATCGAAGATGATTAGATACCATCGTAGTCTTAACCATAAACTATGCCGGTTAGGGATTGGCAGGG
-TATCGTTA-CGTCTCTGTCAGCACCTTATGAGAAATCATTAAACTTTTGGGTTCCGGGGGGAGT-ATGGTCGCAAGGCT
GAAACTTAAAGAAATTGACGGAAGGGCACCACCAGGAGTGGAGCC-TGCGGCTTAATTTGACTCAACACGGGAAAACTTA
CCAGGTCCAGACATCGTGA-GGATTGACAGATTGA-GAGCTC-TTTCTTGATTCGATGGTTGGTGGTGCATGGCCGTTCT
TAGTTGGTG-GAGTGATTTGTCTGGTTAATTCCGTTAACGA--ACGAGACCGCTGCCTGCTAAATAGTCT----AGCGAG
TGAA-TTTCA-CTGGT-CGGG-ACTTCTTAGAGGGACGTGCATTCTATT-AGATGCA-GGAGGATAGCGGCAATAACAGG
TCTGTGATGCCCTTAGATGTTCTGGGCCGCACGCGCGCTACACTGATGCATTC-AACG-A--GT-TGTTCCTTGGCCG-A
GAGACCTGGGCAATCTTTGGAACGTGCATCGTGATAGGGATAGATTATTGCAATTATTAATCTTGAACGAGGAATTCCTA
GTAAACGCAGTT-CATCAAACTGCATTGATTACGTCCCTGCCCTTTGTACACACCGCCCGTCGCACCTA
>Campylodiscus_clypeus Campylodiscus clypeus strain L951 18S small subunit ribosomal RNA gene, partial sequence
AAACTGCG-AATGGCTCATTATATCAGTTATAGTTTATTTGATAGTCCCTT-ACTACATGG-A--TAACCGTAGTAATTC
TAGAGCTAATACATGCGTCGAC-ACCTATCCCGGG-TG-----GTATTTATTAGA-TGGAAACCAACCCCTTC--GGGGT
GATGTGGTGAATCATAATAAGCTTGCAGATCGCACGGCTT--GTCCGGCGACGGATCATTCAAG-TTTCTG-CCCTATCA
GCTTTGGACGGTAAGGTATTGGCTTACCGTGGCTTTAACGGGTAACGGGGAATTAGGGTTCGATTCCGGAGAGGGAGCCT
-GAGAGACGGCTACCACATCCAAGGAAGGCAGCAGGCGCGTAAATTACCCAATCTTGGAACAAGGAGGTAGTGACAATAA
ATAACAATGCCGGGCC-TTTGTAGGTCTGGCAATTGGAATGAGAACAATTTAAATCCCTTATCGAGGATCAATTGGAGGG
CAAG-TCTGGTGCCAGCAGCCGCGGTAATTCCAGCTCCAATAGCGTATATTAAAG-TTGTTGCAGTTAAAAAGCTCGTAG
-TTGGACTTGTGCTCGGG-CATCT-TTGGG--CGG-AATCTGTGTGGCATTAGGTTGTCGCGCA-GGGGATGCTCAT-CG
TTTACTGTGAAAAAATTAGAGTGTT-C-A-AAGCAGGCTT-AAGCCATTGAATATATTAGCATGGGATAATAAGATAGGA
CCTTGGTACTATTTTGTTGG-TTTGCGCACTTAGGTAATGATTAACAGGGACAGTTG-GGGGTATT-CGTATTCCATTGT
CAGAGGTGAAATTCTTGGATTTTTGGAAGACGAACTAC-TGCGAAAGCATTTACC-AA--GGATGTTTTCATTAATCAAG
AACGAAAGTTAGGGGATCGAAGATGATTAGATACCATCGTAGTCTTAACCATAAACTATGCCAACAAGGGATTGGCAGGG
CATTCGTTA-CGTCCCTGTCAGCACCTTATGAGAAATCA-CAAGTTTTTGGGTTCCGGGGGGAGT-ATGGTCGCAAGGCT
GAAACTTAAAGAAATTGACGGAAGGGCACCACCAGGAGTGGAGCC-TGCGGCTTAATTTGACTCAACACGGGAAAACTTA
CCAGGTCCAGACATAGTGA-GGATTGACAGATTGA-GAGCTC-TTTCTTGATTCTATGGGTGGTGGTGCATGGCCGTTCT
TAGTTGGTG-GAGTGATTTGTCTGGTTAATTCCGTTAACGA--ACGAGACCCCTGCCTGCTAAATAGTCT----GGCGAG
TGAA-CTTCA-CTGGC-TGGG-GCTTCTTAGAGGGACGTGCATTCGACT-AGTTGCA-GGAAGATAGGGGCAATAACAGG
TCTGTGATGCCCTTAGATGTTCTGGGCCGCACGCGCGCTACACTGATGCATTC-AACG-A--GC--TAACCTTGGCCG-A
GAGGCTTGGGCAATCTCTTTAACGTGCATCGTGATAGGGATAGATTACTGCAATTATTAATCTTGAACGAGGAATTCCTA
GTAAACGCAGAT-CATCAATCTGCATTGATTACGTCCCTGCCCTTTGTACACACCGCCCGTCGCACCTA
>Campylodiscus_sp._3613.8 Campylodiscus sp. 3613.8 18S small subunit ribosomal RNA gene, partial sequence
AAGCTGTG-AATGGCTCATTATATCAGTTATTGTTTATTTGATGATTGTTT-ACTATTTGG-A--TAACTGTAGTAATTC
TAGAGCTAATACATGC--CAAGAAACCAGTTTTGG-TG-----GTATTTATTAGA-TTTAAACCAACCCCTTT--TGGGT
GATGTGGTGACTCATAATATGCATATGAATCATGTGGTTA--TCTCAGTGATTAATTATTCAAG-TTTCTG-CCCTATCA
GCTTTGGATGGTAAGGTATTGGCTTACCATGGCTATTACGGGTAACGGGGAATTAGGGTTTGATTCCGGAGAGGGAGCCT
-GAGAGATGGCTACCACATCCAAGGAAGGCAGCAGGCGCGTAAATTACCCAATCTTGTAACAAGGAGGTAGTGACAATAA
ATAACAATGCTGGGCC-TCTTTAGGTCTGGCAATTGGAATGAGAACAATTTAAATCCCTTATTGAGGATCAATTGGAGGG
CAAG-TCTGGTGCCAGCAGCCGCGGTAATTCCAGCTCCAATAGCATATATTAAAG-TTGTTGCAGTTAAAAAGCTCGTAG
-TTGGATTTGTGTATACCACATCC-TTGGGAATAA-A--CTATGTGGCATTAGGTTGTCGCGTA--GGGATGCCCAA-CA
TTTACTGTGAAAAAAATAGAGTGTT-C-T-AAGCAAGCTG-AAGCTGTTGAATATATTAGCATGGAATAATGAAATAGGA
CCTTGGTACTATTTTGTTGG-TTTGTGTGCCTAGGTAATGATTAAAAGGGATAGTTG-GGGGTATT-TGTATTCCATTGT
CAGAGGTGAAATTCTTGGATTTTTGGAAGACATACTTC-TGCGAAAGCATTTACC-AT--GGATGTTTTCATTAATCAAG
AACGAAAGTTAGGGGATCGAAGATGATTAGATACCATCGTAGTCTTAACCATAAACTATGCCAACAAGGGATTGGTGGGG
TTTTCGTTA-CGTCTTTACCAGCACCTTATGAGAAATCA-GAAGTTTTTGGGCTCCGGGGGGAGT-ATGGTCGCAAGGCT
GAAACTTAAAGAAATTGACGGAAGGGCACCACCAGGAGTGGAGCC-TGCGGCTTAATTTGACTCAACACGGGAAAACTTA
CCAGGTCCAGACATAACAA-GGATTGACAGATTGA-GAGCTC-TTTCTTGATTTTATGGGTGGTGGTGCATGGCCGTTCT
TAGTTGGTG-GAGTGATTTGTCTGGTTAATTCCGTTAACGA--ACGAGACCCCTGCCTGTTAAATAATTC----AGTGAG
TAAT-AACTA-CTTGA-CTGG-GTTTCTTAAAGGGACGTGCATTCAACT-AGTTGCA-GGAAGATAGGGGCAATAACAGG
TCTGTGATGCCCTTAGATGTTCTGGGCCGCACGCGCGCTACACTGATGTATTC-AACA-C--GT--CCACCTTTGCTG-G
GAAGCTTGGGCAATCTTTTGAAAATGCATCGTGATAGGGATATATTATTGCAATTATTAATCTTGAACGAGGAATTCCTA
GTAAACGCAGAT-CATCAATCTGCATTGATTACGTCCCTGCCCTTTGTACACACCGCCCGTCGCACCTA
>Climaconeis_riddleae Climaconeis riddleae strain ECT3724 18S small subunit ribosomal RNA gene, partial sequence
AAACTGCG-AATGGCTCATTATATCAGTTATAGTTTATTTGATAATCCCTT-ACTACTTGG-A--TAACCGTAGTAATTC
TAGAGCTAATACATGCGCAAAT-GCCCTTCTGGGG-CA-----GTATTTATTAGA-TTGAAACCAACCCCTTC--GGGGT
GTCCTGGTGATTCATAATAAACGTACGGATCG----------CTTTTGCGATGGATCATTCAAG-TTTCTG-CCCTATCA
GCTTTGGATGGTAAGGTATTGGCTTACCATGGCTTTGACGGGTAACGGGAAATTAGGGTTTGATTCCGGAGAGGGAGCCT
-GAGAGACGGCTACCACATCCAAGGAAGGCAGCAGGCGCGTAAATTACCCAATCCTGACACAGGGAGGTAGTGACAATAA
ATAACAATGCCGGGCC-TTTGTAGGTCTGGCAATTGGAATGAGAACAACTCAAACCCCTTATCGAGGATCAATTGGAGGG
CAAG-TCTGGTGCCAGCAGCCGCGGTAATTCCAGCTCCAATAGCGTATATTAAAG-TTGTTGCAGTTAAAAAGCTCGTAG
-TTGGACTTGTGAATGTGTCATTT-TTGGG--TGG-AAGCTGCCGGGCATTAGGTTGTTTGGTA-GCGGACGTCCAT-CT
TTTACTGTGAGAAAATTAGCGCGTT-C-A-AAGCAAGCTT-ATGCTGTTGAATATGTTAGCATGGAATAATGAGATAGGA
CCTCGGTACTATTTTGTTGG-TTTGTGCACTGAGGTAATGGTTAATAGGGATTGTTG-GGGGTATT-CGTATTCCACTGT
CAGAGGTGAAATTCTTGGATTTTTGGAAGACGAACTAC-TGCGAAAGCATTTACC-AA--GGATGTTTTCATTAATCAAG
AACGAAAGTTAGGGGATCGAAGATGATTAGATACCATCGTAGTCTTAACCATAAACTATGCCGACAAGGGATTGGCGGGG
-TCTCGTTA-TGTCCCCGTCAGCACCTTATGAGAAATCA-CAAGTCTTTGGGTTCCGGGGGGAGT-ATGGTCGCAAGGCT
GAAACTTAAAGAAATTGACGGAAGGGCACCACCAGGAGTGGAGCC-TGCGGCTTAATTTGACTCAACACGGGAAAACTCA
CCAGGTCCAGACATAGTGA-GGATTGACAGATTGA-GAGCTC-TTTCTTGATTCTATGGGTGGTGGTGCATGGCCGTTCT
TAGTTGGTG-GAGTGATTTGTCTGGTTAATTCCGTTAACGA--ACGAGACCGCTGCCTGCTAAATAGTCC----CGCAAG
TGGT-TTCCA-CTCGC-GAGG-ACTTCTTAGAGGGACGTGCGTTCTATT-AGACGCA-GGAGGATAGCGGCAATAACAGG
TCTGTGATGCCCTTAGATGTTCTGGGCCGCACGCGCGCTACACTGATGCAATC-AACG-A--GT----TCCTTGGCCG-A
GAGGCCTGGGCAATCTTTTGAACCTGCATCGTGATAGGGATAGATTATTGCAATTATTGATCTTGAACGAGGAATTCCTA
GTAAACGCAGAT-CATCAGTCTGCATTGATTACGTCCCTGCCCTTTGTACACACCGC------------
>Cocconeis_pediculus_AT-212.07 Cocconeis pediculus 18S rRNA gene, strain AT-212.07
AAACTGCG-AATGGCTCATTATATCAGTTCTAATTTATTTGATAGTCCCTT-ACTACTTGG-A--TACCCGTAGTAATTC
TAGAGCTAATACATGCGTCGAT-ACCCTTTGTTGGGTA-----GTATTTATTAGA-TGGAAACCAACCCCTTC--GGGGT
GATGTGGTGATTCATAATAAGCTTGCGGATCGCACGGTTTA-TTCYGGCGATGGATCATTCAAG-TTTCTG-CCCTATCA
GCTTTGGATGGTAGGGTATTGGCCTACCATGGCTTTAACGGGTAACGGAGGATTAGGGTTTGATTCCGGAGAGGGGGCCT
-GAGAGATGGCCACCACATCCAAGGAAGGCAGCAGGCGCGTAAATTACCCAATCCTGACACAGGGAGGTAGTGACAATAA
ATAACAATGACGGACC-CTTTCGGGTCTGTCAATTGGAATGAGAACGATTTAAATCCCCTATCGAGGACCCATTGGAGGG
CAAG-TCTGGTGCCAGCAGCCGCGGTAATTCCAGCTCCAATAGCGTATATTAAAG-TTGTTGCAGTTAAAAAGCTCGTAG
-TTGGATTTGTGGTTGATCCATCC-TTGGG--TGG-ATGTTGCGTGGCATTCGGTTGTCGCGCA-GGGGATGCCCAT-CG
TTTACTGTGAAAAAATCAGCGCGTT-C-C-AAGCAGGCTT-ATGCCGTTGAATGTATTAGCATGGAATAATGAGATAGGA
CCTCGGTACTATTTTGTTGG-TTTGCGCACTGGGGTAATGATTAATAGGGACAGTTG-GGGGTATT-CGTATTGCATTGT
CAGAGGTGAAATTCTTGGATTTCTGCAAGACGAACTAC-TGCGAAAGCATTTACC-AA--GGATGTTTTCATTAATCAAG
AACGAAAGTTAGGGGATCGAAGATGATTAGATACCATCGTAGTCTTAACCATAAACTATGCCGACAAGGGATTGGTGGGG
-TGTCATTT-GGTCTCCATCAGCACCTTATGAGAAATCA-CAAGTTTTTGGGTTCCGGGGGGAGT-ATGGTCGCAAGGCT
GAAACTTAAAGAAATTGACGGAAGGGCACCACCAGGAGTGGAGCC-TGCGGCTTAATTTGACTCAACACGGGGAAACTTA
CCAGGTCCAGACATAGTGA-GGATTGACAGATTGA-GAGCTC-TTTCTTGATTCTATGGTTGGTGGTGCATGGCCGTTCT
TAGTTGGTG-GAGTGATTTGTCTGGTTAATTCCGTTAACGA--ACGAGACCGCTGCCTGCTAAATAGTCC----CGCGAG
TGAT-TTTCA-CTGGC-GAGG-TCTTCTTAGAGGGACGTGCATTCTATT-CGATGCA-GGAAGATAGCGGCGATAACAGG
TCTGTGATGCCCTTAGATGTTCTGGGCCGCACGCGCGCTACACTGATGCATTC-AACG-A--GT---TTCCTTGGCCG-A
GAGGCCTGGGCAATCTTTTGAACGTGCATCGTGATAGGGATAGATTCTTGCAATTATTAATCTTGAACGAGGAATTCCTA
GTAAACGCAGAT-CATCAATCTGCATTGATTACGTCCCTGCCCTTTGTACACACCGCCCGTCGCACCTA
>Cocconeis_placentula_AT-212Gel11 Cocconeis placentula 18S rRNA gene, strain AT-212Gel11
AAACTGCG-AATGGCTCATTATATCAGTTCTAATTTATTTGATAGTCCCTT-ACTACTTGG-A--TACCCGTAGTAATTC
TAGAGCTAATACATGCGTCAAT-ACCCCTTGTGGG-TA-----GTATTTATTAGA-TGGAAACCAACCCCTTC--GGGGT
GATGTGGTGATTCATAATAAGCTTGCGGATCGCATGGCTA--TGCCGGCGATGGATCATTCAAG-TTTCTG-CCCTATCA
GCTTTGGATGGTAGGGTATTGGCCTACCATGGCTTTAACGGGTAACGGAGGATTAGGGTTTGATTCCGGAGAGGGGGCCT
-GAGAGATGGCCACCACATCCAAGGAAGGCAGCAGGCGCGTAAATTACCCAATCCTGACACAGGGAGGTAGTGACAATAA
ATAACAATGACGGACC-CTTTCGGGTCTGTCAATTGGAATGAGAACGATTTAAACCCCCTATCGAGGACCCATTGGAGGG
CAAG-TCTGGTGCCAGCAGCCGCGGTAATTCCAGCTCCAATAGCGTATATTAAAG-TTGTTGCAGTTAAAAAGCTCGTAG
-TTGGATTTGTGGATGCTCCATCC-TTGGG--TGG-ATGCTGTGTGGCATTCGGTTGTCGCGCA-GGTGATGCCCAT-CG
TTTACTGTGAAAAAATCAGCGCGTT-C-A-AAGCAGGCTT-ATGCCGTTGAATGTATTAGCATGGAATAATGAGATAGGA
CCTCGGTACTATTTTGTTGG-TTTGCGCACTGGGGTAATGATTAATAGGGACAGTTG-GGGGTATT-CGTATTGCATTGT
CAGAGGTGAAATTCTTGGATTTCTGCAAGACGAACTAC-TGCGAAAGCATTTACC-AA--GGATGTTTTCATTAATCAAG
AACGAAAGTTAGGGGATCGAAGATGATTAGATACCATCGTAGTCTTAACCATAAACTATGCCGACAAGGGATTGGTGGGG
-TGTCGTTA-CGTCTCCATCAGCACCTTATGAGAAATCA-CAAGTTTTTGGGTTCCGGGGGGAGT-ATGGTCGCAAGGCT
GAAACTTAAAGAAATTGACGGAAGGGCACCACCAGGAGTGGAGCC-TGCGGCTTAATTTGACTCAACACGGGAAAACTTA
CCAGGTCCAGACATAGTGA-GGATTGACAGATTGA-GAGCTC-TTTCTTGATTCTATGGTTGGTGGTGCATGGCCGTTCT
TAGTTGGTG-GAGTGATTTGTCTGGTTAATTCCGTTAACGA--ACGAGACCGCTGCCTGCTAAATAGTCC----CGCGAG
TGAT-TCTCA-CTGGC-GAGG-TCTTCTTAGAGGGACGTGCATTCTATT-CGATGCA-GGAAGATAGCGGCGATAACAGG
TCTGTGATGCCCTTAGATGTTCTGGGCCGCACGCGCGCTACACTGATGCATTC-AACG-A--GT---TTCCTTGGCCG-A
GAGGCCTGGGCAATCTTTTGAACGTGCATCGTGATAGGGATAGATTCTTGCAATTATTAATCTTGAACGAGGAATTCCTA
GTAAACGCAGAT-CATCAATCTGCATTGATTACGTCCCTGCCCTTTGTACACACCGCCCGTCGCACCTA
>Cocconeis_stauroneiformis Cocconeis stauroneiformis gene for 18S rRNA, partial sequence, strain: s0230
AAACTGCG-AATGGCTCATTATATCAGTTATAGTTTATTTGATAGTCCCTT-ACTACTTGG-A--TAACCGTAGTAATTC
TAGAGCTAATACATGCGTCAAT-ACTCTTCTGGAG-TA-----GTATTTATTAGA-TTGAAACCAACCCCTTC--GGGGT
GATGTGGTGATTCATAATAAGCTTGCGGATCGCATGGCTT--TGCCGGCGATGGATCATTCAAG-TTTCTG-CCCTATCA
GC-TTGGATGGTAGGGTATTGGCCTACCATGGCTTTAACGGGTAACGGAGGATTAGGGTTTGATTCCGGAGAGGGAGCCT
-GAGAGACGGCTACCACATCCAAGGAAGGCAGCAGGCGCGTAAATTACCCAATCCTGACACAGGGAGGTAGTGACAATAA
ATAACAATGCCGGGCC-TTTCTAGGTCTGGCAATTGGAATGAGAACAATTTAAACCCCTTATCGAGGATCAATTGGAGGG
CAAG-TCTGGTGCCAGCAGCCGCGGTAATTCCAGCTCCAATAGCGTATATTAAAG-TTGTTGCAGTTAAAAAGCTCGTAG
-TTGGATTTGTGGTGGCACCATCC-TTGGG--TGG-AATCTGTGTGGCATTAAGTTGTCGTGCA-GGGGATGCCCAT-CG
TTTACTGTGAAAAAATCAGCGCGTT-C-A-AAGCAGGCTT-ATGCCGTTGAATGTATTAGCATGGAATAATAAGATAGGA
CCTTGGTACTATTTTGTTGG-TTTGCGCACCGAGGTAATGATTAATAGGGACAGTTG-GGGGTATT-CGTATTCCATTGT
CAGAGGTGAAATTCTTGGATTTCTGGAAGACGAACTAC-TGCGAAAGCATTTACC-AA--GGATGTTTTCATTAATCAAG
AACGAAAGTTAGGGGATCGAAGATGATTAGATACCATCGTAGTCTTAACCATAAACTATGCCGACAAGGGATTGGTGGGG
-TTTCGTTA-CGTCTCCATCAGCACCTTATGAGAAATCA-CAAGTTTTTGGGTTCCGGGGGGAGT-ATGGTCGCAAGGCT
GAAACTTAAAGAAATTGACGGAAGGGCACCACCAGGAGTGGAGCC-TGCGGCTTAATTTGACTCAACACGGGAAAACTTA
CCAGGTCCAGACATAGTGA-GGATTGACAGATTGA-GAGCTC-TTTCTTGATTCTATGGGTGGTGGTGCATGGCCGTTCT
TAGTTGGTG-GAGTGATTTGTCTGGTTAATTCCGTTAACGA--ACGAGACCGCTGCCTGCTAAATAGTCC----AGTGAG
TGAA-TTTCA-CTGAC-GGGG-ACTTCTTAGAGGGACGTGCATTCTATT-AGATGCA-GGAAGATAGCGGCAATAACAGG
TCTGTGATGCCCTTAGATGTTCTGGGCCGCACGCGCGCTACACTGATGCATTC-AACG-A--GT-TCTTCCTTGGCCG-A
GAGGCCTGGGCAATCTTTTGAACGTGCATCGTGATAGGGATAGATTATTGCAATTATTAATCTTGAACGAGGAATTCCTA
GTAAACGCAGAT-CATCAATCTGCATTGATTACGTCCCTGCCCTTTGTACACACCGCCCGTCGCACCTA
>Craticula_cuspidata_AT-200.05 Craticula cuspidata 18S rRNA gene, strain AT-200.05
AAACTGCG-AACGGCTCATTATATCAGTTATAGTTTATTTGATAGTCCCTT-ACTACACGG-A--TAACCGTAGTAATTC
TAGAGCTAATACGTGCGTCAAT-ACTCTTC-GGAG-TA-----GTATTTATTAGA-TAGAAACCAACTGCTTC--GGCAT
GATATGGTGATTCATAATAAGCTTGCGGATCGCATGGCTT--TGCCGGCGACGGATCATTCAAG-TTTCTG-CCCTATCA
GCTTT-GACGGTACTGTATTGGAGTACCGTGGCGGTAACGGGTGACGGAAAATTAGGGTTTGACACCGGAGAGGGAGCCT
-GAGAGACGGCTACCACATCCAAGGAAGGCAGCAGGCGCGTAAATTACCCAATCTTGACACAAGGAGGTAGTGACAATAA
ATAACAATGCCGGGCT-TTTGTAAGTCTGGCAATTGGAATGAGAACAATTTAAACCCCTTATCGAGGATCAATTGGAGGG
CAAG-TCTGGTGCCAGCAGCCGCGGTAATTCCAGCTCCAATAGCGTATATTAAAG-TTGTTGCAGTTAAAAAGCTCGTAG
-TTGGATTTGTGGTGCGTCCATCC-TTGGG--TGG-ATTCTGTGTGGCATTAGGTTGTCGTGCA-GGGGATGCCCAT-CG
TTTACTGTGAAAAAATTAGAGTGTT-C-A-AAGCAGGCTT-ATGCCGTTGAATATATTAGCATGGAATAATAAGATAGGT
CTTTGGTCCTATTTTGTTGG-TTTGCGGGCCAGAGAAATGATTAACAGGGACAGTTG-GGGGTATT-CGTATTCCATTGT
CAGAGGTGAAATTCTTGGATTTCTGGAAGACGAACTAC-TGCGAAAGCATTTACC-AA--GGATGTTTTCATTAATCAAG
AACGAAAGTTAGGGGATCGAAGATGATTAGATACCATCGTAGTCTTAACCATAAACTATGCCGACAAGGGATTGGCGGGG
-TTTCGTTA-CGTCTCCGTCAGCACCTTATGAGAAATCA-CAAGTTTTTGGGTTCCGGGGGGAGT-ATGGTCGCAAGGCT
GAAACTTAAAGAAATTGACGGAAGGGCACCACCAGGAGTGGAGCC-TGCGGCTTAATTTGACTCAACACGGGAAAACTTA
CCAGGTCCAGACATAGTGA-GGATTGACAGATTGA-GAGCTC-TTTCTTGATTCTATGGGTGGTGGTGCATGGCCGTTCT
TAGTTGGTG-GAGTGATTTGTCTGGTTAATTCCGTTAACGA--ACGAGACCCCTGCCTGCTAAATAATCC----CATGAG
TGAA-TTTCA-CTGAT-GCGG-ATTTCTTAGAGGGACGTGCATTCTATT-AGATGCA-GGAAGAGAGGGGCAATAACAGG
TCTGTGATGCCCTTAGATGTTCTGGGCCGCACGCGCGCTACACTGATGCATTC-AACG-A--GT-TTYACCTTGGCCG-A
GAGGCCTGGGCAATCTTTTGAACGTGCATCGTGATAGGGATAGATTATTGCAATTATTAATCTTGAACGAGGAATTCCTA
GTAAACGCAGAT-CATCAATCTGCATTGATTACGTCCCTGCCCTTTGTACACACCGCCCGTCGCACCTA
>Craticula_importuna Craticula importuna 18S rRNA gene, strain AT-70Gel14a
AAACTGCG-AACGGCTCATTATATCAGTTATAGTTTATTTGATAGTCCCTT-ACTACTCGG-A--TAACCGTAGTAATTC
TAGAGCTAATACGTGCGTCAAT-ACTCTTC-GGAG-TA-----GTATTTATTAGA-TGGAAACCAACTGCTTC--GGCAT
GATGTGGTGATTCATAATAAGCTTGCGGATCGCATGGCCT--AGCCGGCGACGGATCATTCAAG-TTTCTG-CCCTATCA
GCTTT-GACGGTACTGTATTGGAGTACCGTGGCGGTAACGGGTAACGGAAAATTAGGGTTTGACACCGGAGAGGGAGCCT
-GAGAGACGGCTACCACATCCAAGGAAGGCAGCAGGCGCGTAAATTACCCAATCTTGACACAAGGAGGTAGTGACAATAA
ATAACAATGCCGGGCT-TGTATAAGTCTGGCAATTGGAATGAGAACAATTTAAACCCCTTATCGAGGATCAATTGGAGGG
CAAG-TCTGGTGCCAGCAGCCGCGGTAATTCCAGCTCCAATAGCGTATATTAAAG-TTGTTGCAGTTAAAAAGCTCGTAG
-TTGGATTTGTGGTGCTGCCATCC-TTGGG--TGG-ATCCTGTGTGGCATTAGGTTGTCGTGCA-GGGGATGCCCAT-CG
TTTACTGTGAAAAAATTAGAGTGTT-C-A-AAGCAGGCTT-ATGCCGTTGAATATATTAGCATGGAATAATAAGATAGGT
CTTTGGTCCTATTTTGTTGG-TTTGCGGGCCAGAGAAATGATTAACAGGGACAGTTG-GGGGTATT-CGTATTCCATTGT
CAGAGGTGAAATTCTTGGATTTCTGGAAGACGAACTAC-TGCGAAAGCATTTACC-AA--GGATGTTTTCATTAATCAAG
AACGAAAGTTAGGGGATCGAAGATGATTAGATACCATCGTAGTCTTAACCATAAACTATGCCGACAAGGGATTGGCGGGG
-TTTCGTTA-CGTCTCCGTCAGCACCTTATGAGAAATCA-CAAGTTTTTGGGTTCCGGGGGGAGT-ATGGTCGCAAGGCT
GAAACTTAAAGAAATTGACGGAAGGGCACCACCAGGAGTGGAGCC-TGCGGCTTAATTTGACTCAACACGGGAAAACTTA
CCAGGTCCAGACATAGTGA-GGATTGACAGATTGA-GAGCTC-TTTCTTGATTCTATGGGTGGTGGTGCATGGCCGTTCT
TAGTTGGTG-GAGTGATTTGTCTGGTTAATTCCGTTAACGA--ACGAGACCCCTGCCTGCTAAATAGTCC----CGCGAG
TGAA-TTTCA-CTGGT-GCGG-ACTTCTTAGAGGGACGTGCATTCTATT-AGATGCA-GGAAGATAGGGGCAATAACAGG
TCTGTGATGCCCTTAGATGTTCTGGGCCGCACGCGCGCTACACTGATGCATTC-AACG-A--GT-TTTACCTTGGCCG-A
GAGGCCTGGGCAATCTTTTGAACGTGCATCGTGATAGGGATAGATTATTGCAATTATTAATCTTGAACGAGGAATTCCTA
GTAAACGCAGAT-CATCAATCTGCATTGATTACGTCCCTGCCCTTTGTACACACCGCCCGTCGCACCTA
>Craticula_molestiformis Craticula molestiformis 18S rRNA gene, strain AT-36.klein
AAACTGCG-AACGGCTCATTATATCAGTTATAGTTTATTTGATAGTCCCTT-ACTACTCGG-A--TAACCGTAGTAATTC
TAGAGCTAATACGTGCGTCAAT-ACTCTTC-GGAG-TA-----GTATTTATTAGA-TGGAAACCAACTGCTTC--GGCAT
GATGTGGTGATTCATAATAAGCTTGCGGATCGCATGGCCT--AGCCGGCGACGGATCATTCAAG-TTTCTG-CCCTATCA
GCTTT-GACGGTACTGTATTGGAGTACCGTGGCGGTAACGGGTAACGGAAAATTAGGGTTTGACACCGGAGAGGGAGCCT
-GAGAGACGGCTACCACATCCAAGGAAGGCAGCAGGCGCGTAAATTACCCAATCTTGACACAAGGAGGTAGTGACAATAA
ATAACAATGCCGGGCT-TGTATAAGTCTGGCAATTGGAATGAGAACAATTTAAACCCCTTATCGAGGATCAATTGGAGGG
CAAG-TCTGGTGCCAGCAGCCGCGGTAATTCCAGCTCCAATAGCGTATATTAAAG-TTGTTGCAGTTAAAAAGCTCGTAG
-TTGGATTTGTGGTGCGCCCATCC-TTGGG--TGG-ATGCTGTGTGGCATTAGGTTGTCGCGCA-GTGGATGCCCAT-CG
TTTACTGTGAAAAAATTAGAGTGTT-C-A-AAGCAGGCTT-ATGCCGTTGAATATATTAGCATGGAATAATAAGATAGGT
CTTTGGTCCTATTTTGTTGG-TTTGCGGGCCAGAGAAATGATTAACAGGGACAGTTG-GGGGTATT-CGTATTCCATTGT
CAGAGGTGAAATTCTTGGATTTCTGGAAGACGAACTAC-TGCGAAAGCATTTACC-AA--GGATGTTTTCATTAATCAAG
AACGAAAGTTAGGGGATCGAAGATGATTAGATACCATCGTAGTCTTAACCATAAACTATGCCGACAAGGGATTGGCGGGG
-TTTCGTTA-CGTCTCCGTCAGCACCTTATGAGAAATCA-CAAGTTTTTGGGTTCCGGGGGGAGT-ATGGTCGCAAGGCT
GAAACTTAAAGAAATTGACGGAAGGGCACCACCAGGAGTGGAGCC-TGCGGCTTAATTTGACTCAACACGGGAAAACTTA
CCAGGTCCAGACATAGTGA-GGATTGACAGATTGA-GAGCTC-TTTCTTGATTCTATGGGTGGTGGTGCATGGCCGTTCT
TAGTTGGTG-GAGTGATTTGTCTGGTTAATTCCGTTAACGA--ACGAGACCCCTGCCTGCTAAATAGTCC----CGTGAG
TGAA-TTTCA-CTGAT-GCGG-ACTTCTTAGAGGGACGTGCATTCTATT-AGATGCA-GGAAGATAGGGGCAATAACAGG
TCTGTGATGCCCTTAGATGTTCTGGGCCGCACGCGCGCTACACTGATGCATTC-AACG-A--GT-TTTACCTTGGCCG-A
GAGGCCTGGGCAATCTTTTGAACGTGCATCGTGATAGGGATAGATTATTGCAATTATTAATCTTGAACGAGGAATTCCTA
GTAAACGCAGAT-CATCAATCTGCATTGATTACGTCCCTGCCCTTTGTACACACCGCCCGTCGCACCTA
>Cylindrotheca_closterium Cylindrotheca closterium strain CCMP1855 18S small subunit ribosomal RNA gene, partial sequence
AAACTGCG-AACGGCTCATTATATCAGTTATAGTTTATTTGATAGTCCCTT-ACTACTTGG-A--TAACCGTAGTAATTC
TAGAGCTAATACATGCGTCAAT-ACCCTTCTGGGG-TA-----GTATTTATTAGA-TTGAAACCAACCCCTTC--GGGGT
GATGTGGTGATTCATAATAAGCTTGCGGATCGCATGGCTT--TGCCGGCGATGGATCATTCAAG-TTTCTG-CCCTATCA
GCTTTGGATGGTAGGGTATTGGCCTACCATGGCTTTAACGGGTAACGGGAAATTAGGGTTTGATTCCGGAGAGGGAGCCT
-GAGAGACGGCTACCACATCCAAGGAAGGCAGCAGGCGCGTAAATTACCCAATCCTGACACAGGGAGGTAGTGACAATAA
ATAACAATGCCGGGCC-TTTGTAGGTCTGGCAATTGGAATGAGAACAATTTAAACCCCTTATCGAGTATCAATTGGAGGG
CAAG-TCTGGTGCCAGCAGCCGCGGTAATTCCAGCTCCAATAGCGTATATTAAAG-TTGTTGCAGTTAAAAAGCTCGTAG
-TTGGATTTGTGGTGTACCCATCC-TTGGG--TGG-ATCCTGTGTGGCATTAAGTTGTCGTGCA-GGGGATGCCCAT-CG
TTTACTGTGAAAAAATTAGAGTGTT-C-A-AAGCAGGCTT-ATGCCGTTGAATATATTAGCATGGAATAATAGGATAGGA
CCTTGGTACTATTTTGTTGG-TTTGCGCACCAAGGTAATGATTAATAGGGACAGTTG-GGGGTATT-CGTATTTCATTGT
CAGAGGTGAAATTCTTGGATTTTTGAAAGACGAACTAC-TGCGAAAGCATTTACC-AA--GGATGTTTTCATTAATCAAG
AACGAAAGTTAGGGGATCGAAGATGATTAGATACCATCGTAGTCTTAACCATAAACTATGCCGACAAGGGATTGGTGGAG
-TTTCGTTA-TGTCTCCATCAGCACCTTATGAGAAATCA-CAAGTCTTTGGGTTCCGGGGGGAGT-ATGGTCGCAAGGCT
GAAACTTAAAGAAATTGACGGAAGGGCACCACCAGGAGTGGAGCC-TGCGGCTTAATTTGACTCAACACGGGAAAACTTA
CCAGGTCCAGACATAGTGA-GGATTGACAGATTGA-GAGCTC-TTTCTTGATTCTATGGGTGGTGGTGCATGGCCGTTCT
TAGTTGGTG-GAGTGATTTGTCTGGTTAATTCCGTTAACGA--ACGAGACCCCTGCCTGCTAAATAGGTT----GCCTAG
TGAA-TTTCA-CTGGG-TGAA-TCTTCTTAGAGGGACGTGCATTCTATT-AGATGCA-GGAAGATAGGGGCAATAACAGG
TCTGTGATGCCCTTAGATGTCCTGGGCCGCACGCGCGCTACACTGATGCATTC-AACG-A--GT-TCTACCTTGGCCG-A
GAGGCCTGGGCAATCTTTTGAACCTGCATCGTGATAGGGATAGATTATTGCAATTATTAATCTTGAACGAGGAATTCCTA
GTAAACGCAGAT-CATCAATCTGCATTGATTACGTCCCTGCCCTTTGTACACACCGCCCGTCGCACCTA
>Cymatopleura_elliptica Cymatopleura elliptica strain L1333 18S small subunit ribosomal RNA gene, partial sequence
AAACTGCG-AATGGCTCATTATATCAGTTATAGTTTATTTGATAATCGCTT-ACTACTTGG-A--TAACCGTAGTAATTC
TAGAGCTAATACATGCGCAGAC-ACCTGTTTCAGG-TG-----GTATTTATTAGA-TGGAAACCAACCCCTTC--GGGGT
GATGTGGTGATTCATATTAAGCATGTGGATCGCACGGCTT--GTCCGGCGACAGATTTTTCAAG-TTTCTG-CCCTATCA
GCTTTGGACGGTAAGGTATTGGCTTACCGTGGCTTTAACGGGTAACGGGGAATTAGGGTTCGATTCCGGAGAGGGAGCCT
-GAGAGATGGCTACCACATCCAAGGAAGGCAGCAGGCGCGTAAATTACCCAATCTTGAAACAAGGAGGTAGTGACAATAA
ATAACAATGCCGGGCC-TTTGTAGGTCTGACAATTGGAATGAGACCAAACTAAATCCCTCATCAAGGATCAATTGGAGGG
CAAG-TCTGGTGCCAGCAGCCGCGGTAATTCCAGCTCCAATAGCGTATATTAAAG-TTGTTGCAGTTAAAAAGCTCGTAG
-TTGGACTTGTGCATGTC-CATCC-TTGGG--TGA-AACCTGTGTGGCATTAGGTTGTCGTGTA-GGGAATGCTCAT-CG
TTTACTGTGAAAAAATTAGAGTGTT-C-A-AAGCAGGCTT-ATGCCGTTGAATACATTAGCATGGAATAATAAGATAGAA
CCTTGGTACTATTTTGTTGG-TTTGCGAACTGGGGTAATGATTAACAGGAACAATTG-GGGGTATT-CGTATTCCATTGT
CAGAGGTGAAATTCTTGGATTTTTGGAAGACGAACTAC-TGCGAAAGCATTTACC-AA--GGATGTTTTCATTAATCAAG
AACGAAAGTTAGGGGATCGAAGATGATTAGATACCATCGTAGTCTTAACCATAAACTATGCCAACAAGGGATTGGTGGGG
CTTTCGTTA-CGTCTCTGTCAGCACCTTATGAGAAATCA-TAAGTTTTTGGGTTCCGGGGGGAGT-ATGGTCGCAAGGCT
GAAACTTAAAGAAATTGACGGAAGGGCACCACCAGGAGTGGAGCC-TGCGGCTTAATTTGACTCAACACGGGAAAACTTA
CCAGGTCCAGACATGGTGA-GGATTGACAGATTGA-GAGTTC-TTTCTTGATTCTATGGGTGGTGGTGCATGGCCGTTCT
TAGTTGGTG-GAGTGATTTGTCTGGTTAATTCCGTTAACGA--ACGAGACCCCTGCCTGCTAAATAGTAT----GGTGAG
TGAT-CTACA-CTAAC-CATG-GCTTCTTAGAGGGACGTGCATTCAACT-AGTTGCA-GGAGGATAGGGGCAATAACAGG
TCTGTGATGCCCTTAGATGTTCTGGGCCGCACGCGCGCTACACTGATGCATTC-AACG-A--GT---GACCTTGGCTG-G
GAGGCCTGGATAATCTTTTGAACGTGCATCGTGATAGGGATAGATTATTGCAATTATTAATCTTGAACGAGGAATTCCTA
GTAAACGCAGAT-CATCAACCTGCATTGATTACGTCCCTGCCCTTTGTACACACCGCCCGTCGCACCTA
>Cymbella_affinis_AT-204Gel02 Cymbella affinis 18S rRNA gene, strain AT-204Gel02
AAACTGCG-AATGGCTCATTATATCAGTAATAGTTTATTTGATAATCCTTT-ACTACTTGG-A--TAACTGTAGTAATTC
TAGAGCTAATACATGTGTAAAT-ACCCCTCTGGGG-TA-----GTATTTATTAGA-TTGAAACTAAC-CCTTC---GGGT
GATGTGGTGATTCATAATAAGCTTGCGGATTGCATGGATT--TTCCGGTGATGGATCATTCAAG-TTTCTG-CCCTATCA
GCTTT-GATGGTAGGGTATTGGCCTACCATGGCTTTAACGGGTAACGGAGGATTAGGGTTTGATTCCGGAGAGGGAGCCT
-GAGAGACGGCTACCACATCCAAGGAAGGCAGCAGGCGCGTAAATTACCCAATCCTGACACAGGGAGGTAGTGACAATAA
ATAACAATGCTGAACC--TTACAGGTTTGGCACTTGGAATGAGTACAATTCAAACTACTTAACAAGGATCAATTGGAGGG
CAAG-TCTGGTGCCAGCAGCCGCGGTAATTCCAGCTCCAATAGCGTATATTAAAG-TTGTTGCAGTTAAAAAGCTCGTAG
-TTGGATGTGTGGTAGTTCCATCT-TTGGG--TGA-AACCAGCGTGGCATTAGTTTGTCGTGTT-GGTGATTCCCAT-CA
TTTACTGTGAAAAAATCAGTGCGTT-C-A-AAGCAGGCTT-ATGCCATTGAATGTATTAGCATGGAATAATATGATAGGA
CCTCGGTACTATTTTGTTGG-TTTGTGCACCAAGGTAATGATTAATAGGGATAGTTG-GGGGTATT-TGTATTCCATTGT
CAGAGGTGAAATTCTTGGATTTTTGGAAGACAAACTAC-TGCGAAAGCATTTACC-AA--GGATGTTTTCATTAATCAAG
AACGAAAGTTAGGGGATCGAAGATGATTAGATACCATCGTAGTCTTAACCATAAACTATGCCAACAAGGGATTGGTGGGG
-CCTCGTAA-TGAGCCCATCAGCACCTTAAGAGAAATCA-CAAGTCTTTGGGTTCCGGGGGGAGT-ATGGTCACAAGGCT
GAAACTTAAAGAAATTGACGGAAGGGCACCACCAGGAGTGGAGCC-TGCGGCTTAATTTGACTCAACACGGGAAAACTTA
CCAGGTCCAGACATAGTTA-GGATTGACAGATTGA-GAGCTC-TTTCTTGATTTTATGGGTGGTGGTGCATGGCCGTTCT
TAGTTGGTG-GAGTGATTTGTCTGGTTAATTCCGTTAACGA--ACGAGACCGCTGCCTGCTAAATAGTTC----TTTAAG
TCAT-CGCGA-CTTAG-TTGA-TCTTCTTAGAGGGACGTGCATTTTTT--AGATGCA-GGAAGATAGCGGCAATAACAGG
TCTGTGATGCCCTTAGATGTTCTGGGCCGCACGCGCGCTACACTGATGTGTTC-AACA-A--GT---TTCCTTGACTG-A
GAAGTCTGGGTAATCTTATGAAAGCTCATCGTGATAGGGATAGATTATTGCAATTATTAATCTTGAACGAGGAATTCCTA
GTAAACGCAAAT-CATCAGTTTGCATTGATTACGTCCCTGCCCTTTGTACACACCGCCCGTCGCACCTA
>Cymbella_aspera_AT-210Gel07 Cymbella aspera 18S rRNA gene, strain AT-210Gel07
AAACTGCG-AATGGCTCATTATATCAGTTATAGTTTATTTGATGATCCCTT-ACTACTTGG-A--TAACCGTAGTAATTC
TAGAGCTAATACATGCTGCAAT-GCCCTCATGGGG-TA-----GTAGTTATTAGA-TTGAAACCAGC-CCTTT---GGGT
AATATGGTGATTCATAATAAAAATATAGATCGCAGGCTTT--TGCCGGCGATGGATCATTCAAG-TTTCTG-CCCTATCA
GCTTTGGATGGTAGGGTATTGGCCTACCATGGCTTTAACGGGTAACGGAGAATTAGGGTTTGATTCCGGAGAGGGAGCCT
-GAGAGACGGCTACCACATCCAAGGAAGGCAGCAGGCGCGTAAATTACCCAATCCTGATACAGGGAGGTAGTGACAATAA
ATAACATTGCCGGATC--TTTATGGTCTGACACTTGGAATGAGACCAATACAAACGCCTTAACGAGGATCAATTGGAGGG
CAAG-TCTGGTGCCAGCAGCCGCGGTAATTCCAGCTCCAATAGCGTATATTAAAG-TTGTTGCAGTTAAAAAGCTCGTAG
-TTGGACTTGTGGTGGAACCATGC-CAGGG--CTG-AATTTGTGTGACATTAGTTTGTTGTGCA-AAGGATGCCCAT-CA
-TTACTGTGAAAAAATCAATGCGTT-C-A-AAGCAGGCTT-ATGCCACTGAATGTGTTAGCATGGAATAATAAGATAGGA
CCTTGTTGCTATTTTGTTGG-TTTATGCA-TAAGGTAATGATTAATAGGGACTGTCG-GGGGTATC-TGTATTCCGTCGC
GAGAGGTGAAATTCTTAGACCGATGGAAGACAAACAAC-TGCGAAAGCATTTACC-AA--GGATGTTTTCATTAATCAAG
AACGAAAGTTGAGGGATCGAAGATGATTAGATACCATCGTAGTCTCAACCATAAACTATGCCGACAAGGGATAGGTAAAG
-TTCCGTAG-TGTCTTTATCTGCACCTTCGAGGAAACCA--AAGTCTTTGGGTTCCGGGGGGAGT-ATGGTCGCAAGTCT
GAAACTTAAAGAAATTGACGGAAGGGCACCACCAGGAGTGGAGCC-TGCGGCTTAATTTGACTCAACACGGGAAATCTTA
CCAGGTCCAGACATAGCTA-AGATTGACAGATTGA-TAGCTC-TTTCTTGATTCTATGGGTGGTGGTGCATGGCCGTTCT
TAGTTGGTG-GAGTGATTTGTCTGGTTAATTCCGTTAACGA--ACGAGACCGCTGCCTGCTAAATAGTTC----ATTTAG
TGAT-TTTCA-CTGAA-TTGA-GCTTCTTAGAGGGACGTGCATTTTTTC-AGATGCA-GGAAGATAGCGGCAATAACAGG
TCTGTGATGCCCTTAGATGTTCTGGGCCGCACGCGCGCTACACTGTTGCTTTC-AACA-AGAGT----TCCTTGGCTG-A
AAAGCCTGGGCAAACTTGTGAATGTGCGTCGTGATTGGGATAGATTCTTGAAATTGTTGGTCTTAAACGAGGAATTCCTA
GTAAATGCAGAT-CATCAGTCTGCATTGATTACGTCCCTGCCCTTTGTACACACCGCCCGTCGCACCTA
>Cymbella_cistula_CH019 Cymbella cistula strain CH019 18S ribosomal RNA gene, partial sequence
AAACTGCG-AATGGCTCATTATATCAGTAATAGTTTATTTGATAATCCTTT-ACTACTTGG-A--TAACTGTAGTAATTC
TAGAGCTAATACATGTGTAAAT-GCCCTTCTGGGG-TA-----GTATTTATTAGA-TTGAAACTAAC-CCTTC---GGGT
GATGTGGTGACTCATAATAAGCTTGCGGATTGCATGGATT--TTCCGGCGATGGATCATTCAAG-TTTCTG-CCCTATCA
GCTTTGGATGGTAGGGTATTGGCCTACCATGGCTTTAACGGGTAACGGAGGATTAGGGTTTGATTCCGGAGAGGGAGCCT
-GAGAGACGGCTACCACATCCAAGGAAGGCAGCAGGCGCGTAAATTACCCAATCCTGACACAGGGAGGTAGTGACAATAA
ATAACAATGCCGGGCC--TTCAAGGTTTGGCACTTGGAATGAGTACAATTCAAACTACTTAACAAGGATCAATTGGAGGG
CAAG-TCTGGTGCCAGCAGCCGCGGTAATTCCAGCTCCAATAGCGTATATTAAAG-TTGTTGCAGTTAAAAAGCTCGTAG
-TTGGATGTGTGGTTACTCCATCT-TTGGG--TGA-AACCAATGTGGCATTAGTTTGTCGTGTT-GGTGATTCCCAT-CA
TTTACTGTGAAAAAATCAGTGCGTT-C-A-AAGCAGGCTT-ATGCCATTGAATGTATTAGCATGGAATAATATGATAGGA
CCTCGGTACTATTTTGTTGG-TTTGTGCACCAAGGTAATGATTAATAGGGATAGTTG-GGGGTATT-TGTATTCCATTGT
CAGAGGTGAAATTCTTGGATTTTTGGAAGACAAACTAC-TGCGAAAGCATTTACC-AA--GGATGTTTTCATTAATCAAG
AACGAAAGTTAGGGGATCGAAGATGATTAGATACCATCGTAGTCTTAACCATAAACTATGCCAACAAGGGATTGGTGGGA
-CCTCGTAA-TGAGCCCATCAGCACCTTAAGAGAAATCA-TAAGTCTTTGGGTTCCGGGGGGAGT-ATGGTCACAAGGCT
GAAACTTAAAGAAATTGACGGAAGGGCACCACCAGGAGTGGAGCC-TGCGGCTTAATTTGACTCAACACGGGAAAACTTA
CCAGGTCCAGACATAGTTA-GGATTGACAGATTGA-GAGCTC-TTTCTTGATTTTATGGGTGGTGGTGCATGGCCGTTCT
TAGTTGGTG-GAGTGATTTGTCTGGTTAATTCCGTTAACGA--ACGAGACCGCTGCCTGCTAAATAGTTC----TTTAAG
TTA--TTGCAACTTAG-TTGA-TCTTCTTAGAGGGACGTGCATTTTTT--AGATGCA-GGAAGATAGCGGCAATAACAGG
TCTGTGATGCCCTTAGATGTTCTGGGCCGCACGCGCGCTACACTGATGTGTTC-AACA-A--GT---GTCCTTGACTG-A
GAAGTCTGGGTAATCTTCTGAAAGCCCATCGTGATAGGGATAGATTATTGCAATTATTAATCTTGAACGAGGAATTCCTA
GTAAACGCAAAT-CATCAGTTTGCATTGATTACGTCCCTGCCCTTTGTACACACCGCC-----------
>Cymbella_helvetica Cymbella helvetica strain B457 18S ribosomal RNA gene, partial sequence
AAACTGCG-AATGGCTCATTATATCAGTAATAGTTTATTTGATAATCCTTT-ACTACTTGG-A--TAACTGTAGTAATTC
TAGAGCTAATACATGTGTAAAT-ACCCTTCTGGGG-TA-----GTATTTATTAGA-TTGAAACTAAC-CCTTC---GGGT
GATGTGGTGATTCATAATAAGCTTGCGGATTGCATGGATT--TTCCGGCGATGGATCATTCAAG-TTTCTG-CCCTATCA
GCTTTGGATGGTAGGGTATTGGCCTACCATGGCTTTAACGGGTAACGGAGGATTAGGGTTTGATTCCGGAGAGGGAGCCT
-GAGAGACGGCTACCACATCCAAGGAAGGCAGCAGGCGCGTAAATTACCCAATCCTGACACAGGGAGGTAGTGACAATAA
ATAACAATGCTGGGCC--TTCAAGGTTTGGCACTTGGAATGAGTAAAATTCAAACTACTTAACAAGGATCAATTGGAGGG
CAAG-TCTGGTGCCAGCAGCCGCGGTAATTCCAGCTCCAATAGCGTATATTAAAG-TTGTTGCAGTTAAAAAGCTCGTAG
-TTGGATGTATGGTGGTTCCTTCT-TTGGG--TGT-AACCAGCGTGGCATTAGTTTGTCGTGTT-GGTGATTCCCAT-CA
TTTACTGTGAAAAAATCAGTGCGTT-C-A-ARGCAGGCTT-ATGCCATTGAATGTATTAGCATGGAATAATATGATAGGA
CCTCGGTACTATTTTGTTGG-TTTGTGCACCAAGGTAATGATTAATAGGGATAGTTG-GGGATATT-TGTATTCCATTGT
CAGAGGTGAAATTCTTGGATTTTTGGAAGACAAACTAC-TGCGAAAGCATTTATC-AA--GGATGTTTTCATTAATCAAG
AACGAAAGTTAGGGGATCGAAGATGATTAGATACCATCGTAGTCTTAACCATAAACTATGCCAACAAGGGATTGGTGGGG
-TCTCGTAG-TGAGCCCATCAGCACCTTAAGAGAAATCA-TAAGTCTTTGGGTTCCGGGGGGAGT-ATGGTCACAAGGCT
GAAACTTAAAGAAATTGACGGAAGGGCACCACCAGGAGTGGAGCC-TGCGGCTTAATTTGACTCAACACGGGAAAACTTA
CCAGGTCCAGACATAGTTA-GGATTGACAGATTGA-GAGCTC-TTTCTTGATTTTATGGGTGGTGGTGCATGGCCGTTCT
TAGTTGGTG-GAGTGATTTGTCTGGTTAATTCCGTTAACGA--ACGAGACCGCTGCCTGCTAAATAGTGC-----GCTAG
GATTACTTCC-TAGGT----A-ACTTCTTAGAGGGACGTGCATTTTTT--AGATGCA-GGAAGATAGCGGCAATAACAGG
TCTGTGATGCCCTTAGATGTTCTGGGCCGCACGCGCGCTACACTGATGTGTTC-AACA-A--GT---TTCCTTGACTG-A
GAAGTCTGGGTAATCTTATAAAAGCTCATCGTGATAGGGATAGATTATTGCAATTATTAATCTTGAACGAGGAATTCCTA
GTAAACGCAAAT-CATCAGTTTGCATTGATTACGTCCCTGCCCTTTGTACACACCGC------------
>Cymbella_janischii Cymbella janischii strain CH062 18S ribosomal RNA gene, partial sequence
AAACTGCG-AATGGCTCATTATATCAGTTATAGTTTATTTGATAGTCCCTT-ACTACTTGG-A--TAACCGTAGTAATTC
TAGAGCTAATACTTGCATAAATATCCCTTCAAGGA-TA-----GTATTTATTAGA-TTGAAACCAACCCCTTT--GGGGT
GATGTGGTGATTCAAAATAAGTTTACGGATCGCATGGYTT--TGCCGGCGACGGATCATTCAAG-TTTCTG-CCCTATCA
GCTTTGGATGGTAGGGTATTGGCCTACCATGGCTTTAACGGGTAACGGAGGATTAGGGTTTGATTCCGGAGAGGGAGCCT
-GAGAGACGGCTACCACATCCAAGGAAGGCAGCAGGCGCGTAAATTACCCAATCCTGACACAGGGAGGTAGTGACAATAA
ATAACAATGCCGGGCC--CTTGTGGTTTGGCACTTGGAATGAGAACAACTCAAACCACTTAACGAGGATCAATTGGAGGG
CAAG-TCTGGTGCCAGCAGCCGCGGTAATTCCAGCTCCAATAGCGTATATTAAAG-TTGTTGCAGTTAAAAAGCTCGTAG
-TTGGATTTGTGATAGAATCATCT-GTAGG--TGG-AATCTGTTTGGCATTAGGTTGTCAGGCA-GAGGATGCCTAT-CC
TTTACTGTGAAAAAATCAGTGCGTT-C-A-AAGCAGACTT-ATGTCGTTGAATGTATTAGCATGGAATAATAAGATAGGA
CCTTTGTACTATTTTGTTGG-TTTGTGTATTTAGGTAATGATTAAAAGGAACAGTTG-GGGGTATT-TGTATTCCATTGT
CAGAGGTGAAATTCTTGGATTTTTGGAAGACAAACTAC-TGCGAAAGCATTTACC-AA--GGATGTTTTCATTAATCAAG
AACGAAAGTTAGGGGATCGAAGATGATTAGATACCATCGTAGTCTTAACCATAAACTATGCCAACAAGGGATTGGTGGGG
-TTTCGTAA-TGTCCCCATCAGCACCTTATGAGAAATCA-AAAGTTTTTGGGTTCCGGGGGGAGT-ATGGTCGCAAGGCT
GAAACTTAAAGAAATTGACGGAAGGGCACCACCAGGAGTGGAGCC-TGCGGCTTAATTTGACTCAACACGGGGAAACTTA
CCAGGTCCAGACATAGTGA-GGATTGACAGATTGA-GAGCTC-TTTCTTGATTCTATGGGTGGTGGTGCATGGCCGTTCT
TAGTTGGTG-GAGTGATTTGTCTGGTTAATTCCGTTAACGA--ACGAGACCGCTGCCTGCTAAATAGACT----AGTTAG
TGAT-TTTCA-CTGAT-CAGG-TCTTCTTAGAGGGACGTGCATTTTTTT-AGATGCA-GGAAGATAGCGGCAATAACAGG
TCTGTGATGCCCTTAGATGATCTGGGCCGCACGCGCGCTACACTGATGTATTC-AACG-A--GT-ATTTCCTTGGCTG-A
GAAGCCTGGGTAATCTTATGAACGTGCATCGTGATAGGGATAGATTATTGCAATTATTAATCTTGAACGAGGAATTCCTA
GTAAACGCAGAT-CATCAGTCTGCATTGATTACGTCCCTGCCCTTTGTACACACCGCCCGTCGCACCTA
>Cymbella_lanceolata_AT-194Gel07 Cymbella lanceolata 18S rRNA gene, strain AT-194Gel07
AAACTGCA-AATGGCTCATTATATCAGTAATAGTTTATTTTATAATCCCTT-ACTACTTGG-A--TAACTGTAGTAATTC
TAGAGCTAATACATGTGCTAAT-ACCCTTCTGGGG-TA-----GTATTTATTAGA-TGTAAACTAAC-CCTTC--GTGGT
AATTTGGTGATTCATAATAATTTTGCGGATCGCATGGGTTT-TCCCAGTGATGGATTTTTCAAG-TTTCTG-CCCTATCA
GCTTTGGATGGTAGGGTATTGGCCTACCATGGCTTTCACGGGTAACGGAGGATTAGGGTTTGATTCCGGAGAGGGAGCCT
-GAGAGACGGCTACCACATCCAAGGAAGGCAGCAGGCGCGTAAATTACCCAATCCTGACACAGGGAGGTAGTGACAATAA
ATAACAATGCTGGGCC--TTCAAGGTTTGGCACTTGGAATGAGTAAAATTTAAACTAC-TAACAAGTATCAATTGGAGGG
CAAG-TCTGGTGCCAGCAGCCGCGGTAATTCCAGCTCCAATAGCGTATATTAAAG-TTGTTGCAGTTAAAAAGCTCGTAG
-TTGGATATATGGAACGATCATTT-TTGTG--TAA-AACCAGCGTGGCATTAGTTTGTTGTGCT-GGTGATATGCAT-CA
TTTACTGTGAAAAAATCAGTGCGTT-C-A-AAGCAGGCTT-ATGCCATTGAATGTATTAGCATGGAATAATATGATATGA
CCTCGGTTCTATTTTGTTGG-TTTGTGCACCAAGGTAATGATTAATAGGGATAGTTG-GGGGTATT-TGTATTCCATTGT
CAGAGGTGAAATTCTTGGATTTTTGGAAGACAAACTAC-TGCGAAAGCATCTACC-AA--GGATGTTTTCATTAATCAAG
AACGAAAGTTAGGGGATCGAAGATGATTAGATACCATCGTAGTCTTAACCATAAACTATGCCAACAAGGGATTGGTGGGG
-TCTCGTAA-TGAGCTCATCAGCACCTTAAGAGAAATCA-CAAGTCTTTGGGTTCCGGGGGGAGT-ATGGTCACAAGGCT
GAAACTTAAAGAAATTGACGGAAGGGCACCACCAGGAGTGGAGCC-TGCGGCTTAATTTGACTCAACACGGGAAAACTTA
CCAGGTCCAGACATAGTTA-GGATTGACAGATTGA-GAGCTC-TTTCTTGATTTTATGGGTGGTGGTGCATGGCCGTTCT
TAGTTGGTG-GAGTGATTTGTCTGGTT-ATTCCGTT-ACGA--ACGAGACCGCTGCCTGCTAAATAGTTTTCAAAGTCAA
TGAA-CTTCG-------TTAT-ACTTCTTAGAGGGACGTGCATTTTTT--AGATGCA-GGAAGATAGCGGCAATAACAGG
TCTGTGATGCCCTTAGATGTTCTGGGCTGCACGCGCGCTACACTGATGTGTTC-AACA-A--GT---TTCCTTGACTG-A
GAAGTCTGGGTAATCTTATGAAAGCATATCGTGATAGGGATAGATTATTGCAATTATTAATCTTAAACGAGGAATTCCTA
GTAAACGCAAAT-CATCAGTTTGCATTGATTACGTCCCTGCCCTTTGTACACACCGCCCGTCGCACCTA
>Cymbella_mexicana Cymbella mexicana strain CH031 18S ribosomal RNA gene, partial sequence
AAACTGCG-AATGGCTCATTATATCAGTTATAGTTTATTTGATAGTCCCTT-ACTACTTGG-A--TAACCGTAGTAATTC
TAGAGCTAATACTTGCATAAATATCCCTTCAAGGA-TA-----GTATTTATTAGA-TTGAAACCAACCCCTTT--GGGGT
GATGTGGTGATTCAAAATAAGTTTACGGATCGCATGGCTT--TGCCGGCGACGGATCATTCAAG-TTTCTG-CCCTATCA
GCTTTGGATGGTAGGGTATTGGCCTACCATGGCTTTAACGGGTAACGGAGGATTAGGGTTTGATTCCGGAGAGGGAGCCT
-GAGAGACGGCTACCACATCCAAGGAAGGCAGCAGGCGCGTAAATTACCCAATCCTGACACAGGGAGGTAGTGACAATAA
ATAACAATGCTGGGCC--CTTGTGGTTTGGCACTTGGAATGAGAACAACTCAAACCACTTAACGAGGATCAATTGGAGGG
CAAG-TCTGGTGCCAGCAGCCGCGGTAATTCCAGCTCCAATAGCGTATATTAAAG-TTGTTGCAGTTAAAAAGCTCGTAG
-TTGGATTTGTGATAGAATCATCT-GTAGG--TGG-AATCTGTTTGGCATTAGGTTGTCAGGCA-GAGGATGCCTAT-CC
TTTACTGTGAAAAAATCAGTGCGTT-C-A-AAGCAGACTT-ATGTCGTTGAATGTATTAGCATGGAATAATAAGATAGGA
CCTTTGTACTATTTTGTTGG-TTTGTGTATTTAGGTAATGATTAAAAGGAACAGTTG-GGGGTATT-TGTATTCCATTGT
CAGAGGTGAAATTCTTGGATTTTTGGAAGACAAACTAC-TGCGAAAGCATTTACC-AA--GGATGTTTTCATTAATCAAG
AACGAAAGTTAGGGGATCGAAGATGATTAGATACCATCGTAGTCTTAACCATAAACTATGCCAACAAGGGATTGGTGGGG
-TTTCGTAA-TGTCCCCATCAGCACCTTARGAGAAATCA-AAAGTTTTTGGGTTCCGGGGGGAGT-ATGGTCGCAAGGCT
GAAACTTAAAGAAATTGACGGAAGGGCACCACCAGGAGTGGAGCC-TGCGGCTTAATTTGACTCAACACGGGGAAACTTA
CCAGGTCCAGACATAGTGA-GGATTGACAGATTGA-GAGCTC-TTTCTTGATTCTATGGGTGGTGGTGCATGGCCGTTCT
TAGTTGGTG-GAGTGATTTGTCTGGTTAATTCCGTTAACGA--ACGAGACCGCTGCCTGCTAAATAGACT----AGTTAG
TGAT-TTTCA-CTGAT-CAGG-TCTTCTTAGAGGGACGTGCATTTTTTT-AGATGCA-GGAAGATAGCGGCAATAACAGG
TCTGTGATGCCCTTAGATGATCTGGGCCGCACGCGCGCTACACTGATGTATTC-AACG-A--GT-ATTTCCTTGGCTG-A
GAAGCCTGGGTAATCTTATGAACGTGCATCGTGATAGGGATAGATTATTGCAATTATTAATCTTGAACGAGGAATTCCTA
GTAAACGCAGAT-CATCAGTCTGCATTGATTACGTCCCTGCCCTTTGTACACACCGCC-----------
>Cymbella_proxima_AT-210Gel13 Cymbella proxima 18S rRNA gene, strain AT-210Gel13
AAACTGCG-AATGGCTCATTATATCAGTTATAGTTTATTTGATAATCCCTT-ACTACTTGG-A--TAACCGTAGTAATTC
TAGAGCTAATACTTGCATAAATATCCCCTCAAGGA-TA-----GTATTTATTAGA-TTTAAACCAACCCCTTC--GGGGT
GATGTGGTGATTCAAAATAAGTTTACGGATCGCATGGCTC--TGCCGGCGACGGATCATTCAAG-TTTCTG-CCCTATCA
GCTTTGGATGGTAGGGTATTGGCCTACCATGGCTTTAACGGGTAACGGAGGATTAGGGTTTGATTCCGGAGAGGGAGCCT
-GAGAGACGGCTACCACATCCAAGGAAGGCAGCAGGCGCGTAAATTACCCAATCCTGACACAGGGAGGTAGTGACAATAA
ATAACAATGCCGGGCC--CTTGTGGTTTGGCACTTGGAATGAGTACAACTCAAACCACTTAACGAGTATCAATTGGAGGG
CAAG-TCTGGTGCCAGCAGCCGCGGTAATTCCAGCTCCAATAGCGTATATTAAAG-TTGTTGCAGTTAAAAAGCTCGTAG
-TTGGATTTGTGATGGAATCATCT-TTAGG--TGG-AATTTGCTTGGCATTAGGTTGTCAGGCA-GAGGATGCCTAT-CC
TTTACTGTGAAAAAATCAGTGCGTT-C-A-AAGCAGGCTT-ATGCCGTTGAATGTATTAGCATGGAATAATAAGATAGGA
CCTTTGTACTATTTTGTTGG-TTTGTGTACTCAGGTAATGATTAAAAGGAACAGTTG-GGGGTATT-TGTATTCCATTGT
CAGAGGTGAAATTCTTGGATTTTTGGAAGACAAACTAC-TGCGAAAGCATTTACC-AA--GGATGTTTTCATTAATCAAG
AACGAAAGTTAGGGGATCGAAGATGATTAGATACCATCGTAGTCTTAACCATAAACTATGCCAACAAGGGATTGGTGGGG
-TTCCGTAA-TGTCCCCATCAGCACCTTAAGAGAAATCA--AAGTTTTTGGGTTCCGGGGGGAGT-ATGGTCGCAAGGCT
GAAACTTAAAGAAATTGACGGAAGGGCACCACCAGGAGTGGAGCC-TGCGGCTTAATTTGACTCAACACGGGGAAACTTA
CCAGGTCCAGACATAGTGA-GGATTGACAGATTGA-GAGCTC-TTTCTTGATTCTATGGGTGGTGGTGCATGGCCGTTCT
TAGTTGGTG-GAGTGATTTGTCTGGTTAATTCCGTTAACGA--ACGAGACCGCTGCCTGCTAAATAGATT----AATCAG
TGAT-TTTCA-CTGAT-CAGA-TCTTCTTAGAGGGACGTGCATTTTTTT-AGATGCA-GGAAGATAGCGGCAATAACAGG
TCTGTGATGCCCTTAGATGTTCTGGGCCGCACGCGCGCTACACTGATGTACTC-AACG-A--GT---TTCCTTGGCTG-A
GAAGCCTGGGTAATCTTCTAAACTTGCATCGTGATAGGGATAGATTATTGCAATTATTAATCTTGAACGAGGAATTCCTA
GTAAACGCAGAT-CATCAGTCTGCATTGATTACGTCCCTGCCCTTTGTACACACCGCCCGTCGCACCTA
>Cymbella_stuxbergii_B382 Cymbella stuxbergii strain B382 18S ribosomal RNA gene, partial sequence
AAACTGCG-AATGGCTCATTATATCAGTTATAGTTTATTTGATAGTCCCTT-ACTACTTGG-A--TAACCGTAGTAATTC
TAGAGCTAATACTTGCATAAATATCCCCTCAAGGA-TA-----GTATTTATTAGA-TTTAAACCAACCCCTTC--GGGGT
GATGTGGTGATTCAAAATAAGTTTACGGATCGCATGGCTT--TGCCGGCGACGGATCATTCAAG-TTTCTG-CCCTATCA
GCTTTGGATGGTAGGGTATTGGCCTACCATGGCTTTAACGGGTAACGGAGGATTAGGGTTTGATTCCGGAGAGGGAGCCT
-GAGAGACGGCTACCACATCCAAGGAAGGCAGCAGGCGCGTAAATTACCCAATCCTGACACAGGGAGGTAGTGACAATAA
ATAACAATGCTGGGCC--CTTGTGGTTTGGCACTTGGAATGAGTACAACTCAAACCACTTAACGAGGATCAATTGGAGGG
CAAG-TCTGGTGCCAGCAGCCGCGGTAATTCCAGCTCCAATAGCGTATATTAAAG-TTGTTGCAGTTAAAAAGCTCGTAG
-TTGGATTTGTGATGGAATCATCT-TTAGG--TGG-AATTTGCTTGGCATTAGGTTGTCAGGCA-GAGGATGCCTAT-CC
TTTACTGTGAAAAAATCAGTGCGTT-C-A-AAGCAGGCTT-ATGCCGTTGAATGTATTAGCATGGAATAATAAGATAGGA
CCTTAGTACTATTTTGTTGG-TTTGTGTACTCAGGTAATAATTAACAGGAACAGTTG-GGGGTATT-TGTATTCCATTGT
CAGAGGTGAAATTCTTGGATTTCTGGAAGACAAACTAC-TGCGAAAGCATTTACC-AA--GGATGTTTTCATTAATCAAG
AACGAAAGTTAGGGGATCGAAGATGATTAGATACCATCGTAGTCTTAACCATAAACTATGCCAACAAGGGATTGGTGGGG
-TTCCGTAA-TGTCCCCATCAGCACCTTAAGAGAAATCA--AAGTTTTTGGGTTCCGGGGGGAGT-ATGGTCGCAAGGCT
GAAACTTAAAGAAATTGACGGAAGGGCACCACCAGGAGTGGAGCC-TGCGGCTTAATTTGACTCAACACGGGGAAACTTA
CCAGGTCCAGACATAGTGA-GGATTGACAGATTGA-GAGCTC-TTTCTTGATTCTATGGGTGGTGGTGCATGGCCGTTCT
TAGTTGGTG-GAGTGATTTGTCTGGTTAATTCCGTTAACGA--ACGAGACCGCTGCCTGCTAAATAGATT----AATCAG
TGAT-TTTCA-CTGAT-CAGA-TCTTCTTAGAGGGACGTGCATTTTTTT-AGATGCA-GGAAGATAGCGGCAATAACAGG
TCTGTGATGCCCTTAGATGTTCTGGGCCGCACGCGCGCTACACTGATGTACTC-AACG-A--GT---TTCCTTGGCTG-A
GAAGCCTGGGTAATCTTCTAAACTTGCATCGTGATAGGGATAGATTATTGCAATTATTAATCTTGAACGAGGAATTCCTA
GTAAACGCAGAT-CATCAGTCTGCATTGATTACGTCCCTGCCCTTTGTACACACCGC------------
>Cymbella_tumida_1vii097A Cymbella tumida strain 1vii097A 18S ribosomal RNA gene, partial sequence
AAACTGCG-AATGGCTCATTATATCAGTTATAGTTTATTTGATAATCCCTT-ACTACTTGG-A--TAACCGTAGTAATTC
TAGAGCTAATACATGCACAAATATCCCCTCAAGGA-TA-----GTATTTATTAGA-TTTAAACCAGCCCCTCC--GGGGT
GATGTGGTGATTCAAAATAATTTTACGGATCGCATGGTTA--TACCAGCGACGGATCATTCAAG-TTTCTG-CCCTATCA
GCTTTGGATGGTAGGGTATTGGCCTACCATGGCTTTAACGGGTAACGGAGGATTAGGGTTTGATTCCGGAGAGGGAGCCT
-GAGAGACGGCTACCACATCCAAGGAAGGCAGCAGGCGCGTAAATTACCCAATCCTGACACAGGGAGGTAGTGACAATAA
ATAACAATGCCGGGCC--CTTGCGGTTTGGCACTTGGAATGAGTACAACTCAAATCCATTAACGAGAATCAATTGGAGGG
CAAG-TCTGGTGCCAGCAGCCGCGGTAATTCCAGCTCCAATAGCGTATATTAAAG-TTGTTGCAGTTAAAAAGCTCGTAG
-TTGAATATCTGATAGAA--CTCT-GTAGG--TGA-AATTTGTTTGGCATTAGGTTGTCATTCA-AAGGACGTCTAC-CC
TTTACTGTGAAAAAATCAGTGCGTT-C-A-AAGCAGGCTT-ACGCCGTTGAATGTATTAGCATGGAATAATAAGATAGGA
CTTTTTGACTATTTTGTTGG-TTTGTGTTAAAAGGTAATGATTAACAGGAACGGACG-GGGGTATA-GGTATTCCAGAGT
CAGAGGTGAAATTCTTGGATTTTTGGAAGACTAACTAC-TGCGAAAGCATTTACC-AA--GAATGTTTTCATTAATCAAG
AACGAAAGTTAAGGGATCGAAGATGATTAGATACCATCGTAGTCTTAACCATAAACTATGCCGACTAGGGATTGGTGGGG
-TTTCGTAA-TGTCCCCATCAGCACCTTAGGAGAAATCA--AAGTCTTTGGGTTCCGGGGGGAGT-ATGGTCGCAAGTCT
GAAACTTAAAGAAATTGACGGAAGGGCACCACCAGGAGTGGAGCC-TGCGGCTTAATTTGACTCAACACGGGAAAACTTA
CCAGGTCCAGACATAGTGA-GGATTGACAGATTGA-GAGCTC-TTTCTTGATTCTATGGGTGGTGGTGCATGGCCGTTCT
TAGTTGGTG-GAGTGATTTGTCTGGTTAATTCCGTTAACGA--ACGAGACCGCTGCCTGCTAAATAGACT----AGTTAG
TGAT-TTTCA-CTGAT-AAGG-TCTTCTTAGAGGGACGTGCATTTTTTT-AGATGCA-GGAAGATAGCGGCAATAACAGG
TCTGTGATGCCCTTAGATGTTCTGGGCCGCACGCGCGCTACACTGATGTATTC-AACG-A--GT-GCTTCCTTGGCTG-A
AAAGCCTGGGTAATCTTGTGAACGTGCATCGTGATAGGGATAGATTATTGCAATTATTAATCTTGAACGAGGAATTCCTA
GTAAATGCAGAT-CATCAGTCTGCG--------------------------------------------
>Cymbopleura_naviculiformis_AT-177.04 Cymbopleura naviculiformis 18S rRNA gene, strain AT-177.04
AAACTGCG-AATGGCTCATTATATCAGTTATAGTTTATTTGATAGTCCCTT-ACTACTTGG-A--TAACCGTAGTAATTC
TAGAGCTAATACATGCTTAAAT-ACCCTTATGGGG-TA-----GTATTTATTAGA-TTGAAACCAACCCCTCC--GGGGT
GATGTGGTGATTCATAATAAGTTTACAGATCGCATGGTTC--TGCCAGCGATGGATCATTCAAG-TTTCTG-CCCTATCA
GCTTTGGATGGTAGGGTATTGGCCTACCATGGCTTTAACGGGTAACGGAGGATTAGGGTTTGATTCCGGAGAGGGAGCCT
-GAGAGACGGCTACCACATCCAAGGAAGGCAGCAGGCGCGTAAATTACCCAATCCTGATACAGGGAGGTAGTGACAATAA
ATAACAATGCCGGGCC--TTTAAGGTCTGGCACTTGGAATGAGAACAACTCAAACCACTTAACGAGGATCAATTGGAGGG
CAAG-TCTGGTGCCAGCAGCCGCGGTAATTCCAGCTCCAATAGCGTATATTAAAG-TTGTTGCAGTTAAAAAGCTCGTAG
-TTGGATTTGTGGTGGTATCATCT-TTGGG--TGA-AATCTGTGTGGCATTAGGTTGTCATGCA-GAGGATGCCTAT-CA
TTTACTGTGAAAAAATCAGCGCGTT-C-A-AAGCAGGCTT-ATGCCATTGAATGTATTAGCATGGAATAATAAGATAGGA
CCTTGGTACTATTTTGTTGG-TTTGTGCACCGAGGTAATGATTAATAGGGACAGTTG-GGGGTATT-CGTATTCCATTGT
CAGAGGTGAAATTCTTGGATTTTTGGAAGACGAACTAC-TGCGAAAGCATTTACC-AA--GGATGTTTTCATTAATCAAG
AACGAAAGTTAGGGGATCGAAGATGATTAGATACCATCGTAGTCTTAACCATAAACTATGCCGACAAGGGATTGGTGGGG
-CTTCGTAA-TGTCTCCATCAGCACCTTATGAGAAATCA-TAAGTTTTTGGGTTCCGGGGGGAGT-ATGGTCGCAAGGCT
GAAACTTAAAGAAATTGACGGAAGGGCACCACCAGGAGTGGAGCC-TGCGGCTTAATTTGACTCAACACGGGGAAACTTA
CCAGGTCCAGACATAGTGA-GGATTGACAGATTGA-GAGCTC-TTTCTTGATTCTATGGGTGGTGGTGCATGGCCGTTCT
TAGTTGGTG-GAGTGATTTGTCTGGTTAATTCCGTTAACGA--ACGAGACCGCTGCCTGCTAAATAGTCT----AGGTAG
TGAT-TTTCA-CTGTC-CAGG-GCTTCTTAGAGGGACGTGCATTTTTTT-AGATGCA-GGAAGATAGCGGCAATAACAGG
TCTGTGATGCCCTTAGATGTTCTGGGCCGCACGCGCGCTACACTGATGTACTC-AACG-A--GT-GTTTCCTTGGCTG-A
GAAGCCTGGGCAATCTTTTGAATGTGCATCGTGATAGGGATAGATTATTGCAATTATTAATCTTGAACGAGGAATTCCTA
GTAAACGCAGAT-CATCAGTCTGCATTGATTACGTCCCTGCCCTTTGTACACACCGCCCGTCGCACCTA
>Cymbopleura_sp._B37 Cymbopleura sp. TN-2014 strain B37 18S ribosomal RNA gene, partial sequence
AAACTGCG-AATGGCTCATTATATCAGTTATAGTTTATTTGATAGTCCCTT-ACTACTTGG-A--TAACCGTAGTAATTC
TAGAGCTAATACATGCTTCAAT-ACCCTTATGGGG-TA-----GTATTTATTAGA-TTTAAACCAACCCCTCC--GGGGT
GATGTGGTGATTCATAATAAGTTTACAGATCGCATGGTCC--TGCCAGCGATGGATCATTCAAG-TTTCTG-CCCTATCA
GCTTTGGATGGTAGGGTATTGGCCTACCATGGCTTTAACGGGTAACGGAGGATTAGGGTTTGATTCCGGAGAGGGAGCCT
-GAGAGACGGCTACCACATCCAAGGAAGGCAGCAGGCGCGTAAATTACCCAATCCTAATACAGGGAGGTAGTGACAATAA
ATAACAATGCCGGGCC--TTTAAGGTCTGGCACTTGGAATGAGAACAACTCAAACCACTTAACGAGGACCAATTGGAGGG
CAAG-TCTGGTGCCAGCAGCCGCGGTAATTCCAGCTCCAATAGCGTATATTAAAG-TTGTTGCAGTTAAAAAGCTCGTAG
-TTGGATTTGTGGTGGTACCATCT-TTGGG--TGG-AATCTGTGTGGCATTAGGTTGTCATGAA-GAGGATGCCTAT-CA
TTTACTGTGAAAAAATCAGTGCGTT-C-A-AAGCAGGCTT-ATGCCATTGAATGTATTAGCATGGAATAATAAGATAGGA
CCTTGGTACTATTTTGTTGG-TTTGTGCACCGAGGTAATGATTAATAGGGACAGTTG-GGGGTATT-CGTATTCCATTGT
CAGAGGTGAAATTCTTGGATTTTTGGAAGACGAACTAC-TGCGAAAGCATTTACC-AA--GGATGTTTTCATTAATCAAG
AACGAAAGTTAGGGGATCGAAGATGATTAGATACCATCGTAGTCTTAACCATAAACTATGCCGACAAGGGATTGGTGGGG
-CTTCGTAA-TGTCTCCATCAGCACCTTATGAGAAATCA-TAAGTTTTTGGGTTCCGGGGGGAGT-ATGGTCGCAAGGCT
GAAACTTAAAGAAATTGACGGAAGGGCACCACCAGGAGTGGAGCC-TGCGGCTTAATTTGACTCAACACGGGGAAACTTA
CCAGGTCCAGACATAGTGA-GGATTGACAGATTGA-GAGCTC-TTTCTTGATTCTATGGGTGGTGGTGCATGGCCGTTCT
TAGTTGGTG-GAGTGATTTGTCTGGTTAATTCCGTTAACGA--ACGAGACCGCTGCCTGCTAAATAGTTT----AGATAG
TGAT-TTTCA-CTGTT-CAGG-GCTTCTTAGAGGGACGTGCATTTTTTT-AGATGCA-GGAAGATAGCGGCAATAACAGG
TCTGTGATGCCCTTAGATGTTCTGGGCCGCACGCGCGCTACACTGATGTACCC-AACG-A--GT-GTCTCCTTGGCTG-A
GAAGCCTGGGCAATCTTTTGAACGTGCATCGTGATAGGGATAGATTATTGCAATTATTAATCTTGAACGAGGAATTCCTA
GTAAACGCAGAT-CATCAGTCTGCATTGATTACGTCCCTGCCCTTTGTACACACCGC------------
>Denticula_kuetzingii Denticula kuetzingii strain UTEX FD135 18S small subunit ribosomal RNA gene, partial sequence
AAACTGCG-AACGGCTCATTATATCAGTTATAGTTTATTTGATAGTCCCTT-TCTACTCGG-A--TAACTGTAGAAATTC
TAGAGCTAATACGTGCGTCAAG-ACTCTTCTGGAG-TC-----GTATTTATTAGA-TTGAAACCAACCCCTTC--GGGGT
GATGTGGTGATTCATAATAAGTTTGCGGATCGCATGCCTT--TGGCGGCGACGGATCATTCAAG-TTTCTG-CCCTATCA
GCTTTGGATGATAAGGTATTGGCTTATCATGGCTTTAACGGGTAACGGGAAATTAGGGTTTGATTCCGGAGAGGGAGCCT
-GAGAGACGGCTACCACATCCAAGGAAGGCAGCAGGCGCGTAAATTACCCAATCCTGACACAGGGAGGTAGTGACAATAA
ATAAGAATGCCGGGCC-TTTGTAGGTCTGGCAATTCGAATGAGAACAATTTAAACCCCTTATCGAGTATCAATTGGAGGG
CAAG-TCTGGTGCCAGCAGCCGCGGTAATTCCAGCTCCAATAGCGTATATTAAAG-TTGTTGCAGTTAAAAAGCTCGTAG
-TTGGATTTGTGGCGTGTGCCTTTAATGGGATTGT-TGGCTTTGTGGCATTAGGTTGTCGCATT-GTTGATGCCCAT-CT
TTTACTGTGAAAAAATTAGAGTGTT-C-A-AAGCAGGCTT-ATGCCGTTGAATATGTTAGCATGGAATAATGATATAGGA
CCTTGGTACTATTTTGTTGG-TTTGCGCACTAAGGTAATGATTAATAGGGACAGTTG-GGGGTATT-CGTATTCCATTGT
CAGAGGTGAAATTCTTGGATTTTTGGAAGACGAACTAC-TGCGAAAGCATTTACC-AA--GGATGTTTTCATTAATCAAG
AACGAAAGTTAGGGGATCGAAGATGATTAGATACCATCGTAGTCTTAACCATAAACTATGCCGACAAGGGATTGGTGGAG
-TTTCGTTT-CGTCTCCATCAGCACCTTATGAGAAATCA-CAAGTCTTTGGGTTCCGGGGGGAGT-ATGGTCGCAAGGCT
GAAACTTAAAGAAATTGACGGAAGGGCACCACCAGGAGTGGAGCC-TGCGGCTTAATTTGACTCAACACGGGAAAACTTA
CCAGGTCCAGACATAGTGA-GGATTGACAGATTGA-GAGCTC-TTTCTTGATTCTATGGGTGGTGGTGCATGGCCGTTCT
TAGTTGGTG-GAGTGATTTGTCTGGTTAATTCCGTTAACGA--ACGAGACCCCTGCCTGCTAAATAGCCC----GCATAG
TGCC-TGTCA-CTGTG-TTGGTGCTTCTTAGAGGGACGTGCATTCTATT-AGATGCA-GGAAGATAGGGGCAATAACAGG
TCTGTGATGCCCTTAGATGTTCTGGGCCGCACGCGCGCTACACTGATGCATTC-AACG-AG-TTGTTTCCCTTGGCCG-A
GAGGCCTGGGCAATCTTTTGAACGTGCATCGTGATAGGGATAGATTATTGCAATTATTAATCTTGAACGAGGAATTCCTA
GTAAACGCAGAT-CATCAATCTGCATTGATTACGTCCCTGCCCTTTGTACACACCGC------------
>Didymosphenia_dentata Didymosphenia dentata strain B547 18S ribosomal RNA gene, partial sequence
AAACTGCG-AATGGCTCATTATATCAGTTATAGTTTATTTGATAGTCCCTT-ACTACTTGG-A--TAACCGTAGTAATTC
TAGAGCTAATACTTGCATAAATATCCCTTCAAGGA-TA-----GTATTTATTAGA-TTGAAACCAACCCCTTA--GGGGT
GATGTGGTGATTCAAAATAAGTTTACGGATCGCATGGCTA--TGCCGGCGACGGATCATTCAAG-TTTCTG-CCCTATCA
GCTTTGGATGGTAGGGTATTGGCCTACCATGGCTTTAACGGGTAACGGAGGATTAGGGTTTGATTCCGGAGAGGGAGCCT
-GAGAGACGGCTACCACATCCAAGGAAGGCAGCAGGCGCGTAAATTACCCAATCCTGACACAGGGAGGTAGTGACAATAA
ATAACAATGCCGAGCC--CTTGTGGTTTGGCACTTGGAATGAGTACAACTCAAACCACTTAACGAGGATCAATTGGAGGG
CAAG-TCTGGTGCCAGCAGCCGCGGTAATTCCAGCTCCAATAGCGTATATTAAAG-TTGTTGCAGTTAAAAAGCTCGTAG
-TTGGATTTGTGATGGAATCATCT-GTGGG--TGG-AATTTGTTTGGCATTAGGTTGTCAGGCA-GAGGATGCCTAT-CC
TTTACTGTGAAAAAATCAGTGCGTT-C-A-AAGCAGACTT-ATGTCGATGAATGTATTAGCATGGAATAATAAGATAGGA
CCTTTGTACTATTTTGTTGG-TTTGTGTATAGAGGTAATGATTAAAAGGAACAGTTG-GGGGTATT-TGTATTCCATTGT
CAGAGGTGAAATTCTTGGATTTTTGGAAGACAAACTAC-TGCGAAAGCATTTACC-AA--GGATGTTTTCATTAATCAAG
AACGAAAGTTAGGGGATCGAAGATGATTAGATACCATCGTAGTCTTAACCATAAACTATGCCAACAAGGGATTGGTGGGG
-TTTCGTAA-TGTCCCCATCAGCACCTTAGGAGAAATCA-AAAGTTTTTGGGTTCCGGGGGGAGT-ATGGTCGCAAGGCT
GAAACTTAAAGAAATTGACGGAAGGGCACCACCAGGAGTGGAGCC-TGCGGCTTAATTTGACTCAACACGGGGAAACTTA
CCAGGTCCAGACATAGTGA-GGATTGACAGATTGA-GAGCTC-TTTCTTGATTCTATGGGTGGTGGTGCATGGCCGTTCT
TAGTTGGTG-GAGTGATTTGTCTGGTTAATTCCGTTAACGA--ACGAGACCGCTGCCTGCTAAATAGACT----AGTTAG
TGAT-TTTCA-CTGAT-CAGG-TCTTCTTAGAGGGACGTGCATTTTATT-AGATGCA-GGAAGATAGCGGCAATAACAGG
TCTGTGATGCCCTTAGATGATCTGGGCCGCACGCGCGCTACACTGATGTATTC-AACG-A--GT-TTTTCCTTGGCTG-A
GAAGCCTGGGTAATCTTTTAAACTTGCATCGTGATAGGGATAGATTATTGCAATTATTAATCTTGAACGAGGAATTCCTA
GTAAACGCAGAT-CATCAGTCTGCATTGATTACGTCCCTGCCCTTTGTACACACCGC------------
>Didymosphenia_geminata Didymosphenia geminata strain CH058 18S ribosomal RNA gene, partial sequence
AAACTGCG-AATGGCTCATTATATCAGTTATAGTTTATTTGATAGTCCCTT-ACTACTTGG-A--TAACCGTAGTAATTC
TAGAGCTAATACTTGCATAAATATCCCTTCAAGGA-TA-----GTATTTATTAGA-TTTAAACCAACCCCTTC--GGGGT
GATGTGGTGATTCAAAATAAGTTTACGGATCGCATGGCTT--TGCCGGCGACGGATCATTCAAG-TTTCTG-CCCTATCA
GCTTTGGATGGTAGGGTATTGGCCTACCATGGCTTTAACGGGTAACGGAGGATTAGGGTTTGATTCCGGAGAGGGAGCCT
-GAGAGACGGCTACCACATCCAAGGAAGGCAGCAGGCGCGTAAATTACCCAATCCTGACACAGGGAGGTAGTGACAATAA
ATAACAATGCCGAGCC--CTTGTGGTTTGGCACTTGGAATGAGAACAACTCAAACCACTTAACGAGGATCAATTGGAGGG
CAAG-TCTGGTGCCAGCAGCCGCGGTAATTCCAGCTCCAATAGCGTATATTAAAG-TTGTTGCAGTTAAAAAGCTCGTAG
-TTGGATTTGTGATGGAATCATCT-GTGGG--TGG-AATTTGTTTGGCATTAGGTTGTCAGACA-GAGGATGCCTAT-CC
TTTACTGTGAAAAAATCAGTGCGTT-C-A-AAGCAGACTT-ACGTCGATGAATGTATTAGCATGGAATAATAAGATAGGA
CCTTTGTACTATTTTGTTGG-TTTGTGTATAGAGGTAATGATTAAAAGGAACAGTTG-GGGGTATT-TGTATTCCATTGT
CAGAGGTGAAATTCTTGGATTTTTGGAAGACAAACTAC-TGCGAAAGCATTTACC-AA--GGATGTTTTCATTAATCAAG
AACGAAAGTTAGGGGATCGAAGATGATTAGATACCATCGTAGTCTTAACCATAAACTATGCCAACAAGGGATTGGTGGGG
-TTTCGTAA-TGTCCCCATCAGCACCTTAGGAGAAATCA-AAAGTTTTTGGGTTCCGGGGGGAGT-ATGGTCGCAAGGCT
GAAACTTAAAGAAATTGACGGAAGGGCACCACCAGGAGTGGAGCC-TGCGGCTTAATTTGACTCAACACGGGGAAACTTA
CCAGGTCCAGACATAGTGA-GGATTGACAGATTGA-GAGCTC-TTTCTTGATTCTATGGGTGGTGGTGCATGGCCGTTCT
TAGTTGGTG-GAGTGATTTGTCTGGTTAATTCCGTTAACGA--ACGAGACCGCTGCCTGCTAAATAGACT----AGTTAG
TGAT-TTTCA-CTGAT-CAGG-TCTTCTTAGAGGGACGTGCATTTTATT-AGATGCA-GGAAGATAGCGGCAATAACAGG
TCTGTGATGCCCTTAGATGATCTGGGCCGCACGCGCGCTACACTGATGTACTC-AACG-A--GT-TTTTCCTTGGCTG-A
GAAGCCTGGGTAATCTTTTAAACTTGCATCGTGATAGGGATAGATTATTGCAATTATTAATCTTGAACGAGGAATTCCTA
GTAAACGCAGAT-CATCAGTCTGCATTGATTACGTCCCTGCCCTTTGTACACACCGCCCGTCGCACCTA
>Didymosphenia_siberica Didymosphenia geminata strain B40 18S ribosomal RNA gene, partial sequence
AAACTGCG-AATGGCTCATTATATCAGTTATAGTTTATTTGATAGTCCCTT-ACTACTTGG-A--TAACCGTAGTAATTC
TAGAGCTAATACTTGCATAAATATCCCTTCAAGGA-TA-----GTATTTATTAGA-TTGAAACCAACCCCTTC--GGGGT
GATGTGGTGATTCAAAATAAGTTTACGGATCGCATGGCTT--TGCCGGCGACGGATCATTCAAG-TTTCTG-CCCTATCA
GCTTTGGATGGTAGGGTATTGGCCTACCATGGCTTTAACGGGTAACGGAGGATTAGGGTTTGATTCCGGAGAGGGAGCCT
-GAGAGACGGCTACCACATCCAAGGAAGGCAGCAGGCGCGTAAATTACCCAATCCTGACACAGGGAGGTAGTGACAATAA
ATAACAATGCCGAGCC--CTTGTGGTTTGGCTTTTGGAATGAGAACAACTCAAACCACTTAACGAGGATCAATTGGAGGG
CAAG-TCTGGTGCCAGCAGCCGCGGTAATTCCAGCTCCAATAGCGTATATTAAAG-TTGTTGCAGTTAAAAAGCTCGTAG
-TTGGATTTGTGATGGAATCATCT-GTGGG--TGG-AATTTGTTTGGCATTAGGTTGTCAGGCA-AAGGATGCCTAT-CC
TTTACTGTGAAAAAATCAGTGCGTT-C-A-AAGCAGACTT-ATGTCGATGAATGTATTAGCATGGAATAATAAGATAGGA
CCTTTGTACTATTTTGTTGG-TTTGTGTATAGAGGTAATGATTAAAAGGAACAGTTG-GGGGTATT-TGTATTCCATTGT
CAGAGGTGAAATTCTTGGATTTTTGGAAGACAAACTAC-TGCGAAAGCATTTACC-AA--GGATGTTTTCATTAATCAAG
AACGAAAGTTAGGGGATCGAAGATGATTAGATACCATCGTAGTCTTAACCATAAACTATGCCAACAAGGGATTGGTGGGG
-TTTCGTAA-TGTCCCCATCAGCACCTTATGAGAAATCA-AAAGTTTTTGGGTTCCGGGGGGAGT-ATGGTCGCAAGGCT
GAAACTTAAAGAAATTGACGGAAGGGCACCACCAGGAGTGGAGCC-TGCGGCTTAATTTGACTCAACACGGGGAAACTTA
CCAGGTCCAGACATAGTGA-GGATTGACAGATTGA-GAGCTC-TTTCTTGATTCTATGGGTGGTGGTGCATGGCCGTTCT
TAGTTGGTG-GAGTGATTTGTCTGGTTAATTCCGTTAACGA--ACGAGACCGCTGCCTGCTAAATAGACT----AGTTAG
TGAT-TTTCA-CTGAT-CAGG-TCTTCTTAGAGGGACGTGCATTTTATT-AGATGCA-GGAAGATAGCGGCAATAACAGG
TCTGTGATGCCCTTAGATGATCTGGGCCGCACGCGCGCTACACTGATGTATTC-AACG-A--GT-TTTTCCTTGGCTG-A
GAAGCCTGGGTAATCTTTTAAACTTGCATCGTGATAGGGATAGATTATTGCAATTATTAATCTTGAACGAGGAATTCCTA
GTAAACGCAGAT-CATCAGTCTGCATTGATTACGTCCCTGCCCTTTGTACACACCGC------------
>Diploneis_subovalis Diploneis subovalis strain UTEX FD282 18S small subunit ribosomal RNA gene, partial sequence
AAACTGCG-AACGGCTCATTAAATCAGTTATAATTTATTTGACAGTCCCTT-ACTAAATGG-A--TAACCGTAGTAATTC
TAGAGCTAATACATGCATTTAT-ACCCTTTTGGGG-TA-----GTATTTATTTGA-TGGAAACCAACCCCTCT--GGGGT
GATGTGGTGATTCATAATAAACTTGCGAATCGCACGGGA---AACTGGCGATGAATCATTCAAG-TTTCTG-CCCTATCA
GCTTTGGATGGTAGGGTATTGGCCTACCATGGCATTAACGGGTAACGGGAAATTAGGGTTTGATTCCGGAGAGGGAGCCT
-GCGAGACGGCTACCACATCCAAGGAAGGCAGCAGGCGCGTAAATTACCCAATCCTGATACAGGGAGGTAGTGACAATAA
ATAACAATGCTGGGCC-CTATTGGGTCTGGCAATTGGAATGAGAACAATTTAAACCCCTTATTGAGGATCAATTGGAGGG
CAAG-TCTGGTGCCAGCAGCCGCGGTAATTCCAGCTCCAATAGCGTATATTAAAA-TTGTTGCAGTTAAAAAGCTCGTAG
-TTGAATTTGTGGCTGCTCCATCC-TTGAG--TGR-AATCTGTGTGGCATTAAGTTGTCGTGCA-GGGAATGCTCAT-CG
TTTACTGTGAAAAAAATAGAGTGTT-C-A-AAGCAGGCTT-ACGCCGTTGAATATATTAGCATGGAATAATAAGATAGGA
TCTCGGTACTATTTTGTTGG-TTTGTGCATCGAGGTAATGATAAATAGGGACAGTTG-GGGGTATT-CGTATTCCATTGT
CAGAGGTGAAATTCTTGGATTTTTGGAAGACGAACTAC-TGCGAAAGCATTTACC-AA--GGATGTTTTCATTAATCAAG
AACGAAAGTTAGGGGATCGAAGATGATTAGATACCATCGTAGTCTTAACCATAAACTATGCCGACAAGGGATTGGCAGGG
-TTTCATTA-TGTCTCTGGCAGCACCTTATGAGAAATCA-CAAGTCTTTGGGTTCCGGGGGGAGT-ATGGTCGCAAGGCT
GAAACTTAAAGAAATTGACGGAAGGGCACCACCAGGAGTGGAGCC-TGCGGCTTAATTTGACTCAACACGGGAAAACTTA
CCAGGTCCAGACATAGTGA-GGATTGACAGATTGA-GAGCTC-TTTCTTGATTCTATGGGTGGTGGTGCATGGCCGTTCT
TAGTTGGTG-GAGTGATTTGTCTGGTTAATTCCGTTAACGA--ACGAGACCCCTGCCTGCTAAATAGTTC----CGCCAG
TGAG-TTTCA-CTAGT-GTGG-GCTTCTTAGAGGGACGTGCGTTCTATT-AGACGCA-GGAAGATAGGGGCAATAACAGG
TCCGTGATGCCCTTAGATGTTCTGGGCTGCACGCGCGCTACACTGATGCATTC-AACA-A--GT--GTACCTTGGCCG-A
AAGGCCTGGGCAATCTTTTGAATGTGCATCGTGATAGGGATAGATTTTTGCAATTATTAATCTTGAACGAGGAATTCCTA
GTAAACGCAGAT-CATCAATCTGCATTGATTACGTCCCTGCCCTTTGTACACACCGCCCGTCGCACCTA
>Diprora_haenaensis Diprora haenaensis strain 8296-Dipr001 18S small subunit ribosomal RNA gene, partial sequence
AAACTGCG-AATGGCTCATTATATCAGTTATAGTTTATTTGATAGTCCCTT-ACTACTTGG-A--TAACCGTAGTAATTC
TAGAGCTAATACATGCGTCAAT-ACCTCTTTGAGG-TA-----GTATTTATTAGA-TGGAAACCAACCTCTTC--GGAGT
GATGTGGTGATTCATAATAAGCTTGCGGATCGCACGGCT---TGCCGGCGATGGATCATTCAAG-TTTCTG-CCCTATCA
GCTTTGGAAGGTAGGGTCTTGGCCTACCTTGGCTTTCACGGGTAACGGATAATTAGGGTTTGATTCCGGAGAGGGAGCCT
-GAGAGACGGCTACCACATCCAAGGAAGGCAGCAGGCGCGTAAATTACCCAATCCTGACACAGGGAGGTAGTGACAATAA
ATAACAATGCCGGGCC-TTTCTAGGTCTGGCACTTGGAATGAGAACAATTTAAACCCCTTATCGAGGATCCAATGGAGGG
CAAG-TCTGGTGCCAGCAGCCGCGGTAATTCCAGCTCCATTAGCGTATATTAACG-TTGTTGCAGTTAAAAAGCTCGTAG
-TTGGATTTGTGGCGGCTCCATCC-TTGGG--TGG-AATTTGTGTGGCATTNAGTTGTCGCGCA-GGGGATGCCCAT-CG
TTTACTGTGAAAAAATTAGAGTGTT-C-A-AAGCAGGCTT-TTGCCGTTGAATATATTAGCATGGAATAATGAGATAGGA
CCTTGGTACTATTTTGTTGG-TTTGCGCACCGAGGTAATGATTAATAGGGACAGTTG-GGGGTATT-CGTATTCCATTGT
CAGAGGTGAAATTCTTGGATTTCTGGAAGACGAACTAC-TGCGAAAGCATTTACC-AA--GGATGTTTTCATTAATCAAG
AACGAAAGTTAGGGGATCGAAGATGATTAGATACCATCGTAGTCTTAACCATAAACTATGCCGGTTAGGGATTGGCAGGG
-CCTCGTTA-CGTCTCTGTCAGCACCTTATGAGAAATCATTAAACTTTTGGGTTCCGGGGGGAGT-ATGGTCGCAAGGCT
GAAACTTAAAGAAATTGACGGAAGGGCACCACCAGGAGTGGAGCC-TGCGGCTTAATTTGACTCAACACGGGAAAACTTA
CCAGGTCCAGACATAGTGA-GGATTGACAGATTGA-GAGCTC-TTTCTTGATTCTATGGGTGGTGGTGCATGGCCGTTCT
TAGTTGGTG-GAGTGATTTGTCTGGTTAATTCCGTTAACGA--ACGAGACCCCTGCCTGCTAAATAGTCC----AGCGAG
TGAT-TTTCA-CTGGC-CCGG-GCTTCTTAGAGGGACGTGCATTCTATT-AGATGCA-GGAAGATAGGGGCAATAACAGG
TCTGTGATGCCCTTAGATGTTCTGGGCCGCACGCGCGCTACACTGATGCATTC-AACG-A--GT-TTTTCCTTTGCCG-A
GAGGCCTGGGTAATCTTTTGAACGTGCATCGTGATAGGGATAGATTATTGCAATTATTAATCTTGAACGAGGAATTCCTA
GTAAACGCAGTT-CATCAAACTGCATTGATTACGTCCCTGCCCTTTGTACACACCGCCCGTCGCACCTA
>Encyonema_caespitosum Encyonema caespitosum 18S rRNA gene, strain AT-214Gel03
AAACTGCG-AATGGCTCATTATATCAGTTATAGTTTATTTGATAGTCCCTT-ACTACTTGG-A--TAACCGTAGTAATTC
TAGAGCTAATACATGCGTCAAT-ACCCTTCCGGGG-TA-----GTATTTATTAGA-TTGAAACCAACCCCTCA--CGGGT
GATGTGGTGATTCATAATAAAGTTGCGAATCGCACGGCTA--TGCTGGCGATGGATCATTCAAG-TTTCTG-CCCTATCA
GCTTTGGATGGTAGGGTATTGGCCTACCATGGCTTTAACGGGTAACGGAGGATTAGGGTTTGATTCCGGAGAGGGAGCCT
-GAGAGACGGCTACCACATCCAAGGAAGGCAGCAGGCGCGTAAATTACCCAATCCTGACACAGGGAGGTAGTGACAATAA
ATAACAATGCCGGGCC--TTTCAGGTCTGGCACTTGGAATGAGAACAATTCAAACCACTTATCGAGTATCGATTGGAGGG
CAAG-TCTGGTGCCAGCAGCCGCGGTAATTCCAGCTCCAATAGCGTATATTAAAG-TTGTTGCAGTTAAAAAGCTCGTAG
-TTGGATTTGTGGTGGATCCATCC-TTGGG--TGG-AACCTGCGTGGCATTAGGTTGTCGTGTA-GGGGATGCCCAC-CA
TTTACTGTGAAAAAATCAGCGCGTT-C-A-AAGCAGGCTT-ATGCCGTTGAATGTATTAGCATGGAATAATAAGATAGGA
CCTTGGTACTATTTTGTTGG-TTTGTGCACCGAGGTAATGATTAATAGGGACAGTTG-GGGGTATT-CGTATTCCATTGT
CAGAGGTGAAATTCTTGGATTTCTGGAAGACGAACTAC-TGCGAAAGCATTTACC-AA--GGATGTTTTCATTAATCAAG
AACGAAAGTTAGGGGATCGAAGATGATTAGATACCATCGTAGTCTTAACCATAAACTATGCCGACAAGGGATTGGTGGAG
-TTCCGTAA-TGTCTCCATCAGCACCTTATGAGAAATCA-CAAGTTTTTGGGTTCCGGGGGGAGT-ATGGTCGCAAGGCT
GAAACTTAAAGAAATTGACGGAAGGGCACCACCAGGAGTGGAGCC-TGCGGCTTAATTTGACTCAACACGGGAAAACTTA
CCAGGTCCAGACATAGTGA-GGATTGACAGATTGA-GAGCTC-TTTCTTGATTCTATGGGTGGTGGTGCATGGCCGTTCT
TAGTTGGTG-GAGTGATTTGTCTGGTTAATTCCGTTAACGA--ACGAGACCGCTGCCTGCTAAATAGTCC----CGTTAG
TGAT-TTTCA-CTGAT-TGGG-GCTTCTTAGAGGGACGTGCATTTTTTT-AGATGCA-GGAAGATAGCGGCAATAACAGG
TCTGTGATGCCCTTAGATGTTCTGGGCCGCACGCGCGCTACACTGATGCATTC-AACG-A--GT-TCTTCCTTGGCTG-A
GAAGCCTGGGCAATCTTTTGAATGTGCATCGTGATAGGGATAGATTATTGCAATTATTAATCTTGAACGAGGAATTCCTA
GTAAACGCAGAT-CATCAATCTGCATTGATTACGTCCCTGCCCTTTGTACACACCGCCCGTCGCACCTA
>Encyonema_macedonicum Encyonema macedonicum strain CH011 18S ribosomal RNA gene, partial sequence
AAACTGCG-AATGGCTCATTATATCAGTTATAGTTTATTTGATAGTCCCTT-ACTACTTGG-A--TAACCGTAGTAATTC
TAGAGCTAATACATGCGTCAAT-ACCCTTCTGGGG-TA-----GTATTTATTAGA-TTGAAACCAACCCCTCA--CGGGT
GATGTGGTGATTCATAATAAAGTTGCGAATCGCACAGCTA--TGCTGGCGATGGATCATTCAAG-TTTCTG-CCCTATCA
GCTTTGGATGGTAGGGTATTGGCCTACCATGGCTTTAACGGGTAACGGAGGATTAGGGTTTGATTCCGGAGAGGGAGCCT
-GAGAGACGGCTACCACATCCAAGGAAGGCAGCAGGCGCGTAAATTACCCAATCCTGACACAGGGAGGTAGTGACAATAA
ATAACAATGCCGGGCC--TTTCAGGTCTGGCACTTGGAATGAGAACAATTCAAACCACTTATCGAGTATCGATTGGAGGG
CAAG-TCTGGTGCCAGCAGCCGCGGTAATTCCAGCTCCAATAGCGTATATTAAAG-TTGTTGCAGTTAAAAAGCTCGTAG
-TTGGATATGTGGTGGATCCATCC-TTGGG--TGG-AACCTGTGTGGCATTAGGTTGTCGTGTA-GGGGATTCCCAT-CA
TTTACTGTGAAAAAATCAGCGCGTT-C-A-AAGCAGGCTT-ATGCCGTTGAATGTATTAGCATGGAATAATAAGATAGGA
CCTTGGTACTATTTTGTTGG-TTTGTGCACCGAGGTAATGATTAATAGGGACAGTTG-GGGGTATT-CGTATTCCATTGT
CAGAGGTGAAATTCTTGGATTTCTGGAAGACGAACTAC-TGCGAAAGCATTTACC-AA--GGATGTTTTCATTAATCAAG
AACGAAAGTTAGGGGATCGAAGATGATTAGATACCATCGTAGTCTTAACCATAAACWATGCCGACAAGGGATTGGTGGAG
-TTTCGTAA-TGTCTCCATCAGCACCTTATGAGAAATCA-CAAGTTTTTGGGTTCCGGGGGGAGT-ATGGTCGCAAGGCT
GAAACTTAAAGAAATTGACGGAAGGGCACCACCAGGAGTGGAGCC-TGCGGCTTAATTTGACTCAACACGGGAAAACTTA
CCAGGTCCAGACATAGTGA-GGATTGACAGATTGA-GAGCTC-TTTCTTGATTCTATGGGTGGTGGTGCATGGCCGTTCT
TAGTTGGTG-GAGTGATTTGTCTGGTTAATTCCGTTAACGA--ACGAGACCGCTGCCTGCTAAATAGTCT----CGTTAG
TGAT-TTTCA-CTGAT-TGGG-GTTTCTTAGAGGGACGTGCATTTTTTT-AGATGCA-GGAAGATAGCGGCAATAACAGG
TCTGTGATGCCCTTAGATGTTCTGGGCCGCACGCGCGCTACACTGATGCATTC-AACG-A--GT-TCTTCCTTGGCTG-A
GAAGCCTGGGCAATCTTTTGAATGTGCATCGTGATAGGGATAGATTATTGCAATTATTAATCTTGAACGAGGAATTCCTA
GTAAACGCAGAT-CATCAATCTGCATTGATTACGTCCCTGCCCTTTGTACACACCGCC-----------
>Encyonema_minutum_22vi092A Encyonema minutum strain 22vi092A 18S ribosomal RNA gene, partial sequence
AAACTGCG-AATGGCTCATTATATCAGCTATAGTTTATTTGATAGTCCCTT-ACTACTTGG-A--TAACCGTAGTAATTC
TAGAGCTAATACATGCGTCAAT-ACCCTTCTGGGG-TA-----GTATTTATTAGA-TTGAAACCAACCCCTTT--TGGGT
GATGTGGTGATTCATAATAAAGTTGCGAATCGCACGGCCT--TGCTGGCGATGGATCATTCAAG-TTTCTG-CCCTATCA
GCTTTGGATGGTAGGGTATTGGCCTACCATGGCTTTAACGGGTAACGGAGGATTAGGGTTTGATTCCGGAGAGGGAGCCT
-GAGAGACGGCTACCACATCCAAGGAAGGCAGCAGGCGCGTAAATTACCCAATCCTGACACAGGGAGGTAGTGACAATAA
ATAACAATGCCGGGCC--TTTCAGGTCTGGCACTTGGAATGAGAACAATTCAAACCACTTATCGAGGATCGATTGGAGGG
CAAG-TCTGGTGCCAGCAGCCGCGGTAATTCCAGCTCCAATAGCGTATATTAAAG-TTGTTGCAGTTAAAAAGCTCGTAG
-TTGGATTTGTGGTGAATCCATCC-TTGGG--CGG-AATCTGTGTGGCATTAGGTTGTCGTGCA-GGGGAGGCTCAT-CA
TTTACTGTGAAAAAATCAGCGCGTT-C-A-AAGCAGGCTT-AGGCCGTTGAATGTATTAGCATGGAATAATAAGATAGGG
CCTTGGTACTATTTTGTTGG-TTTGTGCACCGAGGTAATGATTAATAGGGACAGTTG-GGGGTATT-CGTATTCCATTGT
CAGAGGTGAAATTCTTGGATTTCTGGAAGACGAACTAC-TGCGAAAGCATTTACC-AA--GGATGTTTTCATTAATCAAG
AACGAAAGTTAGGGGATCGAAGATGATTAGATACCATCGTAGTCTTAACCATAAACTATGCCGACAAGGGATTGGTGGAG
-TTTCGTAA-TGTCTCCATCAGCACCTTATGAGAAATCA-CAAGTTTTTGGGTTCCGGGGGGAGT-ATGGTCGCAAGGCT
GAAACTTAAAGAAATTGACGGAAGGGCACCACCAGGAGTGGAGCC-TGCGGCTTAATTTGACTCAACACGGGAAAACTTA
CCAGGTCCAGACATAGTGA-GGATTGACAGATTGA-GAGCTC-TTTCTTGATTCTATGGGTGGTGGTGCATGGCCGTTCT
TAGTTGGTG-GAGTGATTTGTCTGGTTAATTCCGTTAACGA--ACGAGACCGCTGCCTGCTAAATAGCGC----AGCTAG
TGAT-TTTTA-CTGGT-ATGA-GCTTCTTAGAGGGACGTGCATTTTTTT-AGATGCA-GGAAGATAGCGGCAATAACAGG
TCTGTGATGCCCTTAGATGTTCTGGGCCGCACGCGCGCTACACTGATGCATTC-AACG-A--GT-TTTTCCTTGGCTG-A
GAAGCCTGGGTAATCTTTTGAATGTGCATCGTGATAGGGATAGATTATTGCAATTATTAATCTTGAACGAGGAATTCCTA
GTAAACGCAGAT-CATCAATCTGCATTGATTACGTCCCTGCCCTTTGTACACACCGCCCGTCGCACCTA
>Encyonema_muelleri Encyonema muelleri strain 16vi091B 18S ribosomal RNA gene, partial sequence
AAACTGCG-AATGGCTCATTATATCAGTTATAGTTTATTTGATAGTCCCTT-ACTACTTGG-A--TAACCGTAGTAATTC
TAGAGCTAATACATGCGTCAAT-ACCCTTCTGGGG-TA-----GTATTTATTAGA-TTGAAACCAACCCCTCA--CGGGT
GATGTGGTGATTCATAATAAAGTTGCGAATCGCACGGCTA--TGCTGGCGATGGATCATTCAAG-TTTCTG-CCCTATCA
GCTTTGGATGGTAGGGTATTGGCCTACCATGGCTTTAACGGGTAACGGAGGATTAGGGTTTGATTCCGGAGAGGGAGCCT
-GAGAGACGGCTACCACATCCAAGGAAGGCAGCAGGCGCGTAAATTACCCAATCCTGACACAGGGAGGTAGTGACAATAA
ATAACAATGCCGGGCC--TTTCAGGTCTGGCACTTGGAATGAGAACAATTCAAACCACTTATCGAGTATCGATTGGAGGG
CAAG-TCTGGTGCCAGCAGCCGCGGTAATTCCAGCTCCAATAGCGTATATTAAAG-TTGTTGCAGTTAAAAAGCTCGTAG
-TTGGATTTGTGGTGGATCCATCC-TTGGG--TGG-AACCTGCGTGGCATTAGGTTGTCGTACA-GGGGATGCTCAT-CA
TTTACTGTGAAAAAATCAGTGCGTT-C-A-AAGCAGGCTT-ATGCCGTTGAATGTATTAGCATGGAATAATAAGATAGGA
CCTTGGTACTATTTTGTTGG-TTTGTGCACCGAGGTAATGATTAATAGGGACAGTTG-GGGGTATT-CGTATTCCATTGT
CAGAGGTGAAATTCTTGGATTTCTGGAAGACGAACTAC-TGCGAAAGCATTTACC-AA--GGATGTTTTCATTAATCAAG
AACGAAAGTTAGGGGATCGAAGATGATTAGATACCATCGTAGTCTTAACCATAAACTATGCCGACAAGGGATTGGTGGAG
-TTTCGTAA-TGTCTCCATCAGCACCTTATGAGAAATCA-CAAGTTTTTGGGTTCCGGGGGGAGT-ATGGTCGCAAGGCT
GAAACTTAAAGAAATTGACGGAAGGGCACCACCAGGAGTGGAGCC-TGCGGCTTAATTTGACTCAACACGGGAAAACTTA
CCAGGTCCAGACATAGTGA-GGATTGACAGATTGA-GAGCTC-TTTCTTGATTCTATGGGTGGTGGTGCATGGCCGTTCT
TAGTTGGTG-GAGTGATTTGTCTGGTTAATTCCGTTAACGA--ACGAGACCGCTGCCTGCTAAATAGCGC----AGTTAG
TGAT-TTTCA-CTGGC-ATGA-GCTTCTTAGAGGGACGTGCATTTTTTT-AGATGCA-GGAAGATAGCGGCAATAACAGG
TCTGTGATGCCCTTAGATGTTCTGGGCCGCACGCGCGCTACACTGATGCATTC-AACG-A--GT-TTTACCTTGGCTG-A
GAAGCCTGGGCAATCTTTTGAATGTGCATCGTGATAGGGATAGATTATTGCAATTATTAATCTTGAACGAGGAATTCCTA
GTAAACGCAGAT-CATCAATCTGCATTGATTACGTCCCTGCCCTTTGTACACACCGCCCGTCGCACCTA
>Encyonema_norvegicum Encyonema norvegica strain FD342 18S ribosomal RNA gene, partial sequence
AAACTGCG-AATGGCTCATTATATCAGTTATAGTTTATTTGATAGTCCCTT-ACTACTTGG-A--TAACCGTAGTAATTC
TAGAGCTAATACATGCGTCAAT-ACCCTTCTGGGG-TA-----GTATTTATTAGA-CTGAAACCAACCCCTTC--GGGGT
GATGTGGTGATTCATAATAAAGTTGCGAATCGCACGGTTC--TTCCGGCGATGGATCATTCAAG-TTTCTG-CCCTATCA
GCTTTGGATGGTAGGGTATTGGCCTACCATGGCTTTAACGGGTAACGGAGGATTAGGGTTTGATTCCGGAGAGGGAGCCT
-GAGAGACGGCTACCACATCCAAGGAAGGCAGCAGGCGCGTAAATTACCCAATCCTGACACAGGGAGGTAGTGACAATAA
ATAACAATGCCGGGCC--TTTCAGGTCTGGCACTTGGAATGAGAACAATTCAAACCACTTATCGAGTATCGATTGGAGGG
CAAG-TCTGGTGCCAGCAGCCGCGGTAATTCCAGCTCCAATAGCGTATATTAAAG-TTGTTGCAGTTAAAAAGCTCGTAG
-TTGGATTTGTGGCCCACCCATCC-TTGGG--TGG-AAGCTGTGTGGCATTAGGTTGTCGTGCA-GTGGATGCCCAT-CA
TTTACTGTGAAAAAATCAGCGCGTT-C-A-AAGCAGGCTT-ATGCCGTTGAATGGATTAGCATGGAATAATAAGATAGGA
CCTTGGTACTATTTTGTTGG-TTTGTGCACCGAGGTAATGATTAATAGGGATAGTTG-GGGGTATT-CGTATTCCATTGT
CAGAGGTGAAATTCTTGGATTTCTGGAAGACGAACTAC-TGCGAAAGCATTTACC-AA--GGATGTTTTCATTAATCAAG
AACGAAAGTTAGGGGATCGAAGATGATTAGATACCATCGTAGTCTTAACCATAAACTATGCCGACAAGGGATTGGTGGAG
-TTTCGTAA-TGTCTCCATCAGCACCTTATGAGAAATCA-CAAGTTTTTGGGTTCCGGGGGGAGT-ATGGTCGCAAGGCT
GAAACTTAAAGAAATTGACGGAAGGGCACCACCAGGAGTGGAGCC-TGCGGCTTAATTTGACTCAACACGGGAAAACTTA
CCAGGTCCAGACATAGTGA-GGATTGACAGATTGA-GAGCTC-TTTCTTGATTCTATGGGTGGTGGTGCATGGCCGTTCT
TAGTTGGTG-GAGTGATTTGTCTGGTTAATTCCGTTAACGA--ACGAGACCGCTGCCTGCTAAATAGTGC----GGTGAG
TGAT-TTCCA-CTGAC-TGGT-GCTTCTTAGAGGGACGTGCATTTTTTT-AGATGCA-GGAAGATAGCGGCAATAACAGG
TCTGTGATGCCCTTAGATGTTCTGGGCCGCACGCGCGCTACACTGATGCATTC-AACG-A--GT-TCCTCCTTGGCTG-A
GAAGCCTGGGTAATCTTTTGAATGTGCATCGTGATAGGGATAGATTATTGCAATTATTAATCTTGAACGAGGAATTCCTA
GTAAACGCAGAT-CATCAGTCTGCATTGATTACGTCCCTGCCCTTTGTACACACCGCCCGTCGCACCTA
>Encyonema_triangulum Encyonema triangulum strain 2vii091 18S ribosomal RNA gene, partial sequence
AAACTGCG-AATGGCTCATTATATCAGTTATAGTTTATTTGATAGTCCCTT-ACTACTTGG-A--TAACCGTAGTAATTC
TAGAGCTAATACATGCGTCAAT-ACCCTTCTGGGG-TA-----GTATTTATTAGA-TTGAAACCAACCCCTCA--CGGGT
GATGTGGTGATTCATAATAAAGTTGCGAATCGCACGGCCT--TGCTGGCGATGGATCATTCAAG-TTTCTG-CCCTATCA
GCTTTGGATGGTAGGGTATTGGCCTACCATGGCTTTAACGGGTAACGGAGGATTAGGGTTTGATTCCGGAGAGGGAGCCT
-GAGAGACGGCTACCACATCCAAGGAAGGCAGCAGGCGCGTAAATTACCCAATCCTGACACAGGGAGGTAGTGACAATAA
ATAACAATGCCGGGCC-TTA-CAGGTCTGGCACTTGGAATGAGAACAATTCAAACCACTTATCGAGGATCGATTGGAGGG
CAAG-TCTGGTGCCAGCAGCCGCGGTAATTCCAGCTCCAATAGCGTATATTAAAG-TTGTTGCAGTTAAAAAGCTCGTAG
-TTGGATTTGTGGTTGATCCATCC-TTGGG--TGG-AACCTGTGTGGCATTAGGTTGTCGTGCT-GGGGATGCTCAT-CA
TTTACTGTGAAAAAATCAGCGCGTT-C-A-AAGCAGGCTT-ATGCCGTTGAATGTAATAGCATGGAATAATAAGATAGGA
CCTTGGTACTATTTTGTTGG-TTTGTGCACCGAGGTAATGATTAATAGGGACAGTTG-GGGGTATT-CGTATTCCATTGT
CAGAGGTGAAATTCTTGGATTTTTGGAAGACGAACTAC-TGCGAAAGCATTTACC-AA--GGATGTTTTCATTAATCAAG
AACGAAAGTTAGGGGATCGAAGATGATTAGATACCATCGTAGTCTTAACCATAAACTATGCCGACAAGGGATTGGTGGAG
-TTTCGTAA-TGTCTCCATCAGCACCTTATGAGAAATCA-CAAGTTTTTGGGTTCCGGGGGGAGT-ATGGTCGCAAGGCT
GAAACTTAAAGAAATTGACGGAAGGGCACCACCAGGAGTGGAGCC-TGCGGCTTAATTTGACTCAACACGGGAAAACTTA
CCAGGTCCAGACATAGTGA-GGATTGACAGATTGA-GAGCTC-TTTCTTGATTCTATGGGTGGTGGTGCATGGCCGTTCT
TAGTTGGTG-GAGTGATTTGTCTGGTTAATTCCGTTAACGA--ACGAGACCGCTGCCTGCTAAATAGTGC----AGTTAG
TGAT-TTTCA-CTGAC-TCGA-GCTTCTTAGAGGGACGTGCATTTTTTT-AGATGCA-GGAAGATAGCGGCAATAACAGG
TCTGTGATGCCCTTAGATGTTCTGGGCCGCACGCGCGCTACACTGATGCATTC-AACG-A--GT-CCTACCTTGGCTG-A
GAAGCCTGGGCAATCTTTTGAATGTGCATCGTGATAGGGATAGATTATTGCAATTATTAATCTTGAACGAGGAATTCCTA
GTAAACGCAGAT-CATCAATCTGCATTGATTACGTCCCTGCCCTTTGTACACACCGCCCGTCGCACCTA
>Encyonopsis_sp._CH021 Encyonopsis sp. TN-2014 strain CH021 18S ribosomal RNA gene, partial sequence
AAACTGCG-AATGGCTCATTATATCAGTTATAGTTTATTTGATAGTCCCTT-ACTACTTGG-A--TAACCGTAGTAATTC
TAGAGCTAATACATGCATCAAT-ACCCTTCTGGGG-TA-----GTATTTATTAGA-TTGAAACCAACCCCTTC--GGGGT
GATGTGGTGATTCATAATAACCATACAGATTGCACGGTC---CGCCGGCAATGGATCATTCAAG-TTTCTG-CCCTATCA
GCTTTGGATGGTAGGGTATTGGCCTACCATGGCTTTAACGGGTAACGGAGGATTAGGGTTTGATTCCGGAGAGGGAGCCT
-GAGAGACGGCTACCACATCCAAGGAAGGCAGCAGGCGCGTAAATTACCCAATCCTGACACAGGGAGGTAGTGACAATAA
ATAACAATGCCGAGCC--TTTCAGGTTTGGCACTTGGAATGAGTACAACTCAAACCACTTAACGAGTATCAATTGGAGGG
CAAG-TCTGGTGCCAGCAGCCGCGGTAATTCCAGCTCCAATAGCGTATATTAAAG-TTGTTGCAGTTAAAAAGCTCGTAG
-TTGGATATGTGTCGATATCATCC-GTAGG--TGG-AATTAATGTGGCATTAGGTTGTCATGTT-AAGGATACCTAT-CA
TTTACTGTGAAAAAATCAGCGCGTT-C-A-AAGCAGGCTT-ATGCCATTGAATGTATTAGCATGGAATAATAAGATAGGA
CCCTGGTACTATTTTGTTGG-TTTGCGCACCAAGGTAATGATTAATAGGGACGGTCG-GGGGTATT-CGTATTCCATTGT
CAGAGGTGAAATTCTTGGATTTCTGGAAGACGCACTAC-TGCGAAAGCATTTACC-AA--GGATGTTTTCATTAATCAAG
AACGAAAGTTAGGGGATCGAAGATGATTAGATACCATCGTAGTCTTAACCATAAACTATGCCGACAAGGGATTGGTGGGG
-TTCCGTAA-TGTCTCCATCAGCACCTTATGAGAAATCA-CAAGTTTTTGGGTTCCGGGGGGAGT-ATGGTCGCAAGGCT
GAAACTTAAAGAAATTGACGGAAGGGCACCACCAGGAGTGGAGCC-TGCGGCTTAATTTGACTCAACACGGGGAAACCTA
CCAGGTCCAGACATAGTGA-GGATTGACAGATTGA-GAGCTC-TTTCTTGATTCTATGGGTGGTGGTGCATGGCCGTTCT
TAGTTGGTG-GAGTGATTTGTCTGGTTAATTCCGTTAACGA--ACGAGACAGCTGCCTGCTAAATAGTCC----TGTCAG
TGAT-TTTCA-CTATG-CAGG-ACTTCTTAGAGGGACGTGCATCTTTTT-AGATGCA-GGAAGATAGCGGCAATAACAGG
TCTGTGATGCCCTTAGATGTTCTGGGCCGCACGCGCGCTACACTGATGTACTC-AACA-A--GT-CCTCCCTTGGCTG-A
GAAGCCTAGGAAATCTTCTGAATGTTCATCGTGATAGGGATAGATTATTGCAATTATTAATCTTGAACGAGGAATTCCTA
GTAAACGCAGAT-CATCAGTCTGCATTGATTACGTCCCTGCCCTTTGTACACACCGCC-----------
>Entomoneis_ornata Entomoneis ornata strain 14A 18S small subunit ribosomal RNA gene, partial sequence
AAACTGCG-AATGGCTCATTATATCAGTTATAGTTTATTTGATAGTCCCTT-ACTACTTGG-A--TAACCGTAGTAATTC
TAGAGCTAATACATGCGTCAAC-ACCCATCTAGGG-TG-----GTATTTATTAGA-TTGAAACCAACCCCTTC--GGGGT
GATGTGGTGATTCATAATAAGCTTGCGGATCGCACGGCTC--GTCCGGCGACGGATCATTTGAG-TTTCTG-CCCTATCA
GCTTTGGACGGTAAGGTATTGGCTTACCGTGGCTTTAACGGGTAACGGGGAATTAGGGTTCGATTCCGGAGAGGGAGCCT
-GAGAGACGGCTACCACATCCAAGGAAGGCAGCAGGCGCGTAAATTACCCAATCTTGAAACAAGGAGGTAGTGACAATAA
ATAACAATGCCGGGCC-TTTGTAGGTCTGGCAATTGGAATGAGAACAATTTAAATCCCTTATCGAGGATCAATTGGAGGG
CAAG-TCTGGTGCCAGCAGCCGCGGTAATTCCAGCTCCAATAGCGTATATTAAAG-TTGTTGCAGTTAAAAAGCTCGTAG
-TTGGACTTGTGCGTGCCGCATCC-TTGGG--TGG-AACCTGTGTGGCATTAGGTTGTCGTGCA-GGGGATGCTCAT-CG
TTTACTGTGAAAAAATTAGAGTGTT-C-A-AAGCAGGCTT-ACGCCGTTGAATATATTAGCATGGAATAATAAGATAGGA
CCTTGGTACTATTTTGTTGG-TTTGCGCACCGAGGTAATGATTAACAGGGACAGTTG-GGGGTATT-CGTATTCCATTGT
CAGAGGTGAAATTCTTGGATTTTTGGAAGACGAACTAC-TGCGAAAGCATTTACC-AA--GGATGTTTTCATTAATCAAG
AACGAAAGTTAGGGGATCGAAGATGATTAGATACCATCGTAGTCTTAACCATAAACTATGCCAACAAGGGATTGGCGGGG
TTTTCGTTA-CGTCTCCGTCAGCACCTTATGAGAAATCA-CAAGTTTTTGGGTTCCGGGGGGAGT-ATGGTCGCAAGGCT
GAAACTTAAAGAAATTGACGGAAGGGCACCACCAGGAGTGGAGCC-TGCGGCTTAATTTGACTCAACACGGGAAAACTTA
CCAGGTCCAGACATGGTGA-GGATTGACAGATTGA-GAGCTC-TTTCTTGATTCTATGGGTGGTGGTGCATGGCCGTTCT
TAGTTGGTG-GAGTGATTTGTCTGGTTAATTCCGTTAACGA--ACGAGACCCCTGCCTGCTAAATAGTCC----GGCGAG
TGAT-CTTCA-CTGGC-TAGG-GCTTCTTAGAGGGACGTGCATTCGACT-AGTTGCA-GGAAGATAGGGGCAATAACAGG
TCTGTGATGCCCTTAGATGTTCTGGGCCGCACGCGCGCTACACTGATGCATTC-AACG-A--GT--GTACCTTGGCCG-A
GAGGCTTGGGCAATCTTTTGAACGTGCATCGTGATAGGGATAGATTATTGCAATTATTAATCTTGAACGAGGAATTCCTA
GTAAACGCAGAT-CATCAATCTGCATTGATTACGTCCCTGCCCTTTGTACACACCGCCCGTCGCACCTA
>Entomoneis_sp._CS782 Entomoneis sp. CS782 18S small subunit ribosomal RNA gene, partial sequence
AAACTGCG-AATGGCTCATTATATCAGTTATAGTTTATTTGATAGTCCCTT-ACTACTTGG-A--TAACCGTAGTAATTC
TAGAGCTAATACATGCGTCAGC-ACCCATTT-GGG-TG-----GTATTTATTAGA-TGGAAACCAACCCCTTC--GGGGT
GATGTGGTGATTCATAATAAGCTTGCGGATCGCACGGCTC--TGCCGGCGACGGATCATTCAAG-TTTCTG-CCCTATCA
GCTTTGGACGGTAAGGTATTGGCTTACCGTGGCTTTAACGGGTAACGGGGAATTAGGGTTCGATTCCGGAGAGGGAGCCT
-GAGAGACGGCTACCACATCCAAGGAAGGCAGCAGGCGCGTAAATTACCCAATCTTGAAACAAGGAGGTAGTGACAATAA
ATAACAATGCCGGGCC-TTTGTAGGTCTGGCAATTGGAATGAGAACAATTTAAATCCCTTATCGAGGATCAATTGGAGGG
CAAG-TCTGGTGCCAGCAGCCGCGGTAATTCCAGCTCCAATAGCGTATATTAAAG-TTGTTGCAGTTAAAAAGCTCGTAG
-TTGGACTTGTGCCGTGTGCATCC-TTGGG--TGG-AACCTGTGTGGCATTAGGTTGTCGTGCA-GGGGATGCTCAT-CG
TTTACTGTGAAAAAATTAGAGTGTT-C-A-AAGCAGGCTT-ATGCCGTTGAATATATTAGCATGGAATAATAAGATAGGA
CCTTGGTACTATTTTGTTGG-TTTGCGCACCGAGGTAATGATTAACAGGGACAGTTG-GGGGTATT-CGTATTCCATTGT
CAGAGGTGAAATTCTTGGATTTCTGGAAGACGAACTAC-TGCGAAAGCATTTACC-AA--GGATGTTTTCATTAATCAAG
AACGAAAGTTAGGGGATCGAAGATGATTAGATACCATCGTAGTCTTAACCATAAACTATGCCAACAAGGGATTGGCGGGG
TTTTCGTTA-CGTCTCCGTCAGCACCTTAGGAGAAATCA-CAAGTTTTTGGGTTCCGGGGGGAGT-ATGGTCGCAAGGCT
GAAACTTAAAGAAATTGACGGAAGGGCACCACCAGGAGTGGAGCC-TGCGGCTTAATTTGACTCAACACGGGAAAACTTA
CCAGGTCCAGACATAGTGA-GGATTGACAGATTGA-GAGCTC-TTTCTTGATTCTATGGGTGGTGGTGCATGGCCGTTCT
TAGTTGGTG-GAGTGATTTGTCTGGTTAATTCCGTTAACGA--ACGAGACCCCTGCCTGCTAAATAGTCC----GGCGAG
T----TCTGAACTGGC-TGGG-GCTTCTTAGAGGGACGTGCATTCGACT-AGTTGCA-GGAAGATAGGGGCAATAACAGG
TCTGTGATGCCCTTAGATGTTCTGGGCCGCACGCGCGCTACACTGATGCATTC-AACG-A--GT---TTCCTTGGCCG-A
GAGGCCTGGGCAATCTTTTGAACGTGCATCGTGATAGGGATAGATTATTGCAATTATTAATCTTGAACGAGGAATTCCTA
GTAAACGCAGAT-CATCAATCTGCATTGATTACGTCCCTGCCCTTTGTACACACCGCCCGTCGCACCTA
>Eolimna_minima Eolimna minima 18S rRNA gene, strain AT-70Gel18
AAACTGCG-AATGGCTCATTATATCAGTTATAGTTTATTTGATAGTCCCTT-ACTACTTGG-A--TAACCGTAGTAATTC
TAGAGCTAATACATGCGTCAAT-ACCCTTCTGGGG-TA-----GTATTTATTAGA-TGGAAACCAACCCCTTC--GGGGT
GATGTGGTGATTCATAATAAGCTTGCGGATCGCACGGCTTTTTGCCGGCGATGGATCATTCAAG-TTTCTG-CCCTATCA
GCTTTGGAAGGTAGGGTATTGGCCTACCTTGGCTTTAACGGGTAACGGATAATTAGGGTTTGATTCCGGAGAGGGAGCCT
-GAGAGACGGCTACCACATCCAAGGAAGGCAGCAGGCGCGTAAATTACCCAATCCTGACACAGGGAGGTAGTGACAATAA
ATAACAATGCCGGGCC-TTTGTAGGTCTGGCAATTGGAATGAGAACAATTTAAACCCCTTATCGAGGATCCAATGGAGGG
CAAG-TCTGGTGCCAGCAGCCGCGGTAATTCCAGCTCCATTAGCGTATATTAACG-TTGTTGCAGTTAAAAAGCTCGTAG
-TTGGATTTGTGGTTTGTCCATCC-TTGGG--TGG-AATCTGTGTGGCATTAGGTTGTCGCGCA-GGGGATGCCCAT-CG
TTTACTGTGAAAAAATTAGAGTGTT-C-A-AAGCAGGCTT-ATGCCGTTGAATATATTAGCATGGAATAATGAGATAGGA
CCTTGGTACTATTTTGTTGG-TTTGCGCACCGAGGTAATGATTAATAGGGACAGTTG-GGGGTATT-CGTATTCCATTGT
CAGAGGTGAAATTCTTGGATTTCTGGAAGACGAACTAC-TGCGAAAGCATTTACC-AA--GGATGTTTTCATTAATCAAG
AACGAAAGTTAGGGGATCGAAGATGATTAGATACCATCGTAGTCTTAACCATAAACTATGCCGGTTAGGGATTGGCAGGG
-CTTCGTTA-TGTCTCTGTCAGCACCTTATGAGAAATCATTAAACTTTTGGGTTCCGGGGGGAGT-ATGGTCGCAAGGCT
GAAACTTAAAGAAATTGACGGAAGGGCACCACCAGGAGTGGAGCC-TGCGGCTTAATTTGACTCAACACGGGAAAACTTA
CCAGGTCCAGACATAGTGA-GGATTGACAGATTGA-GAGCTC-TTTCTTGATTCTATGGGTGGTGGTGCATGGCCGTTCT
TAGTTGGTG-GAGTGATTTGTCTGGTTAATTCCGTTAACGA--ACGAGACCCCTGCCTGCTAAATAGTCC----AGTTAG
TGAT-TTTCA-CTGGC-CCGG-GCTTCTTAGAGGGACGTGCATTCTATT-AGATGCA-GGAAGATAGGGGCAATAACAGG
TCTGTGATGCCCTTAGATGTTCTGGGCCGCACGCGCGCTACACTGATGCATTC-AACG-A--GT-TTTTCCTTGGCCG-A
GAGGCCTGGGCAATCTTTTGAACGTGCATCGTGATAGGGATAGATTATTGCAATTATTAATCTTGAACGAGGAATTCCTA
GTAAACGCAGTT-CATCAAACTGCATTGATTACGTCCCTGCCCTTTGTACACACCGCCCGTCGCACCTA
>Epithemia_argus Epithemia argus strain CH211 18S small subunit ribosomal RNA gene, partial sequence
AAACTGCG-AATGGCTCATTATATCAGTTATAGTTTATTTGATAGTCCCTT-ACTACTTGG-A--TAACCGTAGTAATTC
TAGAGCTAATACATGCGTCAAC-ACCTGTTTGGTG--------GTATTTATTAGA-TGGAAACCAACCCCTTT--GGGGT
GATGTGGTGATTCATAATAAGATTGCGGATCGCACGGCT---TGCCGGCGACGGATCATTCAAG-TTTCTG-CCCTATCA
GCTTTGGACGGTAAGGTATTGGCTTACCGTGGCTTTAACGGGTAACGGGGAATTAGGGTTCGATTCCGGAGAGGGAGCCT
-GAGAGACGGCTACCACATCCAAGGAAGGCAGCAGGCGCGTAAATTACCCAATCTTGAAACAAGGAGGTAGTGACAATAA
ATAACAATGCCGGGCC-TTTTTAGGTCTGGCAATTGGAATGAGAACAATTTAAATCCCTTATCGAGGATCAATTGGAGGG
CAAG-TCTGGTGCCAGCAGCCGCGGTAATTCCAGCTCCAATAGCGTATATTAAAG-TTGTTGCAGTTAAAAAGCTCGTAG
-TTGGATTTGTGCTCACCGCATCC-TTGGG--TGG-AACCTATGTGGCATTAAGTTGTCGTGTA-GGGGATGCTCAT-CG
TTTACTGTGAAAAAATTAGAGTGTT-C-A-AAGCAGGCTT-AGGCCGTTGAATATATTAGCATGGAATAATGAGATAGGA
CCTTGGTACTATTTTGTTGG-TTTGCGCACCGAGGTAATGATTAACAGGGACAGTTG-GGGGTATT-CGTATTCCATTGT
CAGAGGTGAAATTCTTGGATTTCTGGAAGACGAACTAC-TGCGAAAGCATTTACC-AA--GGATGTTTTCATTAATCAAG
AACGAAAGTTAGGGGATCGAAGATGATTAGATACCATCGTAGTCTTAACCATAAACTATGCCAACAAGGGATTGGCGGGG
-TCTCGTTA-CGTCTCCGTCAGCACCTTATGAGAAATCA-CAAGTTTTTGGGTTCCGGGGGGAGT-ATGGTCGCAAGGCT
GAAACTTAAAGAAATTGACGGAAGGGCACCACCAGGAGTGGAGCC-TGCGGCTTAATTTGACTCAACACGGGAAAACTTA
CCAGGTCCAGACATGGTGA-GGATTGACAGATTGA-GAGCTC-TTTCTTGATTCTATGGGTGGTGGTGCATGGCCGTTCT
TAGTTGGTG-GAGTGATTTGTCTGGTTAATTCCGTTAACGA--ACGAGACCCCTGCCTGCTAAATAGTCT----AACGAG
TGA-TCTTCA-CCGGT-TGGG-ACTTCTTAGAGGGACGTGCATTCGACT-AGTTGCA-GGAAGATAGGGGCAATAACAGG
TCTGTGATGCCCTTAGATGTTCTGGGCCGCACGCGCGCTACACTGATGCATTC-AACG-A--GT--TT-CCTTGACCG-A
GAGGTCTGGGCAATCTTTTGAACGTGCATCGTGATAGGGATAGATTATTGCAATTATTAATCTTGAACGAGGAATTCCTA
GTAAACGCAGAT-CATCAATCTGCATTGATTACGTCCCTGCCCTTTGTACACACCGCCCGTCGCACCTA
>Epithemia_turgida Epithemia turgida strain CH154 18S small subunit ribosomal RNA gene, partial sequence
AAACTGCG-AATGGCTCATTATATCAGTTATAGTTTATTTGATAGTCCCTT-ACTACTTGG-A--TAACCGTAGTAATTC
TAGAGCTAATACATGCGTCAAC-ACCTTTTTGGTG--------GTATTTATTAGA-TGGAAACCAACCCCTTC--GGGGT
GATGTGGTGATTCATAATAAGTTTGCAGATCGCACGGCT---CGCCGGCGACGGATCATTCAAG-TTTCTG-CCCTATCA
GCTTTGGACGGTAAGGTCTTGGCTTACCGTGGCTTTAACGGGTAACGGGGAATTAGGGTTCGATTCCGGAGAGGGAGCCT
-GAGAGACGGCTACCACATCCAAGGAAGGCAGCAGGCGCGTAAATTACCCAATCTTGAAACAAGGAGGTAGTGACAATAA
ATAACAATGCCGGGCC-TTTTTAGGTCTGGCAATTGGAATGAGAACAATTTAAATCCCTTATCAAGGATCAATTGGAGGG
CAAG-TCTGGTGCCAGCAGCCGCGGTAATTCCAGCTCCAATAGCGTATATTAAAG-TTGTTGCAGTTAAAAAGCTCGTAG
-TTGGATTTGTGCTCTGCGCATCC-TTGGG--TGG-AACCTGTGTGGCATTAAGTTGTCGTGTA-GGGGATGCTCAT-CG
TTTACTGTGAAAAAATTAGAGTGTT-C-A-AAGCAGGCTT-AGGCCATTGAATATATTAGCATGGAATAATGAGATAGGA
CCTTGGTACTATTTTGTTGG-TTTGCGCACCGAGGTAATGATTAACAGGGACAGTTG-GGGGTATT-CGTATTCCATTGT
CAGAGGTGAAATTCTTGGATTTCTGGAAGACGAACTAC-TGCGAAAGCATTTACC-AA--GGATGTTTTCATTAATCAAG
AACGAAAGTTAGGGGATCGAAGATGATTAGATACCATCGTAGTCTTAACCATAAACTATGCCAACAAGGGATTGGCGGGG
-TCTCGTTA-CGTCTCCGTCAGCACCTTATGAGAAATCA-CAAGTTTTTGGGTTCCGGGGGGAGT-ATGGTCGCAAGGCT
GAAACTTAAAGAAATTGACGGAAGGGCACCACCAGGAGTGGAGCC-TGCGGCTTAATTTGACTCAACACGGGAAAACTTA
CCAGGTCCAGACATGGTGA-GGATTGACAGATTGA-GAGCTC-TTTCTTGATTCTATGGGTGGTGGTGCATGGCCGTTCT
TAGTTGGTG-GAGTGATTTGTCTGGTTAATTCCGTTAACGA--ACGAGACCCCTGCCTGCTAAATAGTCT----AACGAG
TGAT-CTTCA-CTGGT-TGGG-ACTTCTTAGAGGGACGTGCATTCGACT-AGTTGCA-GGAAGATAGGGGCAATAACAGG
TCTGTGATGCCCTTAGATGTTCTGGGCCGCACGCGCGCTACACTGATGCATTC-AACG-A--GT---TTCCTTGACCG-A
GAGGTCTGGGCAATCTTTTGAACGTGCATCGTGATAGGGATAGATTATTGCAATTATTAATCTTGAACGAGGAATTCCTA
GTAAACGCAGAT-CATCAATCTGCATTGATTACGTCCCTGCCCTTTGTACACACCGCCCGTCGCACCTA
>Eunotia_formica Eunotia formica 18S rRNA gene, strain AT-111Gel09
AAACTGCG-AATGGCTCATTATATCAGTTATAGTTTATTTGATAGTCCCTT-ACTACTTGG-A--TAACCGTAGTAATTC
TAGAGCTAATACATGCGTCAAT-ACCCGTCAAGGG-TA-----GTATTTATTAGA-TGGAAACCAACCCCTTC--GGGGT
GATGTGGTGATTCATAATAAGTTTACGAATCGCACGGCGT--TGCCGGCGATGGATCATTCAAG-TTTCTG-CCCTATCA
GCTTTGGATGGTAGGGTATTGGCCTACCATGGCTTTAACGGGTAACGGGAAATTAGGGTTTGATTCCGGAGAGGGAGCCT
-GAGAGACGGCTACCACATCCAAGGAAGGCAGCAGGCGCGTAAATTACCCAATCCTGACACAGGGAGGTAGTGACAATAA
ATAACAATGCCGGGCCTTTTCTAGGTCTGGCAATTGGAATGAGAACAATTTAAACCCCTTATCGAGTATCAATTGGAGGG
CAAG-TCTGGTGCCAGCAGCCGCGGTAATTCCAGCTCCAATAGCGTATATTAAAG-TTGTTGCAGTTAAAAAGCTCGTAG
-TTGGATTTGTGGCAGGCCCATCC-TTGGG--TGG-AACCTGTGTGGCATTAGGTTGTCGTGCA-GGGGATGCCCAT-CG
TTTACTGTGAAAAAATTAGAGTGTT-C-A-AAGCAGGCTT-ATGCCGTTGAATATATTAGCATGGAATAATGAGATAGGA
CCTTGGTACTATTTTGTTGG-TTTGCGCACCAAGGTAATGATTAATAGGGACAGTTG-GGGGTATT-CGTATTCCATTGT
CAGAGGTGAAATTCTTGGATTTTTGGAAGACGAACTAC-TGCGAAAGCATTTACC-AA--GGATGTTTTCATTAATCAAG
AACGAAAGTTAGGGGATCGAAGATGATTAGATACCATCGTAGTCTTAACCATAAACTATGCCGACAAGGGATTGGCGGGG
-TTTCTTTT-TGTCTCCGTCAGCACCTTATGAGAAATCA-CAAGTCTTTGGGTTCCGGGGGGAGT-ATGGTCGCAAGGCT
GAAACTTAAAGAAATTGACGGAAGGGCACCACCAGGAGTGGAGCC-TGCGGCTTAATTTGACTCAACACGGGAAAACTTA
CCAGGTCCAGACATAGTGA-GGATTGACAGATTGA-GAGCTC-TTTCTTGATTCTATGGGTGGTGGTGCATGGCCGTTCT
TAGTTGGTG-GAGTGATTTGTCTGGTTAATTCCGTTAACGA--ACGAGACCCCTGCCTGCTAAATAGTTG----GGCGAG
TGATTAGTCA-CTGGC-TGCA-GCTTCTTAGAGGGACGTGCATTCTATT-AGATGCA-GGAAGATAGGGGCAATAACAGG
TCTGTGATGCCCTTAGATGTCCTGGGCCGCACGCGCGCTACACTGATGCATCC-AACG-A--GTAATTTCCTTGGCCG-A
GAGGCCTGGGCAATCTT-TGAACGTGCATCGTGATAGGGATAGATTATTGCAATTATTAATCTTCAACGAGGAATTCCTA
GTAAACGCAGAT-CATCAATCTGCATTGATTACGTCCCTGCCCTTTGTACACACCGCCCGTCGCACCTA
>Eunotia_implicata Eunotia implicata 18S rRNA gene, strain AT-219.07
AAACTGCG-AATGGCTCATTATATCAGTTATAGTTTATTTGATAGTCCCTT-ACTACTTGG-A--TAACCGTAGTAATTC
TAGAGCTAATACATGCGTCAAT-ACCCATCTCGGG-TA-----GTATTTATTAGA-TGGAAACCAACTCCTTC--GGGGT
GATGTGGTGATTCATAATAAGCTTGCGGATCGCACGGTTT--TGCCGGCGATGGATCATTCAAG-TTTCTG-CCCTATCA
GCTTTGGATGGTAGGGTATTGGCCTACCATGGCTTTAACGGGTAACGGGAAATTAGGGTTTGATTCCGGAGAGGGAGCCT
-GAGAGACGGCTACCACATCCAAGGAAGGCAGCAGGCGCGTAAATTACCCAATCCTGACACAGGGAGGTAGTGACAATAA
ATAACAATGCCGGGCC-TTTGTAGGTCTGGCAATTGGAATGAGAACAATTTAAACCCCTTATCGAGGATCCA-TGGAGGG
CAAG-TCTGGTGCCAGCAGCCGCGGTAATTCCAGCTCCAATAGCGTATATTAAAG-TTGTTGCAGTTAAAAAGCTCGTAG
-TTGGATTTGTGGCAGGTCCATCC-CTGGG--TGG-AACCTGTGTGGCATTAAGTTGTCGTGCA-GGGGATGCCCAT-CT
TTTACTGTGAAAAAATTAGAGTGTT-C-A-AAGCAGGCTT-ATGCCGTTGAATATATTAGCATGGAATAATGAGATAGGA
CCTTGGTACTATTTTGTTGG-TTTGCGCACCAAGGTAATGATTAATAGGGACAGTTG-GGGGTATT-CGTATTCCATTGT
CAGAGGTGAAATTCTTGGATTTCTGGAAGACGAACTAC-TGCGAAAGCATTTACC-AA--GGATGTTTTCATTAATCAAG
AACGAAAGTTAGGGGATCGAAGATGATTAGATACCATCGTAGTCTTAACCATAAACTATGCCGACAAGGGATTGGCGGGG
-TTTCATT--TGTCCCCGTCAGCACCTTATGAGAAATCA-CAAGTCTTTGGGTTCCGGGGGGAGT-ATGGTCGCAAGGCT
GAAACTTAAAGAAATTGACGGAAGGGCACCACCAGGAGTGGAGCC-TGCGGCTTAATTTGACTCAACACGGGAAAACTTA
CCAGGTCCAGACATAGTGA-GGA-TGACAGATTGA-GAGCTC-TTTCTTGATTCTATGGGTGGTGGTGCATGGCCGTTCT
TAGTTGGTG-GAGTGATTTGTCTGGTT-ATTCCGTTAACGA--ACGAGACCCCTGCCTGCTAAATAGCTG----GGCTAG
TGATTAGTCA-CTGGC-TGCT-GCTTCTTAGAGGGACGTGCATTCTATC-AGATGCA-GGAAGATAGGGGCAATAACAGG
TCTGTGATGCCCTTAGATGTCCTGGGCCGCACGCGCGCTACACTGATGCATTC-AACG-A--GT-CTCACCTTGGCCG-A
GAGGCCTGGGCAATCTTGTAAACGTGCATCGTGATAGGGATAGATTATTGCAATTATTAATCTTCAACGAGGAATTCCTA
GTAAACGCAGAT-CATCAATCTGCATTGATTACGTCCCTGCCCTTTGTACACACCGCCCGTCGCACCTA
>Eunotia_sp._AT-73Gel02 Eunotia sp. AT-73Gel02 18S rRNA gene, strain AT-73Gel02
AAACTGCG-AATGGCTCATTATATCAGTTATAGTTTATTTGATAGTCCCTT-ACTACTTGG-A--TAACCGTAGTAATTC
TAGAGCTAATACATGCGTCAAT-ACCCGTCTAGGG-TA-----GTATTTATTAGA-TGGAAACCAACCCCTTC--GGGGT
GATGTGGTGATTCATAATAAGCTTGCGAATCGCACGGCTT--TGCCGGCGATGGATCATTCAAG-TTTCTG-CCCTATCA
GCTTTGGATGGTAGGGTATTGGCCTACCATGGCTTTAACGGGTAACGGGAAATTAGGGTTTGATTCCGGAGAGGGAGCCT
-GAGAGACGGCTACCACATCCAAGGAAGGCAGCAGGCGCGTAAATTACCCAATCCTGACACAGGGAGGTAGTGACAATAA
ATAACAATGCCGGGCC-TTTCTAGGTCTGGCAATTGGAATGAGAACAATTTAAACCCCTTATCGAGGATCAATTGGAGGG
CAAG-TCTGGTGCCAGCAGCCGCGGTAATTCCAGCTCCAATAGCGTATATTAAAG-TTGTTGCAGTTAAAAAGCTCGTAG
-TTGGATTTGTGGCAGGTCCATCC-TTGGG--TGG-ARCCTGTGTGGCATTAGGTTGTCGTGCA-GGGGATGCCCAT-CT
TTTACTGTGAAAAAATTAGAGTGTT-C-A-AAGCAGGCTT-ATGCCGTTGAATATATTAGCATGGAATAATGAGATAGGA
CCTTGGTACTATTTTGTTGG-TTTGCGCACCAAGGTAATGATTAATAGGGACAGTTG-GGGGTATT-CGTATTCCATTGT
CAGAGGTGAAATTCTTGGATTTCTGGAAGACGAACTAC-TGCGAAAGCATTTACC-AA--GGATGTTTTCATTAATCAAG
AACGAAAGTTAGGGGATCGAAGATGATTAGATACCATCGTAGTCTTAACCATAAACTATGCCGACAAGGGATTGGCGGGG
-TTTCATTT-TGTCCCCGTCAGCACCTTATGAGAAATCA-CAAGTCTTTGGGTTCCGGGGGGAGT-ATGGTCGCAAGGCT
GAAACTTAAAGAAATTGACGGAAGGGCACCACCAGGAGTGGAGCC-TGCGGCTTAATTTGACTCAACACGGGAAAACTTA
CCAGGTCCAGACATAGTGA-GGATTGACAGATTGA-GAGCTC-TTTCTTGATTCTATGGGTGGTGGTGCATGGCCGTTCT
TAGTTGGTG-GAGTGATTTGTCTGGTTAATTCCGTTAACGA--ACGAGACCCCTGCCTGCTAAATAGTTG----GGCGAG
TGATTAGTCA-CTGGC-TGCA-GCTTCTTAGAGGGACGTGCATTCTATT-AGATGCA-GGAGGATAGGGGCAATAACAGG
TCTGTGATGCCCTTAGATGTCCTGGGCCGCACGCGCGCTACACTGATGCATTC-AACG-A--GT-TTTACCTTGGCCG-A
GAGGCCTGGGCAATCTT-TGAACGTGCATCGTGATAGGGATAGATTATTGCAATTATTAATCTTCAACGAGGAATTCCTA
GTAAACGCAGAT-CATCAATCTGCATTGATTACGTCCCTGCCCTTTGTACACACCGCCCGTCGCACCTA
>Fallacia_monoculata Fallacia monoculata strain UTEX FD254 18S small subunit ribosomal RNA gene, partial sequence
AAACTGCG-AACGGCTCATTATATCAGTTATAGTTTATTTGATAGTCCCTT-ACTACTTGG-A--TAACCGTAGTAATTC
TAGAGCTAATACATGCGTCAAT-ACCCTTCTGGGG-TA-----GTATTTATTAGA-TGGAAACCAACCCCTTC--GGGGT
GATGTGGTGATTCATAATAAGTTTGCGGATCGCATGCTT---CGGCGGCGATGGATCATTCAAG-TTTCTG-CCCTATCA
GCTTTGGAAGGTAGGGTCTTGGCCTACCTTGGCTTTAACGGGTAACGGAAAATTAGGGTTTGATTCCGGAGAGGGAGCCT
-GAGAGACGGCTACCACATCCAAGGAAGGCAGCAGGCGCGTAAATTACCCAATCCTGACACAGGGAGGTAGTGACAATAA
ATAACAATGCCGGGCT-TTTATAAGTCTGGCAATTGGAATGAGAACAATTTAAACCCCTTATCGAGGATCAATTGGAGGG
CAAG-TCTGGTGCCAGCAGCCGCGGTAATTCCAGCTCCAATAGCGTATATTAAAG-TTGTTGCAGTTAAAAAGCTCGTAG
-TTGGATTTGTGGTCGTTCCATCC-TTGGG--TGG-AACCTGTGTGGCATTAGGTTGTCGTGCA-GGGGATGCCCAT-CG
TTTACTGTGAAAAAATTAGAGTGTT-C-A-AAGCAGGCTT-ATGCCGTTGAATATATTAGCATGGAATAATGAGATAGGA
CCTTGGTACTATTTTGTTGG-TTTGCGCACCGAGGTAATGATTAATAGGGACAGTTG-GGGGTATT-CGTATTCCATTGT
CAGAGGTGAAATTCTTGGATTTTTGGAAGACGAACTAC-TGCGAAAGCATTTACC-AA--GGATGTTTTCATTAATCAAG
AACGAAAGTTAGGGGATCGAAGATGATTAGATACCATCGTAGTCTTAACCATAAACTATGCCGGTTAGGGATTGGCAGGG
-TCTCGTTA-CGTCTCTGTCAGCACCTTATGAGAAATCATTAAACTTTTGGGTTCCGGGGGGAGT-ATGGTCGCAAGGCT
GAAACTTAAAGAAATTGACGGAAGGGCACCACCAGGAGTGGAGCC-TGCGGCTTAATTTGACTCAACACGGGAAAACTTA
CCAGGTCCAGACATAGTGA-GGATTGACAGATTGA-GAGCTC-TTTCTTGATTCTATGGTTGGTGGTGCATGGCCGTTCT
TAGTTGGTG-GAGTGATTTGTCTGGTTAATTCCGTTAACGA--ACGAGACCCCTGCCTGCTAAATAGTCC----GGCTAG
TGAA-TTTCA-CTGGC-TTGGTGCTTCTTAGAGGGACGTGCGTTCTATT-AGACGCA-GGAAGATAGGGGCAATAACAGG
TCTGTGATGCCCTTAGATGTTCTGGGCCGCACGCGCGCTACACTGATGCATTC-AACG-A--GT-ACTTCCTTGACCG-A
GAGGTCTGGGCAATCTTTTGAACGTGCATCGTGATAGGGATAGATTATTGCAATTATTAATCTTGAACGAGGAATTCCTA
GTAAACGCAGTT-CATCAAACTGCATTGATTACGTCCCTGCCCTTTGTACACACCGCCCGTCGCACCTA
>Fallacia_pygmaea Fallacia pygmaea strain UTEX FD294 18S small subunit ribosomal RNA gene, partial sequence
AAACTGCG-AACGGCTCATTATATCAGTTATAGTTTATTTGATAGTCCCTT-ACTACTTGG-A--TAACCGTAGTAATTC
TAGAGCTAATACATGCGTCAAT-ACCCTTTTGGGG-TA-----GTATTTATTAGA-TGGAAACCAACCCCTTC--GGGGT
GATGTGGTGATTCATAATAAGATTGCGGATCGCACGGTTC--TGCCGGCGATGGATCATTCAAG-TTTCTG-CCCTATCA
GCTTTGGAAGGTAGGGTCTTGGCCTACCTTGGCTTTAACGGGTAACGGAAAATTAGGGTTTGATTCCGGAGAGGGAGCCT
-GAGAGACGGCTACCACATCCAAGGAAGGCAGCAGGCGCGTAAATTACCCAATCCTGACACAGGGAGGTAGTGACAATAA
ATAACAATGCCGGGCC-CTTRCGGGTCTGGCAATTGGAATGAGAACAATTTAAACCCCTTATCGAGGATCAATTGGAGGG
CAAG-TCTGGTGCCAGCAGCCGCGGTAATTCCAGCTCCAATAGCGTATATTAAAG-TTGTTGCAGTTAAAAAGCTCGTAG
-TTGGATTTGTGGCTGCCCCATCC-TTGGG--TGG-AACCTGTGTGGCATTAGGTTGTCGCGCA-GGGGATGCCCAT-CG
TTTACTGTGAAAAAATTAGAGTGTT-C-A-AAGCAGGCTT-ACGCCGTTGAATATATTAGCATGGAATAATGAGATAGGA
CCCTGGTACTATTTTGTTGG-TTTGCGCACCGAGGTAATGATTAATAGGGACAGTTG-GGGGTATT-CGTATTCCATTGT
CAGAGGTGAAATTCTTGGATTTCTGGAAGACGAACTAC-TGCGAAAGCATTTACC-AA--GGATGTTTTCATTAATCAAG
AACGAAAGTTAGGGGATCGAAGATGATTAGATACCATCGTAGTCTTAACCATAAACTATGCCGGCCGGGGATTGGCAGGG
-TCTCGTTA-CGTCCCTGTCAGCACCCTGTGAGAAATCATTAAGCTTTTGGGTTCCGGGGGGAGT-ATGGTCGCAAGGCT
GAAACTTAAAGAAATTGACGGAAGGGCACCACCAGGAGTGGAGCC-TGCGGCTTAATTTGACTCAACACGGGAAAACTTA
CCAGGTCCAGACATAGTGA-GGATTGACAGATTGA-GAGCTC-TTTCTTGATTCTATGGAAGGTGGTGCATGGCCGTTCT
TAGTTGGTG-GAGTGATTTGTCTGGTTAATTCCGTTAACGA--ACGAGACCCCTGCCTGCTAAATAGTCC----GGCCAG
TGAA-TTTCA-CTGGC-TGGG-GCTTCTTAGAGGGACGTGCATTCTATT-AGATGCA-GGAAGATAGGGGCAATAACAGG
TCTGTGATGCCCTTAGATGTTCTGGGCCGCACGCGCGCTACACTGATGCATTC-AACG-A--GT-CTCACCTTGGCCG-A
GAGGCCTGGGCAATCTTGTGAACGTGCATCGTGATAGGGATAGATTATTGCAATTATTAATCTTGAACGAGGAATTCCTA
GTAAACGCAGTT-CATCAAACTGCATTGATTACGTCCCTGCCCTTTGTACACACCGCCCGTCGCACCTA
>Geissleria_decussis Geissleria decussis strain FD50 18S ribosomal RNA gene, partial sequence
AAACTGCG-AATGGCTCATTATATCAGTTATAGTTTATTTGATAGTCCCTT-ACTACTTGG-A--TAACCGTAGTAATTC
TAGAGCTAATACATGCGTCAAT-ACCTTTC-GGGG-TA-----GTATTTATTAGA-TTGAAACCAACCCCTTC--GGGGT
GATGTGGTGATTCATAATAAGCTTGCAGATCGCACGGTT---CGCCGGCGATGGATCATTCAAG-TTTCTG-CCCTATCA
GCTTTGGATGGTAGGGTATTGGCCTACCATGGCTTTAACGGGTAACGGAGGATTAGGGTTTGATTCCGGAGAGGGAGCCT
-GAGAGACGGCTACCACATCCAAGGAAGGCAGCAGGCGCGTAAATTACCCAATCCTGACACAGGGAGGTAGTGACAATAA
ATAACAATGCCGGGCA--TTCAATGTCTGGCACTTGGAATGAGAACAACTCAAACCACTTATCGAGGATCAATTGGAGGG
CAAG-TCTGGTGCCAGCAGCCGCGGTAATTCCAGCTCCAATAGCGTATATTAAAG-TTGTTGCAGTTAAAAAGCTCGTAG
-TTGGATTTGTGGCGGTCCCATCC-TTGGG--TGG-AACTTGTGCGGCATTAGCTTGTCGTGCA-AGGGATGCTCAT-CA
TTTACTGTGAAAAAATCAGCGCGTT-C-A-AAGCAGGCTT-ATGCCATTGAATGTATTAGCATGGAATAATAAGATAGGA
CCTTGGTACTATTTTGTTGG-TTTGCGCACCGAGGTAATGATTAATAGGGACAGTTG-GGGGTATT-CGTATTCCATTGT
CAGAGGTGAAATTCTTGGATTTCTGGAAGACGAACTAC-TGCGAAAGCATTTACC-AA--GGATGTTTTCATTAATCAAG
AACGAAAGTTAGGGGATCGAAGATGATTAGATACCATCGTAGTCTTAACCATAAACTATGCCGACAAGGGATTGGTGGGG
-TTTCGTAA-TGTCTCCATCAGCACCTTATGAGAAATCA-CAAGTTTTTGGGTTCCGGGGGGAGT-ATGGTCGCAAGGCT
GAAACTTAAAGAAATTGACGGAAGGGCACCACCAGGAGTGGAGCC-TGCGGCTTAATTTGACTCAACACGGGAAAACTTA
CCAGGTCCAGACATAGTGA-GGATTGACAGATTGA-GAGCTC-TTTCTTGATTCTATGGGTGGTGGTGCATGGCCGTTCT
TAGTTGGTG-GAGTGATTTGTCTGGTTAATTCCGTTAACGA--ACGAGACCGCTGCCTGCTAAATAGTCC----AGTGAG
TGAT-TTTCA-CTGAC-CAGG-GCTTCTTAGAGGGACGTGCATTTTATT-AGATGCA-GGAAGATAGCGGCAATAACAGG
TCTGTGATGCCCTTAGATGTTCTGGGCCGCACGCGCGCTACACTGATGTATTC-AACG-A--GT-GTTTCCTTGGCTG-A
AAAGCCTGGGCAATCTTTTGAACGTGCATCGTGATAGGGATAGATTATTGCAATTATTAATCTTGAACGAGGAATTCCTA
GTAAACGCAGAT-CATCAGTCTGCATTGATTACGTCCCTGCCCTTTGTACACACCGCCCGTCGCACCTA
>Gomphoneis_minuta_CH053 Gomphoneis minuta strain CH053 18S ribosomal RNA gene, partial sequence
AAACTGCG-AATGGCTCATTATATCAGTTATAGTTTATTTGATAATCCCTT-ACTACTTGG-A--TAACCGTAGTAATTC
TAGAGCTAATACATGCAATAAT-ACCCTTCTCGGG-TA-----GTATTTATTAGA-TTTAAACCAACCCCTTT--GGGGT
GATGTGGTGATTCATAATAATTTTGCGAATCGCATGACCT--AGTCGGCGATGGATCATTCAAG-TTTCTG-CCCTATCA
GCTTTGGATGGTAGGGTATTGGCCTACCATGGCTTTAACGGGTAACGGAGGATTAGGGTTTGATTCCGGAGAGGGAGCCT
-GAGAGACGGCTACCACATCCAAGGAAGGCAGCAGGCGCGTAAATTACCCAATCCTGATACAGGGAGGTAGTGACAATAA
ATAACAATGCCGGGCC--TTTCAGGTCTGGCACTTGGAATGAGAACAACTCAAACCACTTATCGAGGATCAATTGGAGGG
CAAG-TCTGGTGCCAGCAGCCGCGGTAATTCCAGCTCCAATAGCGTATATTAAAG-TTGTTGCAGTTAAAAAGCTCGTAG
-TTGGATTTGTGATGATGTCATCT-TTGGG--AGG-ATTTTGTGTGGCATTAGCTTGTTGCATA-GGGGATACTCAA-CG
TTTACTGTGAAAAAATCAGCGCGTT-C-A-AAGCAAGCTT-ATGCTG-TGAATGTATTAGCATGGAATAATAAGATAGGA
CCTTGGTACTATTTTGTTGG-TTTGTGCACCGAGGTAATGATTAATAGGGATAGTTG-GGGGTATT-CGTATTCCATTGT
CAGAGGTGAAATTCTTGGATTTTTGGAAGACCAACTAC-TGCGAAAGCATTTACC-AA--GGATGTTTTCATTAATCAAG
AACGAAAGTTAGGGGATCGAAGATGATTAGATACCATCGTAGTCTTAACCATAAACTATGCCGACAAGGGATTGGTAGAG
-TTTCGTAA-TGTCTCTATCAGCACCTTAGGAGAAATCA-TAAGTCTTTGGGTTCCGGGGGGAGT-ATGGTCGCAAGGCT
GAAACTTAAAGAAATTGACGGAAGGGCACCACCAGGAGTGGAGCC-TGCGGCTTAATTTGACTCAACACGGGGAAACTTA
CCAGGTCCAGACATAGTGA-GGATTGACAGATTGA-GAGCTC-TTTCTTGATTCTATGGGTGGTGGTGCATGGCCGTTCT
TAGTTGGTG-GAGTGATTTGTCTGGTTAATTCCGTTAACGA--ACGAGACCGCTGCCTGCTAAATAGCTC----GGCTAG
TGAT-TTTCA-CTGGC-TTGA-GCTTCTTAGAGGGACGTGCATAATTTT-AAATGCA-GGAAGATAGCGGCAATAACAGG
TCTGTGATGCCCTTAGATGTTCTGGGCCGCACGCGCGCTACACTGATGTGTTC-AACG-A--GT-TTTTCCTTGGCTG-A
GAAGCCTGGGCAATCTTTTGAACTCACATCGTGATAGGGATAGATTATTGCAATTATTGATCTTGAACGAGGAATTCCTA
GTAGACGCAAAT-CATCAATTTGCGTCGATTACGTCCCTGCCCTTTGTACACACCGCCCGTCGCACCTA
>Gomphonema_acuminatum Gomphonema acuminatum 18S rRNA gene, strain AT-219Gel10
AAACTGCG-AATGGCTCATTATATCAGTTATAGTTTATTTGATAGTCCCTT-ACTACTTGG-A--TAACCGTAGTAATTC
TAGAGCTAATACATGCATCAAT-ACCCTTCTCGGG-TA-----GTATTTATTAGA-TTGAAACCAACCCCTTC--GGGGT
GATGTGGTGATTCATAATAAGTTTGCGAATCGCATGACCT--AGTCGGCGATGGATCATTCAAG-TTTCTG-CCCTATCA
GCTTTGGATGGTAGGGTATTGGCCTACCATGGCTTTAACGGGTAACGGAGGATTAGGGTTTGATTCCGGAGAGGGAGCCT
-GAGAGACGGCTACCACATCCAAGGAAGGCAGCAGGCGCGTAAATTACCCAATCCTGACACAGGGAGGTAGTGACAATAA
ATAACAATGCCGGGCC--TTTCAGGTCTGGCACTTGGAATGAGAACAACTCAAACCACTTATCGAGGATCAATTGGAGGG
CAAG-TCTGGTGCCAGCAGCCGCGGTAATTCCAGCTCCAATAGCGTATATTAAAG-TTGTTGCAGTTAAAAAGCTCGTAG
-TTGGATTTGTGGCTGTGCCATCT-TTGGG--AGG-AATTCGTGTGGCATTAGCTTGTTGCATG-GGGGATACTCAA-CG
TTTACTGTGAAAAAATCAGCGCGTT-C-A-AAGCAAGCTT-ATGCTG-TGAATGTATTAGCATGGAATAATAAGATAGGA
CCTTGGTACTATTTTGTTGG-TTTGTGCACCGAGGTAATGATTAATAGGGACAGTTG-GGGGTATT-CGTATTCCATTGT
CAGAGGTGAAATTCTTGGATTTTTGGAAGACGAACTAC-TGCGAAAGCATTTACC-AA--GGATGTTTTCATTAATCAAG
AACGAAAGTTAGGGGATCGAAGATGATTAGATACCATCGTAGTCTTAACCATAAACTATGCCGACAAGGGATTGGTAGAG
-TTTCGTAA-TGTCTCTATCAGCACCTTAGGAGAAATCA-TAAGTCTTTGGGTTCCGGGGGGAGT-ATGGTCGCAAGGCT
GAAACTTAAAGAAATTGACGGAAGGGCACCACCAGGAGTGGAGCC-TGCGGCTTAATTTGACTCAACACGGGGAAACTTA
CCAGGTCCAGACATAGTGA-GGATTGACAGATTGA-GAGCTC-TTTCTTGATTCTATGGGTGGTGGTGCATGGCCGTTCT
TAGTTGGTG-GAGTGATTTGTCTGGTTAATTCCGTTAACGA--ACGAGACCGCTGCCTGCTAAATAGCTC----GGTTAG
TGAT-TTTCA-CTGGC-TTGA-GCTTCTTAGAGGGACGTGCATAATTTT-AAATGCA-GGAAGATAGCGGCAATAACAGG
TCTGTGATGCCCTTAGATGTTCTGGGCCGCACGCGCGCTACACTGATGTGTTC-AACG-A--GT-TTTTCCTTGGCTG-A
GAAGCCTGGGCAATCTTTTGAACTCGCATCGTGATAGGGATAGATTATTGCAATTATTGATCTTGAACGAGGAATTCCTA
GTAGACGCAAAT-CATCAATTTGCGTCGATTACGTCCCTGCCCTTTGTACACACCGCCCGTCGCACCTA
>Gomphonema_affine_AT-196Gel03 Gomphonema affine 18S rRNA gene, strain AT-196Gel03
AAACTGCG-AATGGCTCATTATATCAGTTATAGTTTATTTGATAGTCCCTT-ACTACTTGG-A--TAACCGTAGTAATTC
TAGAGCTAATACATGCATCAAT-ACCCTTCTCGGG-TA-----GTATTTATTAGA-TTGAAACCAACCCCTTC--GGGGT
GATGTGGTGATTCATAATAAGTTTGCGAATCGCATGACTT--TGTCGGCGATGGATCATTCAAG-TTTCTG-CCCTATCA
GCTTTGGATGGTAGGGTATTGGCCTACCATGGCTTTAACGGGTAACGGAGGATTAGGGTTTGATTCCGGAGAGGGAGCCT
-GAGAGACGGCTACCACATCCAAGGAAGGCAGCAGGCGCGTAAATTACCCAATCCTGACACAGGGAGGTAGTGACAATAA
ATAACAATGCCGGGCC--TTTCAGGTCTGGCACTTGGAATGAGAACAACTCAAACCACTTATCGAGGATCAATTGGAGGG
CAAG-TCTGGTGCCAGCAGCCGCGGTAATTCCAGCTCCAATAGCGTATATTAAAG-TTGTTGCAGTTAAAAAGCTCGTAG
-TTGGATTTGTGGCAGTGCCATCC-TTGGG--AGG-AATTCGTGTGGCATTAGGTTGTTGCATG-GGGGATACTCAA-CA
TTTACTGTGAAAAAATCAGCGCGTT-C-A-AAGCAAGCTT-ATGCTCTTGAATGTATTAGCATGGAATAATAAGATAGGA
CTTTAGTACTATTTTGTTGG-TTTGCGTATTAAGGTAATGATTAATAGGGATAGTTG-GGGGTATT-CGTATTCCATTGT
CAGAGGTGAAATTCTTGGATTTTTGGAAGACGAACTAC-TGCGAAAGCATTTACC-AA--GGATGTTTTCATTAATCAAG
AACGAAAGTTAGGGGATCGAAGATGATTAGATACCATCGTAGTCTTAACCATAAACTATGCCGACAAGGGATTGGTGGGG
-TTTCGTAA-TGTCTCCATCAGCACCTTAGGAGAAATCA-TAAGTCTTTGGGTTCCGGGGGGAGT-ATGGTCGCAAGGCT
GAAACTTAAAGAAATTGACGGAAGGGCACCACCAGGAGTGGAGCC-TGCGGCTTAATTTGACTCAACACGGGGAAACTTA
CCAGGTCCAGACATAGTGA-GGATTGACAGATTGA-GAGCTC-TTTCTTGATTCTATGGGTGGTGGTGCATGGCCGTTCT
TAGTTGGTG-GAGTGATTTGTCTGGTTAATTCCGTTAACGA--ACGAGACCGCTGCCTGCTAAATAGCTC----GGTGAG
TGAT-TTTCA-CTGAC-TTGA-GCTTCTTAGAGGGACGTGCATTTTTTT-AGATGCA-GGAAGATAGCGGCAATAACAGG
TCTGTGATGCCCTTAGATGTTCTGGGCCGCACGCGCGCTACACTGATGTGTTC-AACG-A--GT-TTTTCCTTGGCTG-A
GAAGCCTGGGCAATCTTGTGAACTCGCATCGTGATAGGGATAGATTATTGCAATTATTGATCTTGAACGAGGAATTCCTA
GTAGACGCAGAT-CATCAATCTGCGTCGATTACGTCCCTGCCCTTTGTACACACCGCCCGTCGCACCTA
>Gomphonema_brebissonii Gomphonema brebissonii strain FD373 18S ribosomal RNA gene, partial sequence
AAACTGCG-AATGGCTCATTATATCAGTTATAGTTTATTTGATAGTCCCTT-ACTACTTGG-A--TAACCGTAGTAATTC
TAGAGCTAATACATGCATCAAT-ACCCTTCTCGGG-TA-----GTATTTATTAGA-TTGAAACCAACCCCTTC--GGGGT
GATGTGGTGATTCATAATAAGTTTGCGAATCGCATGACCT--AGTCGGCGATGGATCATTCAAG-TTTCTG-CCCTATCA
GCTTTGGATGGTAGGGTATTGGCCTACCATGGCTTTAACGGGTAACGGAGGATTAGGGTTTGATTCCGGAGAGGGAGCCT
-GAGAGACGGCTACCACATCCAAGGAAGGCAGCAGGCGCGTAAATTACCCAATCCTGACACAGGGAGGTAGTGACAATAA
ATAACAATGCCGGGCC--TTTCAGGTCTGGCACTTGGAATGAGAACAACTCAAACCACTTATCGAGGATCAATTGGAGGG
CAAG-TCTGGTGCCAGCAGCCGCGGTAATTCCAGCTCCAATAGCGTATATTAAAG-TTGTTGCAGTTAAAAAGCTCGTAG
-TTGGATTTGTGGCTGTGCCATCT-TTGGG--AGG-AATTCGTGTGGCATTAGCTTGTTGCATG-GGGGATACTCAA-CG
TTTACTGTGAAAAAATCAGCGCGTT-C-A-AAGCAAGCTT-ATGCTG-TGAATGTATTAGCATGGAATAATAAGATAGGA
CCTTGGTACTATTTTGTTGG-TTTGTGCACCGAGGTAATGATTAATAGGGACAGTTG-GGGGTATT-CGTATTCCATTGT
CAGAGGTGAAATTCTTGGATTTTTGGAAGACGAACTAC-TGCGAAAGCATTTACC-AA--GGATGTTTTCATTAATCAAG
AACGAAAGTTAGGGGATCGAAGATGATTAGATACCATCGTAGTCTTAACCATAAACTATGCCGACAAGGGATTGGTAGAG
-TTTCGTAA-TGTCTCTATCAGCACCTTAGGAGAAATCA-TAAGTCTTTGGGTTCCGGGGGGAGT-ATGGTCGCAAGGCT
GAAACTTAAAGAAATTGACGGAAGGGCACCACCAGGAGTGGAGCC-TGCGGCTTAATTTGACTCAACACGGGGAAACTTA
CCAGGTCCAGACATAGTGA-GGATTGACAGATTGA-GAGCTC-TTTCTTGATTCTATGGGTGGTGGTGCATGGCCGTTCT
TAGTTGGTG-GAGTGATTTGTCTGGTTAATTCCGTTAACGA--ACGAGACCGCTGCCTGCTAAATAGCTC----GGTTAG
TGAT-TTTCA-CTGGC-TTGA-GCTTCTTAGAGGGACGTGCATAATTTT-AAATGCA-GGAAGATAGCGGCAATAACAGG
TCTGTGATGCCCTTAGATGTTCTGGGCCGCACGCGCGCTACACTGATGTGTTC-AACG-A--GT-TTTTCCTTGGCTG-A
GAAGCCTGGGCAATCTTTTGAACTCGCATCGTGATAGGGATAGATTATTGCAATTATTGATCTTGAACGAGGAATTCCTA
GTAGACGCAAAT-CATCAATTTGCGTCGATTACGTCCCTGCCCTTTGTACACACCGCCCGTCGCACCTA
>Gomphonema_carolinense Gomphonema carolinense strain FD285 18S ribosomal RNA gene, partial sequence
AAACTGCG-AATGGCTCATTATATCAGTTATAGTTTATTTGATAGTCCCTT-ACTACTTGG-A--TAACCGTAGTAATTC
TAGAGCTAATACATGCATCAAT-ACCCTTCTCGGG-TA-----GTATTTATTAGA-TTGAAACCAACCCCTTC--GGGGT
GATGTGGTGATTCATAATAAGTTTGCGAATCGCACGACTT--TGTCGGCGATGGATCATTCAAG-TTTCTG-CCCTATCA
GCTTTGGATGGTAGGGTATTGGCCTACCATGGCTTTAACGGGTAACGGAGGATTAGGGTTTGATTCCGGAGAGGGAGCCT
-GAGAGACGGCTACCACATCCAAGGAAGGCAGCAGGCGCGTAAATTACCCAATCCTGACACAGGGAGGTAGTGACAATAA
ATAACAATGCCGGGCC--TTTCAGGTCTGGCACTTGGAATGAGAACAACTCAAACCACTTATCGAGGATCAATTGGAGGG
CAAG-TCTGGTGCCAGCAGCCGCGGTAATTCCAGCTCCAATAGCGTATATTAAAG-TTGTTGCAGTTAAAAAGCTCGTAG
-TTGGATTTGTGGCAGTGCCATCC-TTGGG--AGG-AATTCGTGTGGCATTAGGTTGTTGCATG-GGGGATACTCAA-CT
TTTACTGTGAAAAAATCAGCGCGTT-C-A-AAGCAAGCTT-ATGCTCTTGAATGTATTAGCATGGAATAATAAGATAGGA
CCGTAGTACTATTTTGTTGG-TTTGCGTATTTCGGTAATGGTTAATAGGGATAGTTG-GGGGTATT-CGTATTCCATTGT
CAGAGGTGAAATTCTTGGATTTTTGGAAGACGAACTAC-TGCGAAAGCATTTACC-AA--GGATGTTTTCATTAATCAAG
AACGAAAGTTAGGGGATCGAAGATGATTAGATACCATCGTAGTCTTAACCATAAACTATGCCGACAAGGGATTGGTGGGG
-TTTCGTAA-TGTCTCCATCAGCACCTTAGGAGAAATCA-TAAGTCTTTGGGTTCCGGGGGGAGT-ATGGTCGCAAGGCT
GAAACTTAAAGAAATTGACGGAAGGGCACCACCAGGAGTGGAGCC-TGCGGCTTAATTTGACTCAACACGGGGAAACTTA
CCAGGTCCAGACATAGTGA-GGATTGACAGATTGA-GAGCTC-TTTCTTGATTCTATGGGTGGTGGTGCATGGCCGTTCT
TAGTTGGTG-GAGTGATTTGTCTGGTTAATTCCGTTAACGA--ACGAGACCGCTGCCTGCTAAATAGCTC----GGTGAG
TGAT-TTTCA-CTGAC-TTGA-GCTTCTTAGAGGGACGTGCATTTTTTT-AGATGCA-GGAAGATAGCGGCAATAACAGG
TCTGTGATGCCCTTAGATGTTCTGGGCCGCACGCGCGCTACACTGATGTGTTC-AACG-A--GT-TTTTCCTTGGCTG-A
GAAGCCTGGGCAATCTTGTGAACTCGCATCGTGATAGGGATAGATTATTGCAATTATTGATCTTGAACGAGGAATTCCTA
GTAGACGCAGAT-CATCAATCTGCGTCGATTACGTCCCTGCCCTTTGTACACACCGCCCGTCGCACCTA
>Gomphonema_cf._angustatum Gomphonema cf. angustatum 18S rRNA gene, strain AT-109Gel08b
AAACTGCG-AATGGCTCATTATATCAGTTATAGTTTATTTGATAGTCCCTT-ACTACTTGG-A--TAACCGTAGTAATTC
TAGAGCTAATACATGCATCAAT-ACCCTTCTCGGG-TA-----GTATTTATTAGA-TTGAAACCAACCCCTTC--GGGGT
GATGTGGTGATTCATAATAAGTTTGCGAATCGCATGACTC--TGTCGGCGATGGATCATTCAAG-TTTCTG-CCCTATCA
GCTTTGGATGGTAGGGTATTGGCCTACCATGGCTTTAACGGGTAACGGAGGATTAGGGTTTGATTCCGGAGAGGGAGCCT
-GAGAGACGGCTACCACATCCAAGGAAGGCAGCAGGCGCGTAAATTACCCAATCCTGACACAGGGAGGTAGTGACAATAA
ATAACAATGCCGGGCC--TTCTAGGTCTGGCACTTGGAATGAGAACAACTCAAACCACTTATCGAGGATCAATTGGAGGG
CAAG-TCTGGTGCCAGCAGCCGCGGTAATTCCAGCTCCAATAGCGTATATTAAAG-TTGTTGCAGTTAAAAAGCTCGTAG
-TTGGATTTGTGGCCGTGCCATCC-TTGGG--AGG-AATTTGTGTGGCATTAGGTTGTTGCATG-GGGGATACTCAA-CG
TTTACTGTGAAAAAATCAGCGCGTT-C-A-AAGCAAGCTT-ATGCTCTTGAATGTATTAGCATGGAATAATAAGATAGGA
CCTTGGTACTATTTTGTTGG-TTTGCGCACCGAGGTAATGATTAATAGGGACAGTTG-GGGGTATT-CGTATTCCATTGT
CAGAGGTGAAATTCTTGGATTTCTGGAAGACGAACTAC-TGCGAAAGCATTTACC-AA--GGATGTTTTCATTAATCAAG
AACGAAAGTTAGGGGATCGAAGATGATTAGATACCATCGTAGTCTTAACCATAAACTATGCCGACAAGGGATTGGTGGGG
-TTTCGTAA-TGTCTCCATCAGCACCTTAGGAGAAATCA-TAAGTCTTTGGGTTCCGGGGGGAGT-ATGGTCGCAAGGCT
GAAACTTAAAGAAATTGACGGAAGGGCACCACCAGGAGTGGAGCC-TGCGGCTTAATTTGACTCAACACGGGAAAACTTA
CCAGGTCCAGACATAGTGA-GGATTGACAGATTGA-GAGCTC-TTTCTTGATTCTATGGGTGGTGGTGCATGGCCGTTCT
TAGTTGGTG-GAGTGATTTGTCTGGTTAATTCCGTTAACGA--ACGAGACCGCTGCCTGCTAAATAGCTC----GGTTAG
TGAT-TTTCA-CTGGC-TTGA-GCTTCTTAGAGGGACGTGCATTTTTTT-AGATGCA-GGAAGATAGCGGCAATAACAGG
TCTGTGATGCCCTTAGATGTTCTGGGCCGCACGCGCGCTACACTGATGTGTTC-AACG-A--GT-TTTTCCTTGGCTG-A
GAAGCCTGGGCAATCTTTTGAACTCGCATCGTGATAGGGATAGATTATTGCAATTATTGATCTTGAACGAGGAATTCCTA
GTAGACGCAGAT-CATCAATCTGCGTCGATTACGTCCCTGCCCTTTGTACACACCGCCCGTCGCACCTA
>Gomphonema_cf._parvulum Gomphonema cf. parvulum 18S rRNA gene, strain AT-161.15
AAACTGCG-AATGGCTCATTATATCAGTTATAGTTTATTTGATAGTCCCTT-ACTACTTGG-A--TAACCGTAGTAATTC
TAGAGCTAATACATGCATCAAT-ACCCTTCTCGGG-TA-----GTATTTATTAGA-TTGAAACCAACCCCTTC--GGGGT
GATGTGGTGATTCATAATAAGTTTGCGAATCGCATGACTT--TGTCGGCGATGGATCATTCAAG-TTTCTG-CCCTATCA
GCTTTGGATGGTAGGGTATTGGCCTACCATGGCTTTAACGGGTAACGGAGGATTAGGGTTTGATTCCGGAGAGGGAGCCT
-GAGAGACGGCTACCACATCCAAGGAAGGCAGCAGGCGCGTAAATTACCCAATCCTGACACAGGGAGGTAGTGACAATAA
ATAACAATGCCGGGCC--TTTCAGGTCTGGCACTTGGAATGAGAACAACTCAAACCACTTATCGAGGATCAATTGGAGGG
CAAG-TCTGGTGCCAGCAGCCGCGGTAATTCCAGCTCCAATAGCGTATATTAAAG-TTGTTGCAGTTAAAAAGCTCGTAG
-TTGGATTTGTGGCAGTGCCATCC-TTGGG--AGG-AATTCGTGTGGCATTAGGTTGTTGCATG-GGGGATACTCAA-CT
TTTACTGTGAAAAAATCAGCGCGTT-C-A-AAGCAAGCTT-ATGCTCTTGAATGTATTAGCATGGAATAATAAGATAGGA
CATTAGTACTATTTTGTTGG-TTTGCGTACAAATGTAATGATTAGTAGGGACAGTTG-GGGGTTTT-CGTATTCCATTGT
CAGAGGTGAAATTCTTGGATTTCTGGAAGACGAACTAC-TGCGAAAGCATTAACC-AA--GGATGTTTTCATTAATCAAG
AACGAAAGTTAGGGGATCGAAGATGATTAGATACCATCGTAGTCTTAACCATAAACTATGCCGACAAGGGATTGGTGGGG
-TTTCGTAA-TGTCTCCATCAGCACCTTAGGAGAAATCA-TAAGTCTTTGGGTTCCGGGGGGAGT-ATGGTCGCAAGGCT
GAAACTTAAAGAAATTGACGGAAGGGCACCACCAGGAGTGGAGCC-TGCGGCTTAATTTGACTCAACACGGGGAAACTTA
CCAGGTCCAGACATAGTGA-GGATTGACAGATTGA-GAGCTC-TTTCTTGATTCTATGGGTGGTGGTGCATGGCCGTTCT
TAGTTGGTG-GAGTGATTTGTCTGGTTAATTCCGTTAACGA--ACGAGACCGCTGCCTGCTAAATAGCTC----GGTGAG
TGAT-TTTCA-CTGAC-TTGA-GCTTCTTAGAGGGACGTGCATTTTTTT-AGATGCA-GGAAGATAGCGGCAATAACAGG
TCTGTGATGCCCTTAGATGTTCTGGGCCGCACGCGCGCTACACTGATGTGTTC-AACG-A--GT-TTTTCCTTGGCTG-A
GAAGCCTGGGCAATCTTATGAACTCGCATCGTGATAGGGATAGATTATTGCAATTATTGATCTTGAACGAGGAATTCCTA
GTAGACGCAGAT-CATCAATCTGCGTCGATTACGTCCCTGCCCTTTGTACACACCGCCCGTCGCACCTA
>Gomphonema_dichotomum Gomphonema dichotomum strain FD288 18S ribosomal RNA gene, partial sequence
AAACTGCG-AATGGCTCATTATATCAGTTATAGTTTATTTGATAGTCCCTT-ACTACTTGG-A--TAACCGTAGTAATTC
TAGAGCTAATACATGCATCAAT-ACCCTTCTCGGG-TA-----GTATTTATTAGA-TTGAAACCAACCCCTTC--GGGGT
GATGTGGTGATTCATAATAAGTTTGCGAATCGCATGACTT--TGTCGGCGATGGATCATTCAAG-TTTCTG-CCCTATCA
GCTTTGGATGGTAGGGTATTGGCCTACCATGGCTTTAACGGGTAACGGAGGATTAGGGTTTGATTCCGGAGAGGGAGCCT
-GAGAGACGGCTACCACATCCAAGGAAGGCAGCAGGCGCGTAAATTACCCAATCCTGACACAGGGAGGTAGTGACAATAA
ATAACAATGCCGGGCC--TTTCAGGTCTGGCACTTGGAATGAGAACAACTCAAACCACTTATCGAGGATCAATTGGAGGG
CAAG-TCTGGTGCCAGCAGCCGCGGTAATTCCAGCTCCAATAGCGTATATTAAAG-TTGTTGCAGTTAAAAAGCTCGTAG
-TTGGATTTGTGGCAGTGCCATCC-TTGGG--AGG-AATTCGTGTGGCATTAGGTTGTTGCATG-GGGGATACTCAA-CT
TTTACTGTGAAAAAATCAGCGCGTT-C-A-AAGCAAGCTT-ATGCTCTTGAATGTATTAGCATGGAATAATAAGATAGGA
CTTTAGTACTATTTTGTTGG-TTTGCGTATTAAGGTAATGATTAATAGGGATAGTTG-GGGGTATT-CGTATTCCATTGT
CAGAGGTGAAATTCTTGGATTTCTGGAAGACGAACTAC-TGCGAAAGCATTTACC-AA--GGATGTTTTCATTAATCAAG
AACGAAAGTTAGGGGATCGAAGATGATTAGATACCATCGTAGTCTTAACCATAAACTATGCCGACAAGGGATTGGTGGGG
-TTTCGTAA-TGTCTCCATCAGCACCTTAGGAGAAATCA-TAAGTCTTTGGGTTCCGGGGGGAGT-ATGGTCGCAAGGCT
GAAACTTAAAGAAATTGACGGAAGGGCACCACCAGGAGTGGAGCC-TGCGGCTTAATTTGACTCAACACGGGGAAACTTA
CCAGGTCCAGACATAGTGA-GGATTGACAGATTGA-GAGCTC-TTTCTTGATTCTATGGGTGGTGGTGCATGGCCGTTCT
TAGTTGGTG-GAGTGATTTGTCTGGTTAATTCCGTTAACGA--ACGAGACCGCTGCCTGCTAAATAGCTC----GGTGAG
TGAT-TTTCA-CTGAC-TTGA-GCTTCTTAGAGGGACGTGCATTTTTTT-AGATGCA-GGAAGATAGCGGCAATAACAGG
TCTGTGATGCCCTTAGATGTTCTGGGCCGCACGCGCGCTACACTGATGTGTTC-AACG-A--GT-TTTTCCTTGGCTG-A
GAAGCCTGGGCAATCTTTTGAACTCGCATCGTGATAGGGATAGATTATTGCAATTATTGATCTTGAACGAGGAATTCCTA
GTAGACGCAGAT-CATCAATCTGCGTCGATTACGTCCCTGCCCTTTGTACACACCGCCCGTCGCACCTA
>Gomphonema_gracile Gomphonema gracile strain FD65 18S ribosomal RNA gene, partial sequence
AAACTGCG-AATGGCTCATTATATCAGTTATAGTTTATTTGATAGTCCCTT-ACTACTTGG-A--TAACCGTAGTAATTC
TAGAGCTAATACATGCATCAAT-ACCCTTCTCGGG-TA-----GTATTTATTAGA-TTGAAACCAACCCCTTC--GGGGT
GATGTGGTGATTCATAATAAGTTTGCGAATCGCATGACTT--TGTCGGCGATGGATCATTCAAG-TTTCTG-CCCTATCA
GCTTTGGATGGTAGGGTATTGGCCTACCATGGCTTTAACGGGTAACGGAGGATTAGGGTTTGATTCCGGAGAGGGAGCCT
-GAGAGACGGCTACCACATCCAAGGAAGGCAGCAGGCGCGTAAATTACCCAATCCTGACACAGGGAGGTAGTGACAATAA
ATAACAATGCCGGGCC--TTTCAGGTCTGGCACTTGGAATGAGAACAACTCAAACCACTTATCGAGGATCAATTGGAGGG
CAAG-TCTGGTGCCAGCAGCCGCGGTAATTCCAGCTCCAATAGCGTATATTAAAG-TTGTTGCAGTTAAAAAGCTCGTAG
-TTGGATTTGTGGCAGTGCCATCC-TTGGG--AGG-AATTCGTGTGGCATTAGGTTGTTGCATG-GGGGATACTCAA-CT
TTTACTGTGAAAAAATCAGCGCGTT-C-A-AAGCAAGCTT-ATGCTCTTGAATGTATTAGCATGGAATAATAAGATAGGA
CTTTAGTACTATTTTGTTGG-TTTGCGTATTAAGGTAATGATTAATAGGGATAGTTG-GGGGTATT-CGTATTCCATTGT
CAGAGGTGAAATTCTTGGATTTTTGGAAGACGAACTAC-TGCGAAAGCATTTACC-AA--GGATGTTTTCATTAATCAAG
AACGAAAGTTAGGGGATCGAAGATGATTAGATACCATCGTAGTCTTAACCATAAACTATGCCGACAAGGGATTGGTGGGG
-TTTCGTAA-TGTCTCCATCAGCACCTTAGGAGAAATCA-TAAGTCTTTGGGTTCCGGGGGGAGT-ATGGTCGCAAGGCT
GAAACTTAAAGAAATTGACGGAAGGGCACCACCAGGAGTGGAGCC-TGCGGCTTAATTTGACTCAACACGGGGAAACTTA
CCAGGTCCAGACATAGTGA-GGATTGACAGATTGA-GAGCTC-TTTCTTGATTCTATGGGTGGTGGTGCATGGCCGTTCT
TAGTTGGTG-GAGTGATTTGTCTGGTTAATTCCGTTAACGA--ACGAGACCGCTGCCTGCTAAATAGCTC----GGTGAG
TGAT-TTTCA-CTGAC-TTGA-GCTTCTTAGAGGGACGTGCATTTTTTT-AGATGCA-GGAAGATAGCGGCAATAACAGG
TCTGTGATGCCCTTAGATGTTCTGGGCCGCACGCGCGCTACACTGATGTGTTC-AACG-A--GT-TTTTCCTTGGCTG-A
GAAGCCTGGGCAATCTTGTGAACTCGCATCGTGATAGGGATAGATTATTGCAATTATTGATCTTGAACGAGGAATTCCTA
GTAGACGCAGAT-CATCAATCTGCGTCGATTACGTCCCTGCCCTTTGTACACACCGCCCGTCGCACCTA
>Gomphonema_intricatum_FD383 Gomphonema intricatum strain FD383 18S ribosomal RNA gene, partial sequence
AAACTGCG-AATGGCTCATTATATCAGTTATAGTTTATTTGATAGTCCCTT-ACTACTTGG-A--TAACCGTAGTAATTC
TAGAGCTAATACATGCATCAAT-ACCCTTCTCGGG-TA-----GTATTTATTAGA-TTGAAACCAACCCCTTC--GGGGT
GATGTGGTGATTCATAATAAGTTTGCGAATCGCATGACTT--TGTCGGCGATGGATCATTCAAG-TTTCTG-CCCTATCA
GCTTTGGATGGTAGGGTATTGGCCTACCATGGCTTTAACGGGTAACGGAGGATTAGGGTTTGATTCCGGAGAGGGAGCCT
-GAGAGACGGCTACCACATCCAAGGAAGGCAGCAGGCGCGTAAATTACCCAATCCTGACACAGGGAGGTAGTGACAATAA
ATAACAATGCCGGGCC--TTTCAGGTCTGGCACTTGGAATGAGAACAACTCAAACCACTTATCGAGGATCAATTGGAGGG
CAAG-TCTGGTGCCAGCAGCCGCGGTAATTCCAGCTCCAATAGCGTATATTAAAG-TTGTTGCAGTTAAAAAGCTCGTAG
-TTGGATTTGTGGCAGTGCCATCC-TTGGG--AGG-AATTCGTGTGGCATTAGGTTGTTGCATG-GGGGATACTCAA-CT
TTTACTGTGAAAAAATCAGCGCGTT-C-A-AAGCAAGCTT-ATGCTCTTGAATGTATTAGCATGGAATAATAAGATAGGA
CTTAAGTACTATTTTGTTGG-TTTGTGTATTTAGGTAATGATTAACAGGGATAGTTG-GGGGTTTT-TGTATTCCATTGT
CAGAGGTGAAATTCTTGGATTTTTGGAAGACAAACTAC-TGCGAAAGCATTAACC-AA--GGATGTTTTCATTAATCAAG
AACGAAAGTTAGGGGATCGAAGATGATTAGATACCATCGTAGTCTTAACCATAAACTATGCCGACAAGGGATTGGTGGGG
-TTCCGTAA-TGTCTCCATCAGCACCTTAGGAGAAATCA-TAAGTCTTTGGGTTCCGGGGGGAGT-ATGGTCGCAAGGCT
GAAACTTAAAGAAATTGACGGAAGGGCACCACCAGGAGTGGAGCC-TGCGGCTTAATTTGACTCAACACGGGGAAACTTA
CCAGGTCCAGACATAGTGA-GGATTGACAGATTGA-GAGCTC-TTTCTTGATTCTATGGGTGGTGGTGCATGGCCGTTCT
TAGTTGGTG-GAGTGATTTGTCTGGTTAATTCCGTTAACGA--ACGAGACCGCTGCCTGCTAAATAGCTC----GGTGAG
TGAT-TTTCA-CTGAC-TTGA-GCTTCTTAGAGGGACGTGCATTTTTTT-AGATGCA-GGAAGATAGCGGCAATAACAGG
TCTGTGATGCCCTTAGATGTTCTGGGCCGCACGCGCGCTACACTGATGTGTTC-AACG-A--GT-TTTTCCTTGGCTG-A
GAAGCCTGGGCAATCTTGTGAACTCGCATCGTGATAGGGATAGATTATTGCAATTATTGATCTTGAACGAGGAATTCCTA
GTAGACGCAGAT-CATCAATCTGCGTCGATTACGTCCCTGCCCTTTGTACACACCGCCCGTCGCACCTA
>Gomphonema_micropus_AT-117.09 Gomphonema micropus 18S rRNA gene, strain AT-117.09
AAACTGCG-AATGGCTCATTATATCAGTTATAGTTTATTTGATAATCCCTT-ACTACTTGG-A--TAACCGTAGTAATTC
TAGAGCTAATACATGCATCAAT-ACCCTTCTGGGG-TA-----GTATTTATTAGA-ATGAAACCAACCTCTTC--GGGGT
GATGTGGTGATTCATAATAAGATTGCAGATCGCACGGTT---TTCCGGCGATGGATCATTCAAG-TTTCTG-CCCTATCA
GCTTTGGATGGTAGGGTATTGGCCTACCATGGCTTTAACGGGTAACGGAGGATTAGGGTTTGATTCCGGAGAGGGAGCCT
-GAGAGACGGCTACCACATCCAAGGAAGGCAGCAGGCGCGTAAATTACCCAATCCTGACACAGGGAGGTAGTGACAATAA
ATAACAATGCCGGGCC--TTTCAGGTCTGGCACTTGGAATGAGAACAACTCAAACCACTTATCGAGGATCAATTGGAGGG
CAAG-TCTGGTGCCAGCAGCCGCGGTAATTCCAGCTCCAATAGCGTATATTAAAG-TTGTTGCAGTTAAAAAGCTCGTAG
-TTGGATTTGTGGTGGTTCCATCC-TTGGG--TGG-AATCTGTGTGGCATTAGGTTGTCGCGCA-GGGGATGCCCAT-CA
TTTACTGTGAAAAAATCAGCGCGTT-C-A-AAGCAGGCTT-ATGCCGTTGAATGTATTAGCATGGAATAATAAGATAGGA
CCTTGGTACTATTTTGTTGG-TTTGCGCACCGAGGTAATGATTAATAGGGATAGTTG-GGGGTATT-CGTATTCCATTGT
CAGAGGTGAAATTCTTGGATTTTTGGAAGACGAACTAC-TGCGAAAGCATTTACC-AA--GGATGTTTTCATTAATCAAG
AACGAAAGTTAGGGGATCGAAGATGATTAGATACCATCGTAGTCTTAACCATAAACTATGCCGACAAGGGATTGGTGGGG
-TTTCGTAA-TGTCTCCATCAGCACCTTATGAGAAATCA-CAAGTTTTTGGGTTCCGGGGGGAGT-ATGGTCGCAAGGCT
GAAACTTAAAGAAATTGACGGAAGGGCACCACCAGGAGTGGAGCC-TGCGGCTTAATTTGACTCAACACGGGAAAACTTA
CCAGGTCCAGACATAGTGA-GGATTGACAGATTGA-GAGCTC-TTTCTTGATTCTATGGGTGGTGGTGCATGGCCGTTCT
TAGTTGGTG-GAGTGATTTGTCTGGTTAATTCCGTTAACGA--ACGAGACCGCTGCCTGCTAAATAGCCC----GGTGAG
TGAT-TTTCA-CTGAC-TAGG-GCTTCTTAGAGGGACGTGCATTTTTTT-AGATGCA-GGAAGATAGCGGCAATAACAGG
TCTGTGATGCCCTTAGATGTTCTGGGCCGCACGCGCGCTACACTGATGTATTC-AACG-A--GT-GTTTCCTTGGCTG-A
GAAGCCTGGGCAATCTTTTGAACGTGCATCGTGATAGGGATAGATTATTGCAATTATTAATCTTGAACGAGGAATTCCTA
GTAAACGCAGAT-CATCAATCTGCATTGATTACGTCCCTGCCCTTTGTACACACCGCCCGTCGCACCTA
>Gomphonema_parvulum_FD240 Gomphonema parvulum strain FD240 18S ribosomal RNA gene, partial sequence
AAACTGCG-AATGGCTCATTATATCAGTTATAGTTTATTTGATAGTCCCTT-ACTACTTGG-A--TAACCGTAGTAATTC
TAGAGCTAATACATGCATCAAT-ACCCTTCTCGGG-TA-----GTATTTATTAGA-TTGAAACCAACCCCTTC--GGGGT
GATGTGGTGATTCATAATAAGTTTGCGAATCGCATGACTT--TGTCGGCGATGGATCATTCAAG-TTTCTG-CCCTATCA
GCTTTGGATGGTAGGGTATTGGCCTACCATGGCTTTAACGGGTAACGGAGGATTAGGGTTTGATTCCGGAGAGGGAGCCT
-GAGAGACGGCTACCACATCCAAGGAAGGCAGCAGGCGCGTAAATTACCCAATCCTGACACAGGGAGGTAGTGACAATAA
ATAACAATGCCGGGCC--TTTCAGGTCTGGCACTTGGAATGAGAACAACTCAAACCACTTATCGAGGATCAATTGGAGGG
CAAG-TCTGGTGCCAGCAGCCGCGGTAATTCCAGCTCCAATAGCGTATATTAAAG-TTGTTGCAGTTAAAAAGCTCGTAG
-TTGGATTTGTGGCAGTGCCATCC-TTGGG--AGG-AATTCGTGTGGCATTAGGTTGTTGCATG-GGGGATACTCAA-CT
TTTACTGTGAAAAAATCAGCGCGTT-C-A-AAGCAAGCTT-ATGCTCTTGAATGTATTAGCATGGAATAATAAGATAGGA
CTTTAGTACTATTTTGTTGG-TTTGCGTATTAAGGTAATGATTAATAGGGATAGTTG-GGGGTATT-CGTATTCCATTGT
CAGAGGTGAAATTCTTGGATTTTTGGAAGACGAACTAC-TGCGAAAGCATTTACC-AA--GGATGTTTTCATTAATCAAG
AACGAAAGTTAGGGGATCGAAGATGATTAGATACCATCGTAGTCTTAACCATAAACTATGCCGACAAGGGATTGGTGGGG
-TTTCGTAA-TGTCTCCATCAGCACCTTAGGAGAAATCA-TAAGTCTTTGGGTTCCGGGGGGAGT-ATGGTCGCAAGGCT
GAAACTTAAAGAAATTGACGGAAGGGCACCACCAGGAGTGGAGCC-TGCGGCTTAATTTGACTCAACACGGGGAAACTTA
CCAGGTCCAGACATAGTGA-GGATTGACAGATTGA-GAGCTC-TTTCTTGATTCTATGGGTGGTGGTGCATGGCCGTTCT
TAGTTGGTG-GAGTGATTTGTCTGGTTAATTCCGTTAACGA--ACGAGACCGCTGCCTGCTAAATAGCTC----GGTGAG
TGAT-TTTCA-CTGAC-TTGA-GCTTCTTAGAGGGACGTGCATTTTTTT-AGATGCA-GGAAGATAGCGGCAATAACAGG
TCTGTGATGCCCTTAGATGTTCTGGGCCGCACGCGCGCTACACTGATGTGTTC-AACG-A--GT-TTTTCCTTGGCTG-A
GAAGCCTGGGCAATCTTGTGAACTCGCATCGTGATAGGGATAGATTATTGCAATTATTGATCTTGAACGAGGAATTCCTA
GTAGACGCAGAT-CATCAATCTGCGTCGATTACGTCCCTGCCCTTTGTACACACCGCCCGTCGCACCTA
>Gomphonema_productum_AT-160Gel27 Gomphonema productum 18S rRNA gene, strain AT-160Gel27
AAACTGCG-AATGGCTCATTATATCAGTTATAGTTTATTTGATAGTCCCTT-ACTACTTGG-A--TAACCGTAGTAATTC
TAGAGCTAATACATGCATCAAT-ACCCTTCTCGGG-TA-----GTATTTATTAGA-TTGAAACCAACCCCTTC--GGGGT
GATGTGGTGATTCATAATAAGTTTGCGAATCGCACGACT---TGTCGGCGATGGATCATTCAAG-TTTCTG-CCCTATCA
GCTTTGGATGGTAGGGTATTGGCCTACCATGGCTTTAACGGGTAACGGAGGATTAGGGTTTGATTCCGGAGAGGGAGCCT
-GAGAGACGGCTACCACATCCAAGGAAGGCAGCAGGCGCGTAAATTACCCAATCCTGACACAGGGAGGTAGTGACAATAA
ATAACAATGCCGGGCC--TTCTAGGTCTGGCACTTGGAATGAGAACAACTCAAACCACTTATCGAGGATCAATTGGAGGG
CAAG-TCTGGTGCCAGCAGCCGCGGTAATTCCAGCTCCAATAGCGTATATTAAAG-TTGTTGCAGTTAAAAAGCTCGTAG
-TTGGATTTGTGGCCGTGCCATCC-TTGGG--AGG-AATTTGTGTGGCATTAGGTTGTTGCATG-GGGGATACTCAA-CA
TTTACTGTGAAAAAATCAGCGCGTT-C-A-AAGCAAGCTT-ATGCTCTTGAATGTATTAGCATGGAATAATAAGATAGGA
CCTTGGTACTATTTTGTTGG-TTTGCGCACCGAGGTAATGATTAATAGGGACAGTTG-GGGGTATT-CGTATTCCATTGT
CAGAGGTGAAATTCTTGGATTTTTGGAAGACGAACTAC-TGCGAAAGCATTTACC-AA--GGATGTTTTCATTAATCAAG
AACGAAAGTTAGGGGATCGAAGATGATTAGATACCATCGTAGTCTTAACCATAAACTATGCCGACAAGGGATTGGTGGGG
-TTTCGTAA-TGTCTCCATCAGCACCTTAGGAGAAATCA-TAAGTCTTTGGGTTCCGGGGGGAGT-ATGGTCGCAAGGCT
GAAACTTAAAGAAATTGACGGAAGGGCACCACCAGGAGTGGAGCC-TGCGGCTTAATTTGACTCAACACGGGAAAACTTA
CCAGGTCCAGACATAGTGA-GGA-TGACAGATTGA-GAGCTC-TTTCTTGATTCTATGGGTGGTGGTGCATGGCCGTTCT
TAGTTGGTG-GAGTGATTTGTCTGGTTAATTCCGTTAACGA--ACGAGACCGCTGCCTGCTAAATAGCTC----GGTTAG
TGAT-TTTCA-CTGGC-TTGA-GCTTCTTAGAGGGACGTGCATTTTTTT-AGATGCA-GGAAGATAGCGGCAATAACAGG
TCTGTGATGCCCTTAGATGTTCTGGGCCGCACGCGCGCTACACTGATGTGTTC-AACG-A--GT-TTTTCCTTGGCTG-A
GAAGCCTGGGCAATCTTTTGAACTCGCATCGTGATAGGGATAGATTATTGCAATTATTGATCTTGAACGAGGAATTCCTA
GTAGACGTAGAT-CATCAATCTGCGTCGATTACGTCCCTGCCCTTTGTACACACCGCCCGTCGCACCTA
>Gomphonema_sp._1LB Gomphonema sp. 1LB strain B559 18S ribosomal RNA gene, partial sequence
AAACTGCG-AATGGCTCATTATATCAGTTATAGTTTATTTGATAGTCCCTT-ACTACTTGG-A--TAACCGTAGTAATTC
TAGAGCTAATACATGCATCAAT-ACCCTTCTCGGG-TA-----GTATTTATTAGA-TTGAAACCAACCCCTTC--GGGGT
GATGTGGTGATTCATAATAAGTTTGCGAATCGCATGACTT--TGTCGGCGATGGATCATTCAAG-TTTCTG-CCCTATCA
GCTTTGGATGGTAGGGTATTGGCCTACCATGGCTTTAACGGGTAACGGAGGATTAGGGTTTGATTCCGGAGAGGGAGCCT
-GAGAGACGGCTACCACATCCAAGGAAGGCAGCAGGCGCGTAAATTACCCAATCCTGACACAGGGAGGTAGTGACAATAA
ATAACAATGCCGGGCC--TTTCAGGTCTGGCACTTGGAATGAGAACAACTCAAACCACTTATCGAGGATCAATTGGAGGG
CAAG-TCTGGTGCCAGCAGCCGCGGTAATTCCAGCTCCAATAGCGTATATTAAAG-TTGTTGCAGTTAAAAAGCTCGTAG
-TTGGATTTGTGGCCGTGCCATCC-TTGGG--AGG-AATTTGTGTGGCATTAGGTTGTTGCATG-GGGGATACTCAA-CA
TTTACTGTGAAAAAATCAGCGCGTT-C-A-AAGCAAGCTT-ATGCTCTTGAATGTATTAGCATGGAATAATAAGATAGGA
CCTTGGTACTATTTTGTTGG-TTTGCGCACCGAGGTAATGATTAATAGGGACAGTTG-GGGGTATT-CGTATTTCATTGT
CAGAGGTGAAATTCTTGGATTTTTGGAAGACGAACTAC-TGCGAAAGCATTTACC-AA--GGATGTTTTCATTAATCAAG
AACGAAAGTTAGGGGATCGAAGATGATTAGATACCATCGTAGTCTTAACCATAAACTATGCCGACAAGGGATTGGCGGGG
-TTTCGTAA-TGTCTCCGTCAGCACCTTAGGAGAAATCA-TAAGTCTTTGGGTTCCGGGGGGAGT-ATGGTCGCAAGGCT
GAAACTTAAAGAAATTGACGGAAGGGCACCACCAGGAGTGGAGCC-TGCGGCTTAATTTGACTCAACACGGGAAAACTTA
CCAGGTCCAGACATAGTGA-GGATTGACAGATTGA-GAGCTC-TTTCTTGATTCTATGGGTGGTGGTGCATGGCCGTTCT
TAGTTGGTG-GAGTGATTTGTCTGGTTAATTCCGTTAACGA--ACGAGACCGCTGCCTGCTAAATAGTTC----GGTTAG
TGAT-TTTCA-CTGGC-CTGA-GCTTCTTAGAGGGACGTGCATTTTTTT-AGATGCA-GGAAGATAGCGGCAATAACAGG
TCTGTGATGCCCTTAGATGTTCTGGGCCGCACGCGCGCTACACTGATGTGTTC-AACG-A--GT-TTTTCCTTGGCTG-A
GAAGCCTGGGCAATCTTTTGAACTCGCATCGTGATAGGGATAGATTATTGCAATTATTGATCTTGAACGAGGAATTCCTA
GTAGACGCAGAT-CATCAATCTGCGTCGATTACGTCCCTGCCCTTTGTACACACCGC------------
>Gomphonema_sp._CH024 Gomphonema sp. TN-2014 strain CH024 18S ribosomal RNA gene, partial sequence
AAACTGCG-AATGGCTCATTATATCAGTTATAGTTTATTTGATAGTCCCTT-ACTACTTGG-A--TAACCGTAGTAATTC
TAGAGCTAATACATGCATCAAT-ACCCTTCTCGGG-TA-----GTATTTATTAGA-TTGAAACCAACCCCTTT--GGGGT
GATGTGGTGATTCATAATAAGTTTGCGAATCGCATGACTT--TGTCGGCGATGGATCATTCAAG-TTTCTG-CCCTATCA
GCTTTGGATGGTAGGGTATTGGCCTACCATGGCTTTAACGGGTAACGGAGGATTAGGGTTTGATTCCGGAGAGGGAGCCT
-GAGAGACGGCTACCACATCCAAGGAAGGCAGCAGGCGCGTAAATTACCCAATCCTGACACAGGGAGGTAGTGACAATAA
ATAACAATGCCGGGCC--TTTCAGGTCTGGCACTTGGAATGAGAACAACTCAAACCACTTATCGAGGATCAATTGGAGGG
CAAG-TCTGGTGCCAGCAGCCGCGGTAATTCCAGCTCCAATAGCGTATATTAAAG-TTGTTGCAGTTAAAAAGCTCGTAG
-TTGGATTTGTGGCAGTGCCATCC-TTGGG--AGG-AATTCGTGTGGCATTAGGTTGTTGCATG-GGGGATACTCAA-CT
TTTACTGTGAAAAAATCAGCGCGTT-C-A-AAGCAAGCTT-ATGCTCTTGAATGTATTAGCATGGAATAATAAGATAGGA
CTGTAGTACTATTTTGTTGG-TTTGTGTATTACTGTAATGGTTAAAAGGGACAGTTG-GGGGTATT-TGTATTCCATTGT
CAGAGGTGAAATTCTTGGATTTTTGGAAGACAAACTAC-TGCGAAAGCATTTACC-AA--GGATGTTTTCATTAATCAAG
AACGAAAGTTAGGGGATCGAAGATGATTAGATACCATCGTAGTCTTAACCATAAACTATGCCGACAAGGGATTGGTGGGG
-TTTCGTAA-TGTCTCCATCAGCACCTTAAGAGAAATCA-TAAGTCTTTGGGTTCCGGGGGGAGT-ATGGTCGCAAGGCT
GAAACTTAAAGAAATTGACGGAAGGGCACCACCAGGAGTGGAGCC-TGCGGCTTAATTTGACTCAACACGGGGAAACTTA
CCAGGTCCAGACATAGTGA-GGATTGACAGATTGA-GAGCTC-TTTCTTGATTCTATGGGTGGTGGTGCATGGCCGTTCT
TAGTTGGTG-GAGTGATTTGTCTGGTTAATTCCGTTAACGA--ACGAGACCGCTGCCTGCTAAATAGCTC----GGTGAG
TGAT-TTTCA-CTGAC-TTGA-GCTTCTTAGAGGGACGTGCATTTTTTT-AGATGCA-GGAAGATAGCGGCAATAACAGG
TCTGTGATGCCCTTAGATGTTCTGGGCCGCACGCGCGCTACACTGATGTGTTC-AACG-A--GT-TTTTCCTTGGCTG-A
GAAGCCTGGGCAATCTTGTGAACTCGCATCGTGATAGGGATAGATTATTGCAATTATTGATCTTGAACGAGGAATTCCTA
GTAGACGCAGAT-CATCAATCTGCGTCGATTACGTCCCTGCCCTTTGTACACACCGCC-----------
>Gomphonema_sp._CH026 Gomphonema sp. TN-2014 strain CH026 18S ribosomal RNA gene, partial sequence
AAACTGCG-AATGGCTCATTATATCAGTTATAGTTTATTTGATAGTCCCTT-ACTACTTGG-A--TAACCGTAGTAATTC
TAGAGCTAATACATGCATCAAT-ACCCTTCTCGGG-TA-----GTATTTATTAGA-TTGAAACCAACCCCTTT--GGGGT
GATGTGGTGATTCATAATAAGTTTGCGAATCGCATGACTT--TGTCGGCGATGGATCATTCAAG-TTTCTG-CCCTATCA
GCTTTGGATGGTAGGGTATTGGCCTACCATGGCTTTAACGGGTAACGGAGGATTAGGGTTTGATTCCGGAGAGGGAGCCT
-GAGAGACGGCTACCACATCCAAGGAAGGCAGCAGGCGCGTAAATTACCCAATCCTGACACAGGGAGGTAGTGACAATAA
ATAACAATGCCGGGCC--TTTCAGGTCTGGCACTTGGAATGAGAACAACTCAAACCACTTATCGAGGATCAATTGGAGGG
CAAG-TCTGGTGCCAGCAGCCGCGGTAATTCCAGCTCCAATAGCGTATATTAAAG-TTGTTGCAGTTAAAAAGCTCGTAG
-TTGGATTTGTGGCAGTGCCATCC-TTGGG--AGG-AATTCGTGTGGCATTAGGTTGTTGCATG-GGGGATACTCAA-CT
TTTACTGTGAAAAAATCAGCGCGTT-C-A-AAGCAAGCTT-ATGCTCTTGAATGTATTAGCATGGAATAATAAGATAGGA
CCGTAGTACTATTTTGTTGG-TTTGCGTATTTCGGTAATGGTTAATAGGGATAGTTG-GGGGTATT-CGTATTCCATTGT
CAGAGGTGAAATTCTTGGATTTTTGGAAGACGAACTAC-TGCGAAAGCATTTACC-AA--GGATGTTTTCATTAATCAAG
AACGAAAGTTAGGGGATCGAAGATGATTAGATACCATCGTAGTCTTAACCATAAACTATGCCGACAAGGGATTGGTGGGG
-TTTCGTAA-TGTCTCCATCAGCACCTTAGGAGAAATCA-TAAGTCTTTGGGTTCCGGGGGGAGT-ATGGTCGCAAGGCT
GAAACTTAAAGAAATTGACGGAAGGGCACCACCAGGAGTGGAGCC-TGCGGCTTAATTTGACTCAACACGGGGAAACTTA
CCAGGTCCAGACATAGTGA-GGATTGACAGATTGA-GAGCTC-TTTCTTGATTCTATGGGTGGTGGTGCATGGCCGTTCT
TAGTTGGTG-GAGTGATTTGTCTGGTTAATTCCGTTAACGA--ACGAGACCGCTGCCTGCTAAATAGCTC----GGTGAG
TGAT-TTTCA-CTGAC-TTGA-GCTTCTTAGAGGGACGTGCATTTTTTT-AGATGCA-GGAAGATAGCGGCAATAACAGG
TCTGTGATGCCCTTAGATGTTCTGGGCCGCACGCGCGCTACACTGATGTGTTC-AACG-A--GT-TTTTCCTTGGCTG-A
GAAGCCTGGGCAATCTTGTGAACTCGCATCGTGATAGGGATAGATTATTGCAATTATTGATCTTGAACGAGGAATTCCTA
GTAGACGCAGAT-CATCAATCTGCGTCGATTACGTCCCTGCCCTTTGTACACACCGCC-----------
>Gomphonema_sp._CH027 Gomphonema sp. TN-2014 strain CH027 18S ribosomal RNA gene, partial sequence
AAACTGCG-AATGGCTCATTATATCAGTTATAGTTTATTTGATAGTCCCTT-ACTACTTGG-A--TAACCGTAGTAATTC
TAGAGCTAATACATGCATCAAT-ACCCTTCTCGGG-TA-----GTATTTATTAGA-TTGAAACCAACCCCTTT--GGGGT
GATGTGGTGATTCATAATAAGTTTGCGAATCGCATGACCT--AGTCGGCGATGGATCATTCAAG-TTTCTG-CCCTATCA
GCTTTGGATGGTAGGGTATTGGCCTACCATGGCTTTAACGGGTAACGGAGGATTAGGGTTTGATTCCGGAGAGGGAGCCT
-GAGAGACGGCTACCACATCCAAGGAAGGCAGCAGGCGCGTAAATTACCCAATCCTGACACAGGGAGGTAGTGACAATAA
ATAACAATGCCGGGCC--TTTCAGGTCTGGCACTTGGAATGAGAACAACTCAAACCACTTATCGAGGATCAATTGGAGGG
CAAG-TCTGGTGCCAGCAGCCGCGGTAATTCCAGCTCCAATAGCGTATATTAAAG-TTGTTGCAGTTAAAAAGCTCGTAG
-TTGGATTTGTGGCCGTGCCATCT-TTGGG--AGG-AACTTGTGTGGCATTAGCTTGTCGCACA-AGGGATACTCAA-CG
TTTACTGTGAAAAAATCAGCGCGTT-C-A-AAGCAAGCTT-ATGCTG-TGAATGTATTAGCATGGAATAATAAGATAGGA
CCTTGGTACTATTTTGTTGG-TTTGTGCACCGAGGTAATGATTAATAGGGACAGTTG-GGGGTATT-CGTATTCCATTGT
CAGAGGTGAAATTCTTGGATTTTTGGAAGACGAACTAC-TGCGAAAGCATTTACC-AA--GGATGTTTTCATTAATCAAG
AACGAAAGTTAGGGGATCGAAGATGATTAGATACCATCGTAGTCTTAACCATAAACTATGCCGACAAGGGATTGGTAGAG
-TTTCGTAA-TGTCTCTATCAGCACCTTAGGAGAAATCA-TAAGTCTTTGGGTTCCGGGGGGAGT-ATGGTCGCAAGGCT
GAAACTTAAAGAAATTGACGGAAGGGCACCACCAGGAGTGGAGCC-TGCGGCTTAATTTGACTCAACACGGGGAAACTTA
CCAGGTCCAGACATAGTGA-GGATTGACAGATTGA-GAGCTC-TTTCTTGATTCTATGGGTGGTGGTGCATGGCCGTTCT
TAGTTGGTG-GAGTGATTTGTCTGGTTAATTCCGTTAACGA--ACGAGACCGCTGCCTGCTAAATAGTTC----GGTTAG
TGAT-TTTCA-CTGGC-TTGA-GCTTCTTAGAGGGACGTGCATAATTTT-AAATGCA-GGAAGATAGCGGCAATAACAGG
TCTGTGATGCCCTTAGATGTTCTGGGCCGCACGCGCGCTACACTGATGTGTTC-AACG-A--GT-TTTTCCTTGGCTG-A
GAAGCCTGGGCAATCTTTTGAACTCGCATCGTGATAGGGATAGATTATTGCAATTATTGATCTTGAACGAGGAATTCCTA
GTAGACGCAAAT-CATCAATTTGCGTCGATTACGTCCCTGCCCTTTGTACACACCGCC-----------
>Gomphonema_subclavatum_FD98 Gomphonema subclavatum strain FD98 18S ribosomal RNA gene, partial sequence
AAACTGCG-AATGGCTCATTATATCAGTTATAGTTTATTTGATAGTCCCTT-ACTACTTGG-A--TAACCGTAGTAATTC
TAGAGCTAATACATGCATCAAT-ACCCTTCTCGGG-TA-----GTATTTATTAGA-TTGAAACCAACCCCTTC--GGGGT
GATGTGGTGATTCATAATAAGTTTGCGAATCGCATGACTT--TGTCGGCGATGGATCATTCAAG-TTTCTG-CCCTATCA
GCTTTGGATGGTAGGGTATTGGCCTACCATGGCTTTAACGGGTAACGGAGGATTAGGGTTTGATTCCGGAGAGGGAGCCT
-GAGAGACGGCTACCACATCCAAGGAAGGCAGCAGGCGCGTAAATTACCCAATCCTGACACAGGGAGGTAGTGACAATAA
ATAACAATGCCGGGCC--TTATAGGTCTGGCACTTGGAATGAGAACAACTCAAACCACTTATCGAGGATCAATTGGAGGG
CAAG-TCTGGTGCCAGCAGCCGCGGTAATTCCAGCTCCAATAGCGTATATTAAAG-TTGTTGCAGTTAAAAAGCTCGTAG
-TTGAATTTGTGGCAGTGCCATCC-TTGGG--AGG-AATTCGTGTGGCATTAGGTTGTTGCATG-GGGGATACTCAA-CT
TTTACTGTGAAAAAATCAGCGCGTT-C-A-AAGCAAGCTT-ATGCTCTTGAATGTATTAGCATGGAATAATAAGATAGGA
CTTTAGTACTATTTTGTTGG-TTTGCGTACAAAAGTAATGATTGATAGGGATAATTG-GGGGTTTT-CGTATTCCATTGT
CAGAGGTGAAATTCTTGGATTTTTGGAAGACGAACTAC-TGCGAAAGCATTAACC-AA--GGATGTTTTCATTAATCAAG
AACGAAAGTTAGGGGATCGAAGATGATTAGATACCATCGTAGTCTTAACCATAAACTATGCCGACAAGGGATTGGTGGGG
-TTTCGTAA-TGTCTCCATCAGCACCTTAGGAGAAATCA-TAAGTCTTTGGGTTCCGGGGGGAGT-ATGGTCGCAAGGCT
GAAACTTAAAGAAATTGACGGAAGGGCACCACCAGGAGTGGAGCC-TGCGGCTTAATTTGACTCAACACGGGGAAACTTA
CCAGGTCCAGACATAGTGA-GGATTGACAGATTGA-GAGCTC-TTTCTTGATTCTATGGGTGGTGGTGCATGGCCGTTCT
TAGTTGGTG-GAGTGATTTGTCTGGTTAATTCCGTTAACGA--ACGAGACCGCTGCCTGCTAAATAGCTC----GGTGAG
TGAT-TTTCA-CTGAC-TTGA-GCTTCTTAGAGGGACGTGCATTTTTTT-AGATGCA-GGAAGATAGCGGCAATAACAGG
TCTGTGATGCCCTTAGATGTTCTGGGCCGCACGCGCGCTACACTGATGTGTTC-ACCA-A--GT-TTTTCCTTGGCTGAA
GAAGGCTGGGCAATCTTTTGAACTCGCATCGTGATAGGGATAGATTATTGCAATTATTGATCTTGAACGAGGAATTCCTA
GTAGACGCAGAT-CATCAATCTGCGTCGATTACGTCCCTGCCCTTTGTACACACCGCCCGTCGCACCTA
>Gomphonema_truncatum Gomphonema truncatum 18S rRNA gene, strain AT-195Gel09
AAACTGCG-AATGGCTCATTATATCAGTTATAGTTTATTTGATAGTCCCTT-ACTACTTGG-A--TAACCGTAGTAATTC
TAGAGCTAATACATGCATCAAT-ACCCTTCTCGGG-TA-----GTATTTATTAGA-TTGAAACCAACCCCTTC--GGGGT
GATGTGGTGATTCATAATAAGTTTGCGAATCGCATGACCT--AGTCGGCGATGGATCATTCAAG-TTTCTG-CCCTATCA
GCTTTGGATGGTAGGGTATTGGCCTACCATGGCTTTAACGGGTAACGGAGGATTAGGGTTTGATTCCGGAGAGGGAGCCT
-GAGAGACGGCTACCACATCCAAGGAAGGCAGCAGGCGCGTAAATTACCCAATCCTGACACAGGGAGGTAGTGACAATAA
ATAACAATGCCGGGCC--TTTCAGGTCTGGCACTTGGAATGAGAACAACTCAAACCACTTATCGAGGATCAATTGGAGGG
CAAG-TCTGGTGCCAGCAGCCGCGGTAATTCCAGCTCCAATAGCGTATATTAAAG-TTGTTGCAGTTAAAAAGCTCGTAG
-TTGGATTTGTGGCTGTGCCATCT-TTGGG--AGG-AATTCGTGTGGCATTAGCTTGTTGCATG-GGGGATACTCAA-CG
TTTACTGTGAAAAAATCAGCGCGTT-C-A-AAGCAAGCTT-ATGCTG-TGAATGTATTAGCATGGAATAATAAGATAGGA
CCTTGGTACTATTTTGTTGG-TTTGTGCACCGAGGTAATGATTAATAGGGACAGTTG-GGGGTATT-CGTATTCCATTGT
CAGAGGTGAAATTCTTGGATTTTTGGAAGACGAACTAC-TGCGAAAGCATTTACC-AA--GGATGTTTTCATTAATCAAG
AACGAAAGTTAGGGGATCGAAGATGATTAGATACCATCGTAGTCTTAACCATAAACTATGCCGACAAGGGATTGGTAGAG
-TTTCGTAA-TGTCTCTATCAGCACCTTAGGAGAAATCA-TAAGTCTTTGGGTTCCGGGGGGAGT-ATGGTCGCAAGGCT
GAAACTTAAAGAAATTGACGGAAGGGCACCACCAGGAGTGGAGCC-TGCGGCTTAATTTGACTCAACACGGGGAAACTTA
CCAGGTCCAGACATAGTGAGGGATTGACAGATTGA-GAGCTC-TTTCTTGATTCTATGGGTGGTGGTGCATGGCCGTTCT
TAGTTGGTG-GAGTGATTTGTCTGGTTAATTCCGTTAACGA--ACGAGACCGCTGCCTGCTAAATAGCTC----GGTTAG
TGAT-TTTCA-CTGGC-TTGA-GCTTCTTAGAGGGACGTGCATAATTTT-AAATGCA-GGAAGATAGCGGCAATAACAGG
TCTGTGATGCCCTTAGATGTTCTGGGCCGCACGCGCGCTACACTGATGTGTTC-AACG-A--GT-TTTTCCTTGGCTG-A
GAAGCCTGGGCAATCTTTTGAACTCGCATCGTGATAGGGATAGATTATTGCAATTATTGATCTTGAACGAGGAATTCCTA
GTAGACGCAAAT-CATCAATTTGCGTCGATTACGTCCCTGCCCTTTGTACACACCGCCCGTCGCACCTA
>Gyrosigma_acuminatum Gyrosigma acuminatum strain UTEX FD317 18S small subunit ribosomal RNA gene, partial sequence
AAACTGCG-AACGGCTCATTATATCAGTTATAGTTTATTTGATAGTCCCTT-ACTACTTGG-A--TAACCGTAGTAATTC
TAGAGCTAATACATGCGTCAAT-ACCCTTCTGGGG-TA-----GCATTTATTAGA-TTGAAACCAACCCCTTC--GGGGT
GATGTGGTGATTCATAATAAGCCCGTGGATCGCATGGCTTC-AGCCGGCGATGGATCGTTCAAG-TTTCTG-CCCTATCA
GCTTTGGATGGTAGGGTATTGGCCTACCATGGCTTTAACGGGTAACGGGAAATTAGGGTTTGATTCCGGAGAGGGAGCCT
-GAGAGACGGCTACCACATCCAAGGAAGGCAGCAGGCGCGTAAATTACCCAATCCTGACACAGGGAGGTAGTGACAATAA
ATAACAGTGCCGGGCC-TTTACAGGTCTGGCAATTGGAATGAGAACAATTTAAATCCCTTATCGAGGATCAATTGGAGGG
CAAG-TCTGGTGCCAGCAGCCGCGGTAATTCCAGCTCCAATAGCGTATATTAAAG-TTGTTGCAGTTAAAAAGCTCGTAG
-TTGTATTTGTGGCGTGCCCATCC-TTGGG--TGG-AACCTGTGTGGCATTAGGTTGTCGTGCA-GGGGATGTCCAT-CG
TTTACTGTGAAAAAATTAGAGTGTT-C-A-AAGCAGGCTT-ATGCCGTTGAATATATTAGCATGGAATAATAAGATAGGA
CCTTGGTACTATTTTGTTGG-TTTGCGCACCGAGGTAATGATTAATAGGGACAGTTG-GGGGTATT-CGTATTCCATTGT
CAGAGGTGAAATTCTTGGATTTTTGGAAGACGAACTAC-TGCGAAAGCATTTACC-AA--GGATGTTTTCATTAATCAAG
AACGAAAGTTAGGGGATCGAAGATGATTAGATACCATCGTAGTCTTAACCATAAACTATGCCGACAAGGGATTAGTGAAG
-TTTCGTTA-CGTCTTCATTAGCACCTTATGAGAAATCA-CAAGTCTTTGGGTTCCGGGGGGAGT-ATGGTCGCAAGGCT
GAAACTTAAAGAAATTGACGGAAGGGCACCACCAGGAGTGGAGCC-TGCGGCTTAATTTGACTCAACACGGGAAAACTTA
CCAGGTCCAGACATAGTGA-GGATTGACAGATTGA-GAGCTC-TTTCTTGATTCTATGGGTGGTGGTGCATGGCCGTTCT
TAGTTGGTG-GAGTGATTTGTCTGGTTAATTCCGTTAACGA--ACGAGACCCCTGCCTGCTAAATAGTCA----AATGAG
TGATTTTTCA-CTGAT-TGTG-GCTTCTTAGAGGGACGTGCATTTTATT-AGATGCA-GGAGGATAGGGGCAATAACAGG
TCTGTGATGCCCTTAGATGTCCTGGGCCGCACGCGCGCTACACTGATGCATCC-AACG-A--GT-GTTTCCTTGGCCG-A
GAGGCCTGGGCAATCTTTTGAACGTGCATCGTGATAGGGATAGATTATTGCAATTATTAATCTTGAACGAGGAATTCCTA
GTAAACGCAGAT-CATCAATCTGCATTGATTACGTCCCTGCCCTTTGTACACACCGCCCGTCGCACCTA
>Halamphora_normannii Amphora normanii 18S rRNA gene, strain AT-105Gel05
AAACTGCG-AATGGCTCATTATATCAGTAATAGTTTATTTGATAGTCCCTC-ACTACTTGG-A--TAACCGTAGTAATTC
TAGAGCTAATACATGCGTTGAT-ACCCTTCCGGGG-TA-----GTATTTATTAGA-TTGAAACCAACCCCTCC--GGGGT
GATGTGGTGAATCATGATAAGCTTGCGGATCGCCGG---------TGGCGATGGATCATTCAAG-TTTCTG-CCCTATCA
GCTTTGGACGGTAAGGTATTGGCTTACCGTGGCTTTAACGGGTAACGGGGAATTAGGGTTCGATTCCGGAGAGGGAGCCT
-GAGAGACGGCTACCACATCCAAGGAAGGCAGCAGGCGCGTAAATTACCCAATCTTGACACAAGGAGGTAGTGACAATAA
ATAACAATGCCGGGCC-TTTATAGGTCTGGCAATTGGAATGAGAACAATTTAAACCCCTTATCGAGTATCAATTGGAGGG
CAAG-TCTGGTGCCAGCAGCCGCGGTAATTCCAGCTCCAATAGCGTATATTAAAG-TTGTTGCAGTTAAAAAGCTCGTAG
-TTGGATTTGTGGCGGTCCCATCC-TTGGG--TGG-ATCCTGTGTGGCATTAGGTTGTCGCGCA-GGGGATGCCCAT-CG
TTTACTGTGAAAAAATTAGAGTGTT-C-A-AAGCAGGCTT-ATGCTGTTGAATATATTAGCATGGAATAATGAGATAGGT
CCTTGGTACTATTTTGTTGG-TTTGCGCACCGAGGGAATGGTTAATAGGGACAGTTG-TGGGTATT-CGTATTCCATTGT
CAGAGGTGAAATTCTTGGATTTCTGGAAGACGAACTAA-TGCGAAAGCATTTACC-AA--GGATGTTTTCATTAATCAAG
AACGAAAGTTAGGGGATCGAAGATGATTAGATACCATCGTAGTCTTAACCATAAACTATGCCGACAAGGGATTGGCGGGG
-TTTCGTTA-CGTCTCCGTCAGCACCTTAGGAGAAATCA-CAAGTTTTTGGGTTCCGGGGGGAGT-ATGGTCGCAAGGCT
GAAACTTAAAGAAATTGACGGAAGGGCACCACCAGGAGTGGAGCC-TGCGGCTTAATTTGACTCAACACGGGAAAACTTA
CCAGGTCCAGACATAGTGA-GGATTGACAGATTGA-GAGCTC-TTTCTTGATTCTATGGGTGGTGGTGCATGGCCGTTCT
TAGTTGGTG-GAGTGATTTGTCTGGTTAATTCCGTTAACGA--ACGAGACCCCTGCCTGCTAAATAGTCC----TTTGAG
TGATTTTTCA-CTGAT-TCGG-GCTTCTTAGAGGGACGTGCATTCTATT-AGATGCA-GGAAGATAGGGGCAATAACAGG
TCTGTGATGCCCTTAGATGTTCTGGGCCGCACGCGCGCTACACTGATGCATTC-AACG-A--GT--AT-CCTTGGCCG-A
GAGGCTTGGGCAATCTTTTAAACGTGCATCGTGATAGGGATAGATTATTGCAATTATTAATCTTGAACGAGGAATTCCTA
GTAAACGCAGAT-CATCAATCTGCATTGATTACGTCCCTGCCCTTTGTACACACCGCCCGTCGCACCTA
>Hantzschia_amphioxys_var._major Hantzschia amphioxys var. major strain A4 18S small subunit ribosomal RNA gene, partial sequence
AAACTGCG-AACGGCTTATTATATCAGTTATAGTTTATTTGATAGTCCCTT-ACTACTTGG-A--TAACCGTAGTAATTC
TAGAGCTAATACATGCGTCAAT-ACCCCTC-GGGG-TA-----GTATTTATTAGA-TTGAAACCAACCCCTTC--GGGGT
GATGTGGTGATTCATAATAAGCTCGCGGATCGCATGGTGCA-AGCCGGCGATGGATCATTCAAG-TTTCTG-CCCTATCA
GCTTTGGATGGTAGGGTATTGGCCTACCATGGCAGTCACGGGTAACGGGAGATTAGGGTTTGGCTCCGAAGAGGGAGCCT
-GAGAGACGGCTACCACATCCAAGGAAGGCAGCAGGCGCGTAAATTACCCAATCCTGACACAGGGAGGTAGTGACAATAA
ATAACAATGCCGGGCC-TTTGTAGGTCTGGCAATTGGAATGAGAACAATTTAAATCCCTTATCGAGTATCAATTGGAGGG
CAAG-TCTGGTGCCAGCAGCCGCGGTAATTCCAGCTCCAATAGCGTATATTAAAG-TTGTTGCAGTTAAAAAGCTCGTAG
-TTGGATTTGTGGTTGTTCCATCC-TTGGG--TGG-AACCTGTGTGGCATTAGGTTGTCGTGCA-GGGGATGCCCAT-CA
TTTACTGTGAGAAAATTAGAGTGTT-C-A-AAGCAGGCTT-ATGCCATTGAATATGTTAGCATGGAATAATAAGATAGGA
CCTTGGTACTATTTTGTTGG-TTTGCGCACCAAGGTAATGGTTAATAGGGACAGTCG-GGGGTATT-CGTATTCCATTGT
CAGAGGTGAAATTCTTGGATTTCTGGAAGACGAACTAC-TGCGAAAGCATTTACC-AA--GGATGTTTTCATTAATCAAG
AACGAAAGTTAGGGGATCGAAGATGATTAGATACCATCGTAGTCTTAACCATAAACTATGCCGACAAGGGATTGGCGGAG
-TCTCGTTT-TGTCTCCGTCAGCACCTTATGAGAAATCA-TAAGTCTTTGGGTTCCGGGGGGAGT-ATGGTCGCAAGGCT
GAAACTTAAAGAAATTGACGGAAGGGCACCACCAGGAGTGGAGCC-TGCGGCTTAATTTGACTCAACACGGGAAAACTTA
CCAGGTCCAGACATAGTGA-GGATTGACAGATTGA-GAGCTC-TTTCTTGATTCTATGGGTGGTGGTGCATGGCCGTTCT
TAGTTGGTG-GAGTGATTTGTCTGGTTAATTCCGTTAACGA--ACGAGACCCCTGCCTGCTAAATAGCTT----GCAGAG
TGATTTTTCA-CTGTG-CAAA-GCTTCTTAGAGGGACGTGCATTCTATT-AGATGCA-GGAAGATAGGGGCAATAACAGG
TCTGTGATGCCCTTAGATGTTCTGGGCCGCACGCGCGCTACACTGATGCATTC-AACG-A--GT-TTTACCTTGGCCG-A
GAGGCCTGGGAAATCTTTTAAACGTGCATCGTGATAGGGATAGATTATTGCAATTATTAATCTTGAACGAGGAATTCCTA
GTAAACGCAGAT-CATCAATCTGCATTGATTACGTCCCTGCCCTTTGTACACACCGCCCGTCGCACCTA
>Hippodonta_capitata Hippodonta capitata 18S rRNA gene, strain AT-124.24
AAACTGCG-AACGGCTCATTATATCAGTTATAATTTATTTGATAGTCCCTT-ACTACTTGG-A--TAACCGTAGTAATTC
TAGAGCTAATACATGCGTCAAT-ACCCTTCTGGGG-TA-----GTATTTATTAGA-TGGAAACCAACCCCTTC--GGGGT
GATGTGGTGAATCATAATAAGCTTGCGGATCGCATGGCTTC-GGCCGGCGATGGATCATTCAAG-TTTCTG-CCCTATCA
GCTTTGGATGGTAGGGTATTGGCCTACCATGGCTTTAACGGGTAACGGGAAATTAGGGTTTGATTCCGGAGAGGGGGCCT
-GAGAGATGGCCACCACATCCAAGGAAGGCAGCAGGCGCGTAAATTACCCAATACTGACACAGTGAGGTAGTGACAATAA
ATAACAATGCCGGGCC-TTTATAGGTCTGGCAATTGGAATGAGAACAATTCAAATCCATTATCGAGGATCAATTGGAGGG
CAAG-TCTGGTGCCAGCAGCCGCGGTAATTCCAGCTCCAATAGCGTATATTAAAG-TTGTTGCAGTTAAAAAGCTCGTAG
-TTGGATTTGTGGTTTGTCCATCC-TTGGG--TGG-AACCTGTGTGGCATTAGGTTGTCGTGCA-GGGGATGCCCAT-CG
TTTACTGTGAAAAAATTAGAGTGTT-C-A-AAGCAGGCTT-ATGCCGTTGAATATATTAGCATGGAATAATGAGATAGGA
CTTTTTCGCTATTTTGTTGG-TTTGCGCGAAGAGGTAATGATTAATAGGGACAGTTG-GGGGTATT-CGTATTCCATTGT
CAGAGGTGAAATTCTTGGATTTCTGGAAGACGAACTAC-TGCGAAAGCATTTACC-AA--GGATGTTTTCATTAATCAAG
AACGAAAGTTAGGGGATCGAAGATGATTAGATACCATCGTAGTCTTAACCATAAACTATGCCGACAAGGGATTGGTGGAG
-TCTCGTTA-CGTCTCCATCAGCACCTTATGAGAAATCA-CAAGTCTTTGGGTTCCGGGGGGAGT-ATGGTCGCAAGGCT
GAAACTTAAAGAAATTGACGGAAGGGCACCACCAGGAGTGGAGCC-TGCGGCTTAATTTGACTCAACACGGGAAAACTTA
CCAGGTCCAGACATAGTGA-GGATTGACAGATTGA-GAGCTC-TTTCTTGATTCTATGGGTGGTGGTGCATGGCCGTTCT
TAGTTGGTG-GAGTGATTTGTCTGGTTAATTCCGTTAACGA--ACGAGACCGCTGCCTGCTAAATAGCCC----AGTGAG
TGAATTTTCA-CTGACTGCTG-GCTTCTTAGAGGGACGTGCATTCTATT-AGATGCA-GGAAGATAGCGGCAATAACAGG
TCTGTGATGCCCTTAGATGTCCTGGGCCGCACGCGCGCTACACTGATGCACTC-AACG-A--GT-TCTACCTTGGCCG-A
GAGGCCTGGGCAATCTTTTGAACGTGCATCGTGATAGGGATAGATTATTGCAATTTTTAATCTTGAACGAGGAATTCCTA
GTAAACGCAGAT-CATCAATCTGCATTGATTACGTCCCTGCCCTTTGTACACACCGCCCGTCGCACCTA
>Lemnicola_hungarica Lemnicola hungarica strain UTEX FD456 18S small subunit ribosomal RNA gene, partial sequence
AAACTGCG-AATGGCTCATTATATCAGTTATAATTTCTTTGATAGTCCCTT-ACTATTTGG-A--TAACCGTAGTAATTC
TAGAGCTAATACATGCGTCAGT-ACCCTTATGGGG-TA-----GTATTTATTAGA-TTGAAACCAACCCCTTC--GGGGT
GATGTGGTGATTCAAAATAAGCTTGCGGATCGCACGGCTT--TGCCGGCGATGGATCATTCAAG-TTTCTG-CCCTATCA
GCTTTGGACGGTAATGTATTGGATTACCGTGGCTTTAACGGGTAACGGGGGATTAGGGTTTGATTCCGGAGAGGGAGCCT
-GAGAGACGGCTACCACATCCAAGGAAGGCAGCAGGCGCGTAAATTACCCAATCAGGACACCTGGAGGTAGTGACAAAAA
ATAACAATGCCGGGCC-TTTCTAGGTCTGGCAATTGGAATGAGAACAATTTAAAAACCTTATCGAGGACCAATTGGAGGG
CAAG-TCTGGTGCCAGCAGCCGCGGTAATTCCAGCTCCAATAGCGTATATTAAAG-TTGTTGCAGTTAAAAAGCTCGTAG
-TTGGATTTGTGGTGTTGCCATCC-TTGGG--TGG-AATCTGTGTGGCATTAGGTTGTCGTGCA-GGGGATGCCCAT-CG
TTTACTGTGAAAAAATCAGCGCGTT-C-A-AAGCAGGCTT-ATGCCGTTGAATGTATTAGCATGGAATAATAAGATAGGA
CCTTGGTACTATTTTGTTGG-TTTGCGCACCGAGGTAATGATTAATAGGGACAGTTG-TGGGGATT-TGTATTCCATTGT
CAGAGGTGAAATTCTTGGATTTCTGGAAGACAAACTAC-TGCGAAAGCATTTTCC-AA--GGATGTTTTCATTAATCAAG
AACGAAAGTAAGGGGATCGAAGATGATTAGATACCATCGTAGTCTTTACCATAAACTATGCCGACAAGGGATTGGTGGGG
-TTTCGTTA-CGTCTCCATCAGCACCTTATGAGAAATCA-CAAGTTTTTGGGTTCCGGGGGGAGT-ATGGTCGCAAGGCT
GAAACTTAAAGAAATTGACGGAAGGGCACCACCAGGAGTGGAGCC-TGCGGCTTAATTTGACTCAACACGGGAAAACTTA
CCAGGTCCAGACATAGTGA-GGATTGACAGATTGA-GAGCTC-TTTCTTGATTCTATGGGTGGTGGTGCATGGCCGTTCT
TAGTTGGTG-GAGTGATTTGTCTGGTTAATTCCGTTAACGA--ACGAGACCGCTGCCTGCTAAATAGTCC----AGTGAG
TGAA-TTTCA-CTGAC-CGGG-ACTTCTTAGAGGGACGTGCATTCTATT-AGATGCA-GGAAGATAGCGGCGATAACAGG
TCTGTGATGCCCTTAGATGTTCTGGGCCGCACGCGCGCTACACTGATGCATTC-AACG-A--GT-TCTTCCTTGGCCG-A
GAGGCCTGGGCAATCTTTTGAACGTGCATCGTGATAGGGATAGATTATTGCAATTATTAATCTTGAACGAGGAATTCCTA
GTAAACGCAGAT-CATCAATCTGCATTGATTACGTCCCTGCCCTTTGTACACACCGCCCGTCGCACCTA
>Mastogloia_sp._29X07-6B Mastogloia sp. 29x07-6B 18S small subunit ribosomal RNA gene, partial sequence
AAACTGCG-AATGGCTCATTATATCAGTTATTGTTTATTTGATAGTCCCTT-ACTACTTGG-A--TAACCGTAGTAATTC
TAGAGCTAATACATGCGTCAAT-GCCCATCTCGGG-TT-----GTATTTATTAGA-TTGAAACCAACCCCTTC--GGGGT
GATGTGGTGATTCATAATAAATTTGCAGATCGCA--GCTT--CGGCGGCGATGGATCATTCAAG-TTTCTG-CCCTATCA
GCTTTGGATGGTAGGGTATTGGCCTACCATGGCTTTAACGGGTAACGGGAAATTAGGGTTTGGTTCCGGAGAGGGAGCCT
-GAGAGACGGCTACCACATCCAAGGAAGGCAGCAGGCGCGTAAATTACCCAATCCTGACACAGGGAGGTAGTGACAATAA
ATAACAATGCCGGGCC-TTTATAGGTCTGGCAATTGGAATGAGGACAATTTAAACCCCTTACCAAGGATCTATTGGAGGG
CAAG-TCTGGTGCCAGCAGCCGCGGTAATTCCAGCTCCAATAGCGTATATTAAAG-TTGTTGCAGTTAAAAAGCTCGTAG
-TTGGATTTTTGGTGGCCCCATGT-TTGAG--TGG-AACTTGTCTGGCATTAGGTTGTCGGGCA-GGCGATGCTCAT-TG
TTTACTGTGAAAAAATTAGAGTGTT-C-C-AAACAGGCTG-ATGCCGATGAATATATTAGCATGGAATAATGAGATAGGA
CTTTGGTACTATTTTGTTGG-TTTGCGCACCAAAGTAATGATTAACAGGGACAGTTG-GGGGTATT-CGTATTCCATTGT
CAGAGGTGAAATTCTTGGATTTCTGGAAGACGAACTAC-TGCGAAAGCATTTACC-AA--GGATGTTTTCATTAATCAAG
AACGAAAGTTAGGGGATCGAAGATGATTAGATACCATCGTAGTCTTAACCATAAACTATGCCGACAAGGGATTGGCAGAG
--GACGTCA-TGTCTCTGTCAGCACCTTATGAGAAATCA--AAGTCTTTGGGTTCCGGGGGGAGT-ATGGTCGCAAGGCT
GAAACTTAAAGAAATTGACGGAAGGGCACCACCAGGAGTGGAGCC-TGCGGCTTAATTTGACTCAACACGGGAAAACTTA
CCAGGTCCAGACATAGTGA-GGATTGACAGATTGA-GAGCTC-TTTCTTGATTCTATGGGTGGTGGTGCATGGCCGTTCT
TAGTTGGTG-GAGTGATTTGTCTGGTTAATTCCGTTAACGA--ACGAGACCCCTGCCTGCTAAATAGCTC----TGCGAG
TGT--TTTCA-CTGGT-GAGA-GCTTCTTAGAGGGACGTGCA-TCTATT-AGATGCA-GGAAGATAGGGGCAATAACAGG
TCTGTGATGCCCTTAGATGTTCTGGGCCGCACGCGCGCTACACTGATGCAAAC-AACA-A--GT----TCCTTGGCCG-A
GAGGCTTAGGCAATCTTTTGAACCTGCATCGTGATAGGGATAGATTATTGCAATTATTAATCTTGAACGAGGAATTCCTA
GTAAACGCAGAT-CATCAATCTGCATTGATTACGTCCCTGCCCTTTGTACACACCGCCCGTCGCACCTA
>Mayamaea_atomus_var._atomus Mayamaea atomus var. atomus 18S rRNA gene, strain AT-115Gel07
AAACTGCG-AACGGCTCATTATATCAGTTATAGTTTATTTGATAGTCCCTT-ACTACTTGG-A--TAACCGTAGTAATTC
TAGAGCTAATACATGCGTCAAT-ACCGTTCTGCGG-TA-----GTATTTATTAGA-TGGAAACCTTCCGCTTC--GGCGT
GATGTGGTGATTCATAATAAGTTTGCGGATCGCATGGCTC--TGCCGGCGATGGATCATTCAAG-TTTCTG-CCCTATCA
GCTTTGGATGGTAGTGTATTGGACTACCATGGCTTTAACGGGTAACGGAGGATTAGGGTTTGATTCCGGAGAGGGGGCCT
-GAGAGATGGCCACCACATCCAAGGAAGGCAGCAGGCGCGTAAATTACCCAATTTCGACACGAAGAGGTAGTGACAATAA
ATAACAATGCCGGGCC-TTGTTAGGTCTGGCAATTGGAATGAGAACAATTTAAATCCATTATCGAGGATCAATTGGAGGG
CAAG-TCTGGTGCCAGCAGCCGCGGTAATTCCAGCTCCAATAGCGTATATTAAAG-TTGTTGCAGTTAAAAAGCTCGTAG
-TTGGATTTGTGGTGGCGCCATCC-TTGGG--TGG-AACCTGTGTGGCATTAGGTTGTCGTGCA-GGGGATGCCCAT-CG
TTTACTGTGAAAAAATTAGAGTGTT-C-A-AAGCAGGCTT-ATGCCGTTGAATATATTAGCATGGAATAATAAGATAGGC
CTTTGGTACTATTTTGTTGG-TTTGCGCACCAAAGGAATGATTAATAGGGACAGTTG-GGGCTCTT-CGTATTCCATTGT
CAGAGGTGAAATTCTTGGATTTCTGGAAGACGAACTAC-TGCGAAAGCATTGAGC-AA--GGATGTTTTCATTAATCAAG
AACGAAAGTTAGGGGATCGAAGATGATTAGATACCATCGTAGTCTTAACCATAAACTATGCCGGTTAGGGATTGGCAGGG
-TTTCGTTA-CGTCTCTGTCAGCACCTTATGAGAAATCATTAAACTTTTGGGTTCCGGGGGGAGT-ATGGTCGCAAGGCT
GAAACTTAAAGAAATTGACGGAAGGGCACCACCAGGAGTGGAGCT-TGCGGCTTAATTTGACTCAACACGGGAAAACTTA
CCAGGTCCAGACATAGTGA-GGATTGACAGATTGA-GAGCTC-TTTCTTGATTCTATGGGTGGTGGTGCATGGCCGTTCT
TAGTTGGTG-GAGTGATTTGTCTGGTTAATTCCGTTAACGA--ACGAGACCGCTGCCTGCTAAATAGTCC----CGCGAG
TGAT-TTTCA-CTGGC-GCGG-ACTTCTTAGAGGGACGTGCATTCTATT-AGATGCA-GGAAGATAGCGGCAATAACAGG
TCTGTGATGCCCTTAGATGTCCTGGGCCGCACGCGCGCTACACTGATGCATTC-AACG-A--GT-GTTTCCTTGGCCG-A
GAGGCCTGGGCAATCTTTTGAACGTGCATCGTGATAGGGATAGATTATTGCAATTATTAATCTTGAACGAGGAATTCCTA
GTAAACGCAACT-CATCAAGTTGCATTGATTACGTCCCTGCCCTTTGTACACACCGCCCGTCGCACCTA
>Mayamaea_atomus_var._permitis_AT-101Gel04 Mayamaea atomus var. permitis 18S rRNA gene, strain AT-101Gel04
AAACTGCG-AACGGCTCATTATATCAGTTATAGTTTATTTGATAGTCCCTT-ACTACTTGG-A--TAACCGTAGTAATTC
TAGAGCTAATACATGCGTCAAT-ACCGTTCTGCGG-TA-----GTATTTATTAGA-TGGAAACCTTCCGCTTC--GGCGT
GATGTGGTGATTCATAATAAGTTTGCGGATCGCATGGCTT--TGCCGGCGATGGATCATTCAAG-TTTCTG-CCCTATCA
GCTTTGGATGGTAGTGTATTGGACTACCATGGCTTTAACGGGTAACGGAGGATTAGGGTTTGATTCCGGAGAGGGGGCCT
-GAGAGATGGCCACCACATCCAAGGAAGGCAGCAGGCGCGTAAATTACCCAATTTCGACACGAAGAGGTAGTGACAATAA
ATAACAATGCCGGGCC-TTGTTAGGTCTGGCAATTGGAATGAGAACAATTTAAATCCATTATCGAGGATCAATTGGAGGG
CAAG-TCTGGTGCCAGCAGCCGCGGTAATTCCAGCTCCAATAGCGTATATTAAAG-TTGTTGCAGTTAAAAAGCTCGTAG
-TTGGATTTGTGGCGGCGCCATCC-TTGGG--TGG-AACCTGTGTGGCATTAGGTTGTCGTGCA-GGGGATGCCCAT-CG
TTTACTGTGAAAAAATTAGAGTGTT-C-A-AAGCAGGCTT-ATGCCGTTGAATATATTAGCATGGAATAATAAGATAGGC
CTTTGGTACTATTTTGTTGG-TTTGCGCACCAAAGGAATGATTAATAGGGACAGTTG-GGGCTCTT-CGTATTCCATTGT
CAGAGGTGAAATTCTTGGATTTCTGGAAGACGAACTAC-TGCGAAAGCATTGAGC-AA--GGATGTTTTCATTAATCAAG
AACGAAAGTTAGGGGATCGAAGATGATTAGATACCATCGTAGTCTTAACCATAAACTATGCCGGTTAGGGATTGGCAGGG
-TTTCGTTT-CGTCTCTGTCAGCACCTTATGAGAAATCATTAAACTTTTGGGTTCCGGGGGGAGT-ATGGTCGCAAGGCT
GAAACTTAAAGAAATTGACGGAAGGGCACCACCAGGAGTGGAGCT-TGCGGCTTAATTTGACTCAACACGGGAAAACTTA
CCAGGTCCAGACATAGTGA-GGATTGACAGATTGA-GAGCTC-TTTCTTGATTCTATGGGTGGTGGTGCATGGCCGTTCT
TAGTTGGTG-GAGTGATTTGTCTGGTTAATTCCGTTAACGA--ACGAGACCGCTGCCTGCTAAATAGTCC----CGCGAG
TGAT-TTTCA-CTGGT-GGGG-ACTTCTTAGAGGGACGTGCATTCTATT-AGATGCA-GGAAGATAGCGGCAATAACAGG
TCTGTGATGCCCTTAGATGTCCTGGGCCGCACGCGCGCTACACTGATGCATTC-AACA-A--GT-GTTTCCTTGGCCG-A
GAGGCCTGGGCAATCTTTTTAACGTGCATCGTGATAGGGATAGATTATTGCAATTATTAATCTTGAACGAGGAATTCCTA
GTAAACGCAACT-CATCAAGTTGCATTGATTACGTCCCTGCCCTTTGTACACACCGCCCGTCGCACCTA
>Navicula_gregaria Navicula gregaria 18S rRNA gene, strain AT-117Gel05
AAACTGCG-AACGGCTCATTATATCAGTTTTCAAACATTTGATAGTCCCTT-ACTACTTGG-A--TAACCGTAGTAATTC
TAGAGCTAATACATGCGTCAAT-ACCCTTCTGGGG-TA-----GTATTTATTAGA-TAGAAACCAACCGCTTC--GGCGT
GATGTGGTGAATCATAATAAGCTTGCGGATCGCATGGCTTC-GGCTGGCGATGGATCATTCTTG-TTTCTG-CCCTATCA
GCTTTGGATGGTAGGGTATTGGCCTACCATGGCTTTAACGGGTAACGGGAAATTAGGGTTTGGTTCCGGAGAGGGAGCCT
-GAGAGACGGCTACCACATCCAAGGAAGGCAGCAGGCGCGTAAATTACCCAATCCTGACACAGGGAGGTAGTGACAATAA
ATAACAATGCCGGGCC-TTTATAGGTCTGGCAATTGGAATGAGAACAATTTAAATCCCTTATCGAGGATCAATTGGAGGG
CAAG-TCTGGTGCCAGCAGCCGCGGTAATTCCAGCTCCAATAGCGTATATTAAAG-TTGTTGCAGTTAAAAAGCTCGTAG
-TTGGATTTGTGGCGTACCCATCC-TTGGG--TGG-AATCTGTGTGGCATTAGGTTGTCGTGCA-GGGGATGCCCAT-CT
TTTACTGTGAAAAAATTAGAGTGTT-C-A-AAGCAGGCTT-ATGCCGTTGAATATATTAGCATGGAATAATAAGATAGGA
CTTTGTCGCTATTTTGTTGG-TTTGCGCGATAAGGTAATGATTAATAGGGACAGTTG-GGGGTATT-CGTATTCCATTGT
CAGAGGTGAAATTCTTGGATTTCTGGAAGACGAACTAC-TGCGAAAGCATTTACC-AA--GGATGTTTTCATTAATCAAG
AACGAAAGTTAGGGGATCGAAGATGATTAGATACCATCGTAGTCTTAACCATAAACTATGCCGACAAGGGATTGGTGGAG
-TCTCGTTA-CGTCTCCATCAGCACCTTATGAGAAATCA-CAAGTCTTTGGGTTCCGGGGGGAGT-ATGGTCGCAAGGCT
GAAACTTAAAGAAATTGACGGAAGGGCACCACCAGGAGTGGAGCC-TGCGGCTTAATTTGACTCAACACGGGAAAACTTA
CCAGGTCCAGACATAGTGA-GGATTGACAGATTGA-GAGCTC-TTTCTTGATTCTATGGGTGGTGGTGCATGGCCGTTCT
TAGTTGGTG-GAGTGATTTGTCTGGTTAATTCCGTTAACGA--ACGAGACCACTGCCTGCTAAATAGCCC----AGTGAG
TGAATCTTCA-CTGACTGCTG-GCTTCTTAGAGGGACGTGCATTCTATC-AGATGCA-GGAGGATAGTGGCAATAACAGG
TCTGTGATGCCCTTAGATGTCCTGGGCCGCACGCGCGCTACACTGATGCATTC-AACG-A--GT-TTTACCTTGGCCG-A
GAGGCCTGGGCAATCTTTTAAACGTGCATCGTGATAGGGATAGATTATTGCAATTATTAATCTTGAACGAGGAATTCCTA
GTAAACGCAGAT-CATCAGTCTGCATTGATTACGTCCCTGCCCTTTGTACACACCGCCCGTCGCACCTA
>Navicula_radiosa Navicula radiosa 18S rRNA gene, strain AT-205.02b
AAACTGCG-AACGGCTCATTATATCAGTTATAATTTATTTGATAGTCCCTT-ACTACTTGG-A--TAACCGTAGTAATTC
TAGAGCTAATACATGCGTCAAT-ACCCTTCTGGGG-TA-----GTATTTATTAGA-TGGAAACCAACCCCTTC--GGGGT
GATGTGGTGAATCATAATAAGCTTGCGGATCGCATGGCTTC-GGCTGGCGATGGATCATTCAAG-TTTCTG-CCCTATCA
GCTTTGGATGGTAGGGTATTGGCCTACCATGGCTTTAACGGGTAACGGGAAATTAGGGTTTGATTCCGGAGAGGGAGCCT
-GAGAGACGGCTACCACATCCAAGGAAGGCAGCAGGCGCGTAAATTACCCAATCCTGACACAGGGAGGTAGTGACAATAA
ATAACAATGCCGGGCC-ATCAATGGTCTGGCAATTGGAATGAGAACAATTTAAATCCCTTATCGAGGATCAATTGGAGGG
CAAG-TCTGGTGCCAGCAGCCGCGGTAATTCCAGCTCCAATAGCGTATATTAAAG-TTGTTGCAGTTAAAAAGCTCGTAG
-TTGGATTTGTGGCGTATCCATCC-TTGGG--TGG-AACCTGTGTGGCATTAGGTTGTCGTGCA-GGGGATGCCCAT-CA
TTTACTGTGAAAAAATTAGAGTGTT-C-A-AAGCAGGCTT-ATGCCGTTGAATATATTAGCATGGAATAATGAGATAGGA
CTTTTTTGCTATTTTGTTGG-TTTGCGCAAAGAGGTAATGATTAATAGGGACAGTTG-GGGGTATT-CGTATTCCATTGT
CAGAGGTGAAATTCTTGGATTTCTGGAAGACGAACTAC-TGCGAAAGCATTTACC-AA--GGATGTTTTCATTAATCAAG
AACGAAAGTTAGGGGATCGAAGATGATTAGATACCATCGTAGTCTTAACCATAAACTATGCCGACAAGGGATTGGTGGAG
-TCTCGTTA-TGTCTCCATCAGCACCTTATGAGAAATCA-CAAGTCTTTGGGTTCCGGGGGGAGT-ATGGTCGCAAGGCT
GAAACTTAAAGAAATTGACGGAAGGGCACCACCAGGAGTGGAGCC-TGCGGCTTAATTTGACTCAACACGGGAAAACTTA
CCAGGTCCAGACATAGTGA-GGATTGACAGATTGA-GAGCTC-TTTCTTGATTCTATGGGTGGTGGTGCATGGCCGTTCT
TAGTTGGTG-GAGTGATTTGTCTGGTTAATTCCGTTAACGA--ACGAGACCACTGCCTGCTAAATAGCCC----AGTGAG
TGAATCTTCA-CTGACTGCTG-GCTTCTTAGAGGGACGTGCATTCTATC-AGATGCA-GGAGGATAGTGGCAATAACAGG
TCTGTGATGCCCTTAGATGTCCTGGGCCGCACGCGCGCTACACTGATGCATTC-AACG-A--GT-TTTACCTTGGCCG-A
GAGGCCTGGGCAATCTTTTAAACCTGCATCGTGATAGGGATAGATTATTGCAATTATTAATCTTGAACGAGGAATTCCTA
GTAAACGCAAAT-CATCAATTTGCATTGATTACGTCCCTGCCCTTTGTACACACCGCCCGTCGCACCTA
>Navicula_reinhardtii Navicula reinhardtii 18S rRNA gene, strain AT-124.15
AAACTGCG-AACGGCTCATTATAACAGTTATAATTTATTTGATAGTCCCTT-ACTACTTGG-A--TAACCGTAGTAATTC
TAGAGCTAATACATGCGTCAAT-ACCCTTCTGGGG-TA-----GTATTTATTAGA-TGGAAACCAACCCCTTC--GGGGT
GATGTGGTGAATCATAATAAGCTTGCGGATCGCATGGCTTC-GGCTGGCGATGGATCATTCAAG-TTTCTG-CCCTATCA
GCTTTGGATGGTAGGGTATTGGCCTACCATGGCTTTAACGGGTAACGGGAAATTAGGGTTTGATTCCGGAGAGGGAGCCT
-GAGAGACGGCTACCACATCCAAGGAAGGCAGCAGGCGCGTAAATTACCCAATCCTGACACAGGGAGGTAGTGACAATAA
ATAACAATGCCGGGCC-TTTAAAGGTCTGGCAATTGGAATGAGAACAATTTAAATCTCTTATCGAGTATCAATTGGAGGG
CAAG-TCTGGTGCCAGCAGCCGCGGTAATTCCAGCTCCAATAGCGTATATTAAAG-TTGTTGCAGTTAAAAAGCTCGTAG
-TTGGATTTGTGGCGTGTCCATCC-TTGGG--TGG-AACCTGTGTGGCATTAGGTTGTCGTGCA-GGGGATGCCCAT-CT
TTTACTGTGAAAAAATTAGAGTGTT-C-A-AAGCAGGCTT-ATGCCGTTGAATATATTAGCATGGAATAATGAGATAGGA
CTTTTTCGCTATTTTGTTGG-TTTGCGCGAAGAGGTAATGATTAATAGGGACAGTTG-GGGGTATT-CGTATTCCATTGT
CAGAGGTGAAATTCTTGGATTTTTGGAAGACGAACTAC-TGCGAAAGCATTTACC-AA--GGATGTTTTCATTAATCAAG
AACGAAAGTTAGGGGATCGAAGATGATTAGATACCATCGTAGTCTTAACCATAAACTATGCCGACAAGGGATTGGTGGAG
-TCTCGTTA-CGTCTCCATCAGCACCTTATGAGAAATCA-CAAGTCTTTGGGTTCCGGGGGGAGT-ATGGTCGCAAGGCT
GAAACTTAAAGAAATTGACGGAAGGGCACCACCAGGAGTGGAGCC-TGCGGCTTAATTTGACTCAACACGGGAAAACTTA
CCAGGTCCAGACATAGTGA-GGATTGACAGATTGA-GAGCTC-TTTCTTGATTCTATGGGTGGTGGTGCATGGCCGTTCT
TAGTTGGTG-GAGTGATTTGTCTGGTTAATTCCGTTAACGA--ACGAGACCACTGCCTGCTAAATAGCCC----AGTGAG
TGAATTTTCA-CTGACTGCTG-GCTTCTTAGAGGGACGTGCATTCTATC-AGATGCA-GGAGGATAGTGGCTATAACAGG
TCTGTGATGCCCTTAGATGTCCTGGGCCGCACGCGCGCTACACTGATGCATTC-AACG-A--GT-TTTACCTTGGCCG-A
GAGGCCTGGGCAACCTTTTAAACGTGCATCGTGATAGGGATAGATTATTGCAATTATTAATCTTGAACGAGGAATTCCTA
GTAAACGCAAAT-CATCAATTTGCATTGATTACGTCCCTGCCCTTTGTACACACCGCCCGTCGCACCTA
>Navicula_tripunctata Navicula tripunctata 18S rRNA gene, strain AT-202.01
AAACTGCG-AACGGCTCATTATATCAGTTATAATTTATTTGATAGTCCCTT-ACTACTTGG-A--TAACCGTAGTAATTC
TAGAGCTAATACATGCGTCAAT-ACCCTTCTGGGG-TA-----GTATTTATTAGA-TGGAAACCAACCCCTTC--GGGGT
GATGTGGTGAATCATAATAAGCTTGCGGATCGCATGGCTTC-GGCTGGCGATGGATCATTCAAG-TTTCTG-CCCTATCA
GCTTTGGATGGTAGGGTATTGGCCTACCATGGCTTTAACGGGTAACGGGAAATTAGGGTTTGATTCCGGAGAGGGAGCCT
-GAGAGACGGCTACCACATCCAAGGAAGGCAGCAGGCGCGTAAATTACCCAATCCTGACACAGGGAGGTAGTGACAATAA
ATAACAATGCCGGGCC-ATCATTGGTCTGGCAATTGGAATGAGAACAATTTAAATCCCTTATCGAGGATCAATTGGAGGG
CAAG-TCTGGTGCCAGCAGCCGCGGTAATTCCAGCTCCAATAGCGTATATTAAAG-TTGTTGCAGTTAAAAAGCTCGTAG
-TTGGATTTGTGGCGTATCCATCC-TTGGG--TGG-AACCTGTGTGGCATTAGGTTGTCGTGCA-GGGGATGCCCAT-CA
TTTACTGTGAAAAAATTAGAGTGTT-C-A-AAGCAGGCTT-ATGCCGTTGAATATATTAGCATGGAATAATGAGATAGGA
CTTTTTTACTATTTTGTTGG-TTTGCGTAAAGAGGTAATGATTAATAGGGACAGTTG-GGGGTATT-CGTATTCCATTGT
CAGAGGTGAAATTCTTGGATTTTTGGAAGACGAACTAC-TGCGAAAGCATTTACC-AA--GGATGTTTTCATTAATCAAG
AACGAAAGTTAGGGGATCGAAGATGATTAGATACCATCGTAGTCTTAACCATAAACTATGCCGACAAGGGATTGGTGGAG
-TCTCGTTA-TGTCTCCATCAGCACCTTATGAGAAATCA-CAAGTCTTTGGGTTCCGGGGGGAGT-ATGGTCGCAAGGCT
GAAACTTAAAGAAATTGACGGAAGGGCACCACCAGGAGTGGAGCC-TGCGGCTTAATTTGACTCAACACGGGAAAACTTA
CCAGGTCCAGACATAGTGA-GGATTGACAGATTGA-GAGCTC-TTTCTTGATTCTATGGGTGGTGGTGCATGGCCGTTCT
TAGTTGGTG-GAGTGATTTGTCTGGTTAATTCCGTTAACGA--ACGAGACCACTGCCTGCTAAATAGCCC----AGTGAG
TGAATCTTCA-CTGACTGCTG-GCTTCTTAGAGGGACGTGCATTCTATC-AGATGCA-GGAGGATAGTGGCTATAACAGG
TCTGTGATGCCCTTAGATGTCCTGGGCCGCACGCGCGCTACACTGATGCATTC-AACG-A--GT-TTTACCTTGGCCG-A
GAGGCCTGGGCAATCTTTTAAACCTGCATCGTGATAGGGATAGATTATTGCAATTATTAATCTTGAACGAGGAATTCCTA
GTAAACGCAAAT-CATCAATTTGCATTGATTACGTCCCTGCCCTTTGTACACACCGCCCGTCGCACCTA
>Neidium_affine Neidium affine strain UTEX FD127 18S small subunit ribosomal RNA gene, partial sequence
GGACTGTG-AACAGCTCATTATATCAGTTATAATTTCTTTGATAGTTGTCT-TCTATTTGGTA--TAACTGTAGTAATTC
TAGAGCTAATACATGTGCTAAT-GCCGC---AAGG-TA-----GTATTTATTAGA-AAGAAACCAATCCCCTC--GGGGT
TAAATGGTGAGTCATAATAAGCAAGCAGATCGCATGACTT--TGTCAGTGATGGATCATTCAAG-TTTCTG-CCCTATCA
GCTTTGGATGGTAGGGTATTTGCCTACCATGGCTTTAACGGGTAACGGGAAATTAGGGTTTGATTCCGGAGAGGGAGCCT
-GAGAGACGGCTACCACATCCAAGGAAGGCAGCAGGCGCGTAAATTACCCAATCCTAACACAGGGAGGTAGTGACAATAA
ATAACAGTGCGGGGCC-TTTACAGGTCTGGCAATTGGAATGAGAACAATTTAAACCCCTTATCGAGGACCAATTGGAGGG
CAAG-TCTGGTGCCAGCAGCCGCGGTAATTCCAGCTCCAATAGCGTATATTAAAG-TTGTTGCAGTTAAAAAGCTCGTAG
-TTGAACTTTTGATTACATCTTTC-TCGGG--TTG-AGCTGATGTGGCATTAAGTTGTTGCATT-GGTGCTGCCCGT-CC
TTTACTGTGAAAAAATTAGAGTGTT-C-A-AAGCAGGCAT-TTGCCACTGAATATAATAGCATGGGATAATAAAAAAGGA
CTTTGGTACTATTTTATTGG-TTTGTGCACCAAGGTAATGGTTAATAGGGACAGTTG-GGGGTATT-TGTATTCCATTGT
CAGAGGTGAAATTCTTGGATTTCTGGAAGACAAACAAC-TGCGAAAGCATTTACC-AA--GGATGTTTTCATTAATCAAG
AACGAAAGTTAGGGGATCGAAGATGATTAGATACCATCGTAGTCTTAACCATAAACTATGCCAACAAGGGATCGGCAGTG
-TTACGTTA-TGTCGCTGCCGGCACCTTATGAGAAATCA-CAAGTCTTTGGGTTCCGGGGGGAGT-ATGGTCGCAAGGCT
GAAACTTAAAGAAATTGACGGAAGGGCACCACCAGGAGTGGAGCC-TGCGGCTTAATTTGACTCAACACGGGAAAACTTA
CCAGGTCCAGACATAGTGA-GGATTGACAGGTTGA-GAGCTC-TTTCTTGATTCTATGGGTGGTGGTGCATGGCCGTTCT
TAGTTGGTG-GAGTGATTTGTCTGGTTAATTCCGTTAACGA--ACGAGACCCCTCCCTGTTAAATAGCTT----TCCGAG
TGAT-TTTCA-CTGG--GTGA-GCTTCTTAGAGGGACGTGCATTTTACT-AGATGCA-GGAAGATAGGGGCAATAACAGG
TCTGTGATGCCCTTAGATGTTCTGGGCCGCACGCGCGCTACACTGATGCATTC-AGCA-A--GT--GTTCCTTGGCTG-A
GATGCCTGGGTAATCTTTTTAATGTGCATCGTGATAGGGATAGATCATTGAAATTATTGATCTTCAACGAGGAATTCCTA
GTAAGCGCAAAT-CATCAATTTGCACTGATTACGTCCCTGCCCTTTGTACACACCGCCCGTCGCACCTA
>Neidium_bisulcatum Neidium bisulcatum strain UTEX FD417 18S small subunit ribosomal RNA gene, partial sequence
GGACTGTG-AACAGCTCATTATATCAGTTATAATTTCTTTGATAGTTGTCT-TCTATTTGGTA--TAACTGTAGTAATTC
TAGAGCTAATACATGTGCTAAT-GCCGC---AAGG-TA-----GTATTTATTAGA-AAGAAACCAATCCCTTC--TGGGT
TATATGGTGAGTCATAATAAGCAAGCAGATCGCATGACTT--TGTCAGTGATGGATCATTCAAG-TTTCTG-CCCTATCA
GCTTTGGATGGTAGGGTATTTGCCTACCATGGCTTTAACGGGTAACGGGAAATTAGGGTTTGATTCCGGAGAGGGAGCCT
-GAGAGACGGCTACCACATCCAAGGAAGGCAGCAGGCGCGTAAATTACCCAATCCTAACACAGGGAGGTAGTGACAATAA
ATAACAGTGCGGGGCC-TTTACAGGTCTGGCAATTGGAATGAGAACAATTTAAACCCCTTATCGAGGACCAATTGGAGGG
CAAG-TCTGGTGCCAGCAGCCGCGGTAATTCCAGCTCCAATAGCGTATATTAAAG-TTGTTGCAGTTAAAAAGCTCGTAG
-TTGAACTTTTGATTACATCTTTC-TCGGG--TTG-AGCTGATGTGGCATTAAGTTGTTGCATT-GGTGCTGCTCGT-CC
TTTACTGTGAAAAAATTAGAGTGTT-C-A-AAGCAGGCAG-TTGCCACTGAATATAATAGCATGGGATAATAAAAAAGGA
CTTTGGTACTATTTTATTGG-TTTGTGCACCAAGGTAATGGTTAATAGGGACAGTTG-GGGGTATT-TGTATTCCATTGT
CAGAGGTGAAATTCTTGGATTTCTGGAAGACAAACAAC-TGCGAAAGCATTTACC-AA--GGATGTTTTCATTAATCAAG
AACGAAAGTTAGGGGATCGAAGATGATTAGATACCATCGTAGTCTTAACCATAAACTATGCCAACAAGGGATCGGCAGTG
-TTACGTTA-TGTCGCTGCCGGCACCTTATGAGAAATCA-CAAGTCTTTGGGTTCCGGGGGGAGT-ATGGTCGCAAGGCT
GAAACTTAAAGAAATTGACGGAAGGGCACCACCAGGAGTGGAGCC-TGCGGCTTAATTTGACTCAACACGGGAAAACTTA
CCAGGTCCAGACATAGTGA-GGATTGACAGGTTGA-GAGCTC-TTTCTTGATTCTATGGGTGGTGGTGCATGGCCGTTCT
TAGTTGGTG-GAGTGATTTGTCTGGTTAATTCCGTTAACGA--ACGAGACCCCTCCCTGTTAAATAGCTT----TCCTAG
TGAT-TTTCA-CTG-T-GTGA-GCTTCTTAGAGGGACGTGCATTTTACT-AGATGCA-GGAAGATAGGGGCAATAACAGG
TCTGTGATGCCCTTAGATGTTCTGGGCCGCACGCGCGCTACACTGATGCATTC-AGCA-A--GT--GTTCCTTGGCTG-A
GATGCCTGGGTAATCTTTTTAATGTGCATCGTGATAGGGATAGATCATTGAAATTATTGATCTTCAACGAGGAATTCCTA
GTAAGCGCAAAT-CATCAATTTGCACTGATTACGTCCCTGCCCTTTGTACACACCGCCCGTCGCACCTA
>Neidium_productum Neidium productum strain UTEX FD116 18S small subunit ribosomal RNA gene, partial sequence
GGACTGTG-AACAGCTCATTATATCAGTTATAATTTCTTTGATAGTTGTCT-TCTATTTGGTA--TAACTGTAGTAATTC
TAGAGCTAATACATGTGTTAAT-GCCGC---AAGG-TA-----GTATTTATTAGA-AAGAAACCAATCCTTTC--GGGGT
AAAATGGTGAGTCATAATAAGCAAGCAGATCGCATGACTT--TGTCAGTGATGGATCATTCAAG-TTTCTG-CCCTATCA
GCTTTGGATGGTAGGGTATTTGCCTACCATGGCTTTAACGGGTAACGGGAAATTAGGGTTTGATTCCGGAGAGGGAGCCT
-GAGAGACGGCTACCACATCCAAGGAAGGCAGCAGGCGCGTAAATTACCCAATCCTAACACAGGGAGGTAGTGACAATAA
ATAACAGTGCGGGGCC-TTTACAGGTCTGGCAATTGGAATGAGAACAATTTAAACCCCTTATCGAGGACCAATTGGAGGG
CAAG-TCTGGTGCCAGCAGCCGCGGTAATTCCAGCTCCAATAGCGTATATTAAAG-TTGTTGCAGTTAAAAAGCTCGTAG
-TTGAACTTTTGATTACGTCTTTC-TCGGG--TTG-AGCCGATGTGGCATTAGGTTGTTGCATT-GGTGCTGCCCGT-CC
TTTACTGTGAAAAAATTAGAGTGTT-C-A-AAGCAGGCAT-TTGCCACTGAATATAATAGCATGGGATAATAAGAAAGGA
CTTTGGTACTATTTTATTGG-TTTGTGCATCAAGGTAATGGTTAATAGGGACAGTTG-GGGGTATT-TGTATTCCATTGT
CAGAGGTGAAATTCTTGGATTTCTGGAAGACAAACAAC-TGCGAAAGCATTTACC-AA--GGATGTTTTCATTAATCAAG
AACGAAAGTTAGGGGATCGAAGATGATTAGATACCATCGTAGTCTTAACCATAAACTATGCCAACAAGGGATCGGCAGTG
-TTACGTTA-TGTCGCTGCCGGCACCTTATGAGAAATCA-AAAGTCTTTGGGTTCCGGGGGGAGT-ATGGTCGCAAGGCT
GAAACTTAAAGAAATTGACGGAAGGGCACCACCAGGAGTGGAGCC-TGCGGCTTAATTTGACTCAACACGGGAAAACTTA
CCAGGTCCAGACATAGTGA-GGATTGACAGGTTGA-GAGCTC-TTTCTTGATTCTATGGGTGGTGGTGCATGGCCGTTCT
TAGTTGGTG-GAGTGATTTGTCTGGTTAATTCCGTTAACGA--ACGAGACCCCTCCCTGTTAAATAGCTT----TCCGAG
TGAT-TTTCA-CTGG--GTGA-GCTTCTTAGAGGGACGTGCATTTTACT-AGATGCA-GGAAGATAGGGGCAATAACAGG
TCTGTGATGCCCTTAGATGTTCTGGGCCGCACGCGCGCTACACTGATGCATTC-AGCA-A--GT--GTTCCTTGGCTG-A
GATGCCTGGGTAATCTTTTTAATGTGCATCGTGATAGGGATAGATCATTGAAATTATTGATCTTCAACGAGGAATTCCTA
GTAAGCGCAAAT-CATCAATTTGCACTGATTACGTCCCTGCCCTTTGTACACACCGCCCGTCGCACCTA
>Nitzschia_amphibia Nitzschia amphibia partial 18S rRNA gene, strain FDCC L602
AAACTGCG-AACGGCTCATTATATCAGTTATAGTTTATTTGATAGTCCCTT-TCTACTCGG-A--TAACTGTAGAAATTC
TAGAGCTAATACGTGCGTCAAG-ACTCTTCTGGAG-TC-----GTATTTATTAGA-TTGAAACCAACCCCTTC--GGGGT
GATGTGGTGATTCATAATAAGTTTGCGGATCGCATGCCTT--TGGCGGCGACGGATCATTCAAG-TTTCTG-CCCTATCA
GCTTTGGATGATAAGGTATTGGCTTATCATGGCTTTAACGGGTAACGGGAAATTAGGGTTTGATTCCGGAGAGGGAGCCT
-GAGAGACGGCTACCACATCCAAGGAAGGCAGCAGGCGCGTAAATTACCCAATCCTGACACAGGGAGGTAGTGACAATAA
ATAAGAATGCCGGGCC-TTTGTAGGTCTGGCAATTCGAATGAGAACAATTTAAACCCCTTATCGAGTATCAATTGGAGGG
CAAG-TCTGGTGCCAGCAGCCGCGGTAATTCCAGCTCCAATAGCGTATATTAAAG-TTGTTGCAGTTAAAAAGCTCGTAG
-TTGGATTTGTGGCGTGTGCCTTTAATGGGATTGT-TGGCTTTGTGGCATTAGGTTGTCGCATT-GTTGATGCCCAT-CT
TTTACTGTGAAAAAATTAGAGTGTT-C-A-AAGCAGGCTT-ATGCCGTTGAATATGTTAGCATGGAATAATGATATAGGA
CCTTGGTACTATTTTGTTGG-TTTGCGCACTAAGGTAATGATTAATAGGGACAGTTG-GGGGTATT-CGTATTCCATTGT
CAGAGGTGAAATTCTTGGATTTTTGGAAGACGAACTAC-TGCGAAAGCATTTACC-AA--GGATGTTTTCATTAATCAAG
AACGAAAGTTAGGGGATCGAAGATGATTAGATACCATCGTAGTCTTAACCATAAACTATGCCGACAAGGGATTGGTGGAG
-TTTCGTTT-CGTCTCCATCAGCACCTTATGAGAAATCA-CAAGTCTTTGGGTTCCGGGGGGAGT-ATGGTCGCAAGGCT
GAAACTTAAAGAAATTGACGGAAGGGCACCACCAGGAGTGGAGCC-TGCGGCTTAATTTGACTCAACACGGGAAAACTTA
CCAGGTCCAGACATAGTGA-GGATTGACAGATTGA-GAGCTC-TTTCTTGATTCTATGGGTGGTGGTGCATGGCCGTTCT
TAGTTGGTG-GAGTGATTTGTCTGGTTAATTCCGTTAACGA--ACGAGACCCCTGCCTGCTAAATAGCCC----GCATAG
TGCC-TGTCA-CTGTG-TTGGTGCTTCTTAGAGGGACGTGCATTCTATT-AGATGCA-GGAAGATAGGGGCAATAACAGG
TCTGTGATGCCCTTAGATGTTCTGGGCCGCACGCGCGCTACACTGATGCATTC-AACG-AGTTTGTTTTCCTTGGCCG-A
GAGGCCTGGGCAATCTTTTGAACGTGCATCGTGATAGGGATAGATTATTGCAATTATTAATCTTGAACGAGGAATTCCTA
GTAAACGCAGAT-CATCAATCTGCATTGATTACGTCCCTGCCCTTTGTACACACCGCCCGTCGCACCTA
>Nitzschia_communis Nitzschia communis partial 18S rRNA gene, strain FDCC L408
AAACTGCG-AACGGCTCATTATATCAGTTATAGTTTATTTGATAGTCCCTT-ACTACTTGGGA--TAACCGTAGTAATTC
TAGAGCTAATACATGCGTCAAT-ACCCTTCTGGGG-TA-----GTATTTATTAGA-TTGAAACCAACCCCTTC--GGGGT
GATGTGGTGATTCATAATAAGCTTGCGGATCGCATGCCTC--TGGCGGCGATGGATCATTCAAG-TTTCTG-CCCTATCA
GCTTTGGATGGTAGGGTATTGGCCTACCATGGCTTTAACGGGTAACGGGAAATTAGGGTTTGATTCCGGAGAGGGAGCCT
-GAGAGACGGCTACCACATCCAAGGAAGGCAGCAGGCGCGTAAATTACCCAATCCTGACACAGGGAGGTAGTGACAATAA
ATAACAATGCCGGGCC-TTTGTAGGTCTGGCAATTGGAATGAGAACAATTTAAACCCCTTATCGAGTATCAATTGGAGGG
CAAG-TCTGGTGCCAGCAGCCGCGGTAATTCCAGCTCCAATAGCGTATATTAAAG-TTGTTGCAGTTAAAAAGCTCGTAG
-TTGGATTTGTGGCTGTCCCATCC-TTGGG--TGG-AACCTGTGTGGCATTAGGTTGTCGTGCA-GGGGATGCCCAT-CG
TTTACTGTGAAAAAATTAGAGTGTT-C-A-AAGCAGGCTT-ACGCCGTTGAATATATTAGCATGGAATAATAAGATAGGA
CCTTGGTACTATTTTGTTGG-TTTGCGCACCAAGGTAATGATTAATAGGGACAGTTG-GGGGTATT-CGTATTCCATTGT
CAGAGGTGAAATTCTTGGATTTTTGGAAGACGAACTAC-TGCGAAAGCATTTACC-AA--GGATGTTTTCATTAATCAAG
AACGAAAGTTAGGGGATCGAAGATGATTAGATACCATCGTAGTCTTAACCATAAACTATGCCGACAAGGGATTGGCGGGG
-TCTCGTTT-TGTCTCCGTCAGCACCTTATGAGAAATCA-CAAGTCTTTGGGTTCCGGGGGGAGT-ATGGTCGCAAGGCT
GAAACTTAAAGAAATTGACGGAAGGGCACCACCAGGAGTGGAGCC-TGCGGCTTAATTTGACTCAACACGGGAAAACTTA
CCAGGTCCAGACATAGTGA-GGATTGACAGATTGA-GAGCTC-TTTCTTGATTCTATGGGTGGTGGTGCATGGCCGTTCT
TAGTTGGTG-GAGTGATTTGTCTGGTTAATTCCGTTAACGA--ACGAGACCCCTGCCTGCTAAATAGCTT----GTCGAG
TGAATTTTCA-CTGGA-CGAA-GCTTCTTAGAGGGACGTGCATTCTATT-AGATGCA-GGAAGATAGGGGCAATAACAGG
TCTGTGATGCCCTTAGATGTTCTGGGCCGCACGCGCGCTACACTGATGCATTC-AACG-A--GT-TTTTCCTTGGCCG-A
GAGGCCTGGGCAATCTTTTGAACGTGCATCGTGATAGGGATAGATTATTGCAATTATTAATCTTGAACGAGGAATTCCTA
GTAAACGCAGAT-CATCAATCTGCATTGATTACGTCCCTGCCCTTTGTACACACCGCCCGTCGCACCTA
>Nitzschia_filiformis Nitzschia filiformis strain UTEX FD267 18S small subunit ribosomal RNA gene, partial sequence
AAACTGCG-AACGGCTCATTATATCAGTTATAGTTTCTTTGATAGTCCCTT-ACTACTTGG-A--TAACCGTAGTAATTC
TAGAGCTAATACATGCGTCAAT-ACCCTTCTGGGG-TA-----GTATTTATTAGA-TTGAAACCAACCCCTTC--GGGGT
GATGTGGTGATTCATAATAAGGTTGCGGATCGCACGGCTT--TGCCGGCGATGGATCATTCAAG-TTTCTG-CCCTATCA
GCTTTGGATGGTAGGGTATTGGCCTACCATGGCTTTAACGGGTAACGGGAAATTAGGGTTTGATTCCGGAGAGGGAGCCT
-GAGAGACGGCTACCACATCCAAGGAAGGCAGCAGGCGCGTAAATTACCCAATCCTGACACAGGGAGGTAGTGACAATAA
ATAACAATGCCGGGCC-TTTACAGGTCTGGCAATTGGAATGAGAACAATTTAAACCCCTTATCGAGTATCAATTGGAGGG
CAAG-TCTGGTGCCAGCAGCCGCGGTAATTCCAGCTCCAATAGCGTATATTAAAG-TTGTTGCAGTTAAAAAGCTCGTAG
-TTGGATTTGTGGCAGTCCCATCC-TTGGG--TGG-AATCTGTGTGGCATTAGGTTGTCGTGCA-GGGGATGCCCAT-CG
TTTACTGTGAAAAAATTAGAGTGTT-C-A-AAGCAGGCTT-ACGCCGTTGAATATGTTAGCATGGAATAATAAGATAGGA
CCTTGGTACTATTTTGTTGG-TTTGCGCACCAAGGTAATGATTAATAGGGACAGTTG-GGGGTATT-CGTATTCCATTGT
CAGAGGTGAAATTCTTGGATTTTTGGAAGACGAACTAC-TGCGAAAGCATTTACC-AA--GGATGTTTTCATTAATCAAG
AACGAAAGTTAGGGGATCGAAGATGATTAGATACCATCGTAGTCTTAACCATAAACTATGCCGACAAGGGATTGGCGGAG
-TTTCGTTT-TGTCTCCGTCAGCACCTTATGAGAAATCA-CAAGTCTTTGGGTTCCGGGGGGAGT-ATGGTCGCAAGGCT
GAAACTTAAAGAAATTGACGGAAGGGCACCACCAGGAGTGGAGCC-TGCGGCTTAATTTGACTCAACACGGGAAAACTTA
CCAGGTCCAGACATAGTGA-GGATTGACAGATTGA-GAGCTC-TTTCTTGATTCTATGGGTGGTGGTGCATGGCCGTTCT
TAGTTGGTG-GATTGATTTGTCTGGTTAATTCCGTTAACGA--ACGAGACCCCTGCCTGCTAAATAGCTT----ACCGAG
TGAATTTTCA-CTGGG-TGAA-GCTTCTTAGAGGGACGTGCATTCTATT-AGATGCA-GGAAGATAGGGGCAATAACAGG
TCTGTGATGCCCTTAGATGTTCTGGGCCGCACGCGCGCTACACTGATGCATTC-AACG-A--GT-TTTTCCTTGGCCG-A
GAGGCCTGGGCAATCTTTTGAATGTGCATCGTGATAGGGATAGATTATTGCAATTATTAATCTTGAACGAGGAATTCCTA
GTAAACGCAGAT-CATCAATCTGCATTGATTACGTCCCTGCCCTTTGTACACACCGCCCGTCGCACCTA
>Pinnularia_mesolepta Pinnularia mesolepta 18S rRNA gene, strain AT-160Gel30
AAACTGCG-AATGGCTCATTATATAAGTTATCGTTTATTTGATAGTCCCTT-ACTACTTGG-A--TAACCGTAGTAATTC
TAGAGCTAATACATGCGTCAGT-ACCCTTCTGGGG-TA-----GTATTTATTAGA-TAGAAACCAACCCCTTC--GGGGT
GATGTGGTGATTCATAATAAGCTTGCGGATTGCACGGCTT--GTCCGGCAATGGATCATTCAAG-TTTCTT-CCCTATCA
GCTTTGGACGGTAAGGTATTGGCTTACCGTGGCTTTAACGGGTAACGGAAAATTAGGGTTTGATTCCGGAGAGGGAGCCT
-GAGAGACGGCTACCACATCCAAGGAAGGCAGCAGGCGCGTAAATTACCCAATCTACAAACTAGGAGGTAGTGACAATAA
ATAACAATGCCGGGCC-TTGATAGGTCTGGCAATTGGAATGAGAACAATTTAAATCCCTTATCGAGGATCAATTGGAGGG
CAAG-TCTGGTGCCAGCAGCCGCGGTAATTCCAGCTCCAATAGCGTATATTAAAG-TTGTTGCAGTTAAAAAGCTCGTAG
-TTGGATTTGTGGTGGCACCATCT-TTGGG--TGG-AACCTGTGGGGCATTAGGTTGTTTTGCA-GGGGATGTCCAT-CG
TTTACTGTGAAAAAATTAGAGTGTT-C-A-AAGCAGGCTT-ACGCCGATGAATATACTAGCATGGAATAATGAAATAGGA
CTTTGGTACTATTTTGTTGG-TTTGCGCACCAAAGTAATGATTAATAGGGACAGTTG-GGGGTATT-CGTATTCCATTGT
CAGAGGTGAAATTCTTGGATTTTTGGAAGACGAACTAC-TGCGAAAGCATTTACC-AA--GGATGTTTTCATTAATCAAG
AACGAAAGTTAGGGGATCGAAGATGATTAGATACCATCGTAGTCTTAACCATAAACTATGCCAGTTAGGGATTGGCAGGG
-TATCGTTA-CGTCCCTGTCAGCACCTTAGGAGAAATCATTAAACTTTTGGGTTCCGGGGGGAGT-ATGGTCGCAAGGCT
GAAACTTAAAGAAATTGACGGAAGGGCACCACCAGGAGTGGAGCC-TGCGGCTTAATTTGACTCAACACGGGAAAACTTA
CCAGGTCCAGACATAGTGA-GGATTGACAGGTTGA-GAGCTC-TTTCTTGATTCTATGGGTGGTGGTGCATGGCCGTTCT
TAGTTGGTG-GAGTGATTTGTCTGGTTAATTCCGTTAACGA--ACGAGACCGCTACCTGCTAAATAGTTG----CGTGAG
TGTT-TTTCA-CTGAC-GGCA-ACTTCTTAGAGGGACGTGCATTCTATT-AGATGCA-GGAGGATAGCGGCAATAACAGG
TCTGTGATGCCCTTAGATGTTCTGGGCCGCACGCGCGCTACACTGATGCATCC-AACG-A--GT-GACTCCTTGGCCG-A
GAGGCCTGGGCAATCTTGTGAACGTGCATCGTGATAGGGATAGATTATTGCAATTATTAATCTTGAACGAGGAATTCCTA
GTAAACGCAGTT-CATCAAACTGCATTGATTACGTCCCTGCCCTTTGTACACACCGCCCGTCGCACCTA
>Pinnularia_microstauron Pinnularia microstauron 18S rRNA gene, strain AT-105Gel08
AAACTGCG-AATGGCTCATTATATAAGTTATCGTTTATTTGATAGTCCCTT-ACTACTTGG-A--TAACCGTAGTAATTC
TAGAGCTAATACATGCGTCAAT-ACCCTTCTGGGG-TA-----GTATTTATTAGA-TAGAAGCCAACCCCTTC--GGGGT
GATGTGGTGATTCATAATAAGCATGCGGATTGCACGGCTT--TGCCGGCAATGGATCATTCAAG-TTTCTT-CCCTATCA
GCTTTGGACGGTAAGGTATTGGCTTACCGTGGCTTTAACGGGTAACGGAAAATTAGGGTTTGATTCCGGAGAGGGAGCCT
-GAGAGACGGCTACCACATCCAAGGAAGGCAGCAGGCGCGTAAATTACCCAATCTAGAAACTAGGAGGTAGTGACAATAA
ATAACAATGCCGGGCC-TTGATAGGTCTGGCAATTGGAATGAGAACAATTTAAATCCCTTATCGAGGATCAATTGGAGGG
CAAG-TCTGGTGCCAGCAGCCGCGGTAATTCCAGCTCCAATAGCGTATATTAAAG-TTGTTGCAGTTAAAAAGCTCGTAG
-TTGGATTTGTGGTGCTACCATCT-TTGGG--TGG-AACCTGTAGGGCATTAGCTTGTTTTGCA-GGGGATATCCAT-CG
TTTACTGTGAAAAAATTAGAGTGTT-C-A-AAGCAGGCTT-ACGCCAATGAATATACTAGCATGGAATAATGAAATAGGA
CTTTGGTACTATTTTGTTGG-TTTGCGCGCCAAAGTAATGATTAATAGGGACAGTTG-GGGGTATT-CGTATTCCATAGT
CAGAGGTGAAATTCTTGGATTTTTGGAAGACGAACTAC-TGCGAAAGCATTTACC-AA--GGATGTTTTCATTAATCAAG
AACGAAAGTTAGGGGATCGAAGATGATTAGATACCATCGTAGTCTTAACCATAAACTATGCCAGTTAGGGATTGGCAGGG
-TATCGTTA-CGTCCCTGTCAGCACCTTATGAGAAATCATTAAACTTTTGGGTTCCGGGGGGAGT-ATGGTCGCAAGGCT
GAAACTTAAAGAAATTGACGGAAGGGCACCACCAGGAGTGGAGCC-TGCGGCTTAATTTGACTCAACACGGGGAAACTTA
CCAGGTCCAGACATAGTGA-GGATTGACAGGTTGA-GAGCTC-TTTCTTGATTCTATGGGTGGTGGTGCATGGCCGTTCT
TAGTTGGTG-GAGTGATTTGTCTGGTTAATTCCGTTAACGA--ACGAGACCGCTACTTACTAAATAGTTT----AGCTAG
TGAT-TTTCA-CTGGC-GGGA-ACTTCTTAGAAGGACGTGCATTCTATT-AGATGCA-GGAGGATAGCGGCAATAACAGG
TCTGTGATGCCCTTAGATGTTCTGGGCCGCACGCGCGCTACACTGATGCATTC-AACG-A--GT-CTTTCCTTGGCCG-A
GAGGCCTGGGTAATCTTGTGAACGTGCATCGTGATAGGGATAGATCATTGCAATTATTGATCTTGAACGAGGAATTCCTA
GTAAGCGCAGTT-CATCAAACTGCGCTGATTACGTCCCTGCCCTTTGTACACACCGCCCGTCGCACCTA
>Placoneis_abiskoensis Placoneis abiskoensis strain FD363 18S ribosomal RNA gene, partial sequence
AAACTGCG-AATGGCTCATTATATCAGTTATAGTTTATTTGATAGTCCCTT-ACTACTTGG-A--TAACCGTAGTAATTC
TAGAGCTAATACATGCGTCAAT-ACCCTTC-GGGG-TA-----GTATTTATTAGA-GTGAGACCAACCCCTTC--GGGGT
GATGTGGTGATTCATAATAAGCTTGCAGATCGCACGGYT---CGCCGGCGATGGATCATTCAAG-TTTCTG-CCCTATCA
GCTTTGGATGGTAGGGTATTGGCCTACCATGGCTTTAACGGGTAACGGAGGATTAGGGTTTGATTCCGGAGAGGGAGCCT
-GAGAGACGGCTACCACATCCAAGGAAGGCAGCAGGCGCGTAAATTACCCAATCCTGACACAGGGAGGTAGTGACAATAA
ATAACAATGCCGGGCC--CTTCGGGTCTGGCACTTGGAATGAGAACAACTCAAACCACTTATCGAGGATCAATTGGAGGG
CAAG-TCTGGTGCCAGCAGCCGCGGTAATTCCAGCTCCAATAGCGTATATTAAAG-TTGTTGCAGTTAAAAAGCTCGTAG
-TTGGATTTGTGGGGGAACCATCC-TTGGG--TGG-AGCCTGTGTGGCATTAGGTTGTCGTGCA-GGGGATGCCCAT-CA
TTTACTGTGAAAAAATCAGCGCGTT-C-A-AAGCAGGCTT-ATGCCATTGAATGTATTAGCATGGAATAATAAGATAGGA
CCTTGGCACTATTTTGTTGG-TTTGCGCACCGAGGTAATGATTAATAGGGACAGTTG-GGGGTATT-CGTATTCCATTGT
CAGAGGTGAAATTCTTGGATTTCTGGAAGACGAACTAC-TGCGAAAGCATTTACC-AA--GGATGTTTTCATTAATCAAG
AACGAAAGTTAGGGGATCGAAGATGATTAGATACCATCGTAGTCTTAACCATAAACTATGCCGACAAGGGATTGGTGGGG
-TTCCGTAA-TGTCTCCATCAGCACCTTATGAGAAATCA-CAAGTTTTTGGGTTCCGGGGGGAGT-ATGGTCGCAAGGCT
GAAACTTAAAGAAATTGACGGAAGGGCACCACCAGGAGTGGAGCC-TGCGGCTTAATTTGACTCAACACGGGAAAACTTA
CCAGGTCCAGACATAGTGA-GGATTGACAGATTGA-GAGCTC-TTTCTTGATTCTATGGGTGGTGGTGCATGGCCGTTCT
TAGTTGGTG-GAGTGATTTGTCTGGTTAATTCCGTTAACGA--ACGAGACCGCTGCCTGCTAAATAGTCC----AGTTAG
TGAT-TTTCA-CTGGC-GTGG-GCTTCTTAGAGGGACGTGCATTTTATT-AGATGCA-GGAAGATAGCGGCAATAACAGG
TCTGTGATGCCCTTAGATGTTCTGGGCCGCACGCGCGCTACACTGATGTATTC-AACG-A--GT-GCTTCCTTGGCTG-A
AAAGCCTGGGCAATCTTTTGAACGTGCATCGTGATAGGGATAGATTATTGCAATTATTAATCTTGAACGAGGAATTCCTA
GTAAACGCAGAT-CATCAATCTGCATTGATTACGTCCCTGCCCTTTGTACACACCGCCCGTCGCACCTA
>Placoneis_clementis Placoneis clementis strain FD419 18S ribosomal RNA gene, partial sequence
AAACTGCG-AATGGCTCATTATATCAGTTATAGTTTATTTGATAGTCCCTT-GCTACTTGG-A--TAACCGTAGTAATTC
TAGAGCTAATACATGCGTCCAT-ACCTTTC-GGGG-TA-----GTATTTATTAGA-TTGAAACCAATCCCTTC--GGGGT
GATGTGGTGATTCATAATAAGCTTGCAGATCGCACGGTT---CGCCGGCGATGGATCATTCAAG-TTTCTG-CCCTATCA
GCTTTGGATGGTAGGGTATTGGCCTACCATGGCTTTCACGGGTAACGGAGGATTAGGGTTTGATTCCGGAGAGGGAGCCT
-GAGAGACGGCTACCACATCCAAGGAAGGCAGCAGGCGCGTAAATTACCCAATCCTGACACAGGGAGGTAGTGACAATAA
ATAACAATGCCGGGCA--CTCGTTGTCTGGCACTTGGAATGAGAACAACTCAAACCACTTATCGAGGATCAATTGGAGGG
CAAG-TCTGGTGCCAGCAGCCGCGGTAATTCCAGCTCCAATAGCGTATATTAAAG-TTGTTGCAGTTAAAAAGCTCGTAG
-TTGGATTTGTGGTGACCCCATCC-TTGGG--CGG-ATCCTGTGCGGCATTAGTTTGTTGCGCA-GGGGATGCCCAT-CA
TTTACTGTGAAAAAATCAGCGCGTT-C-A-AAGCAGGCTT-ATGCCATTGAATGGATTAGCATGGAATAATAAGATAGGA
CCCTGGTACTATTTTGTTGG-TTTGCGCACCGAGGTAATGATTAATAGGGACAGTTG-GGGGTATT-CGTATTCCATTGT
CAGAGGTGAAATTCTTGGATTTCTGGAAGACGAACTAC-TGCGAAAGCATTTACC-AA--GGATGTTTTCATTAATCAAG
AACGAAAGTTAGGGGATCGAAGATGATTAGATACCATCGTAGTCTTAACCATAAACTATGCCGACAAGGGATTGGTGGGG
-TTTCGTAA-TGTCCCCATCAGCACCTTATGAGAAATCA-CAAGTTTTTGGGTTCCGGGGGGAGT-ATGGTCGCAAGGCT
GAAACTTAAAGAAATTGACGGAAGGGCACCACCAGGAGTGGAGCC-TGCGGCTTAATTTGACTCAACACGGGAAAACTTA
CCAGGTCCAGACATAGTTA-GGATTGACAGATTGA-GAGCTC-TTTCTTGATTCTATGGGTGGTGGTGCATGGCCGTTCT
TAGTTGGTG-GAGTGATTTGTCTGGTTAATTCCGTTAACGA--ACGAGACCGCTGCCTGCTAAATAGTCT----AGCTAG
TGAA-TTTCA-CTGGT-TTGG-GCTTCTTAGAGGGACGTGCATTTTATT-AGATGCA-GGAAGATAGCGGCAATAACAGG
TCTGTGATGCCCTTAGATGTTCTGGGCCGCACGCGCGCTACACTGATGTATTC-AACG-A--GT-GGTTCCTTGGCTG-A
AAAGCCTGGGCAATCTTTTAAACATGCATCGTGATAGGGATAGATTCTTGCAATTATTAATCTTGAACGAGGAATTCCTA
GTAAACGCAGAT-CATCAATCTGCATTGATTACGTCCCTGCCCTTTGTACACACCGCCCGTCGCACCTA
>Placoneis_elginensis_AT-160Gel18 Placoneis elginensis 18S rRNA gene, strain AT-160Gel18
AAACTGCG-AATGGCTCATTATATCAGTTATAGTTTATTTGATAGTCCCTT-ACTACTTGG-A--TAACCGTAGTAATTC
TAGAGCTAATACATGCGTCAAT-ACCTTTC-GGGG-TA-----GTATTTATTAGA-TTGAAACCAACTCCTTC--GGGGT
GATGTGGTGATTCATAATAAGCTTGCAGATCGCACGGCT---CGCCGGCGATGGATCATTCAAG-TTTCTG-CCCTATCA
GCTTTGGATGGTAGGGTATTGGCCTACCATGGCTTTAACGGGTAACGGAGGATTAGGGTTTGATTCCGGAGAGGGAGCCT
-GAGAGACGGCTACCACATCCAAGGAAGGCAGCAGGCGCGTAAATTACCCAATCCTGACACAGGGAGGTAGTGACAATAA
ATAACAATGCCGGGCC--TTTCAGGTCTGGCACTTGGAATGAGAACAACTCAAACCACTTATCGAGGATCAATTGGAGGG
CAAG-TCTGGTGCCAGCAGCCGCGGTAATTCCAGCTCCAATAGCGTATATTAAAG-TTGTTGCAGTTAAAAAGCTCGTAG
-TTGGATTTGTGGGGGTGCCATCC-TTGGG--TGG-AACCTGTGTGGCATTAGGTTGTCGTGCA-GGGGATGCTCAT-CA
TTTACTGTGAAAAAATCAGCGCGTT-C-A-AAGCAGGCTT-ATGCCATTGAATGTATTAGCATGGAATAATAAGATAGGA
CCTTGGTACTATTTTGTTGG-TTTGCGCACCGAGGTAATGATTAATAGGGACAGTTG-GGGGTATT-CGTATTCCATTGT
CAGAGGTGAAATTCTTGGATTTCTGGAAGACGAACGAC-TGCGAAAGCATTTACC-AA--GGATGTTTTCATTAATCAAG
AACGAAAGTTAGGGGATCGAAGATGATTAGATACCATCGTAGTCTTAACCATAAACTATGCCGACAAGGGATTGGTGGGG
-TTCCGTAA-TGTCTCCATCAGCACCTTATGAGAAATCA-CAAGTTTTTGGGTTCCGGGGGGAGT-ATGGTCGCAAGGCT
GAAACTTAAAGAAATTGACGGAAGGGCACCACCAGGAGTGGAGCC-TGCGGCTTAATTTGACTCAACACGGGAAAACTTA
CCAGGTCCAGACATAGTGA-GGATTGACAGATTGA-GAGCTC-TTTCTTGATTCTATGGGTGGTGGTGCATGGCCGTTCT
TAGTTGGTG-GAGTGATTTGTCTGGTTAATTCCGTTAACGA--ACGAGACCGCTGCCTGCTAAATAGTCC----AGCTAG
TGAT-TTTCA-CTGGC-CCGG-GCTTCTTAGAGGGACGTGCATTTTATT-AGATGCA-GGAAGATAGCGGCAATAACAGG
TCTGTGATGCCCTTAGATGTTCTGGGCCGCACGCGCGCTACACTGATGTATTC-AACG-A--GT-GTTTCCTTGGCTG-A
AAAGCCTGGGCAATCTTTTGAACGTGCATCGTGATAGGGATAGATTATTGCAATTATTAATCTTGAACGAGGAATTCCTA
GTAAACGCAGAT-CATCAATCTGCATTGATTACGTCCCTGCCCTTTGTACACACCGCCCGTCGCACCTA
>Placoneis_elginensis_FD212 Placoneis elginensis strain FD212 18S ribosomal RNA gene, partial sequence
AAACTGCG-AATGGCTCATTATATCAGTTATAGTTTATTTGATAGTCCCTT-ACTACTTGG-A--TAACCGTAGTAATTC
TAGAGCTAATACATGCGTCAAT-ACCTTTC-GGGG-TA-----GTATTTATTAGA-TTGAAACCAACTCCTTC--GGGGT
GATGTGGTGATTCATAATAAGCTTGCAGATCGCACGGTT---CGCCGGCGATGGATCATTCAAG-TTTCTG-CCCTATCA
GCTTTGGATGGTAGGGTATTGGCCTACCATGGCTTTAACGGGTAACGGAGGATTAGGGTTTGATTCCGGAGAGGGAGCCT
-GAGAGACGGCTACCACATCCAAGGAAGGCAGCAGGCGCGTAAATTACCCAATCCTGATACAGGGAGGTAGTGACAATAA
ATAACAATGCCGGGCC--TTTCAGGTCTGGCACTTGGAATGAGAACAACTCAAACCACTTATCGAGGATCAATTGGAGGG
CAAG-TCTGGTGCCAGCAGCCGCGGTAATTCCAGCTCCAATAGCGTATATTAAAG-TTGTTGCAGTTAAAAAGCTCGTAG
-TTGGATTTGTGGGGGTGCCATCC-TTGGG--TGG-AACCTGTGTGGCATTAGGTTGTCGCGCA-GGGGATGCTCAT-CA
TTTACTGTGAAAAAATCAGCGCGTT-C-A-AAGCAGGCTT-ATGCCATTGAATGTATTAGCATGGAATAATAAGATAGGA
CCTTGGTACTATTTTGTTGG-TTTGCGCACCGAGGTAATGATTAATAGGGACAGTTG-GGGGTATT-CGTATTCCATTGT
CAGAGGTGAAATTCTTGGATTTCTGGAAGACGAACTAC-TGCGAAAGCATTTACC-AA--GGATGTTTTCATTAATCAAG
AACGAAAGTTAGGGGATCGAAGATGATTAGATACCATCGTAGTCTTAACCATAAACTATGCCGACAAGGGATTGGTGGGG
-TTTCGTAA-TGTCTCCATCAGCACCTTATGAGAAATCA-CAAGTTTTTGGGTTCCGGGGGGAGT-ATGGTCGCAAGGCT
GAAACTTAAAGAAATTGACGGAAGGGCACCACCAGGAGTGGAGCC-TGCGGCTTAATTTGACTCAACACGGGAAAACTTA
CCAGGTCCAGACATAGTGA-GGATTGACAGATTGA-GAGCTC-TTTCTTGATTCTATGGGTGGTGGTGCATGGCCGTTCT
TAGTTGGTG-GAGTGATTTGTCTGGTTAATTCCGTTAWCGA--ACGAGACCGCTGCCTGCTAAATAGTCC----AGTGAG
TGAT-TTTCA-CTGAC-CCGG-GCTTCTTAGAGGGACGTGCATTTTATT-AGATGCA-GGAAGATAGCGGCAATAACAGG
TCTGTGATGCCCTTAGATGTTCTGGGCCGCACGCGCGCTACACTGATGTATTC-AACG-A--GT-GTTTCCTTGGCTG-A
AAAGCCTGGGCAATCTTTTGAACATGCATCGTGATAGGGATAGATTATTGCAATTATTAATCTTGAACGAGGAATTCCTA
GTAAACGCAGAT-CATCAATCTGCATTGATTACGTCCCTGCCCTTTGTACACACCGCCCGTCGCACCTA
>Placoneis_elginensis_UTEX_FD416 Placoneis elginensis strain UTEX FD416 18S small subunit ribosomal RNA gene, partial sequence
AAACTGCG-AATGGCTCATTATATCAGTTATAGTTTATTTGATAGTCCCTT-ACTACTTGG-A--TAACCGTAGTAATTC
TAGAGCTAATACATGCGTCAAT-ACCCTTC-GGGG-TA-----GTATTTATTAGA-GTGAGACCAACCCCTTC--GGGGT
GATGTGGTGATTCATAATAAGCTTGCAGATCGCACGGYT---CGCCGGCGATGGATCATTCAAG-TTTCTG-CCCTATCA
GCTTTGGATGGTAGGGTATTGGCCTACCATGGCTTTAACGGGTAACGGAGGATTAGGGTTTGATTCCGGAGAGGGAGCCT
-GAGAGACGGCTACCACATCCAAGGAAGGCAGCAGGCGCGTAAATTACCCAATCCTGACACAGGGAGGTAGTGACAATAA
ATAACAATGCCGGGCC--CTTCGGGTCTGGCACTTGGAATGAGAACAACTCAAACCACTTATCGAGGATCAATTGGAGGG
CAAG-TCTGGTGCCAGCAGCCGCGGTAATTCCAGCTCCAATAGCGTATATTAAAG-TTGTTGCAGTTAAAAAGCTCGTAG
-TTGGATTTGTGGGGGAACCATCC-TTGGG--TGG-AGCCTGTGTGGCATTAGGTTGTCGTGCA-GGGGATGCCCAT-CA
TTTACTGTGAAAAAATCAGCGCGTT-C-A-AAGCAGGCTT-ATGCCATTGAATGTATTAGCATGGAATAATAAGATAGGA
CCTTGGCACTATTTTGTTGG-TTTGCGCACCGAGGTAATGATTAATAGGGACAGTTG-GGGGTATT-CGTATTCCATTGT
CAGAGGTGAAATTCTTGGATTTCTGGAAGACGAACTAC-TGCGAAAGCATTTACC-AA--GGATGTTTTCATTAATCAAG
AACGAAAGTTAGGGGATCGAAGATGATTAGATACCATCGTAGTCTTAACCATAAACTATGCCGACAAGGGATTGGTGGGG
-TTCCGTAA-TGTCTCCATCAGCACCTTATGAGAAATCA-CAAGTTTTTGGGTTCCGGGGGGAGT-ATGGTCGCAAGGCT
GAAACTTAAAGAAATTGACGGAAGGGCACCACCAGGAGTGGAGCC-TGCGGCTTAATTTGACTCAACACGGGAAAACTTA
CCAGGTCCAGACATAGTGA-GGATTGACAGATTGA-GAGCTC-TTTCTTGATTCTATGGGTGGTGGTGCATGGCCGTTCT
TAGTTGGTG-GAGTGATTTGTCTGGTTAATTCCGTTAACGA--ACGAGACCGCTGCCTGCTAAATAGTCC----AGCTAG
TGAT-TTTCA-CTGGC-GTGG-GCTTCTTAGAGGGACGTGCATTTTATT-AGATGCA-GGAAGATAGCGGCAATAACAGG
TCTGTGATGCCCTTAGATGTTCTGGGCCGCACGCGCGCTACACTGATGTATTC-AACG-A--GT-GCTTCCTTGGCTG-A
AAAGCCTGGGCAATCTTTTGAACGTGCATCGTGATAGGGATAGATTATTGCAATTATTAATCTTGAACGAGGAATTCCTA
GTAAACGCAGAT-CATCAATCTGCATTGATTACGTCCCTGCCCTTTGTACACACCGCCCGTCGCACCTA
>Placoneis_hambergii Placoneis hambergii 18S rRNA gene, strain AT-160Gel09
AAACTGCG-AATGGCTCATTATATCAGTTATAGTTTATTTGATAGTCCCTT-ACTACTTGG-A--TAACCGTAGTAATTC
TAGAGCTAATACATGCGTTCAT-ACCCTTC-GGGG-TA-----GTATTTATTAGA-CTGAAACCAACCCCTTC--GGGGT
GATGTGGTGATTCATAATAAGCTTGCAGATCGCACGGTT---CGCCGGCGATGGATCATTCAAG-TTTCTG-CCCTATCA
GCTTTGGATGGTAGGGTATTGGCCTACCATGGCTTTAACGGGTAACGGGGGATTAGGGTTTGATTCCGGAGAGGGAGCCT
-GAGAGACGGCTACCACATCCAAGGAAGGCAGCAGGCGCGTAAATTACCCAATCCTGACACAGGGAGGTAGTGACAATAA
ATAACAATGCCGGGCG--TTTCACGTCTGGCACTTGGAATGAGAACAACTCAAACCACTTATC-AGGATCAATTGGAGGG
CAAG-TCTGGTGCCAGCAGCCGCGGTAATTCCAGCTCCAATAGCGTATATTAAAG-TTGTTGCAGTTAAAAAGCTCGTAG
-TTGGATTTGTGGCGGCCCCATCC-TTGGG--TGG-ATCCTGTGTGGCATTAGGTTGTCGCGCA-GGGGATGCCCAT-CA
TTTACTGTGAAAAAATCAGCGCGTT-C-A-AAGCAGGCTT-ACGCCATTGAATGTATTAGCATGGAATAATAAGATAGGA
CCTTGGTACTATTTTGTTGG-TTTGCGCACCGAGGTAATGATTAATAGGGACAGTTG-GGGGTATT-CGTATTCCATTGT
CAGAGGTGAAATTCTTGGATTTCTGGAAGACGAACTAC-TGCGAAAGCATTTACC-AA--GGATGTTTTCATTAATCAAG
AACGAAAGTTAGGGGATCGAAGATGATTAGATACCATCGTAGTCTTAACCATAAACTATGCCGACAAGGGATTGGTGGGG
-TTCCGTAA-TGTCTCCATCAGCACCTTATGAGAAATCA-CAAGTTTTTGGGTTCCGGGGGGAGT-ATGGTCGCAAGGCT
GAAACTTAAAGAAATTGACGGAAGGGCACCACCAGGAGTGGAGCC-TGCGGCTTAATTTGACTCAACACGGGAAAACTTA
CCAGGTCCAGACATAGTGA-GGATTGACAGATTGA-GAGCTC-TTTCTTGATTCTATGGGTGGTGGTGCATGGCCGTTCT
TAGTTGGTG-GAGTGATTTGTCTGGTTAATTCCGTTAACGA--ACGAGACCGCTGCCTGCTAAATAGTTT----GGCCAG
TGAT-TTTCA-CTGGT-GCAA-GCTTCTTAGAGGGACGTGCATTTTATT-AGATGCA-GGAAGATAGCGGCAATAACAGG
TCTGTGATGCCCTTAGATGTTCTGGGCCGCACGCGCGCTACACTGATGTACTC-AACG-A--GT-GTTTCCTTGGCTG-A
AAAGCCTGGGCAATCTTTTGAACATGCATCGTGATAGGGATAGATTATTGCAATTATTAATCTTGAACGAGGAATTCCTA
GTAAACGCAGAT-CATCAATCTGCATTGATTACGTCCCTGCCCTTTGTACACACCGCCCGTCGCACCTA
>Placoneis_sp._AT-220.09 Placoneis sp. AT-220.09 18S rRNA gene, strain AT-220.09
AAACTGCG-AATGGCTCATTATATCAGTTATAGTTTATTTGATAATCCCTT-ACTACTTGG-A--TAACCGTAGTAATTC
TAGAGCTAATACATGCGTCAAT-ACC-TTCCGGGG-TA-----GTATTTATTAGA-TTGAAACCAACCCCTTC--GGGGT
GATGTGGTGATTCATAATAAGTTTGCAGATCGCACGGTT---CGCCGGCGACGGATCATTCAAG-TTTCTG-CCCTATCA
GCTTTGGATGGTAGGGTATTGGCCTACCATGGCTTTAACGGGTAACGGAGGATTAGGGTTTGATTCCGGAGAGGGAGCCT
-GAGAGACGGCTACCACATCCAAGGAAGGCAGCAGGCGCGTAAATTACCCAATCCTGACACAGGGAGGTAGTGACAATAA
ATAACAATGCCGGGCC--TTTCAGGTCTGGCACTTGGAATGAGAACAACTCAAACCACTTATCGAGGATCAATTGGAGGG
CAAG-TCTGGTGCCAGCAGCCGCGGTAATTCCAGCTCCAATAGCGTATATTAAAG-TTGTTGCAGTTAAAAAGCTCGTAG
-TTGGATTTGTGGCGGTGTCATCC-TTGGG--TGG-AAGCTGCATGGCATTAGGTTGTCGTGCA-GGGGATGCTCAT-CA
TTTACTGTGAAAAAATCAGCGCGTT-C-A-AAGCAGGCTT-ATGCCATTGAATGTATTAGCATGGAATAATAAGATAGGA
CCTTGGTACTATTTTGTTGG-TTTGCGCACCGAGGTAATGATTAATAGGGACAGTTG-GGGGTATT-CGTATTCCATTGT
CAGAGGTGAAATTCTTGGATTTCTGGAAGACGAACCAC-TGCGAAAGCATTTACC-AA--GGATGTTTTCATTAATCAAG
AACGAAAGTTAGGGGATCGAAGATGATTAGATACCATCGTAGTCTTAACCATAAACTATGCCGACAAGGGATTGGTGGGG
-TTTCGTAA-TGTCTCCATCAGCACCTTGTGAGAAATCA-CAAGTTTTTGGGTTCCGGGGGGAGT-ATGGTCGCAAGGCT
GAAACTTAAAGAAATTGACGGAAGGGCACCACCAGGAGTGGAGCC-TGCGGCTTAATTTGACTCAACACGGGAAAACTTA
CCAGGTCCAGACATAGTGA-GGATTGACAGATTGA-GAGCTC-TTTCTTGATTCTATGGGTGGTGGTGCATGGCCGTTCT
TAGTTGGTG-GAGTGATTTGTCTGGTTAATTCCGTTAACGA--ACGAGACCGCTGCCTGCTAAATAGTCT----AGTCAG
TGAT-TTTCA-CTGTC-CAGG-GCTTCTTAGAGGGACGTGCATTTTATT-AGATGCA-GGAAGATAGCGGCAATAACAGG
TCTGTGATGCCCTTAGATGTTCTGGGCCGCACGCGCGCTACACTGATGCACTC-AACG-A--GT-GTCTCCTTGGCTG-A
AAAGCCTGGGTAATCTTTTGAACCTGCATCGTGATAGGGATAGATTATTGCAATTATTAATCTTGAACGAGGAATTCCTA
GTAAACGCAGAT-CATCAATCTGCATTGATTACGTCCCTGCCCTTTGTACACACCGCCCGTCGCACCTA
>Planothidium_frequentissimum_RK12 Planothidium frequentissimum isolate RK12 18S ribosomal RNA gene, partial sequence
AAACTGCG-AATGGCTCATTATATCAGTTATAGTTTCTTTGATAGTCCCTT-ACTACTTGG-A--TAACCGTAGTAATTC
TAGAGCTAATACATGCGTCAAC-ACTCTTCTGGAG-TG-----GTATTTATTAGA--TGAAACCAACCCCTTC--GGGGT
GATGTGGTGATTCATAATAAGCTTGCGGATCGCATGGCTT--CGCCGGCGATGGATCATTCAAG-TTTCTG-CCCTATCA
GCTTTGGATGGTAGGGTATTGGCCTACCATGGCTTTAACGGGTAACGGAGGATTAGGGTTTGATTCCGGAGAGGGAGCCT
-GAGAGACGGCTACCACATCCAAGGAAGGCAGCAGGCGCGTAAATTACCCAATCCTGACACAGGGAGGTAGTGACAATAA
ATAACAATGACGGGCC-TTT-TAGGTCTGTCAATTGGAATGAGAACAATTTAAACCCCTTATCGAGGATCAATTGGAGGG
CAAG-TCTGGTGCCAGCAGCCGCGGTAATTCCAGCTCCAATAGCGTATATTAAAG-TTGTTGCAGTTAAAAAGCTCGTAG
-TTGGATTTGTGG-----CCATCC-TTGGG--TGG-AAGCAGTGTGGCATTAGGTTGTCGTGCT-GTGGATGCCCAT-CG
TTTACTGTGAAAAAATCAGCGCGTT-C-A-AAGCAGGCTT-ATGCCGTTGAATGTATTAGCATGGAATAATAAGATAGGA
CCTTGGTACTATTTTGTTGG-TTTGCGCACCGAGGTAATGATTAATAGGGACAGTTG-GGGGTATT-CGTATTCCATTGT
CAGAGGTGAAATTCTTGGATTTCTGGAAGACGAACTAC-TGCGAAAGCATTTACC-AA--GGATGTTTTCATTAATCAAG
AACGAAAGTTAGGGGATCGAAGATGATTAGATACCATCGTAGTCTTAACCATAAACTATGCCGACAAGGGATTGGTGGGG
-TTTCGTTT-CGTCTCCATCAGCACCTTATGAGAAATCA-CAAGTTTTTGGGTTCCGGGGGGAGT-ATGGTCGCAAGGCT
GAAACTTAAAGAAATTGACGGAAGGGCACCACCAGGAGTGGAGCC-TGCGGCTTAATTTGACTCAACACGGGAAAACTTC
CCAGGTCCAGACATAGTGA-GGATTGACAGATTGA-GAGCTC-TTTCTTGATTCTATGGGTGGTGGTGCATGGCCGTTCT
TAGTTGGTG-GAGTGATTTGTCTGGTTAATTCCGTTAACGA--ACGAGACC-CTGCCTGCTAAATAGTCC----T-TTAG
TGAA-TCTCA-CTGAC-ATGG--CTTCTTAGAGGGACGTGCATTCTATT-AGATGCA-GGAAGATAG-GGCAATAACAGG
TCTGTGATGCCCTTAGATGTTCTGGGCCGCACGCGCGCTACACTGATGCATTC-AACG-A--GT---TTTCTTGGCCG-A
GAGGCCTGGGCAATCTTTTGAACGTGCATCGTGATAGGGATAGATTATTGCAATTATTAATCTTGAACGAGGAATTCCTA
GTAAACGCAGAT-CATCAATCTGCATTGATTACGTCCCTGCCCTTTGTACACACCGCCCGTCGCACCTA
>Planothidium_lanceolatum_L1249 Planothidium lanceolatum 18S rRNA gene, strain L1249
AAACTCCC-AATGCCCCATTATATCAGTTATACTTCCTTTGATAGCCCCTT-GGTAGTTGA-T--TAAGCGTAGTAATTC
TAGAGCTAATAGATGCGT--ATTGACTTTC--GAG-TC-----GTGTTTATTACA-TTGAAACCAACTCCTTC--GGGGT
GATGTGGTAATTCATAATAAATTTGCGGATCGCATGGCTTG-TGGCGGCGATGGATCATTCAAG-TTTCTG-CCCTATCA
GCTTTGGATGGTAGGGTATTGGCCTACCATGGCTTTAACGGGTAACGGAGGATTAGGGTTTGATTCCGGAGAGGGAGCCT
-GAGAGACGGCTACCACATCCAAGGAAGGCAGCAGGCGCGTAAATTACCCAATCCTGACACAGGGAGGTAGTGACAATAA
ATAACAATGACGGGCC-TTTCTAGGTCTGTCAATTGGAATGAGAACAATTTAAACCCCTTATCAGAGATCAATTGGAGGG
CAAA-TCTTGTGCCAGCAGCCGCGGTAATTCCAGCTCCAATAGCGTATATTAAAG-GTGTTGCAGTTAAAAAGCTCGTAG
-TTGGATTTTTGGCTGTCTCATCC-TTGGG--TGG-AAGCAGTGTGGCATTAGGTTGTCGTGTT-GCGGATGCCCAT-CG
TTTACTGTGAAAAAATCAGCGCGTT-C-A-AAGCAGGCTT-ATGCCGTTGAATGTATTAGCATGGAATAATAAGATAGGA
CCTTGGTACTATTTTGTTGG-TTTGCGCACCGAGGTAATGATTAATAGGGACAGTTG-GGGGTATT-CGTATTCCATTGT
CAGAGGTGAAATTCTTGGATTTCTGGAAGACGAACTAC-TGCGAAAGCATTTACC-AA--GGATGTTTTCATTAATCAAG
AACGAAAGTTAGGGGATCGAAGATGATTAGATACCATCGTAGTCTTAACCATAAACTATGCCGACAAGGGATTGGTGGGG
-TTTCGTTT-CGTCTCCATCAGCACCTTATGAGAAATCA-CAAGTTTTTGGGTTCCGGGGGGAGT-ATGGTCGCAAGGCT
GAAACTTAAAGAAATTGACGGAAGGGCACCACCAGCAGTGCAGCC--TCCGCTTAATTTGACTYAACACGGGAAAACTTA
CCAGGTCCAGACATAGTGA-GGATTGACAGATTGA-GAGCTC-TTTCTTGATTCTATGGGTGGTGGTGCATGGCCGTTCT
TACTTGGTG-GAGTGATTTGTCTGGTTAATTCCGTTAACGA--ACGAGACCGCT-CCTGCTAAATAGTTG----TGTGAG
TGAA-TTTCA-CTGAC-ATTG-GCTTCTTAGAGGGAGCTGCATTCTATT-AGATGCA-GGAAGATAGCGGCAATAACAGG
TCTGTGATGCCCTTAGATGTTCTGGGCCGCACGCGCGCTACACTGATGCATTC-AACG-A--GT-AATTCCTTGGCCG-A
GA-GCCTGGGCAATCTTTTGAACGTGCATCGTGATAGGGATAGATTATTGCAATTATTAATCTTGAACGAGGAATTCCTA
GTAAACGCAGAT-CATCAATCTGCATTGATTACGTCCCTGCCCTTTGTACACACCCCCCGTCGCACCTA
>Planothidium_sp._05DB5 Planothidium sp. TF-2014 clone 05DB5_12 18S ribosomal RNA gene, partial sequence
AAACTGCG-AATGGCTCATTATATCAGTTATAGTTTCTTTGATAGTCCCTT-GCTACTTGA-T--TAACCGTAGTAATTC
TAGAGCTAATACATGCGTACTG-ACTTTC---GAG-TC-----GTGTTTATTAGA--TGAAACCAACTCCTTC--GGGGT
GATGTGGTGATTCATAATAAGTTTGCGGATCGCATGGCTT--GGCCGGCGATGGATCATTCAAG-TTTCTG-CCCTATCA
GCTTTGGATGGTAGGGTATTGGCCTACCATGGCTTTAACGGGTAACGGAGGATTAGGGTTTGATTCCGGAGAGGGAGCCT
-GAGAGACGGCTACCACATCCAAGGAAGGCAGCAGGCGCGTAAATTACCCAATCCTGACACAGGGAGGTAGTGACAATAA
ATAACAATGACGGGCC-TTT-TAGGTCTGTCAATTGGAATGAGAACAATTTAAACCCCTTATCGAGGATCAATTGGAGGG
CAAG-TCTGGTGCCAGCAGCCGCGGTAATTCCAGCTCCAATAGCGTATATTAAAG-TTGTTGCAGTTAAAAAGCTCGTAG
-TTGGATTTTTGG-----TCATCC-TTGGG--TGG-AAGCAGTGTGGCATTAGGTTGTCGTGTT-GCGGATGCCCAT-CG
TTTACTGTGAAAAAATCAGCGCGTT-C-A-AAGCAGGCTT-ATGCCGTTGAATGTATTAGCATGGAATAATAAGATAGGA
CCTTGGTACTATTTTGTTGG-TTTGCGCCCCGAGGTAATGATTAATAGGGACAGTTG-GGGGTATT-CGTATTCCATTGT
CAGAGGTGAAATTCTTGGATTTCTGGAAGACGAACTAC-TGCGAAAGCATTTACC-AA--GGATGTTTTCATTGATCAAG
AACGAAAGTTAGGGGATCGAAGATGATTAGATACCATCGTAGTCTTAACCATAAACTATGCCGACAAGGGATTGGTGGGG
-TTTCGTTT-CGTCTCCATCAGCACCTTATGAGAAATCA-CAAGTTTTTGGGTTCCGGGGGGAGT-ATGGTCGCAAGGCT
GAAACTTAAAGAAATTGACGGAAGGGCACCACCAGGAGTGGAGCC-TGCGGCTTAATTTGACTCAACACGGGAAAACTTA
CCAGGTCCAGACATAGTGA-GGATTGACAGATTGA-GAGCTC-TTTCTTGATTCTATGGGTGGTGGTGCATGGCCGTTCT
TAGTTGGTG-GAGTGATTTGTCTGGTTAATTCCGTTAACGA--ACGAGACC-CTGCCTGCTAAATAGTTG----A-TGAG
TGAA-TTTCA-CTGAC-ATGG--CTTCTTAGAGGGACGTGCATTCTATT-AGATGCA-GGAAGATAG-GGCAATAACAGG
TCTGTGATGCCCTTAGATGTTCTGGGCCGCACGCGCGCTACACTGATGTATTC-AACG-A--GT--AATTCTTGGCCG-A
GAGGCCTGGGCAATCTTTTGAACGTGCATCGTGATAGGGATAGATTATTGCAATTATTAATCTTGAACGAGGAATTCTTA
GTAAACGCAGAT-CATCAATCTGCATTGATTACGTCCCTGC----------------------------
>Prestauroneis_integra Prestauroneis integra 18S rRNA gene, strain AT-177.13
AAACTGCG-AACGGCTCATTATATCAGTTATAGTTTATTTGATAGTCCCTT-ACTACTCGG-ATTTAACCGTAGTAATTC
TAGAGCTAATACGTGCGTCAAT-ACTCTTC-GGAG-TA-----GTATTTATTAGA-TAGAAACCAACTGCTTC--GGCAT
GATGTGGTGATTCATAATAAGCTTGCGGATCGCATGGCTT--TGCCGGCGATGGATCATTCAAG-TTTCTG-CCCTATCA
GCTTT-GACGGTACTGTATTGGAGTACCGTGGCAGTAACGGGTAACGGAAAATTAGGGTTTGACACCGGAGAGGGAGCCT
-GAGAGACGGCTACCACATCCAAGGAAGGCAGCAGGCGCGTAAATTACCCAATCTTGACACAAGGAGGTAGTGACAATAA
ATAACAATGCCGGGCC-TTTGTAGGTCTGGCAATTGGAATGAGAACAATTTAAACCCCTTATCGAGGATCAATTGGAGGG
CAAG-TCTGGTGCCAGCAGCCGCGGTAATTCCAGCTCCAATAGCGTATATTAAAG-TTGTTGCAGTTAAAAAGCTCGTAG
-TTGGATTTGTGGCGTGTCCATCC-TTGGG--TGG-ATCCTGTGTGGCATTAGGTTGTCGTGCA-GGGGATGCCCAT-CG
TTTACTGTGAAAAAATTAGAGTGTT-C-A-AAGCAGGCTT-ATGCCGTTGAATATATTAGCATGGAATAATAAGATAGGT
CTTTGGTCCTATTTTGTTGG-TTTGCGGGCCGGAGAAATGATTAACAGGGACAGTTG-GGGGTATT-CGTATTCCATTGT
CAGAGGTGAAATTCTTGGATTTCTGGAAGACGAACTAC-TGCGAAAGCATTTACC-AA--GGATGTTTTCATTAATCAAG
AACGAAAGTTAGGGGATCGAAGATGATTAGATACCATCGTAGTCTTAACCATAAACTATGCCGACAAGGGATTGGCGGGG
-CTTCGTTA-CGTCTCCGTCAGCACCTTATGAGAAATCA-CAAGTTTTTGGGTTCCGGGGGGAGT-ATGGTCGCAAGGCT
GAAACTTAAAGAAATTGACGGAAGGGCACCACCAGGAGTGGAGCC-TGCGGCTTAATTTGACTCAACACGGGAAAACTTA
CCAGGTCCAGACATAATGA-GGATTGACAGATTGA-GAGCTCTTTTCTTGATTCTATGGGTGGTGGTGCATGGCCGTTCT
TAGTTGGTG-GAGTGATTTGTCTGGTTAATTCCGTTAACGA--ACGAGACCCCTGCCTGCTAAATAGTCC----CGTGAG
TGAA-TTTCA-CTGAC-GAGG-ACTTCTTAGAGGGACGTGCATTCTATT-AGATGCA-GGAAGATAGGGGCAATAACAGG
TCTGTGATGCCCTTAGATGTTCTGGGCCGCACGCGCGCTACACTGATGCATTC-AACG-A--GT-GTTACCTTGGCCG-A
GAGGCCTGGGCAATCTTTTGAACGTGCATCGTGATAGGGATAGATTATTGCAATTATTAATCTTGAACGAGGAATTCCTA
GTAAACGCAGAT-CATCAATCTGCATTGATTACGTCCCTGCCCTTTGTACACACCGCCCGTCGCACCTA
>Psammothidium_papilio_FLB10 Psammothidium papilio clone FLB10 18S ribosomal RNA gene, partial sequence
AAACTGCG-AATGGCTCATTATATCAGTTATAGTTTATTTGATAGTCCCTT-ACTATTTGG-A--TAACCGTAGTAATTC
TAGAGCTAATACATGCGTCAAT-ACCCTTCTGGGG-TA-----GTATTTATTAGA-TTGAAACCAACCCCTTC--GGGGT
GATGTGGTGATTCATAATAAGCTTGCGGATCGCATGGCTT--TGCCGGCGATGGATCATTCAAG-TTTCTG-CCCTATCA
GCTTTGGATGGTAGGGTATTGGCCTACCATGGCTTTAACGGGTAACGGAGGATTAGGGTTTGATTCCGGAGAGGGAGCCT
-GAGAGACGGCTACCACATCCAAGGAAGGCAGCAGGCGCGTAAATTACCCAATCCTGACACAGGGAGGTAGTGACAATAA
ATAACAATGCCGGGCC-TTTCTAGGTCTGGCAATTGGAATGAGAACAATTTAAACCCCTTATCGAGTATCAATTGGAGGG
CAAG-TCTGGTGCCAGCAGCCGCGGTAATTCCAGCTCCAATAGCGTATATTAAAG-TTGTTGCAGTTAAAAAGCTCGTAG
-TTGGATTTGTGGTGGCACCATCC-TTGGG--TGG-AACCTGTGTGGCATTAAGTTGTCGTGCA-GGGGATGCCCAT-CG
TTTACTGTGAAAAAATCAGCGCGTT-C-A-AAGCAGGCTT-ATGCCGTTGAATGTATTAGCATGGAATAATAAGATAGGA
CCTTGGTACTATTTTGTTGG-TTTGCGCACCGAGGTAATGATTAATAGGGACAGTTG-GGGGTATT-CGTATTCCATTGT
CAGAGGTGAAATTCTTGGATTTCTGGAAGACGAACTAC-TGCGAAAGCATTTACC-AA--GGATGTTTTCATTAATCAAG
AACGAAAGTTAGGGGATCGAAGATGATTAGATACCATCGTAGTCTTAACCATAAACTATGCCGACAAGGGATTGGTGGGG
-TTTCGTTA-CGTCTCCATCAGCACCTTATGAGAAATCA-CAAGTTTTTGGGTTCCGGGGGGAGT-ATGGTCGCAAGGCT
GAAACTTAAAGAAATTGACGGAAGGGCACCACCAGGAGTGGAGCC-TGCGGCTTAATTTGACTCAACACGGGAAAACTTA
CCAGGTCCAGACATAGTGA-GGATTGACAGATTGA-GAGCTC-TTTCTTGATTCTATGGGTGGTGGTGCATGGCCGTTCT
TAGTTGGTG-GAGTGATTTGTCTGGTTAATTCCGTTAACGA--ACGAGACCGCTGCCTGCTAAATAGTCC----AGTGAG
TGAA-TTTCA-CTGAC-CGGG-ACTTCTTAGAGGGACGTGCGTTCTATT-AGACGCA-GGAAGATAGCGGCAATAACAGG
TCTGTGATGCCCTTAGATGTTCTGGGCCGCACGCGCGCTACACTGATGCATTC-AACG-A--GT-ACTTCCTTGGCCG-A
GAGGCCTGGGCAATCTTTTGAACGTGCATCGTGATAGGGATAGATTATTGCAATTATTAATCTTGAACGAGGAATTCCTA
GTAAACGCAGAT-CATCAATC------------------------------------------------
>Psammothidium_papilio_FLB11 Psammothidium papilio clone FLB11 18S ribosomal RNA gene, partial sequence
AAACTGCG-AATGGCTCATTATATCAGTTATAGTTTATTTGATAGTCCCTT-ACTATTTGG-A--TAACCGTAGTAATTC
TAGAGCTAATACATGCGTCAAT-ACCCTTCTGGGG-TA-----GTATTTATTAGA-TTGAAACCAACCCCTTC--GGGGT
GATGTGGTGATTCATAATAAGCTTGCGGATCGCATGGCTT--TGCCGGCGATGGATCATTCAAG-TTTCTG-CCCTATCA
GCTTTGGATGGTAGGGTATTGGCCTACCATGGCTTTAACGGGTAACGGAGGATTAGGGTTTGATTCCGGAGAGGGAGCCT
-GAGAGACGGCTACCACATCCAAGGAAGGCAGCAGGCGCGTAAATTACCCAATCCTGACACAGGGAGGTAGTGACAATAA
ATAACAATGCCGGGCC-TTTCTAGGTCTGGCAATTGGAATGAGAACAATTTAAACCCCTTATCGAGTATCAATTGGAGGG
CAAG-TCTGGTGCCAGCAGCCGCGGTAATTCCAGCTCCAATAGCGTATATTAAAG-TTGTTGCAGTTAAAAAGCTCGTAG
-TTGGATTTGTGGTGGCACCATCC-TTGGG--TGG-AACCTGTGTGGCATTAAGTTGTCGTGCA-GGGGATGCCCAT-CG
TTTACTGTGAAAAAATCAGCGCGTT-C-A-AAGCAGGCTT-ACGCCGTTGAATGTATTAGCATGGAATAATAAGATAGGA
CCTTGGTACTATTTTGTTGG-TTTGCGCACCGAGGTAATGATTAATAGGGACAGTTG-GGGGTATT-CGTATTCCATTGT
CAGAGGTGAAATTCTTGGATTTCTGGAAGACGAACTAC-TGCGAAAGCATTTACC-AA--GGATGTTTTCATTAATCAAG
AACGAAAGTTAGGGGATCGAAGATGATTAGATACCATCGTAGTCTTAACCATAAACTATGCCGACAAGGGATTGGTGGGG
-TTTCGTTA-CGTCTCCATCAGCACCTTATGAGAAATCA-CAAGTTTTTGGGTTCCGGGGGGAGT-ATGGTCGCAAGGCT
GAAACTTAAAGAAATTGACGGAAGGGCACCACCAGGAGTGGAGCC-TGCGGCTTAATTTGACTCAACACGGGAAAACTTA
CCAGGTCCAGACATAGTGA-GGATTGACAGATTGA-GAGCTC-TTTCTTGATTCTATGGGTGGTGGTGCATGGCCGTTCT
TAGTTGGTG-GAGTGATTTGTCTGGTTAATTCCGTTAACGA--ACGAGACCGCTGCCTGCTAAATAGTCC----AGTGAG
TGAA-TTTCA-CTGAC-CGGG-ACTTCTTAGAGGGACGTGCGTTCTATT-AGACGCA-GGAAGATAGCGGCAATAACAGG
TCTGTGATGCCCTTAGATGTTCTGGGCCGCACGCGCGCTACACTGATGCATTC-AACG-A--GT-ACTTCCTTGGCCG-A
GAGGCCTGGGCAATCTTTTGAACGTGCATCGTGATAGGGATAGATTATTGCAATTATTAATCTTGAACGAGGAATTCCTA
GTAAACGCAGAT-CATCAATCTG----------------------------------------------
>Reimeria_sinuata_TCC719 Reimeria sinuata strain TCC719 18S ribosomal RNA gene, partial sequence
AAACTGCG-AATGGCTCATTATATCAGTTATAGTTTATTTGATAGTCCCTT-ACTACTTGG-A--TAACCGTAGTAATTC
TAGAGCTAATACATGCGTCAAT-ACCCTTCTGGGG-TA-----GTATTTATTAGA-TTGAAACCAACCCCTTC--GGGGT
GATGTGGTGATTCATAATAAGCTTGCGGATCGCACGGCT---TGCCGGCGATGGATCATTCAAG-TTTCTG-CCCTATCA
GCTTTGGATGGTAGGGTATTGGCCTACCATGGCTTTAACGGGTAACGGAGGATTAGGGTTTGATTCCGGAGAGGGAGCCT
-GAGAGACGGCTACCACATCCAAGGAAGGCAGCAGGCGCGTAAATTACCCAATCCTGACACAGGGAGGTAGTGACAATAA
ATAACAATGCCGGGCC--TTTCAGGTCTGGCACTTGGAATGAGAACAACTCAAACCACTTATCGAGGATCAATTGGAGGG
CAAG-TCTGGTGCCAGCAGCCGCGGTAATTCCAGCTCCAATAGCGTATATTAAAG-TTGTTGCAGTTAAAAAGCTCGTAG
-TTGGATTTGTGGCGGGTCCATCC-TTGGG--TGG-AATCTGTGTGGCATTAGGTTGTCGCGCA-GGGGATGCCCAT-CA
TTTACTGTGAAAAAATCAGCGCGTT-C-A-AAGCAGGCTT-ATGCCGTTGAATGTATTAGCATGGAATAATAAGATAGGA
CCTTGGTACTATTTTGTTGG-TTTGCGCACCGAGGTAATGATTAATAGGGACAGTTG-GGGGTATT-CGTATTCCATTGT
CAGAGGTGAAATTCTTGGATTTCTGGAAGACGAACTAC-TGCGAAAGCATTTACC-AA--GGATGTTTTCATTAATCAAG
AACGAAAGTTAGGGGATCGAAGATGATTAGATACCATCGTAGTCTTAACCATAAACTATGCCGACAAGGGATTGGTGGGG
-TTTCGTAA-TGTCTCCATCAGCACCTTAAGAGAAATCA-CAAGTTTTTGGGTTCCGGGGGGAGT-ATGGTCGCAAGGCT
GAAACTTAAAGAAATTGACGGAAGGGCACCACCAGGAGTGGAGCC-TGCGGCTTAATTTGACTCAACACGGGAAAACTTA
CCAGGTCCAGACATAGTGA-GGATTGACAGATTGA-GAGCTC-TTTCTTGATTCTATGGGTGGTGGTGCATGGCCGTTCT
TAGTTGGTG-GAGTGATTTGTCTGGTTAATTCCGTTAACGA--ACGAGACCGCTGCCTGCTAAATAGTCC----GGCGAG
TGAT-TTTCA-CTGGC-TCGG-TCTTCTTAGAGGGACGTGCATTTTTTT-AGATGCA-GGAAGATAGCGGCAATAACAGG
TCTGTGATGCCCTTAGATGTTCTGGGCCGCACGCGCGCTACACTGATGTATTC-AACG-A--GT-GTTTCCTTGGCTG-A
GAAGCCTGGGCAATCTTTTGAACGTGCATCGTGATAGGGATAGATTATTGCAATTATTAATCTTGAACGAGGAATTCCTA
GTAAACGCAGAT-CATCAATCTGCATTGATTACGTCCCTGCCCTTTGTACACACCGCCCGTCGCACCTA
>Reimeria_sinuata_TCC721 Reimeria sinuata strain TCC721 18S ribosomal RNA gene, partial sequence
AAACTGCG-AATGGCTCATTATATCAGTTATAGTTTATTTGATAGTCCCTT-ACTACTTGG-A--TAACCGTAGTAATTC
TAGAGCTAATACATGCGTCAAT-ACCCTTCTGGGG-TA-----GTATTTATTAGA-TTGAAACCAACCCCTTC--GGGGT
GATGTGGTGATTCATAATAAGCTTGCGGATCGCACGGCT---TGCCGGCGATGGATCATTCAAG-TTTCTG-CCCTATCA
GCTTTGGATGGTAGGGTATTGGCCTACCATGGCTTTAACGGGTAACGGAGGATTAGGGTTTGATTCCGGAGAGGGAGCCT
-GAGAGACGGCTACCACATCCAAGGAAGGCAGCAGGCGCGTAAATTACCCAATCCTGACACAGGGAGGTAGTGACAATAA
ATAACAATGCCGGGCC--TTTCAGGTCTGGCACTTGGAATGAGAACAACTCAAACCACTTATCGAGGATCAATTGGAGGG
CAAG-TCTGGTGCCAGCAGCCGCGGTAATTCCAGCTCCAATAGCGTATATTAAAG-TTGTTGCAGTTAAAAAGCTCGTAG
-TTGGATTTGTGGCGGGTCCATCC-TTGGG--TGG-AATCTGTGTGGCATTAGGTTGTCGCGCA-GGGGATGCCCAT-CA
TTTACTGTGAAAAAATCAGCGCGTT-C-A-AAGCAGGCTT-ATGCCGTTGAATGTATTAGCATGGAATAATAAGATAGGA
CCTTGGTACTATTTTGTTGG-TTTGCGCACCGAGGTAATGATTAATAGGGACAGTTG-GGGGTATT-CGTATTCCATTGT
CAGAGGTGAAATTCTTGGATTTCTGGAAGACGAACTAC-TGCGAAAGCATTTACC-AA--GGATGTTTTCATTAATCAAG
AACGAAAGTTAGGGGATCGAAGATGATTAGATACCATCGTAGTCTTAACCATAAACTATGCCGACAAGGGATTGGTGGGG
-TTTCGTAA-TGTCCCCATCAGCACCTTAAGAGAAATCA-CAAGTTTTTGGGTTCCGGGGGGAGT-ATGGTCGCAAGGCT
GAAACTTAAAGAAATTGACGGAAGGGCACCACCAGGAGTGGAGCC-TGCGGCTTAATTTGACTCAACACGGGAAAACTTA
CCAGGTCCAGACATAGTGA-GGATTGACAGATTGA-GAGCTC-TTTCTTGATTCTATGGGTGGTGGTGCATGGCCGTTCT
TAGTTGGTG-GAGTGATTTGTCTGGTTAATTCCGTTAACGA--ACGAGACCGCTGCCTGCTAAATAGTCC----GGCGAG
TGAT-TTTCA-CTGGC-TCGG-TCTTCTTAGAGGGACGTGCATTTTTTT-AGATGCA-GGAAGATAGCGGCAATAACAGG
TCTGTGATGCCCTTAGATGTTCTGGGCCGCACGCGCGCTACACTGATGTATTC-AACG-A--GT-GTCTCCTTGGCTG-A
GAAGCCTGGGCAATCTTTTGAACGTGCATCGTGATAGGGATAGATTATTGCAATTATTAATCTTGAACGAGGAATTCCTA
GTAAACGCAGAT-CATCAATCTGCATTGATTACGTCCCTGCCCTTTGTACACACCGCCCGTCGCACCTA
>Reimeria_sinuata_TCC735 Reimeria sinuata strain TCC735 18S ribosomal RNA gene, partial sequence
AAACTGCG-AATGGCTCATTATATCAGTTATAGTTTATTTGATAGTCCCTT-ACTACTTGG-A--TAACCGTAGTAATTC
TAGAGCTAATACATGCGTCAAT-ACCCTTCTGGGG-TA-----GTATTTATTAGA-TTGAAACCAACCCCTTC--GGGGT
GATGTGGTGATTCATAATAAGCTTGCGGATCGCACGGCT---TGCCGGCGATGGATCATTCAAG-TTTCTG-CCCTATCA
GCTTTGGATGGTAGGGTATTGGCCTACCATGGCTTTAACGGGTAACGGAGGATTAGGGTTTGATTCCGGAGAGGGAGCCT
-GAGAGACGGCTACCACATCCAAGGAAGGCAGCAGGCGCGTAAATTACCCAATCCTGACACAGGGAGGTAGTGACAATAA
ATAACAATGCCGGGCC--TTTCAGGTCTGGCACTTGGAATGAGAACAACTCAAACCACTTATCGAGGATCAATTGGAGGG
CAAG-TCTGGTGCCAGCAGCCGCGGTAATTCCAGCTCCAATAGCGTATATTAAAG-TTGTTGCAGTTAAAAAGCTCGTAG
-TTGGATTTGTGGCGGGTCCATCC-TTGGG--TGG-AATCTGTGTGGCATTAGGTTGTCGCGCA-GGGGATGCCCAT-CA
TTTACTGTGAAAAAATCAGCGCGTT-C-A-AAGCAGGCTT-ATGCCGTTGAATGTATTAGCATGGAATAATAAGATAGGA
CCTTGGTACTATTTTGTTGG-TTTGCGCACCGAGGTAATGATTAATAGGGACAGTTG-GGGGTATT-CGTATTCCATTGT
CAGAGGTGAAATTCTTGGATTTCTGGAAGACGAACTAC-TGCGAAAGCATTTACC-AA--GGATGTTTTCATTAATCAAG
AACGAAAGTTAGGGGATCGAAGATGATTAGATACCATCGTAGTCTTAACCATAAACTATGCCGACAAGGGATTGGTGGGG
-TTTCGTAA-TGTCTCCATCAGCACCTTAAGAGAAATCA-CAAGTTTTTGGGTTCCGGGGGGAGT-ATGGTCGCAAGGCT
GAAACTTAAAGAAATTGACGGAAGGGCACCACCAGGAGTGGAGCC-TGCGGCTTAATTTGACTCAACACGGGAAAACTTA
CCAGGTCCAGACATAGTGA-GGATTGACAGATTGA-GAGCTC-TTTCTTGATTCTATGGGTGGTGGTGCATGGCCGTTCT
TAGTTGGTG-GAGTGATTTGTCTGGTTAATTCCGTTAACGA--ACGAGACCGCTGCCTGCTAAATAGTCC----GGCGAG
TGAT-TTTCA-CTGGC-TCGG-TCTTCTTAGAGGGACGTGCATTTTTTT-AGATGCA-GGAAGATAGCGGCAATAACAGG
TCTGTGATGCCCTTAGATGTTCTGGGCCGCACGCGCGCTACACTGATGTATTC-AACG-A--GT-GTTTCCTTGGCTG-A
GAAGCCTGGGCAATCTTTTGAACGTGCATCGTGATAGGGATAGATTATTGCAATTATTAATCTTGAACGAGGAATTCCTA
GTAAACGCAGAT-CATCAATCTGCATTGATTACGTCCCTGCCCTTTGTACACACCGCCCGTCGCACCTA
>Rhoicosphenia_01
AAACTGCG-AATGGCTCATTATATCAGTTATAGTTTACTTGATAGTCCCTT-ACTACTCGG-A--TAACCGTAGTAATTC
TAGAGCTAATACGTGCGTCAAT-ACCCGTC-AGGG-TA-----GTATTTATTAGACTGTAAACCAACCCTTTC--GAGGT
GATGTGGTGATTCACAATAAGCATGCGGATCGCACGGTTC--TGCCGGCGATTGAACATTTAAG-TTTCTG-CCCTATCA
GCTTTGGATGGTAGGGTATTGGCCTACCATGGCTTTAACGGGTAACGGAGGATTAGGGTTTGATTCCGGAGAGGGAGCCT
-GAGAGACGGCTACCACATCCAAGGAAGGCAGCAGGCGCGTAAATTACCCAATCCTGACACAGGGAGGTAGTGACAATAA
ATAACAATGCTGGGCC-TCTCTAGGTCTGGCAATTGGAATGAGAACAATTTAAATCTCTTAACAAGGATCAATTGGAGGG
CAAG-TCTGGTGCCAGCAGCCGCGGTAATTCCAGCTCCAATAGCGTATATTAAAG-TTGTTGCAGTTAAAAAGCTCGTAG
-TTGGATTTGTGGAGTCATCATCT-TTGGG--TTA-CCTCTATGTGGCATTAGGTTGTCGCGTA-GAGAGTGCTCAT-CA
TTTACTGTGAGAAAATCAGAGCGTT-C-C-AAGCAAGCTT-AGGCTGTTGAATGTATTAGCATGGAATAATGGGATAGGA
CCTTGGTACTATTTTGTTGG-TTTGTGCATCAAGGAAATGATCAACAGGGACAGTTG-GGGGTATT-CGTATTCCATTGT
CAGAGGTGAAATTCTTGGATTTTTGGAAGACGAACTAC-TGCGAAAGCATTTACC-AA--GGATGTTTTCATTAATCAAG
AACGAAAGTTAGGGGATCGAAGATGATTAGATACCATCGTAGTCTTAACCATAAACCATGCCAACAAGGGATTGGTAAGG
--AACGTCA-CGTCTTTATCAGCACCTTAAGAGAAATCA-TAAGTTTTTGGGTTCCGGGGGGAGT-ATGGTCGCAAGGCT
GAAACTTAAAGAAATTGACGGAAGGGCACCACCAGGAGTGGAGCC-TGCGGCTTAATTTGACTCAACACGGGAAAACTTA
CCAGGTCCAGACATGAATA-GGATTGACAGATTGA-GAGCTC-TTTCTTGATTTTATGGGTGGTGGTGCATGGCCGTTCT
TAGTTGGTG-GAGTGATTTGTCTGGTTAATTCCGTTAACGA--ACGAGACCGCTGCCTGCTAAATAGTGT----TCATAG
TGAT-TTTCA-CTGTG-TGTC-ACTTCTTAGAGGGACGTGCATTTTATT-AGATGCA-GGAAGATAGCGGCAATAACAGG
TCTGTGATGCCCTTAGATGTTCTGGGCCGCACGCGCGCTACACTGATGCATTC-AACA-A--GT-GTTTCCTTTGCTG-A
GAAGCCTGGGTAATCTTATGAATGTGCATCGTGATAGGGATAGATTATTGTAATTTTTAATCTTGAACGAGGAATTCCTA
GTAAATGCAGAT-CATCAATCTGCATTGATTACGTCCCTGCCCTTTGTACACACCGCCCGTCGCACCTA
>Rhoicosphenia_02
AAACTGCG-AATGGCTCATTATATCAGTTATAGTTTACTTGATAGTCCCTT-ACTACTCGG-A--TAACCGTAGTAATTC
TAGAGCTAATACGTGCGTCAAT-ACCCGTC-AGGG-TA-----GTATTTATTAGACTGTAAACCAACCCTTTC--GAGGT
GATGTGGTGATTCACAATAAGCATGCGGATCGCACGGTTC--TGCCGGCGATTGAACATTTAAG-TTTCTG-CCCTATCA
GCTTTGGATGGTAGGGTATTGGCCTACCATGGCTTTAACGGGTAACGGAGGATTAGGGTTTGATTCCGGAGAGGGAGCCT
-GAGAGACGGCTACCACATCCAAGGAAGGCAGCAGGCGCGTAAATTACCCAATCCTGACACAGGGAGGTAGTGACAATAA
ATAACAATGCTGGGCC-TCTCTAGGTCTGGCAATTGGAATGAGAACAATTTAAATCTCTTAACAAGGATCAATTGGAGGG
CAAG-TCTGGTGCCAGCAGCCGCGGTAATTCCAGCTCCAATAGCGTATATTAAAG-TTGTTGCAGTTAAAAAGCTCGTAG
-TTGGATTTGTGGAGTCATCATCT-TTGGG--TTA-CCTCTATGTGGCATTAGGTTGTCGCGTA-GAGAGTGCTCAT-CA
TTTACTGTGAGAAAATCAGAGCGTT-C-C-AAGCAAGCTT-AGGCTGTTGAATGTATTAGCATGGAATAATGGGATAGGA
CCTTGGTACTATTTTGTTGG-TTTGTGCATCAAGGAAATGATCAACAGGGACAGTTG-GGGGTATT-CGTATTCCATTGT
CAGAGGTGAAATTCTTGGATTTTTGGAAGACGAACTAC-TGCGAAAGCATTTACC-AA--GGATGTTTTCATTAATCAAG
AACGAAAGTTAGGGGATCGAAGATGATTAGATACCATCGTAGTCTTAACCATAAACCATGCCAACAAGGGATTGGTAAGG
--AACGTCA-CGTCTTTATCAGCACCTTAAGAGAAATCA-TAAGTTTTTGGGTTCCGGGGGGAGT-ATGGTCGCAAGGCT
GAAACTTAAAGAAATTGACGGAAGGGCACCACCAGGAGTGGAGCC-TGCGGCTTAATTTGACTCAACACGGGAAAACTTA
CCAGGTCCAGACATGAATA-GGATTGACAGATTGA-GAGCTC-TTTCTTGATTTTATGGGTGGTGGTGCATGGCCGTTCT
TAGTTGGTG-GAGTGATTTGTCTGGTTAATTCCGTTAACGA--ACGAGACCGCTGCCTGCTAAATAGTGT----TCATAG
TGAT-TTTCA-CTGTG-TGTC-ACTTCTTAGAGGGACGTGCATTTTATT-AGATGCA-GGAAGATAGCGGCAATAACAGG
TCTGTGATGCCCTTAGATGTTCTGGGCCGCACGCGCGCTACACTGATGCATTC-AACA-A--GT-GTTTCCTTTGCTG-A
GAAGCCTGGGTAATCTTATGAATGTGCATCGTGATAGGGATAGATTATTGTAATTTTTAATCTTGAACGAGGAATTCCTA
GTAAATGCAGAT-CATCAATCTGCATTGATTACGTCCCTGCCCTTTGTACACACCGCCCGTCGCACCTA
>Rhoicosphenia_03
AAACTGCG-AATGGCTCATTATATCAGTTATAATTTACTTGATAGTCCCTT-ACTACTCGG-A--TAACCGTAGTAATTC
TAGAGCTAATACGTGCGTCAAT-ACCCGAA-AGGG-TA-----GTACTTATTAGATTGTAAACCAACCCTTTC--GAGGT
GATGTGGTGATTCACAATAAGCATGCGGATCGCACGGCTA--TGCCGGCGATTGAACATTTAAG-TTTCTG-CCCTATCA
GCTTTGGATGGTAGGGTATTGGCCTACCATGGCTTTAACGGGTAACGGAGGATTAGGGTTTGATTCCGGAGAGGGAGCCT
-GAGAGACGGCTACCACATCCAAGGAAGGCAGCAGGCGCGTAAATTACCCAATCCTGACACAGGGAGGTAGTGACAATAA
ATAACAATGCTGGGCC-TCTCTAGGTCTGGCAATTGGAATGAGAACAATTTAAATCTCTTAACAAGGATCAATTGGAGGG
CAAG-TCTGGTGCCAGCAGCCGCGGTAATTCCAGCTCCAATAGCGTATATTAAAG-TTGTTGCAGTTAAAAAGCTCGTAG
-TTGGATTTGTGGAGGGTTCATCT-TTGAG--TTA-CCTCTATGTGGCATTAGGTTGTCGCGTA-TGGAGTACTCAT-CA
TTTACTGTGAGAAAATCAGAGCGTT-C-C-AAGCAAGCTT-AGGCTGTTGAATGTATTAGCATGGAATAATGGGATAGGA
CCTTGATACTATTTTGTTGG-TTTGTGCATCAAGGAAATGATCAACAGGGACAGTTG-GGGGTATT-CGTATTCCATTGT
CAGAGGTGAAATTCTTGGATTTTTGGAAGACGAACTAC-TGCGAAAGCATTTACC-AA--GGATGTTTTCATTAATCAAG
AACGAAAGTTAGGGGATCGAAGATGATTAGATACCATCGTAGTCTTAACCATAAACCATGCCAACAAGGGATTGGTAAGG
--AACGTCA-CGTCTTTATCAGCACCTTAAGAGAAATCA-TAAGTTTTTGGGTTCCGGGGGGAGT-ATGGTCGCAAGGCT
GAAACTTAAAGAAATTGACGGAAGGGCACCACCAGGAGTGGAGCC-TGCGGCTTAATTTGACTCAACACGGGAAAACTTA
CCAGGTCCAGACATGAATA-GGATTGACAGATTGA-GAGCTC-TTTCTTGATTTTATGGGTGGTGGTGCATGGCCGTTCT
TAGTTGGTG-GAGTGATTTGTCTGGTTAATTCCGTTAACGA--ACGAGACCGCTGCCTGCTAAATAGTGT----TCATAG
TGAT-TTTCA-CTGTG-TGTC-ACTTCTTAGAGGGACGTGCATTTTATT-AGATGCA-GGAAGATAGCGGCAATAACAGG
TCTGTGATGCCCTTAGATGTTCTGGGCCGCACGCGCGCTACACTGATGCATTC-AACA-A--GT-GTCTCCTTTGCTG-A
GAAGCCTGGGTAATCTTTTGAATGTGCATCGTGATAGGGATAGATTATTGTAATTTTTAATCTTGAACGAGGAATTCCTA
GTAAACGCAGAT-CATCAATCTGCATTGATTACGTCCCTGCCCTTTGTACACACCGCCCGTCGCACCTA
>Rhoicosphenia_04
---------------------------------------TGATAGTCCCTT-ACTACTCGG-A--TAACCGTAGTAATTC
TAGAGCTAATACGTGCGTCAAT-ACCCGAA-AGGG-TA-----GTACTTATTAGATTGTAAACCAACCCTTTC--GAGGT
GATGTGGTGATTCACAATAAGCATGCGGATCGCACGGCTA--TGCCGGCGATTGAACATTTAAG-TTTCTG-CCCTATCA
GCTTTGGATGGTAGGGTATTGGCCTACCATGGCTTTAACGGGTAACGGAGGATTAGGGTTTGATTCCGGAGAGGGAGCCT
-GAGAGACGGCTACCACATCCAAGGAAGGCAGCAGGCGCGTAAATTACCCAATCCTGACACAGGGAGGTAGTGACAATAA
ATAACAATGCTGGGCC-TCTCTAGGTCTGGCAATTGGAATGAGAACAATTTAAATCTCTTAACAAGGATCAATTGGAGGG
CAAG-TCTGGTGCCAGCAGCCGCGGTAATTCCAGCTCCAATAGCGTATATTAAAG-TTGTTGCAGTTAAAAAGCTCGTAG
-TTGGATTTGTGGAGGGTTCATCT-TTGAG--TTA-CCTCTATGTGGCATTAGGTTGTCGCGTA-TGGAGTACTCAT-CA
TTTACTGTGAGAAAATCAGAGCGTT-C-C-AAGCAAGCTT-AGGCTGTTGAATGTATTAGCATGGAATAATGGGATAGGA
CCTTGATACTATTTTGTTGG-TTTGTGCATCAAGGAAATGATCAACAGGGACAGTTG-GGGGTATT-CGTATTCCATTGT
CAGAGGTGAAATTCTTGGATTTTTGGAAGACGAACTAC-TGCGAAAGCATTTACC-AA--GGATGTTTTCATTAATNAAG
AACGAAAGTTAGGGGATCGAAGATGATTAGATACCATCGTAGTCTTAACCATAAACCATGCCAACAAGGGATTGGTAAGG
--AACGTCA-CGTCTTTATCAGCACCTTAAGAGAAATCA-TAAGTTTTTGGGTTCCGGGGGGAGT-ATGGTCGCAAGGCT
GAAACTTAAAGAAATTGACGGAAGGGCACCACCAGGAGTGGAGCC-TGCGGCTTAATTTGACTCAACACGGGAAAACTTA
CCAGGTCCAGACATGAATA-GGATTGACAGATTGA-GAGCTC-TTTCTTGATTTTATGGGTGGTGGTGCATGGCCGTTCT
TAGTTGGTG-GAGTGATTTGTCTGGTTAATTCCGTTAACGA--ACGAGACCGCTGCCTGCTAAATAGTGT----TCATAG
TGAT-TTTCA-CTGTG-TGCC-ACTTCTTAGAGGGACGTGCATTTTATT-AGATGCA-GGAAGATAGCGGCAATAACAGG
TCTGTGATGCCCTTAGATGTTCTGGGCCGCACGCGCGCTACACTGATGCATTC-AACA-A--GT-GTCTCCTTTGCTG-A
GAAGCCTGGGTAATCTTTTGAATGTGCATCGTGATAGGGATAGATTATTGTAATTTTTAATCTTGAACGAGGAATTCCTA
GTAAACGCAGAT-CATCAATCTGCAT-------------------------------------------
>Rhoicosphenia_37
-----------------------------------------------CCTT-ACTACTCGGCATGGAACCGTAGTAATTC
TAGAGCTAATASGTGCGTGGAT-ACCTGTC-AGGR-TA-----TTAMTTATTAGACTGTAAACCAACCCTTTC--GAGGT
GATGTGGTGATTCACAATAAGCATGCGGATCGCACGGCAA--TGCCGGCGATTGAACATTTAAG-TTTCTG-CCCTATCA
GCTTTGGATGGTAGGGTATTGGCCTACCATGGCTTTAACGGGTAACGGAGGATTAGGGTTTGATTCCGGAGAGGGAGCCT
-GAGAGACGGCTACCACATCCAAGGAAGGCAGCAGGCGCGTAAATTACCCAATCCTGACACAGGGAGGTAGTGACAATAA
ATAACAATGCTGGGCC-TCTCTAGGTCTGGCAATTGGAATGAGAACAATTTAAATCTCTTAACAAGGATCAATTGGAGGG
CAAG-TCTGGTGCCAGCAGCCGCGGTAATTCCAGCTCCAATAGCGTATATTAAAG-TTGTTGCAGTTAAAAAGCTCGTAG
-TTGGATTTGTGGAGGGTTCATCT-TTGGG--TTA-CCTCTATGTGGCATTAGGTTGTCGCGTA-GGGAGTACTCAT-CA
TTTACTGTGAGAAAATCAGAGCGTT-C-CMANSCAAGCTT-AGGCTGTTGAATGTATTAGCATGGAATAATGGGATAGGA
CCTTGGTACTATTTTGTTGGTTTTGTGCATCAAGGAAATGATCAACAGGGACAGTTG-GGGGTATT-CGTATTCCATTGT
CAGAGGTGNAATTCTTGGATTTTTNGAAGACGAACTAC-TGCGAAAGCATTTACC-AA--GGATGTTTTCATTAATCAAG
AACGAAAGTTAGGGGATCGAAGATGATTAGATACCATCGTAGTCTTAACCATAAACCATGCCAACAAGGGATTGGTAAGG
--AACGTCA-CGTCTCTATCAGCACCTTAAGAGAAATCA-TAAGTTTTTGGGTTCCGGGGGGAGT-ATGGTCGCAAGGCT
GAAACTTAAAGAAATTGACGGAAGGGCACCACCAGGAGTGGAGCC-TGCGGCTTAATTTGACTCAACACGGGAAAACTTA
CCAGGTCCAGACATGAATA-GGATTGACAGATTGA-GAGCTC-TTTCTTGATTTTATGGGTGGTGGTGCATGGCCGTTCT
TAGTTGGTG-GAGTGATTTGTCTGGTTAATTCCGTTAACGA--ACGAGACCGCTGCCTGCTAAATAGTGT----TCACAG
TGAT-TTTCA-CTGTG-TGTC-ACTTCTTAGAGGGACGTGCATTTTATT-AGATGCA-GGAAGATAGCGGCAATAACAGG
TCTGTGATGCCCTTAGATGTTCTGGGCCGCACGCGCGCTACACTGATGCATTC-AACA-A--GT-GTTTCCTTTGCTG-A
GAAGCCTGGGTAATCTTTTGAATGTGCATCGTGATAGGGATAGATTATTGTAATTTTTAATCTTGAACGAGGAATTCCTA
GTAAACGCAGAT-CATCAATCTGCATTGATTACGTCCCTGCCCTTTGTACACACCGCCCGTCGCACCTA
>Rhoicosphenia_80
AAACTGCG-AATGGCTCATTATATCAGTTACAATTTACTTGATAGTCCCTT-ACTACTCGG-A--TAACCGTAGTAATTC
TAGAGCTAATACGTGCGTCGAT-ACCCGTC-AGGG-TA-----GTACTTATTAGACTGTAAACCAACCCTTTC--GAGGT
GATGTGGTGATTCACAATAAGCATGCGGATCGCACGGTAA--TGCCGGCGATTGAACATTTAAG-TTTCTG-CCCTATCA
GCTTTGGATGGTAGGGTATTGGCCTACCATGGCTTTAACGGGTAACGGAGGATTAGGGTTTGATTCCGGAGAGGGAGCCT
-GAGAGACGGCTACCACATCCAAGGAAGGCAGCAGGCGCGTAAATTACCCAATCCTGACACAGGGAGGTAGTGACAATAA
ATAACAATGCTGGGCC-TCTCTAGGTCTGGCAATTGGAATGAGAACAATTTAAATCTCTTAACAAGGATCAATTGGAGGG
CAAG-TCTGGTGCCAGCAGCCGCGGTAATTCCAGCTCCAATAGCGTATATTAAAG-TTGTTGCAGTTAAAAAGCTCGTAG
-TTGGATTTGTGGAGGGTTCATCT-TTGGG--TTA-CCTCTATGTGGCATTAGGTTGTCGCGTA-GGGAGTACTCAT-CA
TTTACTGTGAGAAAATCAGAGCGTT-C-C-AAGCAAGCTT-AGGCTGTTGAATGTATTAGCATGGAATAATGGGATAGGA
CCTTGGTACTATTTTGTTGG-TTTGTGCATCAAGGAAATGATCAACAGGGACAGTTGNGGGGTATT-CGTATTCCATTGT
CAGAGGTGAAATTCTTGGATTTTTGGAAGACGAACTAC-TGCGAAAGCATTTACC-AA--GGATGTTTTCATTAATCAAG
AACGAAAGTTAGGGGATCGAAGATGATTAGATACCATCGTAGTCTTAACCATAAACCATGCCAACAAGGGATTGGTAAGG
--AACGTCA-CGTCTCTATCAGCACCTTAAGAGAAATCA-TAAGTTTTTGGGTTCCGGGGGGAGT-ATGGTCGCAAGGCT
GAAACTTAAAGAAATTGACGGAAGGGCACCACCAGGAGTGGAGCC-TGCGGCTTAATTTGACTCAACACGGGAAAACTTA
CCAGGTCCAGACATGAATA-GGATTGACAGATTGA-GAGCTC-TTTCTTGATTTTATGGGTGGTGGTGCATGGCCGTTCT
TAGTTGGTG-GAGTGATTTGTCTGGTTAATTCCGTTAACGA--ACGAGACCGCTGCCTGCTAAATAGTGT----TCACAG
TGAT-TTTCA-CTGTG-TGTC-ACTTCTTAGAGGGACGTGCATTTTATT-AGATGCA-GGAAGATAGCGGCAATAACAGG
TCTGTGATGCCCTTAGATGTTCTGGGCCGCACGCGCGCTACACTGATGCATTC-AACA-A--GT-GTTTCCTTTGCTG-A
GAAGCCTGGGTAATCTTTTGAATGTGCATCGTGATAGGGATAGATTATTGTAATTTTTAATCTTGAACGAGGAATTCCTA
GTAAACGCAGAT-CATCAATCTGCATTGATTACGTCCCTGCCCTTTGTACACACCGCCCGTCGCACCTA
>Rhoicosphenia_94
AAACTGCG-AATGGCTCATTATATCAGTTATAGTTTACTTGATAGTCCCTT-ACTACTCGG-A--TAACCGTAGTAATTC
TAGAGCTAATACGTGCGTCAAT-ACCCGTC-AGGG-TA-----GTATTTATTAGACTGTAAACCAACCCTTTC--GAGGT
GATGTGGTGATTCACAATAAGCATGCGGATCGCACGGTTA--TGCCGGCGATTGAACATTTAAG-TTTCTG-CCCTATCA
GCTTTGGATGGTAGGGTATTGGCCTACCATGGCTTTAACGGGTAACGGAGGATTAGGGTTTGATTCCGGAGAGGGAGCCT
-GAGAGACGGCTACCACATCCAAGGAAGGCAGCAGGCGCGTAAATTACCCAATCCTGACACAGGGAGGTAGTGACAATAA
ATAACAATGCTGGGCC-TCTCTAGGTCTGGCAATTGGAATGAGAACAATTTAAATCTCTTAACAAGGATCAATTGGAGGG
CAAG-TCTGGTGCCAGCAGCCGCGGTAATTCCAGCTCCAATAGCGTATATTAAAG-TTGTTGCAGTTAAAAAGCTCGTAG
-TTGGATTTGTGGAGGCTTCATCT-TTGAG--TTG-CCTCTATGTGGCATTAGGTTGTCGCGTA-GGGAGTACTCAT-CA
TTTACTGTGAGAAAATCAGAGCGTT-C-C-AAGCAAGCTT-AGGCTGTTGAATGTATTAGCATGGAATAATGGGATAGGA
CCTTGGTACTATTTTGTTGG-TTTGTGCATCAAGGAAATGATCAACAGGGACAGTTG-GGGGTATT-CGTATTCCATTGT
CAGAGGTGAAATTCTTGGATTTCTGGAAGACGAACTAC-TGCGAAAGCATTTACC-AA--GGATGTTTTCATTAATCAAG
AACGAAAGTTAGGGGATCGAAGATGATTAGATACCATCGTAGTCTTAACCATAAACCATGCCAACAAGGGATTGGTAAGG
--AACGTCA-CGTCTTTATCAGCACCTTAAGAGAAATCA-TAAGTTTTTGGGTTCCGGGGGGAGT-ATGGTCGCAAGGCT
GAAACTTAAAGAAATTGACGGAAGGGCACCACCAGGAGTGGAGCC-TGCGGCTTAATTTGACTCAACACGGGAAAACTTA
CCAGGTCCAGACATGAATA-GGATTGACAGATTGA-GAGCTC-TTTCTTGATTTTATGGGTGGTGGTGCATGGCCGTTCT
TAGTTGGTG-GAGTGATTTGTCTGGTTAATTCCGTTAACGA--ACGAGACCGCTGCCTGCTAAATAGTGC----TCATAG
TGAT-TTTCA-CTGTG-TGCC-ACTTCTTAGAGGGACGTGCATTTTATT-AGATGCA-GGAAGATAGCGGCAATAACAGG
TCTGTGATGCCCTTAGATGTTCTGGGCCGCACGCGCGCTACACTGATGCATTC-AACA-A--GT-GTCTCCTTTGCTG-A
GAAGCCTGGGTAATCTTTTGAATGTGCATCGTGATAGGGATAGATTATTGTAATTTTTAATCTTGAACGAGGAATTCCTA
GTAAACGCAGAT-CATCAATCTGCATTGATTACGTCCCTGCCCTTTGTACACACCGCCCGTCGCACCTA
>Rhopalodia_contorta Rhopalodia contorta strain L1299 18S small subunit ribosomal RNA gene, partial sequence
AAACTGCG-AATGGCTCATTATATCAGTTATAGTTTATTTGATAGTCCCTT-ACTACTTGG-A--TAACCGTAGTAATTC
TAGAGCTAATACATGCGTCAAC-ACCAACCTGGTG--------GCATTTATTAGA-TGGAAACCAACCCCTTT--GGGGT
GATGTGGTGATTCATAATAAGTTTGCAGATCGCACGGCT---TGCCAGCGACGGATCATTCAAG-TTTCTG-CCCTATCA
GCTTTGGACGGTAAGGTATTGGCTTACCGTGGCTTTAACGGGTAACGGGGAATTAGGGTTCGATTCCGGAGAGGGAGCCT
-GAGAGACGGCTACCACATCCAAGGAAGGCAGCAGGCGCGTAAATTACCCAATCTTGAAACAAGGAGGTAGTGACAATAA
ATAACAATGCCGGGCC-TTTCTAGGTCTGGCAATTGGAATGAGAACAATTTAAATCCCTTATCGAGGATCAATTGGAGGG
CAAG-TCTGGTGCCAGCAGCCGCGGTAATTCCAGCTCCAATAGCGTATATTAAAG-TTGTTGCAGTTAAAAAGCTCGTAG
-TTGGATTTGTGGTCTGCTCATCC-TTGGG--TGG-AACCTGCGTGGCATTAGGTTGTCGTGCA-TGGGATACCTAA-CG
TTTACTGTGAAAAAATTAGAGTGTT-C-A-AAGCAGGCTT-AGGCTGTTGAATATATTAGCATGGAATAATGAAATAGGA
CCTTGGTGCTATTTTGTTGG-TTTGCGCACTGAGGTAATGATTAACAGGGACAGTTG-GGGGTATT-CGTATTCCATTGT
CAGAGGTGAAATTCTTGGATTTCTGGAAGACGAACTAC-TGCGAAAGCATTTACC-AA--GGATGTTTTCATTAATCAAG
AACGAAAGTTAGGGGATCGAAGATGATTAGATACCATCGTAGTCTTAACCATAAACTATGCCAACAAGGGATTGACGGGG
-TTTCGTTA-CGTCTCCGTCAGCACCTTAAGAGAAATCA-CAAGTTTTTGGGTTCCGGGGGGAGT-ATGGTCGCAAGGCT
GAAACTTAAAGAAATTGACGGAAGGGCACCACCAGGAGTGGAGCC-TGCGGCTTAATTTGACTCAACACGGGAAAACTTA
CCAGGTCCAGACATAGTGA-GGATTGACAGATTGA-GAGCTC-TTTCTTGATTCTATGGGTGGTGGTGCATGGCCGTTCT
TAGTTGGTG-GAGTGATTTGTCTGGTTAATTCCGTTAACGA--ACGAGACCCCTGCCTGCTAAATAGTGC----AATGAG
TGAT-TTTCA-CTGAT-TGTG-GCTTCTTAGAGGGACGTGCATTCGACT-AGTTGCA-GGAAGATAGGGGCAATAACAGG
TCTGTGATGCCCTTAGATGTTCTGGGCCGCACGCGCGCTACACTGATGCATTC-AACG-A--GT---TTCCTTGACCG-A
GAGGTTTGGGCAATCTTTGGAAAGTGCATCGTGATAGGGATAGATTATTGCAATTATTAATCTTGAACGAGGAATTCCTA
GTAAACGCAGAT-CATCAATCTGCATTGATTACGTCCCTGCCCTTTGTACACACCGCCCGTCGCACCTA
>Rhopalodia_gibba Rhopalodia gibba strain CH155 18S small subunit ribosomal RNA gene, partial sequence
AAACTGCG-AATGGCTCATTATATCAGTTATAGTTTATTTGATATTCCCTT-ACTACTTGG-A--TAACCGTAGTAATTC
TAGAGCTAATACATGCGTCAAC-ACCTATTCGGTG--------GTATTTATTAGA-TGGAAACCAACCCCTTT--GGGGT
GATGTGGTGATTCATAATAAGTTTGCGGATCGCACAGCT---TGCTGGCGACGGATCATTCAAG-TTTCTG-CCCTATCA
GCTTTGGACGGTAAGGTATTGGCTTACCGTGGCTTTAACGGGTAACGGGGAATTAGGGTTCGATTCCGGAGAGGGAGCCT
-GAGAGACGGCTACCACATCCAAGGAAGGCAGCAGGCGCGTAAATTACCCAATCTTGAAACAAGGAGGTAGTGACAATAA
ATAACAATGCTGGGCC-TTTCTAGGTCTGGCAATTGGAATGAGAACAATTTAAATCCCTTATTGAGGATCCATTGGAGGG
CAAG-TCTGGTGCCAGCAGCCGCGGTAATTCCAGCTCCAATAGCGTATATTAAAG-TTGTTGCAGTTAAAAAGCTCGTAG
-TTGGATTTGTGTTCTGCGCATCC-TTGGG--TGG-AACCTGCGTGGCATTAGGTTGTCGTGCA-GGGGATGCTCAT-CG
TTTACTGTGAAAAAATTAGAGTGTT-C-A-AAGCAGGCTT-AGGCTGTTGAATATATTAGCATGGAATAATGAGATAGGA
CCTTGGTACTATTTTGTTGG-TTTGCGCACCGAGGTAATGATTAACAGGGACAGTTG-GGGGTATT-CGTATTCCATTGT
CAGAGGTGAAATTCTTGGATTTCTGGAAGACGAACTAC-TGCGAAAGCATTTACC-AA--GGATGTTTTCATTAATCAAG
AACGAAAGTTAGGGGATCGAAGATGATTAGATACCATCGTAGTCTTAACCATAAACTATGCCAACAAGGGATTGACGGGG
-TTTCGTTA-CGTCTCCGTCAGCACCTTATGAGAAATCA-CAAGTTTTTGGGTTCCGGGGGGAGT-ATGGTCGCAAGGCT
GAAACTTAAAGAAATTGACGGAAGGGCACCACCAGGAGTGGAGCC-TGCGGCTTAATTTGACTCAACACGGGAAAACTTA
CCAGGTCCAGACATAGTGA-GGATTGACAGATTGA-GAGCTC-TTTCTTGATTCTATGGGTGGTGGTGCATGGCCGTTCT
TAGTTGGTG-GAGTGATTTGTCTGGTTAATTCCGTTAACGA--ACGAGACCCCTGCCTGCTAAATAGTCC----AACGAG
TGAT-CTTTA-CTGGT-TGGG-GCTTCTTAGAGGGACGTGCATTCGACT-AGTTGCA-GGAAGATAGGGGCAATAACAGG
TCTGTGATGCCCTTAGATGTTCTGGGCCGCACGCGCGCTACACTGATGCATTC-AACG-A--GT---TTCCTTGACCG-A
GAGGTCTGGGCAATCTTTGGAATGTGCATCGTGATAGGGATAGATTATTGCAATTATTAATCTTGAACGAGGAATTCCTA
GTAAACGCAGAT-CATCAATCTGCATTGATTACGTCCCTGCCCTTTGTACACACCGCCCGTCGCACCTA
>Rhopalodia_sp._9vi08.1F.2 Rhopalodia sp. 9vi08.1F.2 18S small subunit ribosomal RNA gene, partial sequence
AAACTGCG-AATGGCTCATTATATCAGTTATAGTTTATTTGATAGTCCCTT-ACTACTTGG-A--TAACCGTAGTAATTC
TAGAGCTAATACATGCATCAAC-ACCTACTCGGTG--------GTATTTATTAGA-TGGAAACCAACCCCTTC--GGGGT
GATGTGGTGATTCATAATAAGTTTGCGGATCGCATGGCT---TGCCGGCGACGGATCATTCAAG-TTTCTG-CCCTATCA
GCTTTGGACGGTAAGGTATTGGCTTACCGTGGCTTTAACGGGTAACGGGGAATTAGGGTTCGATTCCGGAGAGGGAGCCT
-GAGAGACGGCTACCACATCCAAGGAAGGCAGCAGGCGCGTAAATTACCCAATCTTGAAACAAGGAGGTAGTGACAATAA
ATAACAATGCCGGGCC-TTTCTAGGTCTGGCAATTGGAATGAGAACAATTTAAATCCCTTATCGAGGATCAATTGGAGGG
CAAG-TCTGGTGCCAGCAGCCGCGGTAATTCCAGCTCCAATAGCGTATATTAAAG-TTGTTGCAGTTAAAAAGCTCGTAG
-TTGGATTTGTGCTCTCCGCATCC-TTGGG--TGG-AACCTGTGTGGCATTAGGTTGTCGTGCA-GGGGATGCTCAT-CG
TTTACTGTGAAAAAATTAGAGTGTT-C-A-AAGCAGGCTT-AGGCCGTTGAATATATTAGCATGGGATAATGAGATAGGA
CCTTGGTACTATTTTGTTGG-TTTGCGCACTGAGGTAATGATTAACAGGGACAGTTG-GGGGTATT-CGTATTCCATTGT
CAGAGGTGAAATTCTTGGATTTTTGGAAGACGAACTAC-TGCGAAAGCATTTACC-AA--GGATGTTTTCATTAATCAAG
AACGAAAGTTAGGGGATCGAAGATGATTAGATACCATCGTAGTCTTAACCATAAACTATGCCAACAAGGGATTGGCGGGG
-TCTCGTTA-CGTCTCCGTCAGCACCTTATGAGAAATCA-CAAGTTTTTGGGTTCCGGGGGGAGT-ATGGTCGCAAGGCT
GAAACTTAAAGAAATTGACGGAAGGGCACCACCAGGAGTGGAGCC-TGCGGCTTAATTTGACTCAACACGGGAAAACTTA
CCAGGTCCAGACATAGTGA-GGATTGACAGATTGA-GAGCTC-TTTCTTGATTCTATGGGTGGTGGTGCATGGCCGTTCT
TAGTTGGTG-GAGTGATTTGTCTGGTTAATTCCGTTAACGA--ACGAGACCCCTGCCTGCTAAATAGTCT----GACGAG
TGAT-CTTCA-CTGGT-TGGG-ACTTCTTAGAGGGACGTGCATTCGACT-AGTTGCA-GGAAGATAGGGGCAATAACAGG
TCTGTGATGCCCTTAGATGTTCTGGGCCGCACGCGCGCTACACTGATGCATTC-AACG-A--GT---TTCCTTGACCG-A
GAGGTCTGGGCAATCTTTTGAACGTGCATCGTGATAGGGATAGATTATTGCAATTATTAATCTTGAACGAGGAATTCCTA
GTAAACGCAGAT-CATCAATCTGCATTGATTACGTCCCTGCCCTTTGTACACACCGCCCGTCGCACCTA
>Rossia_sp._CH2 Rossia sp. CH2 18S rRNA gene, clone CH2
AAACTGCG-AACGGCTCATTATATCAGTTATAGTTTATTTGATAGTCCCWT-ACTACTTGG-A--TAACCGTAGTAATTC
TAGAGCTAAYACATSCGTYMMTCACCCCAGTGGGT--A-----GTATTTATTAGA-TGGAAACCRACCCCTTY--GGGGT
GATGTGGYGATTMATAATAAGCKTGCRAATCGCAYGGCTY--TGCCGGCGATGGATCATTCAAGTTTTCTG-CCCTATCA
GCTTTGGAWGGTAGGGTMTTGGCCTACCWTGGCTTTAACGGGTAACGGGAAATTAGGGTTTGATTCCGGAGARGGAGCCT
-GAGAGACKGCTACCACATCCAAGGAASGCAGCAGGCGCGTAAATTACCCAATCCTGACACAGGGAGGTAGTGACAATMA
ATAACAATGCCGGGCC-TTTGTAGGTCTGGCAATTGGAATGAGAACAATTTAAACCCCTTATCGAGGATCAATTGGAGGG
CAAG-TCTGGTGCCAGCAGCCGCGGTAATTCCAGCTCCAATAGCGTATATTAAAG-TTGTTGCAGTTAAAAAGCTCGTAG
-TTGGATTTGTGGCAGGTCCATCCYTTGGT--CGG-AACCGGTGTGGCATTAGGTTGTCGTGCCGGGGGAGKTCCAT-CG
TTTACTGTGAAAAAATTAGAGTGTTTCAA-AAGCAGGCTT-ATGCCGTTGAATAGATTAGCATGGAATAATGAGATAGGA
CCTTGGTACTATTTTGTTGG-TTTGTGCACCGAGGTAATGATTAATAGGGACAGTTG-GGGGTATTCCGTATTCCATTGT
CAGAGGTGAAATTCTTGGATTTTTGGAAGACGAACTACTGGCGAAAGCATTTACCCAA-GGGATGTTTTCATTAATCAAG
AACGAAAGTTAGGGGATCGAAGATGATTAGATACCATCGTAGTCTTAACCATAAACTATGCCAGTTAGGGATTGGCAGGG
-CCTCGTTA-CGTCTCTGTCAGCACCTTATGAGAAATCATTAAACTTTTGGGTTCCGGGGGGAGT-ATGGTCGCAAGGCT
GAAACTTAAAGAAATTGACGGAAGGGCACCACCAGGAGTGGAGCC-TGCGGCTTAATTTGACTCAACACGGGAAAACTTA
CCAGGTCCAGACATAGTGA-GGATTGACAGATTGA-GAGCTC-TTTCTTGATTCTATGGGTGGTGGTGCATGGCCGTTCT
TAGTTGGTG-GAGTGATTTGTCTGGTTAATTCCGTTAACGA--ACGAGACCCCTGCCTGCTAAATAGTGG----CGCGAG
TGAT-TTTCA-CTGGC-GTGA-ACTTCTTAGAGGGACGTGCATTCTATT-AGATGCAGGGAAGATAGGGGCAATAACAGG
TCTGTGATGCCCTTAGATGTTCTGGGCCGCACGCGCGCTACACTGATGCATTC-AACGAA--GT-GTTTCCTTGGCCG-A
GAGGCCTGGGCAATCTTTTGAACGTGCATCGTGATAGGGATAGATTATTGCAATTATTAATCTTGAACGAGGAATTCCTA
GTAAACGCAGTTCCATCAAACTGCATTGATTACGTCCCTGCCCTTTGTACACACCGCCCGTCGCACCTA
>Rossia_sp._E3333 Rossia sp. E3333 18S ribosomal RNA gene, partial sequence
AAACTGCG-AACGGCTCATTATATCAGTTATAGTTTATTTGATAGTCCCTT-ACTACTTGG-A--TAACCGTAGTAATTC
TAGAGCTAATACATGCGTCAAT-ACCCCAGTGGGT-GA-----GTATTTATTAGA-TGGAAACCAACCCCTTC--GGGGT
GCTGTGGCGATTCATAATAAGCGTGCAGATCGCATGGCTT--TGCCGGCGATGGATCATTCAAG-TTTCTG-CCCTATCA
GCTTTGGAAGGTAGGGTCTTGGCCTACCTTGGCTTTAACGGGTAACGGGAAATTAGGGTTTGATTCCGGAGAGGGAGCCT
-GAGAGACGGCTACCACATCCAAGGAAGGCAGCAGGCGCGTAAATTACCCAATCCTGACACAGGGAGGTAGTGACAATAA
ATAACAATGCCGGGCC-TTTGTAGGTCTGGCAATTGGAATGAGAACAATTTAAACCCCTTATCGAGGATCAATTGGAGGG
CAAG-TCTGGTGCCAGCAGCCGCGGTAATTCCAGCTCCAATAGCGTATATTAAAG-TTGTTGCAGTTAAAAAGCTCGTAG
-TTGGATTTGTGGCAGGTCCATCT-TTGGT--CGG-AACCGGTGTGGCATTAGGTTGTCGTGCC-GGGGAGGTCCAT-CG
TTTACTGTGAAAAAATTAGAGTGTT-C-A-AAGCAGGCTT-ATGCCGTTGAATAGATTAGCATGGAATAATGAGATAGGA
CCTTGGTACTATTTTGTTGG-TTTGTGCACCGAGGTAATGATTAATAGGGACAGTTG-GGGGTATT-CGTATTCCATTGT
CAGAGGTGAAATTCTTGGATTTTTGGAAGACGAACTAC-TGCGAAAGCATTTACCCAA--GGATGTTTTCATTAATCAAG
AACGAAAGTTAGGGGATCGAAGATGATTAGATACCATCGTAGTCTTAACCATAAACTATGCCAGTTAGGGATTGGCAGGG
-CCTCGTTA-CGTCTCTGTCAGCACCTTATGAGAAATCATTAAACTTTTGGGTTCCGGGGGGAGT-ATGGTCGCAAGGCT
GAAACTTAAAGAAATTGACGGAAGGGCACCACCAGGAGTGGAGCC-TGCGGCTTAATTTGACTCAACACGGGAAAACTTA
CCAGGTCCAGACATAGTGA-GGATTGACAGATTGA-GAGCTC-TTTCTTGATTCTATGGGTGGTGGTGCATGGCCGTTCT
TAGTTGGTG-GAGTGATTTGTCTGGTTAATTCCGTTAACGA--ACGAGACCCCTGCCTGCTAAATAGTGG----CGCGAG
TGAT-TTTCA-CTGGC-GTGA-ACTTCTTAGAGGGACGTGCATTCTATT-AGATGCA-GGAAGATAGGGGCAATAACAGG
TCTGTGATGCCCTTAGATGTTCTGGGCCGCACGCGCGCTACACTGATGCATTC-AACG-A--GT-GTTTCCTTGGCCG-A
GAGGCCTGGGCAATCTTTTGAACGTGCATCGTGATAGGGATAGATTATTGCAATTATTAATCTTGAACGAGGAATTCCTA
GTAAACGCAGTT-CATCAAACTGCATTGATTACGTCCCTGCCCTTTGTACACACCGCCCGTCGCACCTA
>Scoliopleura_peisonis Scoliopleura peisonis strain UTEX FD13 18S small subunit ribosomal RNA gene, partial sequence
AAACTGTG-AATGGCTCATTATATCAGCTATAATTTATTTGATAGTCTCTT-TCTATTTGGAA--TAACTGTAGTAATTC
TAGAGCTAATACATGTGTAAAC-ACCCTTTT-GGG-TA-----GTATTTATTAGA-GTGAAACCAACCCCTTT---GGGT
ATTTTGGTGATTCATAATAAGCAAGCAGATCGCATGGTTT--TTCCAGTGATAGATCATTCAAG-TTTCTG-CCCTATCA
GCTTTGGATGGTAGGGTATTGGCCTACCATGGCTTTAACGGGTAACGGGAAATTAGGGTTTGATTCCGGAGAGGGAGCCT
-GAGAGACGGCTACCACATCCAAGGAAGGCAGCAGGCGCGTAAATTACCCAATCCTGACACAGGGAGGTAGTGACAATAA
ATAACAGTGCTGGGCC-TATACAGGTCTGGCAATTGGAATGAGAACAACTCAAACCTCTTATCGAGGATCAATTGGAGGG
CAAG-TCTGGTGCCAGCAGCCGCGGTAATTCCAGCTCCAATAGCGTATATTAAAG-TTGCTGCAGTTAAAAAGCTCGTAG
-TTGGATTTCTGGTTGTACCATTT-TCAGGGATGG---ATTGTGTGGCATTAGGTTGTTGCATG-ATTGCTTCCTGA-CT
TTTACTGTGAAAAAATTAGAGTGTT-C-A-AAGCAGGCTT-TTGCCGTTGAATATGTTAGCATGGGATAATGAGATAGGA
CCTTGGTACTATTTTGTTGG-TTTGTGTACTGAGGTAATGATTAATAGGGACAGTTG-GGGGCATT-TGTATTCCATTGT
CAGAGGTGAAATTCTTGGATTTTTGGAAGACAAACTAC-TGCGAAAGCATTTGCC-AA--GGATGTTTTCATTAATCAAG
AACGAAAGTTAGGGGATCGAAGATGATTAGATACCATCGTAGTCTTAACCATAAACTATGCCGACAAGGGATTGGCAGTG
-TTATGTTA-TGTCACTGCCAGCACCTTGGGAGAAATCA-GAAGTCTTTGGGTTCCGGGGGGAGT-ATGGTCGCAAGGCT
GAAACTTAAAGAAATTGACGGAAGGGCACCACCAGGAGTGGAGCC-TGCGGCTTAATTTGACTCAACACGGGAAAACTTA
CCAGGTCCAGACATAGTGA-GGATTGACAGATTGA-GAGCTC-TTTCTTGATTCTATGGGTGGTGGTGCATGGCCGTTCT
TAGTTGGTG-GAGTGATTTGTCTGGTTAATTCCGTTAACGA--ACGAGACCCCTCCCTGCTAAATAGCTT----GGTTAG
TGTT-TTACA-CTGAT-TTAG-GCTTCTTAGAGGGACGTGCATCTTACT-AGATGCA-GGAAGATGGGGGCAATAACAGG
TCTGTGATGCCCTTAGATGTTCTGGGCCGCACGCGCGCTACACTGATGCATTC-AACA-A--GT--CTTCCCTGGTTG-A
TAAGCCCGGGTAATCTT-TGAACGTGCATCGTGATAGGGATAGATCATTGAAATTATTGATCTTGAACGAGGAATTCCTA
GTAAACGCAAAT-CATCAGTTTGCATTGATTACGTCCCTGCCCTTTGTACACACCGCCCGTCGCACCTA
>Sellaphora_cf._minima Sellaphora cf. minima clone BM42 18S ribosomal RNA gene, partial sequence
AAACTGCG-AATGGCTCATTATATCAGTTATAGTTTATTTGATAGTCCCTT-ACTACTTGG-A--TAACCGTAGTAATTC
TAGAGCTAATACATGCGTCAAT-ACCCTTCTGGGG-TA-----GTATTTATTAGA-TGGAAACCAACCCCTTC--GGGGT
GATGTGGTGATTCATAATAAGCTTGCGGATCGCACGGCTT--TGCCGGCGATGGATCATTCAAG-TTTCTG-CCCTATCA
GCTTTGGAAGGTAGGGTCTTGGCCTACCTTGGCTTTAACGGGTAACGGATAATTAGGGTTTGATTCCGGAGAGGGAGCCT
-GAGAGACGGCTACCACATCCAAGGAAGGCAGCAGGCGCGTAAATTACCCAATCCTGACACAGGGAGGTAGTGACAATAA
ATAACAATGCCGGGCC-TTTGTAGGTCTGGCAATTGGAATGAGAACAATTTAAACCCCTTATCGAGGATCCAATGGAGGG
CAAG-TCTGGTGCCAGCAGCCGCGGTAATTCCAGCTCCATTAGCGTATATTAACG-TTGTTGCAGTTAAAAAGCTCGTAG
-TTGGATTTGTGGTTC--CCATCC-TTGGG--TGG-AATCTGTGTGGCATTAGGTTGTCGCGCA-GGGGATGCCCAT-CG
TTTACTGTGAAAAAATTAGAGTGTT-C-A-AAGCAGGCTT-ATGCCGTTGAATATATTAGCATGGAATAATGAGATAGGA
CCTTGGTACTATTTTGTTGG-TTTGCGCACCGAGGTAATGATTAATAGGGACAGTTG-GGGGTATT-CGTATTCCATTGT
CAGAAGTGAAATTCTTGGATTTCTGGAAGACGAACTAC-TGCGAAAGCATTTACC-AA--GGATGTTTTCATTAATCAAG
AACGAAAGTTAGGGGATCGAAGATGATTAGATACCATCGTAGTCTTAACCATAAACTATGCCGGTTAGGGATTGGCAGGG
-CTTCGTTA-TGTCTCTGTCAGCACCTTATGAGAAATCATTAAACTTTTGGGTTCCGGGGGGAGT-ATGGTCGCAAGGCT
GAAACTTAAAGAAATTGACGGAAGGGCACCACCAGGAGTGGAGCC-TGCGGCTTAATTTGACTCAACACGGGAAAACTTA
CCAGGTCCAGACATAGTGA-GGATTGACAGATTGA-GAGCTC-TTTCTTGATTCTATGGGTGGTGGTGCATGGCCGTTCT
TAGTTGGTG-GAGTGATTTGTCTGGTTAATTCCGTTAACGA--ACGAGACCCCTGCCTGCTAAATAGTCC----AGTTAG
TGAT-TTTCA-CTGGC-CCGG-GCTTCTTAGAGGGACGTGCATACTATT-AGATGCA-GGAAGATAGGGGCAATAACAGG
TCTGTGATGCCCTTAGATGTTCTGGGCCGCACGCGCGCTACACTGATGCATTC-AACG-A--GT-TTTTCCTTGGCCG-A
GAGGCCTGGGCAATCTTTTGAACGTGCATCGTGATAGGGATAGATTATTGCAATTATTAATCTTGAACGAGGAATTCCTA
GTAAACGCAGTT-CATCAAACTGCATTGATTACGTCCCTGCCCTTTGTACACACCGCCCG-------TA
>Sellaphora_cf._seminulum Sellaphora cf. seminulum clone TM37 18S ribosomal RNA gene, partial sequence
AAACTGCG-AATGGCTCATTATATCAGTTATAGTTTATATGATAGTCCCTT-ACTACTTGG-A--TAACCGTAGTAATTC
TAGAGCTAATACATGCGTCAAT-ACCCTTCTGGGG-TA-----GTATTTATTAGA-TGGAAACCAACCCCTTC--GGGGT
GATGTGGTGATTCATAATAAGCTTGCGGATCGCATGGCTT--TGCCGGCGATGGATCATTCAAG-TTTCTG-CCCTATCA
GCTTTGGAAGGTAGGGTCTTGGCCTACCTTGGCTTTAACGGGTAACGGATAATTAGGGTTTGATTCCGGAGAGGGAGCCT
-GAGAGACGGCTACCACATCCAAGGAAGGCAGCAGGCGCGTAAATTACCCAATCCTGACACAGGGAGGTAGTGACAATAA
ATAACAATGCCGGGCC-TTTCTAGGTCTGGCAATTGGAATGAGAACAATTTAAACCCCTTATCGAGGATCCAATGGAGGG
CAAG-TCTGGTGCCAGCAGCCGCGGTAATTCCAGCTCCATTAGCGTATATTAACG-TTGTTGCAGTTAAAAAGCTCGTAG
-TTGGATTTGTGGTGCCACCATCC-TTGGG--TGG-AATCTGTGTGGCATTAGGTTGTCGCGCA-GGGGATGCCCAT-CG
TTTACTGTGAAAAAATTAGAGTGTT-C-A-AAGCAGGCTT-ATGCCGTTGAATATATTAGCATGGAATAATAAGATAGGA
CCTTGGTACTATTTTGTTGG-TTTGCGCACCGAGGTAATGATTAATAGGGACAGTTG-GGGGTATT-CGTATTCCATTGT
CAGAGGTGAAATTCTTGGATTTCTGGAAGACGAACTAC-TGCGAAAGCATTTACC-AA--GGATGTTTTCATTAATCAAG
AACGAAAGTTAGGGGATCGAAGATGATTAGATACCATCGTAGTCTTAACCATAAACTATGCCGGTTAGGGATTGGCAGGG
-TTTCGTTA-CGTCTCTGTCAGCACCTTATGAGAAATCATTAAACTTTTGGGTTCCGGGGGGAGT-ATGGTCGCAAGGCT
GAAACTTAAAGAAATTGACGGAAGGGCACCACCAGGAGTGGAGCC-TGCGGCTTAATTTGACTCAACACGGGAAAACTTA
CCAGGTCCAGACATAGTGA-GGATTGACAGATTGA-GAGCTC-TTTCTTGATTCTATSGGTGGTGGTGCATGGCCGTTCT
TAGTTGGTG-GAGTGATTTGTCTGGTTAATTCCGTTAACGA--ACGAGACCCCTGCCTGCTAAATAGTCT----GGCGAG
TGAA-TTTCA-CTGGT-TGAG-ACTTCTTAGAGGGACGTGCATTCTATT-AGATGCA-GGAAGATAGGGGCAATAACAGG
TCTGTGATGCCCTAAGATGTTCTGGGCCGCACGCGCGCTACACTGATGCATTC-AACG-A--GT-TTTTCCTTGGCCG-A
GAGGCCTGGGCAATCTTTTGAACGTGCATCGTGATAGGGATAGATTATTGCAATTATTAATCTTGAACGAGGAATTCCTA
GTAAACGCAGTT-CATCAAACTGCATTGATTACGTCCCTGCCCTTTGTACACACCGCCCGTCGCACCTA
>Sellaphora_pupula Sellaphora pupula clone AUS1 18S ribosomal RNA gene, partial sequence
AAACTGCG-AATGGCTCATTATATCAGTTATAGTTTATTTGATAGTCCCTT-ACTACTTGG-A--TAACCGTAGTAATTC
TAGAGCTAATACATGCGTCAAT-ACCCCTATGGGG-TA-----GTATTTATTAGA-TGGAAACCAACCCCTCC--GGGGT
GATGTGGTGATTCATAATAAGCTTGCGGATCGCATGGCAAC-TGCCGGCGATGGATCATTCAAG-TTTCTG-CCCTATCA
GCTTTGGAAGGTAGGGTCTTGGCCTACCTTGGCTTTAACGGGTAACGGATAATTAGGGTTTGATTCCGGAGAGGGAGCCT
-GAGAGACGGCTACCACATCCAAGGAAGGCAGCAGGCGCGTAAATTACCCAATCCTGACACAGGGAGGTAGTGACAATAA
ATAACAATGCCGGGCC-TTTGTAGGTCTGGCAATTGGAATGAGAACAATTTAAACCCCTTATCGAGGATCCAATGGAGGG
CAAG-TCTGGTGCCAGCAGCCGCGGTAATTCCAGCTCCATTAGCGTATATTAACG-TTGTTGCAGTTAAAAAGCTCGTAG
-TTGGATTTGTGGTTGCACCATCC-TTGGG--TGG-AATCTGTGTGGCATTAGGTTGTCGTGCA-GGGGATGCCCAT-CG
TTTACTGTGAAAAAATTAGAGTGTT-C-A-AAGCAGGCTT-ATGCCGTTGAATATATTAGCATGGAATAATGAGATAGGA
CCTTGGTACTATTTTGTTGG-TTTGCGCACCGAGGTAATGATTAATAGGGACAGTTG-GGGGTATA-CGTATTCCATTGT
CAGAGGTGAAATTCTTGGATTTTTGGAAGACGAACTAC-TGCGAAAGCATTTACC-AA--GGATGTTTTCATTAATCAAG
AACGAAAGTTAGGGGATCGAAGATGATTAGATACCATCGTAGTCTTAACCATAAACTATGCCGGTTAGGGATTGGCAGGG
-TTTCGTTA-CGTCTCTGTCAGCACCTTATGAGAAATCATTAAACTTTTGGGCTCCGGGGGGAGT-ATGGTCGCAAGGCT
GAAACTTAAAGAAATTGACGGAAGGGCACCACCAGGAGTGGAGCC-TGCGGCTTAATTTGACTCAACACGGGAAAACTTA
CCAGGTCCAGACATAGTGA-GGATTGACAGATTGA-GAGCTC-TTTCTTGATTCTATGGGTGGTGGTGCATGGCCGTTCT
TAGTTGGTG-GAGTGATTTGTCTGGTTAATTCCGTTAACGA--ACGAGACCCCTGCCTGCTAAATAGTCC----AGTGAG
TGAA-TTTCA-CTGAT-GAGG-ACTTCTTAGAGGGACGTGCATTCTATT-AGATGCA-GGAAGATAGGGGCAATAACAGG
TCTGTGATGCCCTTAGATGTTCTGGGCCGCACGCGCGCTACACTGATGTATTC-AACG-A--GT-TTCACCTTGGCCG-A
GAGGCCTGGGCAATCTTTTGAACGTGCATCGTGATAGGGATAGATTATTGCAATTATTAATCTTGAACGAGGAATTCCTA
GTAAACGCAGTT-CATCAAACTGCATTGATTACGTCCCTGCCCTTTGTACACACCGCCCGTCGCACCTA
>Stauroneis_anceps Stauroneis anceps 18S rRNA gene, strain AT-160Gel11
AAACTGCG-AACGGCTCATTATATCAGTTATAGTTTATTTGATAGTCCCTT-ACTACTCGG-A-TTAACCGTAGTAATTC
TAGAGCTAATACGTGCGTCAAT-ACTCTTC-GGAG-TA-----GTATTTATTAGA-TGGAAACCAACTGCTTC--GGCAT
GATGTGGTGATTCATAATAAGCTTGCGGATCGCATGGCTT--TGCCGGCGATGGATCATTCAAG-TTTCTG-CCCTATCA
GCTTT-GACGGTACTGTATTGGAGTACCGTGGCGGTAACGGGTAACGGAAAATTAGGGTTTGACACCGGAGAGGGAGCCT
-GAGAGACGGCTACCACATCCAAGGAAGGCAGCAGGCGCGTAAATTACCCAATCTTGACACAAGGAGGTAGTGACAATAA
ATAACAATGCCGGGCC-TTTGTAGGTCTGGCAATTGGAATGAGAACAATTTAAATCCCTTATCGAGGATCAATTGGAGGG
CAAG-TCTGGTGCCAGCAGCCGCGGTAATTCCAGCTCCAATAGCGTATATTAAAG-TTGTTGCAGTTAAAAAGCTCGTAG
-TTGGATTTGTGGCGTGTCCATCC-TTGGG--TGG-ATCCTGTGTGGCATTAGGTTGTCGTGCA-GGGGATACCCAT-CG
TTTACTGTGAAAAAATTAGAGTGTT-C-A-AAGCAGGCTT-ATGCCGTTGAATATATTAGCATGGAATAATAAGATAGGT
CTTTGGTCCTATTTTGTTGG-TTTGCGGGCCGGAGAAATGATTAACAGGGACAGTTG-GGGGTATT-CGTATTCCATTGT
CAGAGGTGAAATTCTTGGATTTCTGGAAGACGAACTAC-TGCGAAAGCATTTACC-AA--GGATGTTTTCATTAATCAAG
AACGAAAGTTAGGGGATCGAAGATGATTAGATACCATCGTAGTCTTAACCATAAACTATGCCGACAAGGGATTGGCGGGG
-TTTCGTTA-CGTCTCCGTCAGCACCTTATGAGAAATCA-CAAGTTTTTGGGTTCCGGGGGGAGT-ATGGTCGCAAGGCT
GAAACTTAAAGAAATTGACGGAAGGGCACCACCAGGAGTGGAGCC-TGCGGCTTAATTTGACTCAACACGGGGAAACTTA
CCAGGTCCAGACATAGTGA-GGATTGACAGATTGA-GAGCTC-TTTCTTGATTCTATGGGTGGTGGTGCATGGCCGTTCT
TAGTTGGTG-GAGTGATTTGTCTGGTT-ATTCCGTT-ACGA--ACGAGACCCCTGCCTGCTAAATAGTCC----CGTGAG
TGAA-TTTCA-CTGAC-GAGG-ACTTCTTAGAGGGACGTGCATTCTATT-AGATGCA-GGAAGATAGGGGCAATAACAGG
TCTGTGATGCCCTTAGATGTTCTGGGCCGCACGCGCGCTACACTGATGCATTC-AACG-A--GT-TTAACCTTGGCCG-A
GAGGCCTGGGCAATCTTTTGAACGTGCATCGTGATAGGGATAGATTATTGCAATTATTAATCTTGAACGAGGAATTCCTA
GTAAACGCAGAT-CATCAATCTGCATTGATTACGTCCCTGCCCTTTGTACACACCGCCCGTCGCACCTA
>Stauroneis_gracilior Stauroneis gracilior 18S rRNA gene, strain AT-117Gel17
AAACTGCG-AACGGCTCATTATATCAGTTATAGTTTATTTGATAGTCCCTT-ACTACTCGG-ATTTAACCGTAGTAATTC
TAGAGCTAATACGTGCGTCAAT-ACTCTTC-GGAG-TA-----GTATTTATTAGA-TGGAAACCAACTGCTTC--GGCAT
GATGTGGTGATTCATAATAAGCTTGCGGATCGCATGGCTT--TGCCGGCGATGGATCATTCAAG-TTTCTG-CCCTATCA
GCTTT-GACGGTACTGTATTGGAGTACCGTGGCGGTAACGGGTAACGGAAAATTAGGGTTTGACACCGGAGAGGGAGCCT
-GAGAGACGGCTACCACATCCAAGGAAGGCAGCAGGCGCGTAAATTACCCAATCTTGACACAAGGAGGTAGTGACAATAA
ATAACAATGCCGGGCC-TTTCTAGGTCTGGCAATTGGAATGAGAACAATTTAAATCCCTTATCGAGGATCAATTGGAGGG
CAAG-TCTGGTGCCAGCAGCCGCGGTAATTCCAGCTCCAATAGCGTATATTAAAG-TTGTTGCAGTTAAAAAGCTCGTAG
-TTGGATTTGTGGCGTGTCCATCC-TTGGG--TGG-ATCCTGTGTGGCATTAGGTTGTCGTGCA-GGGGATGCCCAT-CG
TTTACTGTGAAAAAATTAGAGTGTT-C-A-AAGCAGGCTT-ATGCCGTTGAATATATTAGCATGGAATAATAAGATAGGT
CTCTGGTCCTATTTTGTTGG-TTTGCGGGCCGGAGAAATGATTAACAGGGACAGTTG-GGGGTATT-CGTATTCCATTGT
CAGAGGTGAAATTCTTGGATTTCTGGAAGACGAACTAC-TGCGAAAGCATTTACC-AA--GGATGTTTTCATTAATCAAG
AACGAAAGTTAGGGGATCGAAGATGATTAGATACCATCGTAGTCTTAACCATAAACTATGCCGACAAGGGATTGGCGGGG
-TTTCGTTA-CGTCTCCGTCAGCACCTTATGAGAAATCA-CAAGTTTTTGGGTTCCGGGGGGAGT-ATGGTCGCAAGGCT
GAAACTTAAAGAAATTGACGGAAGGGCACCACCAGGAGTGGAGCC-TGCGGCTTAATTTGACTCAACACGGGGAAACTTA
CCAGGTCCAGACATAGTGA-GGATTGACAGATTGA-GAGCTC-TTTCTTGATTCTATGGGTGGTGGTGCATGGCCGTTCT
TAGTTGGTG-GAGTGATTTGTCTGGTTAATTCCGTTAACGA--ACGAGACCCCTGCCTGCTAAATAGTCC----CGTGAG
TGAA-TTTCA-CTGAC-GAGG-ACTTCTTAGAGGGACGTGCATTCTATT-AGATGCA-GGAAGATAGGGGCAATAACAGG
TCTGTGATGCCCTTAGATGTTCTGGGCCGCACGCGCGCTACACTGATGCATTC-AACG-A--GT-TTTACCTTGGCCG-A
GAGGCCTGGGCAATCTTTTGAACGTGCATCGTGATAGGGATAGATTATTGCAATTATTAATCTTGAACGAGGAATTCCTA
GTAAACGCAGAT-CATCAATCTGCATTGATTACGTCCCTGCCCTTTGTACACACCGCCCGTCGCACCTA
>Stauroneis_phoenicenteron Stauroneis phoenicenteron 18S rRNA gene, strain AT-117.04
AAACTGCG-AACGGCTCATTATATCAGTTATAGTTTATTTGATAGTCCCTT-ACTACTCGG-A-TTAACCGTAGTAATTC
TAGAGCTAATACGTGCGTTAAT-ACTCTTC-GGAG-TA-----GTATTTATTAGA-CGGAAACCAGCTGCTTC--GGCAA
GATGTGGTGATTCATAATAAGCTTGCGGATCGCATGGCTA--TGCCGGCGATGGATCATTCAAG-TTTCTG-CCCTATCA
GCTTT-GACGGTACTGTATTGGAGTACCGTGGCAGTAACGGGTAACGGGAAATTAGGGTTTGACACCGGAGAGGGAGCCT
-GAGAGACGGCTACCACATCCAAGGAAGGCAGCAGGCGCGTAAATTACCCAATCTTGACACAAGGAGGTAGTGACAATAA
ATAACAATGCCGGGCC-TTTGTAGGTCTGGCAATTGGAATGAGAACAATTTAAATCCCTTATCGAGGATCCATTGGAGGG
CAAG-TCTGGTGCCAGCAGCCGCGGTAATTCCAGCTCCAATAGCGTATATTAAAG-TTGTTGCAGTTAAAAAGCTCGTAG
-TTGGATTTGTGGCGTGTCCATCC-TTGGG--TGG-ATTCTGTGTGGCATTAGGTTGTCGTGCA-GGGGATACCCAT-CG
TTTACTGTGAAAAAATTAGAGTGTT-C-A-AAGCAGGCTT-ATGCCGTTGAATATATTAGCATGGAATAATAAGATAGGT
CTTTGGTCCTATTTTGTTGG-TTTGCGGGCCGAAGAAATGATTAACAGGGACAGTTG-GGGGTATT-CGTATTCCATTGT
CAGAGGTGAAATTCTTGGATTTCTGGAAGACGAACTAC-TGCGAAAGCATTTACC-AA--GGATGTTTTCATTAATCAAG
AACGAAAGTTAGGGGATCGAAGATGATTAGATACCATCGTAGTCTTAACCATAAACTATGCCGACAAGGGATTGGCGGAG
-TTTCGTTA-CGTCTCCGTCAGCACCTTATGAGAAATCA-CAAGTTTTTGGGTTCCGGGGGGAGT-ATGGTCGCAAGGCT
GAAACTTAAAGAAATTGACGGAAGGGCACCACCAGGAGTGGAGCC-TGCGGCTTAATTTGACTCAACACGGGGAAACTTA
CCAGGTCCAGACATAGTGA-GGATTGACAGATTGA-GAGCTC-TTTCTTGATTCTATGGGTGGTGGTGCATGGCCGTTCT
TAGTTGGTG-GAGTGATTTGTCTGGTTAATTCCGTTAACGA--ACGAGACCCCTGCCTGCTAAATAGTAG----CGTGAG
TGAA-TTTCA-CTGAC-GAGG-ACTTCTTAGAGGGACGTGCATTTTATT-AGATGCA-GGAAGATAGGGGCAATAACAGG
TCTGTGATGCCCTTAGATGTTCTGGGCCGCACGCGCGCTACACTGATGCATTC-AACG-A--GT-TTCGCCTTGGCCG-A
GAGGCTTGGGCAATCTTTGGAACGTGCATCGTGATAGGGATAGATTATTGCAATTATTAATCTTGAACGAGGAATTCCTA
GTAAACGCAGAT-CATCAATCTGCATTGATTACGTCCCTGCCCTTTGTACACACCGCCCGTCGCACCTA
>Stenopterobia_curvula Stenopterobia curvula strain L541 18S small subunit ribosomal RNA gene, partial sequence
AAACTGCG-AATGGCTCATTATATCAGTTATAGTTTATTTGATAGTCCCTT-ACTACTTGG-A--TAACCGTAGTAATTC
TAGAGCTAATACATGCGTCAAA-ACCCATCTAGGG-TT-----GTATTTATTAGA-TTGAAACCAACCCCTTC--GGGGT
GATGTGGTGATTCATAATAAGGTTGCGAATCGCA-GGTTC--TGCCGGCGATGGATCATTCAAG-TTTCTG-CCCTATCA
GCTTTGGACGGTAAGGTATTGGCTTACCGTGGCTTTAACGGGTAACGGGGAATTAGGGTTCGATTCCGGAGAGGGAGCCT
-GAGAGATGGCTACCACATCCAAGGAAGGCAGCAGGCGCGTAAATTACCCAATCTTGAAACAAGGAGGTAGTGACAATAA
ATAACGATGCTGGGCC-TCTCGAGGTCTGGCAATTGGAATGAGAACAATTTAAATCTCTTATCGAGTATCAATTGGAGGG
CAAG-TCTGGTGCCAGCAGCCGCGGTAATTCCAGCTCCAATAGCGTATATTAAAG-TTGTTGCAGTTAAAAAGCTCGTAG
-TTGGACTTGTGCTCGTCGCATCT-TTGGG--TGG-AACCTCTGTGGCATTAGGTTGTCGTAGA-GGGGAGGCTCAT-CG
TTTACTGTGAAAAAATTAGAGTGTT-C-A-AAGCAAGCTT-AGGCTGTTGAATATATTAGCATGGAATAATAAGATAGGA
CCTAGGTACTATTTTGTTGG-TTTGCGCACCTGGGTAATGATTAACAGGGACAGTTG-GGGGTATT-CGTATTCCAATGT
CAGAGGTGAAATTCTTGGATTTTTGGAAGACGAACGAC-TGCGAAAGCATTTACC-AA--GGATGTTTTCATTAATCAAG
AACGAAAGTTAGGGGATCGAAGATGATTAGATACCATCGTAGTCTTAACCATAAACTATGCCAACAAGGGATTGGCGGGG
TCTTCGTTA-CGTCTCCGTCAGCACCTTATGAGAAATCA-CAAGTTTTTGGGTTCCGGGGGGAGT-ATGGTCGCAAGGCT
GAAACTTAAAGAAATTGACGGAAGGGCACCACCAGGAGTGGAGCC-TGCGGCTTAATTTGACTCAACACGGGGAAACTTA
CCAGGTCCAGACATAGTGA-GGATTGACAGATTGA-GAGCTC-TTTCTTGATTCTATGGGTGGTGGTGCATGGCCGTTCT
TAGTTGGTG-GATTGATTTGTCTGGTTAATTCCGTTAACGA--ACGAGACCCCTGCCTGCTAAATAGTCT----GGCGAG
TGAT-TTTCA-CTGGC-CCTG-GCTTCTTAGAGGGACGTGCATTCGACT-AGTTGCA-GGAAGATAGGGGCAATAACAGG
TCCGTGATGCCCTTAGATGTTCTGGGCCGCACGCGCGCTACACTGATGTATTC-AACG-A--GT--TTTCCTTGGCCG-A
GAGGCCTGGGTAATCTTTGAAACGTGCATCGTGATAGGGATAGATTATTGCAATTATTAATCTTGAACGAGGAATTCCTA
GTAAACGCAGAT-CATCAATCTGCATTGATTACGTCCCTGCCCTTTGTACACACCGCCCGTCGCACCTA
>Surirella_angusta Surirella angusta partial 18S rRNA gene, clone SANG1
--------------------------------------------------------------------------------
-------------------------------------------GTATTTATTAGA-TGGAAACCAACCCCTTT--GGGGT
GATGTGGTGATTCATAATAAGCATGCGGATCGCGCGGCTC--GTCCGGCGACGGATCATTCAAG-TTTCTG-CCCTATCA
GCTTTGGACGGTAAGGTATTGGCTTACCGTGGCTTTAACGGGTAACGGGGAATTAGGGTTCGATTCCGGAGAGGGAGCCT
-GAGAGATGGCTACCACATCCAAGGAAGGCAGCAGGCGCGTAAATTACCCAATCTTGAAACAAGGAGGTAGTGACAATAA
ATAACAATGCCGGGCC-TTTCTAGGTCTGGCAATTGGAATGAGAACAATTTAAATCCCTTATCGAGGATCAATTGGAGGG
CAAG-TCTGGTGCCAGCAGCCGCGGTAATTCCAGCTCCAATAGCGTATATTAAAG-TTGTTGCAGTTAAAAAGCTCGTAG
-TTGGACCTGTGCATGTCGCATCC-TTGGG--TGG-AACCTGTGTGGCATTAGGTTGTCGTGCA-GGGGATGCTCAT-CG
TTTACTGTGAAAAAATTAGAGTGTT-C-A-AAGCAGGCTT-ATGCCGTTGAATATATTAGCATGGAATAATAAGATAGGA
CCTTGGTACTATTTTGTTGG-TTTGCGCACCGAGGTAATGATTAACAGGGACAGTTG-GGGGTATT-CGTATTCCATTGT
CAGAGGTGAAATTCTTGGATTTCTGGAAGACGAACTAC-TGCGAAAGCATTTACC-AA--GGATGTTTTCATTAATCAAG
AACGAAAGTTAGGGGATCGAAGATGATTAGATACCATCGTAGTCTTAACCATAAACTATGCCAACAAGGGATTGGCGGGG
CTTTCGTTA-CGTCTCCGTCAGCACCTTATGAGAAATCA-AAAGTTTTTGGGTTCCGGGGGGAGT-ATGGTCGCAAGGCT
GAAACTTAAAGAAATTGACGGAAGGGCACCACCAGGAGTGGAGCC-TGCGGCTTAATTTGACTCAACACGGGAAAACTTA
CCAGGTCCAGACATAGTGA-GGATTGACAGATTGA-GAGCTC-TTTCTTGATTCTATGGGTGGTGGTGCATGGCCGTTCT
TAGTTGGTG-GAGTGATTTGTCTGGTTAATTCCGTTAACGA--ACGAGACCCCTGCCTGCTAAATAGTCT----GGTGAG
TGAT-CTTCA-CTGAC-CATG-GCTTCTTAGAGGGACGTGCATTCGACT-AGTTGCA-GGAAGATAGGGGCAATAACAGG
TCTGTGATGCCCTTAGATGTTCTGGGCCGCACGCGCGCTACACTGATGCATTC-AACG-A--GT--TTACCTTGGCCG-A
GAGGCTCGGGCAATCTTTTGAACGTGCATCGTGATAGGGATAGATTATTGCAATTATTAATCTTGAACGAGGAATTCCTA
GTAAACGCAGAT-CATCAATCTGCATTGATTACGTCCCTGCCCTTTGTACACACCGCCCGTCGCACCTA
>Surirella_minuta Surirella minuta strain UTEX FD320 18S small subunit ribosomal RNA gene, partial sequence
AAACTGCG-AATGGCTCATTATATCAGTTATAATTCAAATGATAATCCCTT-ACTACTTGG-A--TAACCGTAGTAATTC
TAGAGCTAATACATGCACAAAC-ACCCTTTT-GGG-TG-----GTATTTATTAGA-GTGAAACCAACCCTTTC--GGGGT
GATGTGGTGATTCATAATAAGCAAACGGATCGCATGGCT---TGCCGGCGACGGATCATTCAAG-TTTCTG-CCCTATCA
GCTTTGGACGGTAAGGTATTGGCTTACCGTGGCTTTAACGGGTAACGGGGAATTAGGGTTCGGTTCCGGAGAGGGAGCCT
-GAGAGACGGCTACCACATCCAAGGAAGGCAGCAGGCGCGTAAATTACCCAATCTTGAAACAAGGAGGTAGTGACAATAA
ATAACAATGCCGGGCC-TTTCTAGGTCTGGCAATTGGAATGAGAACTATTTAAATCCCATATCGAGGATCAATTGGAGGG
CAAG-TCTGGTGCCAGCAGCCGCGGTAATTCCAGCTCCAATAGCGTATATTAAAG-TTGTTGCAGTTAAAAAGCTCGTAG
-TTGGACATGTGCATGTCGCATCC-TTGGG--TGG-AATCTGCGTGGCATTAGGTTGTCGTGCA-GAAGATGCTCAT-CG
TTTACTGTGAAAAAATTAGAGTGTT-C-A-AAGCAGGCTT-ACGCCGTTGAATATATTAGCATGGAATAATAAGATAGGA
CTTTTGTGCTATTTTGTTGG-TTTGCGCACTGAGGTAATGATTAACAGGGACAGTTG-GGGGTATT-CGTATTCCATTGT
CAGAGGTGAAATTCTTGGATTTCTGGAAGACGAACTAC-TGCGAAAGCATTTACC-AA--GGATGTTTTCATTAATCAAG
AACGAAAGTTAGGGGATCGAAGATGATTAGATACCATCGTAGTCTTAACCATAAACTATGCCAACAAGGGATCGGCGGGG
CTTTCGTTA-CGACTCCGTCGGCACCTTATGAGAAATCA-AAAGTTTTTGGGTTCCGGGGGGAGT-ATGGTCGCAAGGCT
GAAACTTAAAGAAATTGACGGAAGGGCACCACCAGGAGTGGAGCC-TGCGGCTTAATTTGACTCAACACGGGAAAACTTA
CCAGGTCCAGACATAGTGA-GGATTGACAGATTGA-GGGCTC-TTTCTTGATTCTATGGGTGGTGGTGCATGGCCGTTCT
TAGTTGGTG-GAGTGATTTGTCTGGTTAATTCCGTTAACGA--ACGAGACCCCTGCCTGCTAAATAGTTT----GGTTAG
TGAT-CTCCA-CTAGC-CATG-GCTTCTTAGAGGGACGTGCATTCGACT-AGTTGCA-GGAAGATAGGGGCGATAACAGG
TCTGTGATGCCCTTAGATGTTCTGGGCCGCACGCGCGCTACACTGATGCATTC-AACG-A--GT--TTTCCTTGGCCG-A
GAGACCTGGGCAATCTTCTGAACGTGCATCGTGATAGGGATAGATTATTGTAATTATTAATCTTGAACGAGGAATTCCTA
GTAAACGCAGAT-CATCAATCTGCATTGATTACGTCCCTGCCCTTTGTACACACCGCCCGTCGCACCTA
>Surirella_splendida Surirella splendida strain 19C 18S small subunit ribosomal RNA gene, partial sequence
AAACTGCG-AATGGCTCATTATATCAGTTATAGTTTATTTGATAGTCCCTT-ACTACTTGG-A--TAACCGTAGTAATTC
TAGAGCTAATACATGCGTTGAC-ACCCGTCTAGGG-TG-----GTATTTATTAGA-TAGAAACCAACCCCTTC--GGGGT
GATGTGGTGATTCATAATAAGTTTGCGAATTGC-TGGTTAA-TTCTGGCAATGGATCATTCAAG-TTTCTG-CCCTATCA
GCTTTGGACGGTAAGGTATTGGCTTACCGTGGCTTTAACGGGTAACGGGGAATTAGGGTTCGATTCCGGAGAGGGAGCCT
-GAGAGATGGCTACCACATCCAAGGAAGGCAGCAGGCGCGTAAATTACCCAATCTTGGAACAAGGAGGTAGTGACAATAA
ATAACAATGCCGGGCC-TGTACAGGTCAGGCAATTGGAATGAGAACAATTTAACTCTCTTATCAAGTATCAATTGGAGGG
CAAG-TCTGGTGCCAGCAGCCGCGGTAATTCCAGCTCCAATAGCGTATATTAAAG-TTGTTGCAGTTAAAAAGCTCGTAG
-TTGGATCTGTGCTTTTTGCATCC-TTGGG--TGG-AGTCTGTGTGGCATTAGGTTGTCGTGCA-GTCGAGGCCCAT-CG
TTTACTGTGAGAAAATTAGAGTGTT-C-A-AAGCAGGCCT-TGGCCATTGAATATATTAGCATGGAATAATAAAATAGGA
CCTAGGTACTATTTTGTTGG-TTTGTGCATCTAGGTAATGATTAACAGGGATAGTTG-GGGGTATT-TGTATTCCAATGT
CAGAGGTGAAATTCTTGGATTTCTGGAAGACAAACTAC-TGCGAAAGCATTTACC-AA--GGATGTTTTCATTAATCAAG
AACGAAAGTTAGGGGATCGAAGATGATTAGATACCATCGTAGTCTTAACCATAAACTATGCCAACAAGGGATTGGCGGGG
TCTTCGTTA-CGTCTCCGTCAGCACCTTATGAGAAATCA-CAAGTTTTTGGGTTCCGGGGGGAGT-ATGGTCGCAAGGCT
GAAACTTAAAGAAATTGACGGAAGGGCACCACCAGGAGTGGAGCC-TGCGGCTTAATTTGACTCAACACGGGGAAACTTA
CCAGGTCCAGACATAGTGA-GGATTGACAGATTGA-GAGCTC-TTTCTTGATTCTATGGGTGGTGGTGCATGGCCGTTCT
TAGTTGGTG-GACTGATTTGTCTGGTTAATTCCGTTAACGA--ACGAGACCCCTGCCTGCTAAATAGCCT----TACGAG
TGAT-CTTCA-CTGGT-GTAG-GCTTCTTAGAGGGACGTGCACTCGACT-AGTTGCA-GGAAGATAGGGGCAATAACAGG
TCTGTGATGCCCTTAGATGTTCTGGGCCGCACGCGCGCTACACTGATGTATTC-AACA-A--GT--TGACCTTGTCCG-A
GAGGGCTGGGTAATCTTTTGAACCTGCATCGTGATAGGGATAGATTCTTGCAATTATTAATCTTGAACGAGGAATTCCTA
GTAAATGCAGAT-CATCAGTCTGCGTTGATTACGTCCCTGCCCTTTGTACACACCGCCCGTCGCACCTA
>Tryblionella_apiculata Tryblionella apiculata strain UTEX FD465 18S small subunit ribosomal RNA gene, partial sequence
AAACTGCG-AACGGCTCATTATATCAGTTATAGTTTATTTGATAGTCCCTT-ACTACTTGGAA--TAACCGTAGTAATTC
TAGAGCTAATACATGCGTCAAT-ACCCTTCTGGGG-TA-----GTATTTATTAGA-TTGAAACCAACCCCTTC--GGGGT
GATGTGGTGATTCATAATAAGCTTGCGGATCGCATGGCTC--TGCCGGCGATGGATCATTCAAG-TTTCTG-CCCTATCA
GCTTTGGATGGTAGGGTATTGGCCTACCATGGCTTTAACGGGTAACGGGAAATTAGGGTTTGATTCCGGAGAGGGAGCCT
-GAGAGACGGCTACCACATCCAAGGAAGGCAGCAGGCGCGTAAATTACCCAATCCTGACACAGGGAGGTAGTGACAATAA
ATAACAATGCCGGGCC-TTTGTAGGTCTGGCAATTGGAATGAGAACAATTTAAACCCCTTATCGAGTATCAATTGGAGGG
CAAG-TCTGGTGCCAGCAGCCGCGGTAATTCCAGCTCCAATAGCGTATATTAAAG-TTGTTGCAGTTAAAAAGCTCGTAG
-TTGGATTTGTGGTTGTCCCATCC-TTGGG--TGG-AACCTGTGTGGCATTAGGTTGTCGTGCA-GGGGATGCCCAT-CA
TTTACTGTGAAAAAATTAGAGTGTT-C-A-AAGCAGGCTT-ATGCCGTTGAATATGTTAGCATGGAATAATAAGATAGGA
CCTTGGTACTATTTTGTTGG-TTTGCGCACCAAGGTAATGATTAAAAGGGACAGTTG-TGGGTATT-CGTATTCCATTGT
CAGAGGTGAAATTCTTGGATTTTTGGAAGACGAACTAC-TGCGAAAGCATTTACC-AA--GGATGTTTTCATTAATCAAG
AACGAAAGTTAGGGGATCGAAGATGATTAGATACCATCGTAGTCTTAACCATAAACTATGCCGACAAGGGATTGGCGGAG
-TTTCGTTT-TGTCTCCGCCAGCACCTTATGAGAAATCA-CAAGTCTTTGGGTTCCGGGGGGAGT-ATGGTCGCAAGGCT
GAAACTTAAAGAAATTGACGGAAGGGCACCACCAGGAGTGGAGCC-TGCGGCTTAATTTGACTCAACACGGGAAAACTTA
CCAGGTCCAGACATAGTGA-GGATTGACAGATTGA-GAGCTC-TTTCTTGATTCTATGGGTGGTGGTGCATGGCCGTTCT
TAGTTGGTG-GAGTGATTTGTCTGGTTAATTCCGTTAACGA--ACGAGACCCCTGCCTGCTAAATAGCTT----GCATAG
TGAATTTTCA-CTGTG-TGAA-GCTTCTTAGAGGGACGTGCATTCTATT-AGATGCA-GGAAGATAGGGGCAATAACAGG
TCTGTGATGCCCTTAGATGTCCTGGGCCGCACGCGCGCTACACTGATGTATTC-AACG-A--GT-TTTACCTTGGCCG-A
GAGGCCTGGGCAATCTTTTGAACGTGCATCGTGATAGGGATAGATTATTGCAATTATTAATCTTGAACGAGGAATTCCTA
GTAAACGCAGAT-CATCAATCTGCATTGATTACGTCCCTGCCCTTTGTACACACCGCCCGTCGCACCTA
