# Supplementary material for: Historical and Current Perspectives on the Systematics of the ‘Enigmatic’ Diatom Genus Rhoicosphenia (Bacillariophyta), with Single and Multi-Molecular Marker and Morphological Analyses and Discussion on the Monophyly of ‘Monoraphid’ Diatoms
Source: PLoS One. 2016 Apr 5;11(4):e0152797. doi: 10.1371/journal.pone.0152797 (PMC4821588; doi:10.1371/journal.pone.0152797)
Supplement: S6 File — Alignment used in Maximum Likelihood and Bayesian analyses. (FASTA) [file pone.0152797.s006.fasta]

>Achnanthidium_minutissimum_AT-196 Achnanthidium minutissimum partial 28S rRNA gene, strain AT-196Gel02
TAATTAAGCGGAGGAAAAGAAACTAACTAGGGATTCCCTCAGTAAGGGCGACTGAAGCGGGA-ATAGCTCATCTTGTGAA
TCTGCGC----TTT----------GCGCCGAATTGTGGTCTAGAGACTTT-TGCATT-ACT--GG-CCGGGCCAAG-TCC
TCTGGAATGAGGCAGCTGAGAGGGTGACACTCCCGTCCGCCTGGCCTCTTGAGCAAT-TGTCCACGAGTCGAGTTGTTTG
GGATTGCAGCTCAAAGCGGGTGGTAAATTCCATCTAAGGCTAAATATTGGTGGGAGACCGATAGCGTACAAGTACCGTGA
GGGAAAGATGCAAAGAACTTTGAAAAGAGAGTTAAAGAGTACCTGAAATTGCTGAAACGGAAGCGAAGGAAACCAGTGT-
CAGCTGC-GTCATACTTCCCCGCTCGC--TTGCGG-TCGGGGCGCTGTGGCC--AGCATT--GTCAGGCTTGGCTGGATT
-GGCCGGAACC----GCGTA-CAGGGAGTT-------GACCTGTG---CATGTCGC------------GGTCGATC-CGA
C-TGAG---GTTG------GCGAAATGG-TTTTCTTTACCCCG-
>Adlafia_brockmannii Adlafia brockmannii partial 28S rRNA gene, strain AT-111Gel10
TAATTAAGCGGAGGAAAAGAAACTAACCA-GGATTCCCTCAGTAAGGGCGACTGAAGCGGGA-ATAGCTCACGTTGTGAA
TCAGCGC----CTCG---------GCGCCGAATTGTGGTCTGTAGACTCT-TGCGTT-ACC--GG-CCGGGCTAAG-TTC
CTTGGAACAGGGCAGCTGAGAGGGTGAGACTCCCGTGTGCCCGGCCTTCGGAGCAAG-TGTCGAGGAGTCGAGTTGTTTG
GGATTGCAGCTCAAAGCGGGTGGTAAATTCCATCTAAGGCTAAATATTGGTGGGAAACCGATAGCGTACAAGTACCGTGA
GGGAAAGATGCAAAGAACTTTGAAAAGAGAGTTAAAGAGTACCTGAAATTGCTGAAAAGGAAGCGAAGGAAACCAGTGC-
CTGCCGT-GTCATACTTTCCCGCCTGC--TTGCGG-TCGGGACGCTGTGACC--GGCGTT--GTCACGCTTGGTCGGATA
-ATGCGGACTC-----CGGTGGAGGGAGTT-------GACCTCTGCACATTGC---------------GCGTTATG-TAA
C-TGAG-----TT---GTGACGAAATGG-TTTTCTTTCCCCCG-
>Amphora_libyca Amphora libyca partial 28S rRNA gene, strain AT-117.10
TTAATAAGCGGAGGAAAAGAAACTAACAA-GGATTCCCCCAGTAACGGCGAGTGAAGCGGGA-AGAGCTCATGTTGTGAA
TCTGCGC----AGTTTTTGCT---GCGTGGAATTGTGGTCTATAGATACT-TGCACT-ATG--AAACCGAACCAAG-TCC
CTTGGAACAGGGCAGCTGAGAGGGTGAGACTCCCGTACGTTTGGTTTTTGGAGCACG-TGTCAACGAGTCGAGTTGTTTG
GGATTGCAGCTCAAAGCAGGTGGTAAATTCCATCGAAAGCTAAATAAGGGTGGCAGACCGATAGCGTACAAGTACCGTGA
GGGAAAGATGCAAAGCCGCGCGAAAGCGCTGTTAAAGAGTACCTGAAATTGCTGAAAAGGAAGCGAAGGAAACCAGTGC-
CAGCATG-GTCATACTTCCCTATTTGC--TTGCAG-ATGGGGCGCTGTGTCC--AGCCTT--GTCATTGTTTACTGTACT
-GTCAGGAAAT----GCACT-AAAAGAGTT-------GATTTTGG---T-TGCGTGC-----------TGATGAGA-CAA
T-ACAA-----TC---GTGACGAAATGG-TTTTCTTTTTCCCG-
>Amphora_pediculus_AT-117.11 Amphora pediculus partial 28S rRNA gene, strain AT-117.11
TTAATAAGCGGAGGAAAAGAAACTAACCA-GGATTCCCCCAGTAACGGCGAGTGAAGCGGGA-AGAGCTCATTTTGTGAA
TCTGCGC----AGTTTCT------GCGTAGAATTGTGGTCTATAGATACT-TGCACT-ATA--AAGCCGGACCAAG-TCC
CTTGGAACAGGGCAGCTGAGAGGGTGAGACTCCCGTACGTCTGGTTTTTGGAGCGAG-TGTCCACGAGTCGAGTTGTTTG
GGATTGCAGCTCAAAGCAGGTGGTAAATTCCATCGAAAGCTAAATAAGGGTGGCAGACCGATAGCGTACAAGTACCGTGA
GGGAAAGATGCAAAGCCGCGCGAAAGCGCTGTTAAAGAGTACCTGAAATTGCTGAAAAGGAAGCGAAGGAAACCAGTGC-
CAGCATG-GTCATACTTCCCTGTCTGC--TTGCAG-ATGGGGCGCTGTGTCC--AGCCTT--GTCCATGTTTATTGTATT
-GTGAGGAAAT----TCGCC-AAGAAAGTT-------GATCTTGG----TGGCTTGC-----------TGATGGAA-CAA
T-AAAG---ATTG------ACGAAATGG-TTTTCTTTTTCCCGT
>Anomoeoneis_fogedii Anomoeoneis fogedii strain FD399 28S ribosomal RNA gene, partial sequence
TTATTAAGCGGAGGAAAAGAAACTAACAA-GGATTCCCTCAGTAAGGGCGACTGAAGCGGGA-AAAGCTCATAATGTGAA
TCGATGT----CTCTG--------GCATTGAGTTGTTGTCTATAGGATTG-TGCATTAAAC--AG-CCGGGCGAAG-TTC
CTTGGAATAGGACAGCAAAGAGGGTGAGACTCCCGTATGCCTGGTAGTTGAAGCAGT-TTCCGACGAGTCGAGTTGTTTG
GGATTGCAGCTCTAAGCGGGTGGTAAACTTCACCTAAAGCTAAATACTAGTGAAAAACCGATAGTGTACAAGTACCGTGA
GGGAAAGATGCAAAGAACTTTGAAAAGAGAGTTAAAGAGTACCTGAAATTGCTGAAAAGGAAGCAGAGGAAACCAGTGTA
AAGTTGT-GTCATACTTCTCTTGGTGC--TTGCAC-TTGGAGCGCTGTGGCC--GACGCT--GTTACCCGCGATTCGATC
-CCATGTAAGG----ATTTCGGATAGAGTT-------GATCTCTGAGATTTGTATGG-----------GGTTGGAT-CAG
G-TGGG------------AACGAAATGG-TTTTCTCTCCCCCGT
>Anomoeoneis_sculpta Anomoeoneis sculpta strain CH239 28S ribosomal RNA gene, partial sequence
TTAATAAGCGGAGGAAAAGAAACTAACAA-GGATTCCCGCAGTAAGGGCGACTGAAGTGGGA-AGAGCTCATAATGTGAA
TCGATGT----CTTTG--------GCATTGAGTTGTTGTCTATAGAATTT-TGCACTAAAC--AG-CCGGACTAAG-TTC
CTTGGAATAGGACAGCTTAGAGGGTGAGACTCCCGTGAGTCTGGTAGTTGGAGCATT-TTTCGACGAGTCGAGTTGTTTG
GGATTGCAGCTCTAAGTGGGTGGTAAACTTCACCTAAGGCTAAATACAAGTGAAAAACCGATAGTGTACAAGTACCGTGA
GGGAAAGATGCAAAGAACTTTGAAAAGAGAGTTAAAGAGTACCTGAAATTGCTGGAAAGGAAGCAGAGGAAACCAGTGTA
AAGTCGT-GTCATACTTCCCTTTCTGC--TTGCAG-TTGGGGCGCTGTGGCT--GACGCC--GTTAACTCTGAATTGACA
-TCATATAAAG----TTTCTAGATGGC-TT-------GCCGTCCGGGAATGGTGTGA-----------GGTTGGTT-CAG
G-TGGG------------AACAAAATGG-TTTTCTCTCCCCCGT
>Anomoeoneis_sphaerophora Anomoeoneis sphaerophora strain FD160 28S ribosomal RNA gene, partial sequence
TTAATAAGCGGAGGAAAAGAAACTAACAA-GGATTCCCGCAGTAAGGGCGACTGAAGTGGGA-AGAGCTCATGATGTGAA
TCGATGT----CTCTG--------GCATTGAGTTGTTGTCTATAGGATTT-AGCGCTAAAC--CG-CCGGGCTGAG-TTC
CTTGGAATAGGACAGCTGAGAGGGTGAGACTCCCGTCAGCTTGGCAGTTGAAGCTGT-TTCCGACGAGTCGAGTTGTTTG
GGATTGCAGCTCTAAGTGGGTGGTAAACTTCACCTAAGGCTAAATACTAGTGAAAAACCGATAGTGTACAAGTACCGTGA
GGGAAAGATGCAAAGAACTTTGAAAAGAGAGTTAAAGAGTACCTGAAATTGCTGAAAAGGAAGCAGAGGAAACCAGTGTA
TAGTCGA-GTCATACTTCCCTTTCTGC--TTGCAG-TTGGGGCGCTGTGGCT--GACGCC--GTTACCATCGATCTGACT
-TGATGTAATG----GTTCTGGATGGC-TT-------GCCATTTGGGACTTGTGTGA-----------GGTTGCAT-TGT
T-TGGG------------AACAAAATGG-TTTTCTCTCCCCCGT
>Caloneis_budensis Caloneis budensis partial 28S rRNA gene, strain AT-220.06
TAATTAAGCGGAGGAAAAGAAACTAACAA-GGATTGACTCAGTAAGGGCGACTGAAGCGTCA-ATAGCTCACCATGTGAA
TCTGCAC----CATGT--------GTGCTGAATTGTGGCTTGGAGACACT-TGCGTG-ATT--TGGCTGGGCCAAG-TCC
TTTGGAATAGGGCAGCGCAGAGGGTGAAACTCCCGTTCGTCCAGCCTTGCAAGCAAG-TGTTGTGGAGTCGAGTTGTTTG
GGATTGCAGCTCAAAGAGGGTGGTAAATTTCATCGAAAGCTAAATATAGGTGGGAAACCGATAGCGAACAAGTACCGTGA
GGGAAAGATGCAAAGAACTTTGAAAAGAGAGTTAAAGAGTACCTGAAATTGCTGAAAAGGAAGCGATGGAAACCAGTGA-
TAACAGT-GCCATACTTCCCGATGCGC--TTGCGC-TTAGGGCGCTGTGGCC--AGTGTA--GTGCACATTTGTTGAAAA
CGGCGGAAGAA----TTGCA-GCGGGAGTT-------GTCCGTTA---CTAA-TTGC-----------GTCGATTT-CGA
C-CGAA-----GT---G-AACGAAATGG-TTTTCATCTCCCCG-
>Caloneis_lauta Caloneis lauta partial 28S rRNA gene, strain AT-160Gel04
TAATTAAGCGGAGGAAAAGAAACTAACCA-GGATTGACGTAGTAAGGGCGACTGAAGCGTCA-TGAGCACAGGTTGTGAA
CCGACGT----TCCGTGTGA----GCGTCGAATTGTGATCTAGAGCCATT-CTCATT--CT--AGGTTGGCCCAAG-TCC
ATTGGAAGGTGGCAGCAGAGAGGGTGATACTCCCGTCCGGCAGACCTAGTGAGAGCG-TGGCGTCGAGTCGAGTTGTTTG
GGATTGCAGCTCCAAGTCGGTGGTAAATTCCACCCAATGCTAAATACCGGTGAGAAACCGATAGCGCACAAGTACCGTGA
GGGAAAGATGCAAAGAACTTTGAAAAGAGAGTTAAAGAGTACCTGAAATTGCTGAAAAGGAAGCGAAGGAAACTAGTGT-
CAGCCGT-GTCATACTTCCCCGTTCGC--TTGCGG-GTGGGGCGCTGTGACT--GGCGCA--GTCGAAACAGATTCATTT
GGGTGCAAACT----GCGCC-AAGGGAGTT-------GCCCGTGG---CGCACGAGT-----------ACTCGACT-GGA
T-GTGT----TGCTTTTGGACGAAATGG-TTTCCTTTTCCCCG-
>Cocconeis_pediculus_AT-212.07 Cocconeis pediculus partial 28S rRNA gene, strain AT-212.07
TAATTAAGCGGAGGAAAAGAAACCAACCA-GGATTCCCTCAGTAAGGGCGACTGAAGCGGGA-TGAGCTCACAGTGTGAA
TCGGCGC----TGGATAATTTTTGGCGTTGAATTGTGGTCTGTGGACGTG-GGCGTTCATT--GTGCCGGGCCAAG-TTC
CTTGGAAAAGGACAGCCGAGAGGGTGATACTCCCGTTATCCTGGCCATC-GAGCCCG-TGTCGAAGAGTCGAGTTGTTTG
GGATTGCAGCTCTAAGTGGGTGGTAAATTCCATCTAAGGCTAAATATTGGTGGGAGACCGATAGCGCACAAGTACCGTGA
GGGAAAGATGCAAAGGACTTTGAAAAGAGAGTTAAAGAGTACCTGAAATTGCTGAAACGGAAGCGAAGGAAACCAGTGTC
AAGCAAT-GTCATACTTCCCCCTCCGC--TTGCGGCGTGGGGCGCTGTGGCT--AGCGTC-TGCCAGGTTTGGTTGGATT
-GACTGGATGC-----CACT-ATGTGGTTT--------------------------------------GGTTGGCT-CGA
C-TGAT----AAT---CTGGCGAAATGG-TTTTCTTTCCCCCG-
>Cocconeis_placentula_AT-212Gel11 Cocconeis placentula partial 28S rRNA gene, strain AT-212Gel11
TAATTAAGCGGAGGAAAAGAAACCAACTA-GGATTCCCCCAGTAAGGGCGACTGAAGCGGGA-TGAGCTCACAGTGTGAA
TCGGCAC----C------TTTCTGGTGCTGAATTGTGGTCTGTGGACGCG-GGCGCTCGTT--GTGCCGGGCTAAG-TTC
CTTGGAAGAGGACAGCTGAGAGGGTGATACTCCCGTATGCCCGGCCATC-AAGCCTG-TGTCGAAGAGTCGAGTTGCTTG
GGATTGCAGCTCTAAGTGGGTGGTAAATTCCATCTAAGGCTAAATATTGGTGGGAGACCGATAGCGCACAAGTACCGTGA
GGGAAAGATGCAAAGGACTTTGAAAAGAGAGTTAAAGAGTACCTGAAATTGCTGAAACGGAAGCGAAGGAAACCAGTGTC
GAGCGAC-GTCATACTTCCCCCTCTGC--TTGCGGGGTGGGGCACTGTGGCT--AGCGTC-TGCCAGGCTTGGTTAGGCC
-GACCGGATAC-----CGCT--TGCGGTGT--------------------------------------GGTTGGCC-TGA
C-TGAG----GCC---CTGGCGAAATGG-TTTTC-TTCTCCCG-
>Cocconeis_stauroneiformis Cocconeis stauroneiformis gene for 28S rRNA, partial sequence, strain: s0230
TAATTAAGCGGAGGAAAAGAAACTAACCA-GGATTCCCTCAGTAAGGGCGACTGAAGCGGGA-ATAGCTCACTATGTGAA
TCTGCGC----ACTT---------GCGTCGAATTGTGGTCTAGAGACTCT-TGTGTT-ACT--GG-CCGGGCCAAG-TCC
CTTGGAACAGGGCAGCTTAGAGGGTGAAACTCCCGTCTGCCTGGCCTWTTGAGCAAG-TGTCTACGAGTCGAGTTGTTTG
GGATTGCAGCTCAAAGTGGGTGGTAAATTCCATCTAAAGCTAAATATTGGTGGGAGACCGATAGCGTACAAGTACCGTGA
GGGAAAGATGCAAAGAACTTTGAAAAGAGAGTTAAAGAGTACCTGAAATTGCTGAAACGGAAGCGAAGGAAACCAGTGT-
TAGCTGC-GTCATACTTCCCTTACTGC--TTGCGG-TTGGGGCGCTGTGACT--GGCGTT--GTCAAGCTTGGTTGGGCT
-GTCTGGAAGC----GCGTA-CAGAGAGTT-------GATCTGTG---CATGACTGT-----------AGATGGCC-TGA
C-TGAG---GTTG------ACGAAATGG-TTTTCTTTACCCCGT
>Craticula_cuspidata_AT-200.05 Craticula cuspidata partial 28S rRNA gene, strain AT-200.05
TAATTAAGCGGAGGAAAAGAAACTAACCA-GAATTCCCCTAGTAAGGGCGACTGAAGCGGGA-AAAGCCCATGA--GAAA
TCTGCGC----TCTT---------GCGCTGAATTGTGGTCTGAAGACACT-CGCGTT-AGC--GG-CCGGGCCAAG-TCC
CTTGGAATGGGGCAGCTGAGAGGGTGAGACTCCCGTCCGCCTGGCCTCGTGAGCGAGCAGTCGACGAGTCGAGTTGTTTG
GGATTGCAGCTCTAATGGGGTGGTAAATTCCATCTAAGGCTAAATATTGGTGGGAGACCGATAGCGTACAAGTACCGTGA
GGGAAAGATGCAAAGAACTTTGAAAAGAGAGTTAAAGAGTACCTGAAATTGCTGAAATGGAAGCGAAGGAAACCAGTGC-
CAGGTGC-GTCATACTTCCCCGACTGC--TTGCGG-TTGGGGCGCTGTGGCC--ACCATA--GCCAGGTTTGGTTGACAC
AGACGGGAAGT----GCGTC-CAGAAAGTT-------GGTCTGGG---CATGTCTGC-----------AGTCCTGT-CGA
C-TGAG---GCTG------GCAAAATGG-TTTTCTTTTTCCCG-
>Craticula_importuna Craticula importuna partial 28S rRNA gene, strain AT-70Gel14a
TTAATAAGCGGAGGAAAAGAAACTAACCA-GGATTCCCCTAGTAAGGGCGACTGAAGCGGGA-ATAGCCCATGT--GAAA
TCTGCGC----TCT----------GCGCCGAATTGTGGTCTGAAGACACT-TGCGTT-AGC--GG-CCGGGCCAAG-TCC
CTTGGAACGGGGCAGCTGAGAGGGTGAGACTCCCGTCCGCCTGGCCTCGCGAGCAAGTAGTCAACGAGTCGAGTTGTTTG
GGATTGCAGCTCTAATTGGGTGGTAAATTCCATCTAAGGCTAAATACTGGTGGGAGACCGATAGCGTACAAGTACCGTGA
GGGAAAGATGCAAAGAACTTTGAAAAGAGAGTTAAAGAGTACCTGAAATTGCTGAAAAGGAAGCGAAGGAAACCAGTGT-
CCGGTGC-GTCATACTTCCCCGATCGC--TTGCGG-TTGGGGCGCTGTGGCC--ACCCTT--GCCAGACTTGGTTAGCGC
GGGCTGGAAGT----GCGTC-CAGAAGGTT-------GTTCTGGG---CATGTCTGC-----------AGTTTGCC-TGA
C-TGAG---GCTG------GCGAAATGG-TTTTCTTTTTCCCG-
>Craticula_molestiformis Craticula molestiformis partial 28S rRNA gene, strain AT-5Nav02
TTAATAAGCGGAGGAAAAGAAACTAACCA-GGATTCCCCTAGTAAGGGCGACTGAAGCGGGA-ATAGCCCATGT--GAAA
TCTGCGC----TCT----------GCGCCGAATTGTGGTCTGTAGACACT-TGCATT-AGC--AG-CCAGGCGAAG-TCC
CTTGGAACGGGGCAGCTGAGAGGGTGAGACTCCCGTGTGCCTGGCTTCGTGAGCGAGTAGTCGACGAGTCGAGTTGTTTG
GGATTGCAGCTCTAATTGGGTGGTAAATTCCATCTAAGGCTAAATACTGGTGGGAGACCGATAGCGTACAAGTACCGTGA
GGGAAAGATGCAAAGAACTTTGAAAAGAGAGTTAAAGAGTACCTGAAATTGCTGAAAAGGAAGCGAAGGAAACCAGTGC-
CAGGTGC-GTCATACTTCCCCGGCCGC--TTGCGG-TTGGGGCGCTGTGGCC--ACCCCT--GCCAGACTTGGTTGGTTG
CGGCTGGAAGT----GCGTC-CGTAACGTT-------GTTGCGGG---CATGTCTGC-----------AGCTCGGC-CGA
C-TGAG---GCTG------GCGAAATGG-TTTTCTTTTTCCC--
>Cymbella_affinis_AT-204Gel02 Cymbella affinis partial 28S rRNA gene, strain AT-204Gel02
TTACTAAGCGGAGGAAAAGACACTAACCA-GGATTTCCTTAGTAAGGGCGACTGAAGAGGAA-AAAGCTCAAGATGTGAA
TCGGTGC----TT-----------GCACTGAATTGTGGTCTGAAGGCAAG-TGTGTT-TCT--AA-TTTGGTTAAG-TCT
CTTGGAACAGAGTGGACTATAGGGTGAGACCCCCGTATACCTTACTATGATAACATT-TGTCAATGAGTCGAGTTGTTTG
GGATTGCAGCTCAAAGTGGGTGGTAAATTCCATCTAAAGCTAAATACTGTTGAGAAACCGATAGCGAACAAGTACCGTGA
GGGAAAGATGCAAAGAACTTTGAAAAGAGAGTTAAAGAGTACCTGAAATTGCCGAAATGGAAGCGAAGGAAATCAGTGT-
TTGCTAT-TTCATATTATTCTGTCTGC--TTGCAG-GCAGGACGCTGTGGAT--TGCATA--GTTCCCGTCATCGATGTT
-GGGTAAAATT----ACCTTTCAGTATTTT-------GCTGTTTG---TGGGATTAC-------------TTGATG-TTG
C-TGAA-----TG---GGGACAAAATGG-TTTTCTTCTTCCCG-
>Cymbella_aspera_AT-210Gel07 Cymbella aspera partial 28S rRNA gene, strain AT-210Gel07
TAAATAAGCAGAGGAAAAGAAACTAACTA-GGATTCCCTCAGTAAGGGCGACTGAACAGGGA-GAAGCACAAGTTGATAA
TCGGTGT----GTATA--------ACACTGAATTGTGGTCTTAAAACTAT-CATTCT-AAA--AG-TTGGAAGAAGTTCT
CTTGGAATAGAGCGGCATAGAGGGTGACACCCCCGTTCTTCTGACTTGTGCATTGGT-AGTTAACGAGTCGAGTTGCTTG
GGATTGCAGCTCAAAGTGGGTGGTAAATTCCATCTAATGCTAAATACCAAAGAGATACCGATAGCAAACAAGTACCGTGA
GGGAAAGATGCAAAGAACTTTGAAAAGAGAGTTAAAAAGTACCTGAAATTGCTGAAATTAAAGAGAAGAGAACCAGTGT-
TAGACACTGTCGCTTTTTCCTCTTTGC--TTGCAG-AGAGGGCGCTGTGGCATTGTTGCC--GTCTTGCATAACTAATTT
-GATGGAAGAT----------TATGCAGTG-------TATT--TTTACTCTGTGTGT-----------AATTCATT-GAG
T-TGGT----TTTGGACAGACAAAATGGTTTTTTTTCTTCCCG-
>Cymbella_cistula_CH019 Cymbella cistula strain CH019 28S ribosomal RNA gene, partial sequence
TTACTAAGCGGAGGAAAAGATACTAACTA-GGATTTCCTCAGTAAGGGCGACTGAAGCGGAA-ATAGCTCAATATGTGAA
TCAGTGT----TT-----------ACACTGAATTGTGGTCTGAAGATAAG-TGTGCT-TCT--AA-TTTGGTAAAG-TCT
CTTGGAATTGAGTGGACTATAGGGTGAGACCCCCGTATACCTTACTATGATAGCATT-TGTCAATGAGTCGAGTTGTTTG
GGATTGCAGCTCAAAGTGGGTGGTAAATTCCATCTAARGCTAAATACTGTTGAGAAGCCGATAGCGAACAAGTACCGTGA
GGGAAAGATGCAAAGAACTTTGAAAAGAGAGTTAAAGAGTACCTGAAATTGCTGAAATGGAAGCGAAGGAAATCAGTGG-
TTGCTGT-TTCATATTATTTTATCTGC--TTGCAG-ATAGGATGCTGTGGAT--TGCATT--GTTCCTGTTAGCGATGTT
-GTACAAAAAT----ACCTTGACACATTTT-------GTGTTGAG---TGGGATTGT-------------ATGGTG-TTG
C-TGAA-----TA---GGAACAAAATGG-TTTTCTTTTTCCCGT
>Cymbella_helvetica Cymbella helvetica strain B457 28S ribosomal RNA gene, partial sequence
TTACTAAGCGGAGGAAAAGAAACTAACAA-GGATTTCCTTAGTAAGGGCGACTGAAGAGGAA-AAAGCTCAAAATGTGAA
TCGGTGC----TT-----------GCACTGAATTGTGGTCTGAAGGCAAG-TGTGTT-TCT--AA-TTCGGTTAAG-TCT
CTTGGAATAGAGTGGACTATAGGGTGAGACCCCCGTATACCTTACCATGATAACATT-TGCCAATGAGTCGAGTTGTTTG
GGATTGCAGCTCAAAGTGGGTGGTAAATTCCATCTAAAGCTAAATACTGTTGAGAAACCGATAGTGAACAAGTACCGTGA
GGGAAAGATGCAAAGAACTTTGAAAAGAGAGTTAAAGAGTACCTGAAATTGCCGAAATGGAAGCGAAGGAAATCAGTGA-
TTGCTTT-TTCATATTATTCTGTTTGC--TTGCAG-GCAGGACGCTGTGGAT--TGCAAA--GTTCCCGTCATCAATGTT
-GAGTAAAAAG----ACCTT----TCAGTT-------GATACTGATTGTGAGATTAC-------------CTGATA-TTG
C-TGAA-----TG---GGGACGAAATGG-TTTTCTTCTTCCCGT
>Cymbella_janischii Cymbella janischii strain CH062 28S ribosomal RNA gene, partial sequence
TTAATAAGCGGAGGAAAAGAAACTAACAA-GGATTCTCTTAGTAAGGGCGACTGAAGCGAGA-ATAGCTCAAGATGTTAA
TTGATGT----GTCAT--------GCATCGAATTGTGGTCTTTTGATATT-TGTGTT-AAA--GT-GTGGATGAAG-TCT
TCTGGAAAGGAGCGGCAAAGAGGGTGACACCCCCGTGAATCTACGCTATAAAACTTT-TATCATTGAGTCGAGTTGCTTG
GGATTGCAGCTCTAAGTGGGTGGTAAATTCCATCTAAAGCTAAATATGGTTGGGAAACCGATAGTGAACAAGTACCGTGA
GGGAAAGATGCAAAGAACTTTGAAAAGAGAGTTAAAGAGTACCTGAAATTGCTGAAAGGGAAGCGAAGGAAACCAGTGT-
ATGTTAA-AACATATTTGTCTTCTGGC--TTGCTG-GAAGACCGCTATGCTT--AACAAT--GTCTTGGTTGGTTGGATT
-GGGAAAAAAT----TTGTT-TTTACTGCT-------AGTG-------ATTACATAG---------TTTCTTGATT-TGA
C-TGAG-----TT---AAGACAAAATGG-TTTTCTTTTCCCCGT
>Cymbella_lanceolata_AT-194Gel07 Cymbella lanceolata partial 28S rRNA gene, strain AT-194Gel07
TTACTAAGCGGAGGAAAAGATACTAACTA-GAATTTCCTTAGTAAGGGCGACTGAAGAGGAA-AAAGCTCAAAATGTGAA
TCGGTGC----TT-----------GCACTGAATTGTGGTCTGAAGGCAAG-TGTGTT-AAT--AA-TTTGGCAAAG-TCT
CTTGGAACAGAGTGGATTATAGGGTGAGACCCCTGTGTGCCAAGCTATTTTTACATT-TGTCAACGAGTCGAGTTGTTTG
GGAGTGCAGCTCAAAGTGGGTGGTAAATTTTATCTAAAGCTAAATATTACTGAGAAACCGATAGCGAACAAGTACCGTGA
GGGAAAGATGCAAAGAACTTTGAAAAGAGAGTTAAAGAGTACCTGAAATTGTCGTGATTGAAGCAATGGAAACCAGTGT-
CGTCTTTATTCATATTACTCCTCCTGC--TTGCGG-GTGGAACACTGTGGAT--ATTAGG--GTTCTCGTCATCAATTGT
-GGTGCAATAT----TCCTTTCAGTAGTTTACTGATTGATTTTAA---AGCAC-TGT-----------GGTTGC---TGA
A-TGAG------------TACGAAATGG-TTTTCCTTTTCCCG-
>Cymbella_mexicana Cymbella mexicana strain CH031 28S ribosomal RNA gene, partial sequence
TTAATAAGCGGAGGAAAAGAAACTAACAA-GGATTCTCTTAGTAAGGGCGACTGAAGCGAGA-ATAGCTCAAGATGTTAA
TCAATGT----GTTAT--------GCATTGAATTGTGGTCTTTTGATATT-TGTGTT-AAA--GT-GTGGATGAAG-TCT
TCTGGAAAGGAGCGGCAAAGAGGGTGACACCCCCGTGAATCTACGCTGTATAACTTT-TATCATTGAGTCGAGTTGCTTG
GGATTGCAGCTCTAAGTGGGTGGTAAATTCCATCTAAAGCTAAATATGGTTGGGAAACCGATAGTGAACAAGTACCGTGA
GGGAAAGATGCAAAGAACTTTGAAAAGAGAGTTAAAGAGTACCTGAAATTGCTGAAAGGGAAGCAAAGGAAACCAGTGA-
ATGTTAA-AACATATTTGTTTTCTGGC--TTGCTG-GAAGACCGCTATGCTT--AACAAT--GTCTTGGTTGGTTGGACT
-GAGGAAAAAT----TTGTA-GTTACTGTT-------AGTGATCA---CATAGTTTC-------------TTGGTT-TGA
C-TGAG-----TT---AAGGCTAAATGG-TTTTCTTTTCCCCGT
>Cymbella_proxima_AT-210Gel13 Cymbella proxima partial 28S rRNA gene, strain AT-210Gel13
TTAATAAGCGGAGGAAAAGAAACTAACAA-GGATTCTCTTAGTAAGGGCGACTGAAGCGAGA-ATAGCTCAAGATGTAAA
TCGGTGT----TTTT---------GCACTGAATTGTGGTCTATTGATTTG-AGTGTT-ATA--AT-GTGGATTAAG-TCT
TCTGGAATGGAGCGGCATAGAGGGTGACACCCCCGTAAATCTACATTACAAAACTTT-TATCATTGAGTCGAGTTGCTTG
GGATTGCAGCTCTAAGTGGGTGGTAAATTCCATCTAAAGCTAAATACGGTGGGGAAACCGATAGTGAACAAGTACCGTGA
GGGAAAGATGCAAAGAACTTTGAAAAGAGAGTTAAAGAGTACCTGAAATTGCTGAAAGGGAAGCGAAGGAAATCAGTGT-
TAGTTAA-AACATATTTGTATTCTTGC--TTGCAG-GAATTCCGCTATGCTT--AACGTC--GTCTCATTTGGTTGAACT
-GGGAAAATAT----TTGTG-TTTACTGTT-------GGTATTCA---CATAATTTC-------------CTGATT-TGA
C-TGAG-----TT---GAGTCAAAATGG-TTTTCTTTTCCCCG-
>Cymbella_stuxbergii_B382 Cymbella stuxbergii strain B382 28S ribosomal RNA gene, partial sequence
TTAATAAGCGGAGGAAAAGAAACTAACAA-GGATTCTCTTAGTAAGGGCGACTGAAGCGAGA-ATAGCTCAAGATGTTAA
TCGGTGT----TTTT---------GCACTGAATTGTGGTCTATTGGTTTA-AGTGCT-ATA--AT-GTGAATTAAG-TCT
TCTGGAATGGAGCGGCATAGAGGGTGACACCCCCGTGAATTTACGTTACAAAACTTT-TACTATTGAGTCGAGTTGCTTG
GGATTGCAGCTCTAAGTGGGTGGTAAATTCCATCTAAAGCTAAATACGGTGGGGAAACCGATAGTGAACAAGTACCGTGA
GGGAAAGATGCAAAGAACTTTGAAAAGAGAGTTAAAGAGTACCTGAAATTGCTGAAAGGGAAGCGAAGGAAATCAGTGT-
TAGTTAA-AACATATTTGTATTCTTGC--TTGCAG-GAATTCCGCTATGCTT--AACGCC--GTCTTATTTGGTTAAACT
-GGGAAAATAT----TTGTT-CATGCTGTT-------GCAATGCT---CATAATTTC-------------TTGGTT-TGA
C-TGAA-----CT---AAGTCAAAATGA-TTTTCTTTTCCCCGT
>Cymbella_tumida_1vii097A Cymbella tumida strain 1vii097A 28S ribosomal RNA gene, partial sequence
TTAATAAGCGGAGGAAAAGAAAATAACTA-TGATTCTCTTAGTAAGGGCGACTGAAACGAGA-ATAGCTCAAGAT-TGAA
TCGGTGC-------------GAAAGCACTGAGTTGTGATCTATAGGTATA-GGTGTTAAAT--TG--TGGATTAAG-TCT
CCTGGAATGGAGCGGTATAGAGGGTGACACCCCCGTGAATCTACGATGTAAAACTTA-TGCTTTTGAGTCGAGTTGCTTG
GGATTGCAGCTCTAAGTGGGAGGTAAATTCCTTCTAAAGCTAAATATGGTTGGGAAACCGATAGCAAACAAGTACCGTGA
GGGAAAGATGCAAAGAACTTTGAAAAGAGAGTTAAAAAGTACCTGAAATTGCTGAAAGGTAAGCGAAGAAAGCCAGTGT-
ATGCTGA-AAAATATTTGGATGATTGC--TTGCAG-TTGTTCCGCTATTTTA--GGCAAT--GCCTTGCTTGGATTGACT
-GTCAAAAGCT---GTCTTTTTGCAGTGCT-------AACCAC-----ATTGCATTGAGACTGATCTTTGATGGTC-TGT
C-TGAG-----AGTACAAGTCAAAATGG-ATTTCTTCTCCCCGT
>Cymbopleura_naviculiformis_AT-177.04 Cymbopleura naviculiformis partial 28S rRNA gene, strain AT-177.04
TTAATAAGCGGAGGAAAAGAAACTAACTA-GGATTCCCTCAGTAAGGGCGACTGAAGCGGGA-ATAGCTCAAGATGTAAA
TCGGTGT----TTCG---------GCACTGAATTGTGGTCTACAGACTCT-AGCGTTAAGT--GC-CTGGGTGAAG-TCT
CTTGGAACAGAGCGGCGAAGAGGGTGAGACCCCCGTGAACCCGGACCTTCAAGCGAG-TGTCGATGAGTCGAGTTGTTTG
GGATTGCAGCTCAAAGTGGGTGGTAAATTCCATCTAAAGCTAAATACCGGTGGGAAACCGATAGTGAACAAGTACCGTGA
GGGAAAGATGCAAAGAACTTTGAAAAGAGAGTTAAAGAGTACCTGAAATTGCTGAAAGGGAAGCGAAGGAAACCAGTGC-
TTGCAAT-GTCATATTTTCCAACCTGC--TTGCGG-GTAGGGCGCTGTGTCA--TGCAAT--GTCTCGGTTGGTTGGGGG
-GAGTTAAACT----GCGTA-GAGGTAGTT-------GACCTCTG---CATGCAAA------------ACTTTGCC-TGA
C-TGAG-----TT---GATACGAAATGG-TTTTCTTCTCCCCG-
>Cymbopleura_sp._B37 Cymbopleura sp. TN-2014 strain B37 28S ribosomal RNA gene, partial sequence
TTAATAAGCGGAGGAAAAGAAACTAACAA-GGATTCTCTCAGTAAGGGCGACTGAAGCGGGA-ATAGCTCAAGATGTGAA
TCGGTGT----CTCG---------GCACTGAATTGTGGTCTATAGACTCT-CACGTT-ACT--GA-CTGGGTGAAG-TCT
CTTGGAAAAGAGCGGCGAAGAGGGTGAGACCCCCGTGAACCTGGGTAATTAAGTGAG-TGTCGATGAGTCGAGTTGTTTG
GGATTGCAGCTCAAAGTGGGTGGTAAATTCCATCTAAAGCTAAATACCGGTGGGAAACCGATAGTGAACAAGTACCGTGA
GGGAAAGATGCAAAGAACTTTGAAAAGAGAGTTAAAGAGTACCTGAAATTGCTGAAAGGGAAGCGAAGGAAACCAGTTT-
TCGCATT-CTCATATTATCCCAGCCGC--TTGCGG-GTAGGACGCTGTGACA--TGTGAC--GTCTCAGTTGGTTGGGTT
-GACTTGAATT----GCGTA-GTGGTAGTT-------GACCTCTG---CATGCAAA------------ACTTGGCC-TGA
C-TGAG-----TT---GATACGAAATGG-CTTTCTTCTCCCCGT
>Didymosphenia_dentata Didymosphenia dentata strain B547 28S ribosomal RNA gene, partial sequence
TTAATAAGCGGAGGAAAAGAAACTAACAA-GGATTCTCTTAGTAAGGGCGACTGAAGCGAGA-ATAGCTCAAGATGTTAA
TTGGTGT----GTAAT--------GCACTGAATTGTGGTCTATTGATATT-TGTGTT-AAA--AT-GTGGATAAAG-TCT
CCTGGAATGGAGCGGCATAGAGGGTGACACCCCCGTGAATCTACGTTACAAAACTTT-TATCATTGAGTCGAGTTGCTTG
GGATTGCAGCTCTAAGTGGGTGGTAAATTCCATCTAAAGCTAAATATTTTTGGGAAACCGATAGTGAACAAGTACCGTGA
GGGAAAGATGCAAAGAACTTTGAAAAGAGAGTTAAAGAGTACCTGAAATTGCTGAAAGGGAAGCGAAGAAAACCAGTGT-
AAGTTAA-AACATATTTGTCACCTGGC--TTGCTG-GGAGACCGCTATGCTT--GACGTC--GCCTCGGTTGGTTGGATT
-GGGAAAATAT----------TTGTGATTT---------CTGTTAGAGATTGCATAGTT---------TTTTGATC-TGA
C-TGAG-----TT---GAGTCAAAATGG-TTTTCTTCACCCCGT
>Didymosphenia_geminata Didymosphenia geminata strain CH058 28S ribosomal RNA gene, partial sequence
TTAATAAGCGGAGGAAAAGAAACTAACAA-GGATTCTCTTAGTAAGGGCGACTGAAGCGAGA-ATAGCTCAAGATGTTAA
TTGGTGT----GTCAT--------GCACTGAATTGTGGTCTATTGATATT-TGTGTT-AAA--AT-GTGGATGAAG-TCT
CCTGGAATGGAGCGGCAGAGAGGGTGACACCCCCGTGAATCTACGTTGCAAAACTTT-TATCATTGAGTCGAGTTGCTTG
GGATTGCAGCTCTAAGTGGGTGGTAAATTCCATCTAAAGCTAAATATTTTTGGGAAACCGATAGTGAACAAGTACCGTGA
GGGAAAGATGCAAAGAACTTTGAAAAGAGAGTTAAAGAGTACCTGAAATTGCTGAAAGGGAAGCGAAGAAAACCAGTGT-
AAGTTAA-AACATATTTGTCACCTGGC--TTGCTG-GGAGACCGCTATGCTT--AACGTC--GCCTCGGTTGGTTGGATT
-GGAAAAATAT----------TTGTGGTTT---------CTGTTAGAGACTGCATAGTT---------TTTTGATC-TGA
C-TGAG-----TT---GAGTCAAAATGG-TTTTCTTCACCCCGT
>Didymosphenia_siberica Didymosphenia geminata strain B40 28S ribosomal RNA gene, partial sequence
TTAATAAGCGGAGGAAAAGAAACTAACAA-GGATTCTCTTAGTAAGGGCGACTGAAGCGAGA-ATAGCTCAAGATGTTAA
TTGGTGT----GTAAT--------GCACTGAATTGTGGTCTATTGATATT-TGTGTT-ACT--AT-GTGGATGAAG-TCT
CCTGGAACGGAGCGGCATAGAGGGTGATACCCCCGTGAATCCACGTTACAAAACTTT-TATCATTGAGTCGAGTTGCTTG
GGATTGCAGCTCTAAGTGGGTGGTAAATTCCATCTAAAGCTAAATATTTTTGGGAAACCGATAGTGAACAAGTACCGTGA
GGGAAAGATGCAAAGAACTTTGAAAAGAGAGTTAAAGAGTACCTGAAATTGCTGAAAGGGAAGCGAAGAAAACCAGTGT-
AAGTTAA-AACATATTTGTCACCTGGC--TTGCTG-GGAGACCGCTATGCTT--AACGTC--GCCTCGGTTGGTTGGATT
-GGAAAAATAT----------TTGTGGTTT--CTGTTAGGAATTG---CATAGTTTT-------------TTGATC-TGA
C-TGAG-----TT---GAGTCAAAATGG-TTTTCTTCACCCCGT
>Encyonema_caespitosum Encyonema caespitosum partial 28S rRNA gene, strain AT-214Gel03
TTACTAAGCGGAGGAAAAGAAACTAACAA-AGATTCCCTCAGTAAGGGCGACTGAAGGGGGA-ATAGTTCAATTTGTGAA
TCAATGT----CCTG---------ACATTGAATTGTGGTCTACAGTATCG-AACATC-AAT--GA-CCGGATCAAG-TCC
CTTGGAATAGGGCGGCCGAGAGGGTGAGACCCCCGTTCATCTGGTCAATGAAGTGAGAT-TCTATGAGTCGAGTTGTTTG
GGATTGCAGCTCAAAGTGGGTGGTAAATTCCATCTAAAACTAAATATTGGTGGGAGACCGATAGCAAACAAGTACCGTGA
GGGAAAGATGCAAAGAACTTTGAAAAGAGAGTTAAAGAGTACCTGAAATTGCTGAAAGGGAAGCGAAGGAAACTAGTGT-
CGACCTC-GTCATATTTTTCTGTCTGC--TTGCGG-ATAGAACGCTGTGGCG--GGTAGG--GTCAGTATTGGTTGGGTA
-ACATGTAAAT----GTGTC-AAGGGAGTT-------GACCTTGATCTATGACCTGT-----------TGTCCTAC-TGA
T-TGCT------------GACAAAATGG-TTTTCTTCTCCCTG-
>Encyonema_minutum_22vi092A Encyonema minutum strain 22vi092A 28S ribosomal RNA gene, partial sequence
TTAATAAGCGGAGGAAAAGAAACTAACCA-GGATTCCCCCAGTAAGGGCGACTGAAGTGGGA-ATGGCTTAAGTTGTGAA
TCGATGC----TTYG---------GCACCGAATTGTGGTCTACCGATGTT-TRCACT-AAG--GA-CCGGGTCAAG-TCC
CTTGGAATAGGGTGGCAGAGAGGGTGAGACCCCCGTACWCCTGGTTCACGGAGCAAA-TGTCTAAGAGTCGAGTTGTTTG
GGATTGCAGCTCTAATYGGGTGGTAAATTCCATCTAAAGCTAAATACTGGTGGGAGACCGATAGCAAACAAGTACCGTGA
GGGAAAGATGCAAAGAACTTTGAAAAGAGAGTTAAAGAGTACCTGAAATTGCTGAAAGGGAAGCGAAGGAAACCAGTGT-
AGGCCGA-ATCATAATTTCCTGCTTGC--TTGCAT-ACGGGACGCTATGGTTTGACCGA---GTCATGTTTGGTTGTAGC
AGGTGCAAAAA------GCTCGAGGGAGTT-------GACCTAGTTCCATTGC---------------ACCTGTCA-TGA
C-TGAA--------GAGAGGCGRAATGG-CTTTCTTCTCCCCGT
>Encyonema_muelleri Encyonema muelleri strain 16vi091B 28S ribosomal RNA gene, partial sequence
TTACTAAGCGGAGGAAAAGAAACTAACAA-AGATTCCCTCAGTAAGGGCGACTGAAGGGGGA-ATAGTTCAATTTGTGAA
TCAATGT----CCTG---------ACATTGAATTGTGGTCTACAGTATCG-AACATC-AAT--GA-CCGGATCAAG-TCC
CTTGGAATAGGGCGGCCGAGAGGGTGAGACCCCCGTTCATCTGGTCAATGAAGTGAGAT-TCTATGAGTCGAGTTGTTTG
GGATTGCAGCTCAAAGTGGGTGGTAAATTCCATCTAAAACTAAATATTGGTGGGAGACCGATAGCAAACAAGTACCGTGA
GGGAAAGATGCAAAGAACTTTGAAAAGAGAGTTAAAGAGTACCTGAAATTGCTGAAAGGGAAGCGAAGGAAACTAGTGT-
CGACCTC-GTCATATTTTTCTGTCTGC--TTGCGG-ATAGAACGCTGTGGCG--GGTAGG--GTCAGTATTGGTTGGGTA
-ACATGTAAAT----GTGTC-AAGGGAGTT-------GACCTTGATCTATGACCTGT-----------TGTCCTAC-TGA
T-TGCT------------GACAAAATGG-TTTTCTTCTCCCCGT
>Encyonema_triangulum Encyonema triangulum strain 2vii091 28S ribosomal RNA gene, partial sequence
TTACTAGGCGGAGGAAAAGAAACTAACCA-GGATTCCCTCAGTAAGGGCGACTGAAGCGGGA-ATAGCCCAGCATGTGAA
TCGATGT----TTCG---------GCATCGAATTGTGGTCTAAAGAATCT-TGTGTC-AAT--GA-CTGGGTCAAG-TCC
CTTGGAATAGGGCGGCAGAGAGGGTGAGACCCCCGTTTACCTAGTCTATGAAGCAAG-TTTCCATGAGTCGAGTTGTTTG
GGATTGCAGCTCAAAGTGGGTGGTAAATTCCATCTAAGGCTAAATACTGGTGGGAGACCGATAGCAAACAAGTACCGTGA
GGGAAAGATGCAAAGAACTTTGAAAAGAGAGTTAAAGAGTACCTGAAATTGCTGAAAGGGAAGCGAAGGAAATCAGTGA-
TAACTTG-TTCACATTTTTCTGTCTGC--TTGCAG-ATGGAACGCTGTGGCCTTGTTGC---GTCAATCTTAGTTGTGCG
-AGGTGCAAAT----GCGTC-GAGGGAGTT-------GACCAAGA---CTTGCTGG------------ACCCAGTG-CGA
C-CGAA--------AGATGACGAAATGG-TTTTCTTCTCCCCGT
>Encyonopsis_sp._CH021 Encyonopsis sp. TN-2014 strain CH021 28S ribosomal RNA gene, partial sequence
TTAATAAGCGGAGGAAAAGAAATTAACTA-AGATTCCCCTAGTAAAGGCGATTGAAGCGGGA-TAAGCTCAGCATGTGAA
TTGACTT------------------TGTCAAGTTGTGGTCTGCAGGCTTT-TGCGTT-ACT--GG-CCGGGTGAAG-TCT
CTTGGAACAGAGCGGCAGAGAGGGTGACACCCCCGTGAACCTGGCCTCTAGAGCAAT-TGCCAAAGAGTCGAGTTGTTTG
GGATTGCAGCTCTAATTTGGTGGTAAATTCCATCTAAAGCTAAATAATGATGGGAAACCGATAGTGAACAAGTACCGTGA
GGGAAAGATGCAAAGAACTTTGGAAAGAGAGTTAAAGAGTACCTGAAATTGCTGAAAGGGAAGCGAAGGAAATCAGTGA-
TTGCCAA-GTCATATTTTTCTAGCTGC--TTGCGG-CTAGGACGCTGTGGC---GGCGAT--GTCTCGGTTKGTTTGGTT
CTGTTGAAATT------AGCGGTGGGCGT--------GCCCGCTGCCGTATGGACGC-----------GACCAGAC-TGA
CTCGAG-------------TCGAAATGG-TTTTCTTCACCCCGT
>Eolimna_minima Eolimna minima partial 28S rRNA gene, strain AT-70Gel18
TAATTAAGCGGAGGAAAAGAAACTAACCA-GGATTCCCTCAGTAAGGGCGACTGAAGCGGGA-ATAGCTCACGATGTGAA
TCTGCGC----CTCGT--------GCGCCGAATTGTGGTCTGGAGACTCT-TGCATT-ACT--GG-CCGAACCAAG-TCT
GTTGGAAAGCAGCAGCGGAGAGGGTGAAACTCCCGTCCGTTTGGCCTTTGGAGCGAG-TGTCTACGAGTCGAGTTGTTTG
GGATTGCAGCTCTAAGCGGGTGGTAAATTCCATCTAAAGCTAAATATTGGTGGGAGACCGATAGCGTACAAGTACCGTGA
GGGAAAGATGCAAAGAACTTTGAAAAGAGAGTGAAA-AGTACCTGAAATTGCTGAAAAGGAAGCGAAGGAAATCAGTGTK
TAGTTGC-GTCATACTTCCCCAGTCGC--TTGCGG-ATGGGGCGCTGTGGCC--AGCGTG--GTCAGCCTTGGTGGGAAC
-TGTCGGACAC----TCGTT-GCGAGAGTT-------GATCGCAG---CATG-CCGC-----------GACGGTTC-CGA
C-TGAG-----GC---T-GACGAAATGA-TTTTCTTTTTCCCG-
>Eunotia_formica Eunotia formica partial 28S rRNA gene, strain AT-111Gel09
TAATTAGGCGGAGGAAAAGAAACTAACCA-GGATTCCCCCAGTAAGGGCGACTGAAGCGGGA-AGAGCTCGCAGTGTGAA
TCGGT-------------------TCGCCGAATTGTGGTCTGTT-------TGCATT-AAC--GG-CCGGGCCAAG-TCC
CTTGGAACAAGGCAGCCGAGAGGGTGAGACTCCCGTCCGCCCGGCCATGTGAGCAAA-CAAATACGAGTCGAGTTGTTTG
GGATTGCAGCTCGAAGTTGGTGGTAAATTCCATCTAAGGCTAAATATTGGTGGGAGACCGATAGCGTACAAGTACCGTGA
GGGAAAGATGCAAAGAACTTTGAAAAGAGAGTTAAAGAGTACCTGAAATTGCTGAAAAGGAAGCGAAGGAAAGCAGTGC-
CCGCTTG-GCTATACTTCCCCATCCGC--TTGCGG-GTGGGGCGCTGTGGCCG-GCCGGA--GTCGGTCTTGATTTATTC
-TGCCGGAAAG----GCGTTGCGGGGAGTT-------GACCTGTG----ACGGTGGC-----------GGCGGGAG-AAA
T-CGAG---------GCGGACGAAATGG-TTTTCTTCTCCCCG-
>Eunotia_implicata Eunotia implicata partial 28S rRNA gene, strain AT-219.07
TCATTAAGCGGAGGAAAAGAAACTAACCA-GGATTCCCTCAGTAAGGGCGACTGAAGCGGGA-AGAGCTCGTGCTGTGAA
TCTGTGC----TTCTG--------GCGCCGAATTGTGGTCTGTAGACGCT-TGCGTT-ATT--GG-CCCGGCCAAG-TCC
CTTGGAACAGGGCAGCCGAGAGGGTGAGACTCCCGTCCGCCGGGCCAAAGGAGCAGGTAGTCGACGAGTCGAGTTGTTTG
GGATTGCAGCTCGAAGCGGGTGGTAAATTCCATCTAAAGCTAAATATTGGTGGGAGACCGATAGCGTACAAGTACCGTGA
GGGAAAGATGCAAAGAACTTTGAAAAGAGAGTTAAAGAGTACCTGAAATTGCTGAAAAGGAAGCGAAGGAAACCAGTGC-
CTGCCTG-GTCATATTTCCCCATTTGC--TTGCGG-GTGGGGCGCTGTGGCC--GGCTTG-TGTCGGGCTTGGTTGGTTC
-GGCCGGAAGG-----GCTTGCAGGGAGTC-------GACCTGCA----GTGCCGGC-----------GGCTGGAC-GGA
C-CGAG---------CTAGACTAAATGG-TTTTCTTTTCCCCG-
>Eunotia_sp._AT-73Gel02 Eunotia sp. AT-73Gel02 partial 28S rRNA gene, strain AT-73Gel02
TAATTAGGCGGAGGAAAAGAAACTAACCA-GGATTCCCCCAGTAAGGGCGACTGAAGCGGGA-AGAGCTCGTAGTGTGAA
TCGGT-------------------TCGCCGAATTGTGGTCTGTT-------TGCGTT-ATT--GG-CCGGGCCAAG-TCC
CTTGGAACAGGGCAGCCGAGAGGGTGAGACTCCCGTCCGCCTGGCCGCTAGAGCGAACTA-GAACGAGTCGAGTTGTTTG
GGATTGCAGCTCGAAGTGGGTGGTAAATTCCATCTAAGGCTAAATATTGGTGGGAGACCGATAGCGTACAAGTACCGTGA
GGGAAAGATGCAAAGAACTTTGAAAAGAGAGTTAAAAAGTACCTGAAATTGCTGAAAAGGAAGCGAAGGAAACCAGTGC-
CTGCTCG-GTTATACTTCCCCGTCCGC--TTGCGG-GTGGGGCGCTGTGGCCA-GCTGGA--GTCGGATTTGCTTGTGGC
-TGCCGGAAGG----GCG-CACGGGGAGTT-------GACCCGTG----TTGCTGGC-----------GGCGGTCG-CAA
G-TGAG---------TTGGACGAAATGG-TTTTCTTTTCCCCG-
>Geissleria_decussis Geissleria decussis strain FD50 28S ribosomal RNA gene, partial sequence
TTAATAAGCGGAGGAAAAGAAACTAACCA-GGATTCCCTCAGTAAGGGCGACTGAAGCGGGA-ATAGCTCAGGATGTGAA
TCGGTGT----TTCG---------GCACTGAATTGTGGTCTATAGACGCT-CACGCT-ACT--GG-CCGGGCCAAG-TCC
CTTGGAACAGGGCGGCCGAGAGGGTGAGACCCCCGTTCGCCTGGCCTCTCAAGTGTG-CGTCAACGAGTCGAGTTGTTTG
GGATTGCAGCTCAAAGTGGGTGGTAAATTCCATCGAAAGCTAAATACTGGTGGGAAACCGATAGTGTACAAGTACCGTGA
GGGAAAGATGCAAAGAACTTTGAAAAGAGAGTTAAAGAGTACCTGAAATTGCTGAAAGGGAAGCGAAGGAAACCAGTGT-
TGGCTGT-GTCATATTTTTCTGTCTGC--TTGCAG-GCGGGACGCTGTGGCC--GGTCGT--GTCTCGGTTGATTGGGTG
-TAGTCGAACT----GCGCT-GGGAGAGTT-------GATCTCAG---CACGCTGG------------ACTGTGCC-TGA
T-TGAG-----TT---GCGACGAAATGG-TTTTCTTCTCCCCGT
>Gomphoneis_minuta_CH053 Gomphoneis minuta strain CH053 28S ribosomal RNA gene, partial sequence
TTAATAAGCGGAGGAAAAGAAACTAACTA-GGATTCCCTCAGTAAGGGCGACTGAAGCGGGA-AGAGCTCATGATGTGAA
TCGGTGT----TTCG---------GCACTGAATTGTGGTCTATAGATTCT-CACACT-ACT--GG-ATGGGTTAAG-TCC
CTTGGAAAAGGGCGGCATAGAGGGTGAGACCCCCGTGAACCTAGACTATGGAGTGAG-TTTCAACGAGTCGAGTTGTTTG
GGATTGCAGCTCTAAGTGGGAGGTAAATTCCTTCTAAAGCTAAATATGGGCGAGACACCGATAGTGTACAAGTACCGTGA
GGGAAAGATGCAAAGAACTTTGAAAAGAGAGTTAAAGAGTACCTGAAATTGCTGAAAGGGAAGCGAAGGAAACTAGTGA-
TGGGCTT-GTAGCATTTTTTTGTTGGC--TTGCTG-GCAAAACGCTGTTACT--GTCCGC--GCAACACTTTGTTGAGTT
-GAATCAAGTA-----CCTCAGTTGTTGTT-------AACAATTG----GTGGAAAG-----------GTTTGACA-TGA
C-TGAG-----CT---GGGGCTAAATGG-TTTTCTTCTCCCCGT
>Gomphonema_acuminatum Gomphonema acuminatum partial 28S rRNA gene, strain AT-219Gel10
TTAATAAGCGGAGGAAAAGAAACTAACTA-GGATTCCCTCAGTAAGGGCGACTGAAGCGGGA-AGAGCTCATAATGTGAA
TCGGTGT----TTCG---------GCACTGAATTGTGGTCTATAGATTCT-CACACT-ACT--GG-CTGGGTTAAG-TCC
CTTGGAATAGGGCGGCATAGAGGGTGAGACCCCCGTGAACCTGGACTTTGGAGTGAG-TTTCAACGAGTCGAGTTGTTTG
GGATTGCAGCTCTAAGTGGGAGGTAAATTCCTTCTAAAGCTAAATATGGGCGAGACACCGATAGTGTACAAGTACCGTGA
GGGAAAGATGCAAAGAACTTTGAAAAGAGAGTTAAAGAGTACCTGAAATTGCTGAAAGGGAAGCGAAGGAAACTAGTGA-
TGGTCCT-GTAGCATTTTCTTGTTGGC--TTGCTG-GCAAGACGCTGTTACG--GACCGC--GCAACACTTGGTTGAGAT
-GGATCCAGTA-----CCTCATTTGTCGTT-------GACAGTTG----ATGGAAAG-----------GTTTGACT-TGA
C-TGAG-------CTGGGGCTAAAATGG-TTTTCTTCTCCTCG-
>Gomphonema_affine_AT-196Gel03 Gomphonema affine partial 28S rRNA gene, strain AT-196Gel03
TTAATAAGCGGAGGAAAAGAAACTAACAA-GGATTCCCTCAGTAAGGGCGACTGAAGCGGGA-AGAGCTCATGATGTGAA
TCGGTGT----TTCG---------GCACTGAATTGTGGTCTATAGATTCT-TCCATT-AAT--GG-CCGGGTTAAG-TCT
CTTGGAATAGAGCGGCATAGAGGGTGAGACCCCCGTGAACCTGGACTTTAGAGGGAG-TTTCAACGAGTCGAGTTGTTTG
GGATTGCAGCTCAAAGTGGGAGGTAAATTCCTTCTAAAGCTAAATATGGGCGAGACACCGATAGTGTACAAGTACCGTGA
GGGAAAGATGCAAAGAACTTTGAAAAGAGAGTTAAAGAGTACCTGAAATTGCTGAAAGGGAAGCGAAGGAAATCAGTGA-
AGGTCTA-GTTGCATTTTCTTGTTTGC--TTGCAG-GCGAGACGCTGTGACG--GGCCGC--GCAACGCTTGATTGGGTT
-GGATTAATTA-----CCCCAGTGGGAGTT-------GACCTCTG---AGGGAACA------------ATTTGACG-TGA
T-TGAG-----TT---GGTGCAAAATGG-TTTTCTTCTCCCCG-
>Gomphonema_brebissonii Gomphonema brebissonii strain FD373 28S ribosomal RNA gene, partial sequence
TTAATAAGCGGAGGAAAAGAAACTAACTA-GGATTCCCTCAGTAAGGGCGACTGAAGCGGGA-AGAGCTCATAATGTGAA
TCGGTGT----TTCG---------GCACTGAATTGTGGTCTATAGATTCT-CACACT-ACT--GG-CTGGGTTAAG-TCC
CTTGGAATAGGGCGGCATAGAGGGTGAGACCCCCGTGAACCTGGACTTTGGAGTGAG-TTTCAACGAGTCGAGTTGTTTG
GGATTGCAGCTCTAAGTGGGAGGTAAATTCCTTCTAAAGCTAAATATGGGCGAGACACCGATAGTGTACAAGTACCGTGA
GGGAAAGATGCAAAGAACTTTGAAAAGAGAGTTAAAGAGTACCTGAAATTGCTGAAAGGGAAGCGAAGGAAACTAGTGA-
TGGTCCT-GTAGCATTTTCTTGTTGGC--TTGCTG-GCAAGACGCTGTTACG--GACCGC--GCAACACTTGGTTGGGAT
-GGATCCAGTA-----CCTCATTTGTCGTT-------GACAGTTG----ATGGAAAG-----------GTTTGACT-TGA
C-TGAG-----CT---GGGGCTAAATGG-TTTTCTTCTCCCCGT
>Gomphonema_carolinense Gomphonema carolinense strain FD285 28S ribosomal RNA gene, partial sequence
TTAATAAGCGGAGGAAAAGAAACTAACAA-GGATTCCCTCAGTAAGGGCGACTGAAGCGGGA-AGAGCTCATAATGTGAA
TCGGTGT----TTCG---------GCACTGAATTGTGGTCTATAGATTCT-TGCATT-AAT--GG-CCGGGTTAAG-TCT
CTTGGAATAGAGCGGCATAGAGGGTGAGACCCCCGTGAACCTGGACTTTGGAGCGAG-TATCAACGAGTCGAGTTGTTTG
GGATTGCAGCTCAAAGTGGGAGGTAAATTCCTTCTAAAGCTAAATATGGGCGAGACACCGATAGTGTACAAGTACCGTGA
GGGAAAGATGCAAAGAACTTTGAAAAGAGAGTTAAAGAGTACCTGAAATTGCTGAAAGGGAAGCGAAGGAAATCAGTGA-
AGGTCTA-GTTGCATTTTCTTGTTTGC--TTGCAG-GCGAGACGCTGTGACG--GGCCGC--GCAACGCTTGATTGGGAT
-GGATTAATTA-----CCCCAGTGGGAGTT-------GACCTCTG---AGGGAACA------------ATTTGACC-TGA
T-TGAG-----TT---GGTGCAAAATGG-TTTTCTTCTCCCCGT
>Gomphonema_cf._angustatum Gomphonema cf. angustatum partial 28S rRNA gene, strain AT-109Gel08b
TTAATAAGCGGAGGAAAAGAAACTAACAA-GGATTCCCTCAGTAAGGGCGACTGAAGCGGGA-AAAGCTCAAGATGTGAA
TCGGTGT----TTCG---------GCACTGAATTGTGGTCTATAGATTCT-TACGCT-AAT--GG-CCGGGTTAAG-TCT
CTTGGAATAGAGCGGCATAGAGGGTGAGACCCCCGTGAACCTGGACTTTGGAGTGAG-TTTCAAAGAGTCGAGTTGTTTG
GGATTGCAGCTCTAAGTGGGAGGTAAATTCCTTCTAAAGCTAAATATGGGCGAGACACCGATAGTGTACAAGTACCGTGA
GGGAAAGATGCAAAGAACTTTGAAAAGAGAGTTAAAGAGTACCTGAAATTGCTGAAAGGGAAGCGAAGGAAACTAGTGA-
TGGTCTA-GTCGCATTTTCTTGTTTGC--TTGCAG-GCGAGACGCTGTGACG--GACTGC--GCAACACTTGGTTGGGTT
-GGTTCAATTA-----CCCCAGTGGGAGTC-------GACCTCTG---AGGGAACG------------ATTTGACT-TGA
C-TGAG-----TT---GGGGCGAAATGG-TTTTCTTCTCCCCG-
>Gomphonema_cf._parvulum Gomphonema cf. parvulum partial 28S rRNA gene, strain AT-161.15
TTAATAAGCGGAGGAAAAGAAACTAACAA-GGATTCCCTCAGTAAGGGCGACTGAAGCGGGA-AGAGCTCAAGATGTGAA
TCGGTGT----TTCG---------GCACTGAATTGTGGTCTATAGATTCT-TGCATT-AAT--GG-CCGGGTTAAG-TCT
CTTGGAATAGAGCGGCAGAGAGGGTGAGACCCCCGTGAACCTGGACTTTAGAGCGAG-TTTCAACGAGTCGAGTTGTTTG
GGATTGCAGCTCAAAGTGGGAGGTAAATTCCTTCTAAAGCTAAATATGGGCGAGACACCGATAGTGTACAAGTACCGTGA
GGGAAAGATGCAAAGAACTTTGAAAAGAGAGTTAAAGAGTACCTGAAATTGCTGAAAGGGAAGCGAAGGAAATCAGTGA-
AGGTCTA-GTTGCATTTTCTTGTTTGC--TTGCAG-GCGAGACGCTGTGACG--GGCCGC--GCAACGCTTGATTGGGTT
-GGATTAATTA-----CCCCAGTGGGAGTT-------GACCTCTG---AGGGAACA------------ATTTGACC-TGA
T-TGAG-----TT---GGTGCAAAATGG-CTTTCTTCTCCCCG-
>Gomphonema_dichotomum Gomphonema dichotomum strain FD288 28S ribosomal RNA gene, partial sequence
TTAATAAGCGGAGGAAAAGAAACTAACAA-GGATTCCCTCAGTAAGGGCGACTGAAGCGGGA-AGAGCTCAAGATGTGAA
TCGGTGT----TTCG---------GCACTGAATTGTGGTCTATAGATTCT-TGCATT-AAT--GG-CCGGGTTAAG-TCT
CTTGGAATAGAGCGGCAGAGAGGGTGAGACCCCCGTGAACCTGGACTTTGGAGCGAG-TTTCAACGAGTCGAGTTGTTTG
GGATTGCAGCTCAAAGTGGGAGGTAAATTCCTTCTAAAGCTAAATATGGGCGAGACACCGATAGTGTACAAGTACCGTGA
GGGAAAGATGCAAAGAACTTTGAAAAGAGAGTTAAAGAGTACCTGAAATTGCTGAAAGGGAAGCGAAGGAAATCAGTGA-
AGGTCTA-GTTGCATTTTCTTGTTTGC--TTGCAG-GCGAGACGCTGTGACG--GGCCGC--GCAACGCTTGATTGGGTT
-GGATTAATTA-----CCCCAGTGGGAGTT-------GACCTCTG---AGGGAACA------------ATTTGACC-TGA
T-TGAG-----TT---GGTGCAAAATGG-CTTTCTTCTCCCCGT
>Gomphonema_gracile Gomphonema gracile strain FD65 28S ribosomal RNA gene, partial sequence
TTAATAAGCGGAGGAAAAGAAACTAACAA-GGATTCCCTCAGTAAGGGCGACTGAAGCGGGA-AGAGCTCAAAATGTGAA
TCGGTGT----TTCG---------GCACTGAATTGTGGTCTATAGATTCT-TGCATT-AAT--GG-CCGGGTTAAG-TCT
CTTGGAATAGAGCGGCAGAGAGGGTGAGACCCCCGTGAACCTGGACTTTGGAGCGAG-TATCAACGAGTCGAGTTGTTTG
GGATTGCAGCTCAAAGTGGGAGGTAAATTCCTTCTAAAGCTAAATATGGGCGAGACACCGATAGTGTACAAGTACCGTGA
GGGAAAGATGCAAAGAACTTTGAAAAGAGAGTTAAAGAGTACCTGAAATTGCTGAAAGGGAAGCGAAGGAAATCAGTGA-
AGGTCTA-GTTGCATTTTCTTGTTTGC--TTGCAG-GCGAGACGCTGTGACG--GGCCGC--GCAACGCTTGATTGGGAT
-GGATTAATTA-----CCCCAGTGGGAGTT-------GACCTCTG---AGGGAACA------------ATTTGACC-TGA
T-TGAG-----TT---GGTGCAAAATGG-TTTTCTTCTCCCCGT
>Gomphonema_intricatum_FD383 Gomphonema intricatum strain FD383 28S ribosomal RNA gene, partial sequence
TTAATAAGCGGAGGAAAAGAAACTAACAA-GGATTCCCTCAGTAAGGGCGACTGAAGCGGGA-AGAGCTCAAGATGTGAA
TCGGTGT----TTTG---------GCACTGAATTGTGGTCTATAGATTTT-TGCGTT-AAT--GG-CCGGATTAAG-TCT
CTTGGAATAGAGCGGCATAGAGGGTGAGACCCCCGTGAATCTGGACTTTAGAGCGAT-TATCAACGAGTCGAGTTGTTTG
GGATTGCAGCTCAAAGTGGGAGGTAAATTCCTTCTAAAGCTAAATATGGGCGAGACACCGATAGTGTACAAGTACCGTGA
GGGAAAGATGCAAAGAACTTTGAAAAGAGAGTTAAAGAGTACCTGAAATTGCTGAAAGGGAAGCGAAGGAAATCAGTGA-
AGGTCTA-GTCGCATTTTCTTGTTTGC--TTGCAG-GCGAGACGCTGTGACG--GATCGT--GCAACGCTTGGTTGGGTT
-GGACTAATTA-----CCCCAGTGGGAGTT-------GACCTCTG---AGGGAACA------------GTTTGACT-TGA
C-TGAG-----TT---GGTGCAAAATGG-TTTTCTTCTCCCC--
>Gomphonema_micropus_AT-117.09 Gomphonema micropus partial 28S rRNA gene, strain AT-117.09
TTATTAAGCGGAGGAAAAGAAACTAACCA-GGATTCCCTCAGTAAGGGCGACTGAAGCGGGA-AGAGCTCAAGATGTTAA
TCGGTGC----CTCG---------GCGCTGAATTGTGGTCTATAGATTTT-CACGCT-ATT--GG-CAGGGTCAAG-TCC
CTTGGAATAGGGCGGCCTAGAGGGTGACACCCCCGTAAACCTTGCCTTTCGAGTGAT-TATCAACGAGTCGAGTTGTTTG
GGATTGCAGCTCTAAGCGGGTGGTAAATTCCATCGAAAGCTAAATATTGGTGGGAAACCGATAGTGTACAAGTACCGTGA
GGGAAAGATGCAAAGAACTTTGAAAAGAGAGTTAAAGAGTACCTGAAATTGCTGAAAGGGAAGCGAAGGAAACCAGTGT-
TGACCAT-GTCATATTTTCTTGTCTGC--TTGCAG-TCGGGACGCTGTGATA--GGTCAG--GTCTGACTTGGTTGAGCA
-GAATTCAACT----GCGCA-AGGGGAGTT-------GACCCTTG---TATGCTGG------------AATCAGTT-TGA
C-TGAG-----GT---GAGACGAAATGG-TTTTCTTCTCCCCG-
>Gomphonema_parvulum_FD240 Gomphonema parvulum strain FD240 28S ribosomal RNA gene, partial sequence
TTAATAAGCGGAGGAAAAGAAACTAACAA-GGATTCCCTCAGTAAGGGCGACTGAAGCGGGA-AGAGCTCATAATGTGAA
TCGGTGT----TTCG---------GCACTGAATTGTGGTCTATAGATTCT-TCCATT-AAT--GG-CCGGGTTAAG-TCT
CTTGGAATAGAGCGGCATAGAGGGTGAGACCCCCGTGAACCTGGACTTTAGAGGGAG-TATCAACGAGTCGAGTTGTTTG
GGATTGCAGCTCAAAGTGGGAGGTAAATTCCTTCTAAAGCTAAATATGGGCGAGACACCGATAGTGTACAAGTACCGTGA
GGGAAAGATGCAAAGAACTTTGAAAAGAGAGTTAAAGAGTACCTGAAATTGCTGAAAGGGAAGCGAAGGAAATCAGTGA-
AGGTCTA-GTTGCATTTTCTTGTTTGC--TTGCAG-GCGAGACGCTGTGACG--GGCCGC--GCAACGCTTGATTGGGTT
-GGATTAATTA-----CCCCAGTGGGAGTT-------GACCTCTG---AGGGAACA------------ATTTGACG-TGA
T-TGAG-----TT---GGTGCAAAATGG-TTTTCTTCTCCCCGT
>Gomphonema_productum_AT-160Gel27 Gomphonema productum partial 28S rRNA gene, strain AT-160Gel27
TTAATAAGCGGAGGAAAAGAAACTAACAA-GGATTCCCTCAGTAAGGGCGACTGAAGCGGGA-AAAGCTCAAGATGTGAA
TCGGTGT----TTCG---------GCACTGAATTGTGGTCTATAGATTCT-TACGCT-AAT--GG-CTGGACGAAG-TCC
CTTGGAATAGGGCAGCATAGAGGGTGAGACTCCCGTGCGTCTGGACTTTGGAGTGAG-TTTCAAAGAGTCGAGTTGTTTG
GGATTGCAGCTCTAAGTGGGAGGTAAATTCCTTCTAAAGCTAAATATGGGCGAGACACCGATAGTGTACAAGTACCGTGA
GGGAAAGATGCAAAGAACTTTGAAAAGAGAGTTAAAGAGTACCTGAAATTGCTGAAAGGGAAGCGAAGGAAACTAGTGA-
TGGTCTA-GTCGCATTTTCTTGTTTGC--TTGCAG-GCGAGACGCTGTGACG--GACTGC--GCAACACTTGGTTGGGTT
-GGTTCAATTA-----CCCCAGTGGGAGTC-------GACCTCTG---AGGGAACG------------ATTTGACT-TGA
C-TGAG-----TT---GGGGCGAAATGG-TTTTCTTCTCCCCGT
>Gomphonema_sp._1LB Gomphonema sp. 1LB strain B559 28S ribosomal RNA gene, partial sequence
TTAATAAGCGGAGGAAAAGAAACTAACAA-GGATTCCCTCAGTAAGGGCGACTGAAGCGGGA-AAAGCTCATGATGTGAA
TCGGTGT----TTCG---------GCACTGAATTGTGGTCTATAGATTCT-TACACT-AGT--GG-CTGGGTTAAG-TCC
CTTGGAATAGGGCGGCATAGAGGGTGAGACCCCCGTGAACCTGGGCTTTGGAGTGAG-TTTCAACGAGTCGAGTTGTTTG
GGATTGCAGCTCTAAGTGGGAGGTAAATTCCTTCTAAAGCTAAATATGGGCGAGACACCGATAGTGTACAAGTACCGTGA
GGGAAAGATGCAAAGAACTTTGAAAAGAGAGTTAAAGAGTACCTGAAATTGCTGAAAGGGAAGCGAAGGAAACTAGTGA-
TGGTCTA-GTTGCATTTTCTTGTTTGC--TTGCAG-GCGAGACGCTGTGACG--GACTGC--GCAACACTTTGTTGGGTT
-GTTTCAATTA-----CCCCGGAGGGAGTT-------GACCTTTG---AGGGAACG------------ATTTGACT-TGA
C-TGAG-----TT---GGGGCGAAATGG-TTTTCTTCTCCCCGT
>Gomphonema_sp._CH024 Gomphonema sp. TN-2014 strain CH024 28S ribosomal RNA gene, partial sequence
TTAATAAGCGGAGGAAAAGAAACTAACAA-GGATTCCCTCAGTAAGGGCGACTGAAGCGGGA-AGAGCTCAAGATGTGAA
TCGGTGT----TTCG---------GCACTGAATTGTGGTCTATAGATTCT-TGCATT-ATT--GA-CTGGGTTAAG-TCT
CTTGGAATAGAGCGGCGTAGAGGGTGAGACCCCCGTGAACCTGGGCTTTAGAGCGAG-TATCAACGAGTCGAGTTGTTTG
GGATTGCAGCTCAAAGTGGGAGGTAAATTCCTTCTAAAGCTAAATATGGGCGAGACACCGATAGTGTACAAGTACCGTGA
GGGAAAGATGCAAAGAACTTTGAAAAGAGAGTTAAAGAGTACCTGAAATTGCTGAAAGGGAAGCGAAGGAAATCAGTGA-
AGGTCTA-GTTGCATTTTCTTGTTTGC--TTGCAG-GCGAGACGCTGTGACG--GACCGC--GCAACGCTTGGTTGGGTT
-GGATTAATTA-----CCCCAGTGGGAGTT-------GACCTCTG---AGGGAACA------------ATTTGACC-TGA
C-TGAG-----TT---GGTGCAAAATGG-TTTTCTTCTCCCCGT
>Gomphonema_sp._CH026 Gomphonema sp. TN-2014 strain CH026 28S ribosomal RNA gene, partial sequence
TTAATAAGCGGAGGAAAAGAAACTAACAA-GGATTCCCTCAGTAAGGGCGACTGAAGCGGGA-AGAGCTCATGATGTGAA
TCGGTGT----TTCG---------GCACTGAATTGTGGTCTATAGATTCT-TGCATT-AAT--GG-CYGGGTTAAG-TCT
CTTGGAATAGAGCGGCATAGAGGGTGAGACCCCCGTGAACCTGGACTTTAGAGTGAG-TATCGACGAGTCGAGTTGTTTG
GGATTGCAGCTCAAAGTGGGAGGTAAATTCCTTCTAAAGCTAAATATGGGCGAGACACCGATAGTGTACAAGTACCGTGA
GGGAAAGATGCAAAGAACTTTGAAAAGAGAGTTAAAGAGTACCTGAAATTGCTGAAAGGGAAGCGAAGGAAATCAGTGA-
AGGTTTA-GTTGCATTTTCTTGTTTGC--TTGCAG-GCGAGACGCTGTGACG--AGCCGT--GCAACGCTTGATTGGGAT
-GGATTAATTA-----CCCCAGTGGGAGTT-------GACCTCTG---AGGGAACA------------ATTTGACC-TGA
T-TGAG-----TT---GGTGCAAAATGG-TTTTCTTCTCCCCGT
>Gomphonema_sp._CH027 Gomphonema sp. TN-2014 strain CH027 28S ribosomal RNA gene, partial sequence
TTAATAAGCGGAGGAAAAGAAACTAACTA-GGATTCCCTCAGTAAGGGCGACTGAAGCGGGA-AGAGCTCATAATGTGAA
TCGGTGT----TTCG---------GCACTGAATTGTGGTCTATAGATTTT-CACGCT-ACT--GA-CTGGGTTAAG-TCC
CTTGGAATAGGGCGGCATAGAGGGTGAGACCCCCGTGAACCTGGACTTTGGAGTGGA-TTTCAACGAGTCGAGTTGTTTG
GGATTGCAGCTCTAAGTGGGAGGTAAATTCCTTCTAAAGCTAAATATGGGCGAGACACCGATAGTGTACAAGTACCGTGA
GGGAAAGATGCAAAGAACTTTGAAAAGAGAGTTAAAGAGTACCTGAAATTGCTGAAAGGGAAGCGAAGGAAACTAGTGA-
TGGTCCT-GTAGCATTTTCTCGTTGGC--TTGCTG-GCGAGACGCTGTTGCG--GACCGT--GCAACAGTTGGTTGGGGT
-GGACCTAGTA-----CCCCGCAGGTTGTT-------AACCTGTG---AAGGAATG------------GTCTAGCT-CGA
C-TGAG-----TT---GGGGCAAAATGG-TTTTCTTCTCCCCGT
>Gomphonema_subclavatum_FD98 Gomphonema subclavatum strain FD98 28S ribosomal RNA gene, partial sequence
TTAATAAGCGGAGGAAAAGAAACTAACAA-GGATTCCCTCAGTAAGGGCGACTGAAGCGGGA-AGAGCTCATGATGTGAA
TCGGTGT----TTCG---------GCACTGAATTGTGGTCTATAGATTCT-TGCATT-AAT--GG-CTGGGTTAAG-TCT
CTTGGAATAGAGCGGCATAGAGGGTGAGACCCCCGTGAACCTGGACTTTAGAGCGAG-TTTCAACGAGTCGAGTTGTTTG
GGATTGCAGCTCAAAGTGGGAGGTAAATTCCTTCTAAAGCTAAATATGGGCGAGACACCGATAGTGTACAAGTACCGTGA
GGGAAAGATGCAAAGAACTTTGAAAAGAGAGTTAAAGAGTACCTGAAATTGCTGAAAGGGAAGCGAAGGAAATCAGTGA-
AGGTCTA-GTTGCATTTTCTTGTTTGC--TTGCAG-GCGAGACGCTGTGACG--GACCGC--GCAACGCTTGATTGGGTT
-GGATTAATTA-----CCCCAGTGGGAGTT-------GACCTCTG---AGGGAACA------------ATTTGACC-TGA
T-TGAG-----TT---GGTGCAAAATGG-TTTTCTTCTCCCCGT
>Gomphonema_truncatum Gomphonema truncatum partial 28S rRNA gene, strain AT-195Gel09
TTAATAAGCGGAGGAAAAGAAACTAACAA-GGATTCCCTCAGTAAGGGCGACTGAAGCGGGA-AGAGCTCATAATGTGAA
TCGGTGT----TTCG---------GCACTGAATTGTGGTCTATAGATTCT-CACACT-ACT--GG-CTGGGTTAAG-TCC
CTTGGAATAGGGCGGCATAGAGGGTGAGACCCCCGTGAACCTGGACTTTGGAGTGAG-TTTCAACGAGTCGAGTTGTTTG
GGATTGCAGCTCTAAGTGGGAGGTAAATTCCTTCTAAAGCTAAATATGGGCGAGACACCGATAGTGTACAAGTACCGTGA
GGGAAAGATGCAAAGAACTTTGAAAAGAGAGTTAAAGAGTACCTGAAATTGCTGAAAGGGAAGCGAAGGAAACTAGTGA-
TGGTCCT-GTAGCATTTTCTTGTTGGC--TTGCTG-GCAAGACGCTGTTACG--GACCGC--GCAACACTTGGTTGAGAT
-AGATCCAGTA-----CCTCATTTGTCGTT-------GACATTTG----ATGGAAAG-----------GTTTGACT-TGA
C-TGAG-----CT---GGGGCTAAATGG-TTTTCTTCTCCCCG-
>Halamphora_normannii Amphora normannii partial 28S rRNA gene, strain AT-105Gel05
TAATTAAGCGGAGGAAAAGAAACTAACCA-GGATTGTCTCAGTAAGGGCGACTGAAGCGACA-ATAGCTCACCATGTGAA
TCTGCCT-----------------TGGCCGAATTGTGGTCT-----CACT-TGCGTT-ACG--AG-CTGGGCCAAG-TCC
GTTGGAATACGGCAGCCAAGAGGGTGAGACTCCCGTGTGCCCGGCCCTTGAAGCGAG-TGTCGTCGAGTCGAGTTGTTTG
GGATTGCAGCTCTAAGCGGATGGTAAATTCCATCGAAGGCTAAATACTGGTGGGAGACCGATAGCGTACAAGTACCGTGA
GGGAAAGATGCAAAGAAGCGCGAAAGCGCTGTTAAAGAGTACCTGAACTTGCTGAAACGGAAGCGAAGGAAACCAGTGC-
CAGCTGC-GTCATACTTTCCCATTTGC--TTGCGA-GTGGGGCGCTGTGGCC--AGCGTT--GTCAGAACTAGTGGGAGG
-GTACGGAAGA----GCGCG-GTGGGAGAT-------GACCTCCGTTGCATGCGTGC---------------CATC-TGA
C-TGAG---GTTG------ACGAAATGG-TTTCCTTCTTCCCG-
>Hippodonta_capitata Hippodonta capitata partial 28S rRNA gene, strain AT-124.24
TTATTAAGCGGAGGAAAAGAAACTAACCA-GGATTCCCTCAGTAAGGGCGACTGAAGGGGGA-AGAGCTCAGAATGTGAA
TCTGCGC----CTCG---------GCGCCGAATTGTGATCTGCCGACTTG-AGCGTT-ATT--GG-CCGGGCTAAG-TCC
CTTGGAACAGGGCAGCAGAGAGGGTGAGACTCCCGTCCGCCTGGCCTTTGGAGCTTGATGTCTAAGAGTCGAGTTGTTTG
GGATTGCAGCTCAAAGTGGGTGGTAAATTCCATCTAAAGCTAAATACTGGTGGGAGACCGATAGCGTACAAGTACCGTGA
GGGAAAGATGCAAAGAACTTTGAAAAGAGAGTTAAAGAGTACCTGAAATTGCTGAAAGGGAAGCGAAGGAAACCAGTGC-
CTGTCGA-GTCATATTTCTCCCTCCGC--TTGCGG-GTGGGGCGCTGTGTCTTGGCTAGT--GTCAGGCTTGGTTGGGCC
-GGCTGGAATC----GCGCA-GTGAGAGTT-------GATCACTG---CATGTCTGC-----------AGCGGGCT-TGA
C-TGAG---GTTG------ACGAAATGG-TTTTCTTTACCCCG-
>Mayamaea_atomus_var._atomus Mayamaea atomus partial 28S rRNA gene, strain AT-115Gel07
TAACTAAGCGGAGGAAAAGAAACTAACCA-GGATTCCGTCAGTAAGGGCGACTGAAGCCGGA-ATAGCTCACCATGTGAA
TCTGCGC----GCCAT--------GCGCCGAATTGTGGTCTGGAGACGCGACACGTT-ACT--GG-CCGGGCCAAG-TCC
CTTGGAACAGGGCAGCTGAGAGGGTGAGACTCCCGTCCGCCTGGCCTCTGGAGTGTGGCATCGACGAGTCGAGTTGTTTG
GGATTGCAGCTCTAAGTGGGTGGTAAATTCCATCTAAAGCTAAATATTGGTGGGAGACCGATAGCGAACAAGTACCGTGA
GGGAAAGATGCAAAGAACTTTGAAAAGAGAGTTAAAGAGTACCTGAAATCGCTGAAACGGAAGCGAAGGAAACCAGTGG-
TAGCTGC-GTCATACTTCCCAGTCCGC--GTGCGG-GTTGGGCGCTGTGGCC--AGCGTG--GTCAGGCTTGGTGTGGAC
-GGTCGGACCC----GCGTC-GAGGGAGTT-------GCCCTCGG---CATGTCTGC-----------GACTGTCT-GGA
C-CGAG---GCTG------GCGAAATGG-TTTTCTTTACCCC--
>Mayamaea_atomus_var._permitis_AT-101Gel04 Mayamaea atomus var. permitis partial 28S rRNA gene, strain AT-101Gel04
TAATTAAGCGGAGGAAAAGAAACTAACCA-GGATTCCGTCAGTAAGGGCGACTGAAGCCGGA-CTAGCTCACCATGTGAA
TCTGCGC----CTCGT--------GCGCCGAATTGTGGTCTGGAGACTCT-TACATT-AGT--GG-CCGGGCCAAG-TCC
CTTGGAACAGGGCAGCTGAGAGGGTGAGACTCCCGTCCGCCTGGCCTTTGGAGTGAG-TGTCGACGAGTCGAGTTGTTTG
GGATTGCAGCTCTAAGTGGGTGGTAAATTCCATCTAAAGCTAAATATTGGTGGGAGACCGATAGCGAACAAGTACCGTGA
GGGAAAGATGCAAAGAACTTTGAAAAGAGAGTTAAAGAGTACCTGAAATCGCTGAAACGGAAGCGAAGGAAACCAGTGC-
CAGCTGC-GTCATATTTCCCATTCCGC--TTGCGG-GGTGGGCGCTGTGGCC--AGCGTT--GTCAGGCTTGGTTTGGGT
-GGTCAGAATC----GCGCC-GAGAGAGTT-------GATCTCGG---CATGTCTGT-----------GACTGTCTGGGA
C-TGAG--------GCTGGGCGAAATGG-TTTTCTTTACCCCG-
>Navicula_gregaria Navicula gregaria partial 28S rRNA gene, strain AT-117Gel05
TAATTAAGCGGAGGAAAAGAAACTAACTA-GGATTCCCTCAGTAAGGGCGACTGAAGGGGGA-AGAGCCCAGCATGTGAA
TCTGCGC----TTCG---------GCGCCGAATTGTGGTCTGCAGACTCT-GGCACT-ATT--GGATCGGGCTAAG-TCC
CTTGGAATAGGGCAGCATAGAGGGTGAGACTCCCGTCCGCCTGATCCTCTGAGCTGGATGTCAAAGAGTCGAGTTGTTTG
GGATTGCAGCTCAAAGTGGGTGGTAAATTCCATCTAAGGCTAAATATTGGTGGGAAACCGATAGCGTACAAGTACCGTGA
GGGAAAGATGCAAAGAACTTTGAAAAGAGAGTTAAAGAGTACCTGAAATTGCTGAAAGGGAAGCGAAGGAAACCAGTGC-
CTGCTGA-GTCATATTTCTCGCCTCGC--TTGCGG-GGTGGGCGCTGTGTCTTGGCCTCT--GTCAGGCTTGGTTGGGCT
-GGCGGGAATT----GCGCT-GCAAGAGTT-------GATTGTAG---CATGTCCGC-----------TGTCGGCT-CGA
C-TGAG----------GTGACGAAATGG-TTTTCTTTACCCCG-
>Navicula_radiosa Navicula radiosa partial 28S rRNA gene, strain AT-114Gel06
TAATTAAGCGGAGGAAAAGAAACTAACAA-GGATTCCCTCAGTAAGGGCGACTGAAGGGGGA-AGAGCTCAACATGTGAA
TCTGCGC----CTTG---------GCGCCGAATTGTGGTCTGTCGACTCT-GGTGTT-ACT--GG-CCCGGCTAAG-TCC
CTTGGAACAGGGCAGCATAGAGGGTGAGACTCCCGTCCGCCTGGCCTTTGGAACCAGATGTCTCCGAGTCGAGTTGTTTG
GGATTGCAGCTCAAAGTGGGTGGTAAATTCCATCTAAAGCTAAATATTGGTGGGAGACCGATAGCGTACAAGTACCGTGA
GGGAAAGATGCAAAGAACTTTGAAAAGAGAGTTAAAGAGTACCTGAAATTGCTGAAAGGGAAGCGAAGGAAATCAGTGC-
TTGCTGA-GTCATATTTCTCACCCTGC--TTGCAG-AGTGAGCGCTGTGTCTTAGTGTGT--GTCAGGCTTGGTTAGGCT
-TGTTGGAATC----GCGCA-GTGAGAGTT-------GATCACTG---CATGTCTGC-----------AATAAGCT-TGA
C-TGAG---GTTG------ACAAAATGG-TTTTCTTTACCCCGG
>Navicula_reinhardtii Navicula reinhardtii partial 28S rRNA gene, strain AT-124.15
TAATTAAGCGGAGGAAAAGAAACTAACAA-GGATTCCCTCAGTAAGGGCGACTGAACGGGGA-AGAGCTCAGCATGTGAA
TCTGCGC----TTCG---------GCGCCGAATTGTGGTCTGTCGACTCT-GGTGTT-ATT--GG-CCGGGCTAAG-TCC
CTTGGAACAGGGCAGCATAGAGGGTGAGACTCCCGTCTGCCTGGCCTTTTGAGCTGGATGTCTACGAGTCGAGTTGTTTG
GGATTGCAGCTCAAAGTGGGTGGTAAATTCCATCTAAAGCTAAATATTGGTGGGAGACCGATAGCGTACAAGTACCGTGA
GGGAAAGATGCAAAGAACTTTGAAAAGAGAGTTAAAGAGTACCTGAAATTGCTGAAAGGGAAGCGAAGGAAACCAGTGC-
TTGCCGA-GTCATATTTCTCCCTCTGC--TTGCAG-GGTGGGCGCTGTGTCTTGGCCTGG--GTCAGGCTTGGTTGGGTT
-GGTCGGAAGG----GCGTA-GTGGGAGTT-------GACTACTG---CATGCCTGC-----------GACTGATG-TGA
C-TGAG---GTTG------ACAAAATGG-TTTTCTTTACCCCG-
>Navicula_tripunctata Navicula tripunctata partial 28S rRNA gene, strain AT-202.01
TAATTAAGCGGAGGAAAAGAAACTAACAA-GGATTCCCTCAGTAAGGGCGACTGAAGGGGGA-AGAGCTCAACATGTGAA
TCTGCGC----CTTG---------GCGCCGAATTGTGGTCTGTCGACTCT-GGTGTT-ATT--GG-CCCGGCTAAG-TCC
CTTGGAACAGGGCAGCATAGAGGGTGAGACTCCCGTCCGCCTGGCCTTTTGAATCAGATGTCTACGAGTCGAGTTGTTTG
GGATTGCAGCTCAAAGCGGGTGGTAAATTCCATCTAAAGCTAAATATTGGTGGGAGACCGATAGCGTACAAGTACCGTGA
GGGAAAGATGCAAAGAACTTTGAAAAGAGAGTTAAAGAGTACCTGAAATTGCTGAAAGGGAAGCGAAGGAAATCAGTGC-
TTGCTGA-GTCATATTTCTCACTCTGC--TTGCAG-AGTGGGCGCTGTGTCTTGGCGTGT--GTCAGGCTTGGTTGGGCT
-TGTTGGAATC----GCGTG-GTGAGAGTT-------GATCACTG---CATGTCTGC-----------AACGAGCT-TGA
C-TGAG---GTTG------ACAAAATGG-TTTTCTTTACCCCG-
>Nitzschia_communis Nitzschia communis strain M1762 large subunit ribosomal RNA gene, partial sequence
TAATTAAGCGGAGGAAAAGAAACTAACCA-GGATTCCCTCAGTAAGGGCGACTGAAGCGGGA-AGTGCTCAGGATGTGAA
TCTGCGC----CTTGTT-------GCGCCGAATTGTGATCTGTCGACGGT-GGCATT-ACC--GG-CCGGGCCAAG-TCC
CTTGGAACAGGGCGGCTGAGAGGGTGAGACCCCCGTTCGCCCGGCTAGATGAGCCGCCAGTCCACGAGTCGAGTTGTTTG
GGATTGCAGCTCAAAGCGGGTGGTAAATTCCATCTAAAGCTAAATATTGGTGGGAGACCGATAGCGTACAAGTACCGTGA
GGGAAAGATGCAAAGAACTTTGAAAAGAGAGTTAAAGAGTACCTGAAATTGCTGAAAGGGAAGCGAAGGAAACCAGTGT-
TGGCTCG-GTCATACTTCCCTGCCCGC--TTGCGG-GTTGGGCGCTGTGTCC--GGCCTTG-GTTGTTCTTGGTTGGTTC
-TGCTGGAAGA----GCGCG-GGGAGAGTT-------GATCTCCG----TTGCTAGC-----------AGCGGTCC-CGA
C-TGAG---------GAGGACGAAATGG-TTTTCTTTACCCCGT
>Nitzschia_frustulum Nitzschia frustulum strain UTEX2042 large subunit ribosomal RNA gene, partial sequence
TAATTAAGCGGAGGAAAAGAAACTAACCA-GGATTCCCCCAGTAAGGGCGACTGAAGCGGGA-TGAGCTCAGGATGTGAA
TCTGTAT----ACTACACTAATGTATACCGAATTGTGGTCTGTAGACTTT-GACGTT-AAC--ATGCCGGGCCAAG-TCC
CTTGGAACAGGGCAGCAGAGAGGGTGAGACTCCCGTTCGCCTGGTGGTGTGAGTCAGATGTCAACGAGTCGAGTTGTTTG
GGATTGCAGCTCTAATTTGGTGGTAAATTCCATCTAAAGCTAAATATTGGTGGGAGACCGATAGCGTACAAGTACCGTGA
GGGAAAGATGCAAAGAACTTTGAAAAGAGAGTTAAAGAGTACCTGAAATTGCTGAAACGGAAGCGAAGGAAACCAGTGTC
TGATTGT-ACCATACTTCCCTTGCCAC--TTGTGG-TCTGGGCGCTGTGGTGCTTTCATAG-GTCTGCCTTGGTTGTGTC
TCTCTGGAAGA----GCGCC-CACAGAGTT-------GATGTGGG----TTGCTAGC-----------ATTGGACT-TGA
C-TGAG-----TG---CAGACGAAATGG-TTTTCTTTACCCCGT
>Pinnularia_mesolepta Pinnularia mesolepta partial 28S rRNA gene, strain AT-160Gel30
TCACTAAGCGGAGGAAAAGAAACTAACCA-GGATTGACGTAGTAAGGGCGACTGAACTGTCA-AAAGCTCACCGTGTGAA
TCTGCGT----GTGTTTGC-----ACGCCGAATTGTGGTCTGGAGGTTCT-TGCACT-ATT--GCGCTGGGCAAAG-TCC
CTTGGAACAGGGCAGCATAGAGGGTGAGACTCCCGTTTGCCCGGTGSTCGGAGCGAG-TGCCAACGAGTCGAGTTGTTTG
GGATTGCAGCTCAAAGCGGGTGGTAAATTCCATCTCAAGCTAAATACTGGTGGGAAACCGATAGCGCACAAGTACCGTGA
GGGAAAGATGCAAAGAACTTTGAAAAGAGAGTTAAAGAGTACCTGAAATTGCTGAAAAGGAAGCGAAGGAAACTAGTGCC
CAGCTGC-ACCATACTTCCCTCCTCGC--TTGCGG-GTAGGGCGCTGTGGTC--AGTGCA--GTCCCTTTTGGTTGGCTT
-GGGCGGAAGC----ACAGCAGCGACTGCT-------AGTTGCGG---CCT-GTCGC-----------GCCTGATT-TGA
C-GGAA------T---GGAACGAAATGG-TTTTCTTTGCCCCG-
>Pinnularia_microstauron Pinnularia microstauron partial 28S rRNA gene, strain AT-105Gel08
TAAATAAGCGGAGGAAAAGAAACTAACAA-GGATTGACGTAGTAAGGGCGACTGAACTGTCA-TGAGCTCACCATGTGAA
TCTGCGT---------ATGYGAGTGCGCCGAATTGTGGTCTGGAGGTGAA-TGCACT-ATT--GTGCTGGGCAAAG-TCC
CTTGGAAGAGGGCAGCATAGAGGGTGACACTCCCGTTTGTCCGGTGCTTGAAGCGTT-TACCGAGGAGTCGAGTTGTTTG
GGATTGCAGCTCAAAGCCGGTGGTAAATTCCATCGAAAGCTAAATATTGGTGGGAAACCGATAGCGTACAAGTACCGTGA
GGGAAAGATGCAAAGAACTTTGAAAAGAGAGTTAAAGAGTGCCTGAAATTGCTGAAAAGGAAGCGAAGGAAATCAGTGAT
AAGTTGC-GCCATATTTCCCGACCTGC--TTGCGG-GTAGGGCGCTGTGGTC--AGCGTG--GTTCATCATGGTTCATTT
-GATGGAAAGT----GCAGCAGCAACTGCG-------TGTTGCAGCGGCTGGA---------------TGTTGACT-GGA
T-TGTG---------AGGAACAAAATGG-TTTTCTTTGCCCCG-
>Placoneis_abiskoensis Placoneis abiskoensis strain FD363 28S ribosomal RNA gene, partial sequence
TTAATAAGCGGAGGAAAAGAAACCAACTA-GGATTCCCTCAGTAAGGGCGACTGAAGTGGGA-AGAGCTCAGTATGTGAA
TTGGTGC----TTCG---------GCACTGAATTGTGGTCTACAGATCGT-CACGCT-ACG--GG-ATGGGTCAAG-TCC
CTTGGAACAGGGCGGCAGAGAGGGTGAGACCCCCGTAAACCCWATCCTTCGAGTGTC-GGTCAACGAGTCGAGTTGTTTG
GGATTGCAGCTCCAAGTGGGTGGTAAATTCCATCTAAAGCTAAATACCGGTGGGAAACCGATAGTGTACAAGTACCGTGA
GGGAAAGATGCAAAGAACTTTGAAAAGAGAGTTAAAGAGTACCTGAAATTGCTGAAAAGGAAGCGAAGGAAACCAGTGT-
TGGCCGC-GCCATATTTTTCCGTCTGC--TTGCAG-GCGGGACGCTGTGGCA--GGCTGC--GTCTCTGTTGGCCGTGCT
-GTGCCCAACT----GCGCA-GGGAGAGTT-------GATCYCTG---CTTGCTGG------------GCCTGGTG-TGG
C-TGAG-----TA---GCGACCAAATGG-TTTTCTTCTCCCCGT
>Placoneis_elginensis_AT-160Gel18 Placoneis elginensis partial 28S rRNA gene, strain AT-160Gel18
TTAATAAGCGGAGGAAAAGAAACCAACTA-GGATTCCCCCAGTAAGGGCGACTGAAGCGGGA-GTAGCTCAGGATGTGAA
TCGGTGT----TTCG---------GCACTGAATTGTGGTCTACAGACTGT-CACGCC-ACG--GG-CCGGGTCAAG-TCC
CTTGGAACAGGGCGGCAGAGAGGGTGAGACCCCCGTAAACCTGGCCCACCGAGTGTA-CGTCAACGAGTCGAGTTGTTTG
GGATTGCAGCTCAAAGTGGGTGGTAAATTCCATCTAAAGCTAAATACCGGTGGGAGACCGATAGCGTACAAGTACCGTGA
GGGAAAGATGCAAAGAACTTTGAAAAGAGAGTTAAAGAGTACCTGAAATTGCTGAAACGGAAGCGAAGGAAACCAGTGT-
TGGCCGC-GCCATATTTTTCCGTCTGC--TTGCAG-GCGGGACGCTGTGGCA--GGCCGG--GTCTCTGTTGGCTGGTCT
-GGGTCTAACT----GCGCA-GGGAGAGTT-------GATCCCTG---CATGCTGG------------ACCGAGGC-TGG
C-TGAG-----TA---GCGACGAAATGG-TTTTCTTCTCCCCG-
>Placoneis_elginensis_FD212 Placoneis elginensis strain FD212 28S ribosomal RNA gene, partial sequence
TTAATAAGCGGAGGAAAAGAAACTAACCA-GGATTCCCTCAGTAAGGGCGACTGAAGCGGGA-ATAGCTCAGGATGTGAA
TCGGTGT----TTCG---------GCACCGAGTTGTGGTCTAGAGACTCC-CACGTT-ACA--GG-CCGGGCCAAG-TCC
CTTGGAACAGGGCGGCAGAGAGGGTGAGACCCCCGTTCGCCTGGCCTTTGGAGTGGG-TGTCCATGAGTCGAGTTGTTTG
GGATTGCAGCTCAAAGCGGGTGGTAAATTCCATCGAAAGCTAAATATTGGTGGGAAACCGATAGCGTACAAGTACCGTGA
GGGAAAGATGCAAAGAACTTTGAAAAGAGAGTTAAAGAGTACCTGAAATTGCTGAAAGGGAAGCGAAGGAAACCAGTGT-
TGGCTGT-GTCATATTTTCTCGTCTGC--TTGCAG-TCGTGACGCTGTGGCA--AGCCGT--GTCTCGGTTGGTTGGGGT
-GAGTCCAACT----GCGCA-GGGGGAGTT-------GATCCCTG---TCTGCTGG------------ACTTGTCG-TGA
C-TGAG-----TT---GCGACGAAATGG-TTTTCTTCTCCCCGT
>Placoneis_hambergii Placoneis hambergii partial 28S rRNA gene, strain AT-160Gel09
TTAATAAGCGGAGGAAAAGAAACTAACCA-GGATTCCCTCAGTAAGGGCGACTGAAGCGGGA-ATAGCTCACGTTGTGAA
TCGGTGC----CTCG---------GCACTGAATTGTGGTCTACAGACACG-CACACT-ACT--GG-CCGGGTCAAG-TCC
TTTGGAACAGGGCGGCAAAGAGGGTGAGACCCCCGTGCACCTGGCCTTGGAAGTGTG-TGTCAACGAGTCGAGTTGTTTG
GGATTGCAGCTCCAAGTGGGTGGTAAGCTCCATCTAAAGCTAAATACCGGTGGGAAACCGATAGTGTACAAGTACCGTGA
GGGAAAGATGCAAAGAACTTTGAAAAGAGAGTTAAAGAGTACCTGAAATTGCTGAAAGGGAAGCGAAGGAAACCAGTGT-
AGGCGCC-GCCGCATTTTCCCGTCTGC--TTGCAG-TCGGGACGCTGTKGCA--CGCCGT--GTCGCCCTTGGTTGGGTG
-RGATTGAACT----GCGCA-GAGAAAGTT-------GTTCCCTG---CATGCTAG------------ATCTGGCC-CGA
C-CGAG-----CT---GCGACGAAATG--CTTTCTTCTCTCCGT
>Placoneis_sp._AT-220.09 Placoneis sp. AT-220.09 partial 28S rRNA gene, strain AT-220.09
TTAATAAGCGGAGGAAAAGAAACTAACTA-GGATTCCCCCAGTAAGGGCGACTGAAGCGGGA-ATAGCTCGAAATGTGAA
TCGGTGT----TTCG---------GCACCGAATTGTGGTTTGAAGACACT-CGCGCT-ACGTAGG-TCGGGGCAAG-TCC
CTTGGAACAGGGCGGCAGAGAGGGTGAGACCCCCGTGTGCCTGACCTGTGGAGCGTG-TGTCAACGAGTCGAGTTGTTTG
GGATTGCAGCTCTAAGCGGGTGGTAAATTCCATCTAAAGCTAAATACCGGTGGGAAACCGATAGCGTACAAGTACCGTGA
GGGAAAGATGCAAAGAACTTTGAAAAGAGAGTTAAAGAGTACCTGAAATTGCTGAAAGGGAAGCGAAGGAAAGCAGTGT-
TGGCGCT-GCCGCATTTTCTTGTCTGC--TTGCAG-GCAGGACGCTGTGACA--GGCCGT--GTCTTGGTTGGTTGAACT
-GGTTGGAAGC-----GTCAGGAGAGCGTT-------GCTCTGT----TGGAGCTGG-----------AGCCAGTG-CGA
C-TGAG-----CT---GCGACGAAATGC-TTTTCTTCTCCCCG-
>Prestauroneis_integra Prestauroneis integra partial 28S rRNA gene, strain AT-177.13
TTATTAAGCGGAGGAAAAGAAACTAACCA-GGATTCCCTCAGTAAGGGCGACTGAAGCGGGA-ATAGCCCATAC--GAAA
TCTGCGC-----TCT---------GCGCCGAATTGTGGTCTGGAGACACT-TGCGTT-ACT--GG-CCGGGCCAAG-TCC
CTTGGAACGGGGCAGCTGAGAGGGTGAGACTCCCGTCCGCCTGGGCATGTGAGCGAGAAGTCTACGAGTCGAGTTGTTTG
GGATTGCAGCTCTAAGTGGGTGGTAAATTCCATCTAAGGCTAAATACTGGTGGGAGACCGATAGCGTACAAGTACCGTGA
GGGAAAGATGCAAAGAACTTTGAAAAGAGAGTTAAAGAGTACCTGAAATTGCTGAAAAGGAAGCGAAGGAAACCAGTGC-
CAGATGC-GTCATACTTCCTCAATCGC--TTGCGG-TTGGGGCGCTGTGGCC--ATCGTT--GCCAGGCTTGGTTGGTTG
-GGCTGGAAGT----GCGTC-TAGGGAGTT-------GACCTGGG---CATGCCGC------------AGCCGGAC-CGA
C-TGAGGTTG---------GCGAAATGG-TTTTCTTTACCCCG-
>Rhoicosphenia_01
TAATTAAGTGGAGGAAAAGAAACCAACTG-GGATTCCCTGAGTAAGGGCGACTGAAACGGGATGTAGCTCATAATGAAAA
TCGGTGT---ACTTGT--------GCACTGAGTTGTGATGTGGAGAAGTT-TGTGTCCAAA--AG-CCAGGGGAAA-TTC
ATTGGAATATGTTAGCATGGATGGTGAGACCCCAATATTCTTGGTGAGC-GAACAAACCTTCAAAGAGTCGAGTTGTTTG
GGATTGCAGCTCTAAAC-GGTGGTAAATTCCATCGAAAGCTAAATATGGGTAGGAGACCGATAGCGCACAAGTACCGTGA
GGGAAAGATGCAAAGAACTTTGAAAAGAGAGTTAAAGAGTACCTGAAATTGCTGAAACTGAAGCAAAGGAAATCAACAA-
AAGTTGT-GCCATATTTCTCATCTTGC--TTGCAG-GGTGGGCACTGTGTCGC-AGCGTC--GTTAGTGGTAGTGATGTT
TTGCACAAGCA------GTTACAGGTTGTT-------TACCTGTGATGTTCATGCG------------AGATGTTG-CGA
C---AG----------CTGACTAATTGG-TTTTCTTTCTCCCGT
>Rhoicosphenia_02
TAATTAAGTGGAGGAAAAGAAACCAACTG-GGATTCCCTGAGTAAGGGCGACTGAAACGGGATGTAGCTCATAATGAAAA
TCGGTGT--ACTTGT---------GCACTGAGTTGTGATGTGGAGAAGTT-TGTGTCCAAA--AG-CCAGGGGAAA-TTC
ATTGGAATATGTTAGCATGGATGGTGAGACCCCAATATTCTTGGTGAGC-GAACAAACCTTCAAAGAGTCGAGTTGTTTG
GGATTGCAGCTCTAAAC-GGTGGTAAATTCCATCGAAAGCTAAATATGGGTAGGAGACCGATAGCGCACAAGTACCGTGA
GGGAAAGATGCAAAGAACTTTGAAAAGAGAGTTAAAGAGTACCTGAAATTGCTGAAACTGAAGCAAAGGAAATCAACAA-
AAGTTGT-GCCATATTTCTCATCTTGC--TTGCAG-GGTGGGCACTGTGTCGC-AGCGTC--GTTAGTGGTAGTGATGTT
TTGCACAAGCA------GTTACAGGTTGTT-------TACCTGTGATGTTCATGCG------------AGATGTTG-CGA
C---AG----------CTGACTAATTGG-TTTTCTTTCTCCCGT
>Rhoicosphenia_03
TAATTAAGTGGAGGAAAAGAAACCAACTG-GGATTCCCTGAGTAAGGGCGACTGAAACGGGATGGAGCTCATGATGAAAA
TCGGTGT--ACTAGTT--------GCACTGAGTTGTGATGTGGAGAAGTT-TGTGTCCAAA--AG-CCAGGGGAAA-TTC
ATTGGAATATGTTAGCATGGATGGTGAGACCCCAATATTCTTGGTGAAC-GAGCAAACCTTCAAAGAGTCGAGTTGTTTG
GGATTGCAGCTCTAAAC-GGTGGTAAATTCCATCGAAAGCTAAATATGGGTAGGAGACCGATAGCGCACAAGTACCGTGA
GGGAAAGATGCAAAGAACTTTGAAAAGAGAGTTAAAGAGTACCTGAACTTGCTGAAACTGAAGCAAAGGAAATCAACAA-
AAGCTGT-GCCATATTTCTCAACTTGC--TTGCAG-GTTGGGCACTGTGTTGC-AGCGTC--GTTAGTGGTTGTGATGTT
TTGTACAAACA------GTTGCGGGTTGTT-------TACCTGTGATGTTGATACN------------AGTTGTTG-CNA
C---AG----------CTGACTAATTGG-TTTTCTTTCTCCCGT
>Rhoicosphenia_04
TAATTAAGTGGAGGAAAAGAAACCAACTG-GGATTCCCTGAGTAAGGGCGNNTGAAACGGGATGGAGCTCATGATGAAAA
TCGGTGT--ACTAGTT--------GCACTGAGTTGTGATGTGGAGAAGTT-TGTGTCCAAA--AG-CCAGGGGAAA-TTC
ATTGGAATATGTTAGCATGGATGGTGAGACCCCAATATTCTTGGTGAAC-GAGCAAACCTTCAAAGAGTCGAGTTGTTTG
GGATTGCAGCTCTAAAC-GGTGGTAAATTCCATCGAAAGCTAAATATGGGTAGGAGACCGATAGCGCACAAGTACCGTGA
GGGAAAGATGCAAAGAACTTTGAAAAGAGAGTTAAAGAGTACCTGAACTTGCTGAAACTGAAGCAAAGGAAATCAACAA-
AAGCTGT-GCCATATTTCTCAACTTGC--TTGCAG-GTTGGGCACTGTGTTGC-AGCGTC--GTTAGTGGTTGTGATGTT
TTGTACAAACA------GTTGCNGGTTGTT-------TACCTGTGATGTTGATACG------------AGTTGTTG-CNA
C-NNCT------------GACTAATTGG-TTTTCTTTCTCCCGT
>Rhoicosphenia_37
TAATTAAGTGGAGGAAAAGAAACCAACTG-GGATTCCCTAAGTAAGGGCGACTGAAACGGGATGTAGCTCATGATGAAAA
TCGGTGT--ACTAGTT--------GCACTGAGTTGTGATGTGGAGAAGTT-TGTGTCCAAA--AG-CCAGGGGAAA-TTC
ATTGGAATATGTTAGCATGGATGGTGAGACCCCAATATTCTTGGTGAAC-GAGCAAGCCTTCAAAGAGTCGAGTTGTTTG
GGATTGCAGCTCTAAAC-GGTGGTAAATTCCATCGAAAGCTAAATATGGGCAGGAGACCGATAGCGCACAAGTACCGTGA
GGGAAAGATGCAAAGAACTTTGAAAAGAGAGTTAAAGAGTACCTGAACTTGCTGAAACTGAAGCAAAGGAAATCAAGAA-
AAGCTGT-GCCATATTTCTCAACTTGCTTTTGCAG-GTTGGGCACTGTGTTGC-AGCGTT--GTTAGTGGTTGTGATGTT
TTGTACAAGCA------GTTGCGGGTTGTT-------TGCCCGTGATGTTGATACG------------AGATGTTG-CGG
C-AGCT------------GACTAATTGA-TTTTCTTTCTCCCGT
>Rhoicosphenia_94
TAATTAAGTGGAGGAAAAGAAACCAACTG-GGATTCCCTGAGTAAGGGCGACTGAAACGGGATGTAGCTCATGATGAAAA
TCGGTGT--ACTTGTT--------GCACTGAGTTGTGATGTGGAGAAGTT-TGTGTCCAAA--AG-CCAGGGGAAA-TTC
ATTGGAATATGTTAGCATGGATGGTGAGACCCCAATATTCTTGGCGAGC-GAACAAACCTTCAAAGAGTCGAGTTGTTTG
GGATTGCAGCTCTAAAC-GGTGGTAAATTCCATCGAAAGCTAAATATGGGTAGGAGACCGATAGCGCACAAGTACCGTGA
GGGAAAGATGCAAAGAACTTTGAAAAGAGAGTTAAAGAGTACCTGAAATTGCTGAAACTGAAGCAAAGGAAATCAACAA-
AAGTTGT-GCCATATTTCTCATCTTGC--TTGCAG-GGTGGGCACTGTGTTGC-AGCGTC--GTTAGTGGTTGTGATGTT
TTGTACAAGCA------GTCGCGGGCTGTT-------TGCCCGTGATGTTCATACG------------AGATGTTG-CGG
C-AGCT------------GACTAATTGG-TTTTCTTTCTCCCGT
>Stauroneis_anceps Stauroneis anceps partial 28S rRNA gene, strain AT-160Gel11
TTAATAAGCGGAGGAAAAGAAACTAACCA-GGATTCCCTCAGTAAGGGCGACTGAAGCGGGA-ATAGCCCATGC--GAAA
TCTGCGC----TTT----------GCGCCGAATTGTGGTCTGGAGACACT-TGCGTT-ACT--GG-CCGGGCCAAG-TCC
CTTGGAATGGGGCAGCTGAGAGGGTGAGACTCCCGTACGCCTGGTCATGTGAGCGAGTTGTCAAAGAGTCGAGTTGTTTG
GGATTGCAGCTCTAAGTGGGTGGTAAATTCCATCTAAGGCTAAATACTGGTGGGAGACCGATAGCGTACAAGTACCGTGA
GGGAAAGATGCAAAGAACTTTGAAAAGAGAGTTAAAGAGTACCTGAAATTGCTGAAAAGGAAGCGAAGGAAACCAGTGC-
TAGATGC-GTCATACTTCCTCAATCGC--TTGCGA-TTGGGGCGCTGTGGCC--ATCGTT--GCCAGTCTTGTTTGGTTT
-GGCTGGAAGT----GCGTC-TAGGGAGTT-------GACCTAGG---CACGCCGC------------AGTCGGGC-TGA
A-TGAG---ATTG------GCGAAATGG-TTTTCTTTTCCCCG-
>Stauroneis_gracilior Stauroneis gracilior partial 28S rRNA gene, strain AT-117Gel17
TTAATAAGCGGAGGAAAAGAAACTAACCA-GGATTCCCTCAGTAAGGGCGACTGAAGCGGGA-ATAGCCCATAC--GAAA
TCTGCGC----GCAA---------GCGCCGAATTGTGGTCTGGAGACGCT-TGTGTT-ACT--GG-CTGGGCCAAG-TCC
CTTGGAACGGGGCAGCTGAGAGGGTGAGACTCCCGTGTGCCTGGCCGGGTGAGCGAGTAGTCAACGAGTCGAGTTGTTTG
GGATTGCAGCTCTAAGTGGGTGGTAAATTCCATCTAAGGCTAAATACTGGTGGGAGACCGATAGCGTACAAGTACCGTGA
GGGAAAGATGCAAAGAACTTTGAAAAGAGAGTTAAAGAGTACCTGAAATTGCTGAAAAGGAAGCGAAGGAAACCAGTGC-
CAGATGC-GTCATACTTCCTCAATCGC--TTGCGA-TTGGGGCGCTGTGGCC--ATCGTT--GCCAGAGTTGTTTGGTTG
-GGCTGGAAGT----GCGTT-CAGGGAGTT-------GACCTGAG---CATGCCGC------------AGTTCGAG-CGA
A-TGAG-----TT---TTGGCGAAATGG-TTTTCTTTTCCCCG-
>Stauroneis_phoenicenteron Stauroneis phoenicenteron partial 28S rRNA gene, strain AT-117.04
TTAATAAGCGGAGGAAAAGAAACTAACCA-AGATTCCCTCAGTAAGGGCGACTGAAGCGGGA-ATAGCCCATGC--GAAA
TCTGCGCTGCTTTGCGGTG-----GCGCCGAATTGTGGTTGGAAGACACT-TGCGTT-ACT--GA-CCGAACCAAG-TCC
CTTGGAACAGGGCAGCTGAGAGGGTGAGACTCCCGTCTGCTTGGTCATGTGAGCGAGTTGTCCACGAGTCGAGTTGTTTG
GGATTGCAGCTCTAAGTGGGTGGTAAATTCCATCCAAGGCTAAATACTGGTGGGAAACCGATAGCGTACAAGTACCGTGA
GGGAAAGATGCAAAGAACTTTGAAAAGAGAGTTAAAGAGTACCTGAAATTGCTGAAAAGGAAGCAAAGGAAACCAGTGC-
TAGATGC-GCCATACTTCTGCCACCGC--TTGCGG-TAGCAGCGCTGTGGCC--ATCCAT--GTCAGACTTGGTTTGGGC
GGGCCGAACGTGCGAGCGCCTGGGGAGTTT-------GTTCCCTATCTGCTGGCCGC-----------GGCCGGCC-TGA
A-TGAG---ACTG------ACGAAATGG-TTTTCTTTCCCCCG-
