# Supplementary material for: Historical and Current Perspectives on the Systematics of the ‘Enigmatic’ Diatom Genus Rhoicosphenia (Bacillariophyta), with Single and Multi-Molecular Marker and Morphological Analyses and Discussion on the Monophyly of ‘Monoraphid’ Diatoms
Source: PLoS One. 2016 Apr 5;11(4):e0152797. doi: 10.1371/journal.pone.0152797 (PMC4821588; doi:10.1371/journal.pone.0152797)
Supplement: S7 File — Alignment used in Maximum Likelihood and Bayesian analyses. (FASTA) [file pone.0152797.s007.fasta]

>Achnanthes_coarctatum Achnanthidium coarctatum strain UTEX FD185 ribulose-1,5-bisphosphate carboxylase/oxygenase large subunit (rbcL) gene, complete cds; chloroplast
TATCGTGCTAAAGCTTATCGCGTAGATCCCGTTCCAAATACATCA-GA-TCAATACTTC-GCTTTTATAGCCTATGA-AT
GTGATTTATTCGAAGAAGGCTCATTAGCTAACTTAACAGCGTCTATCATTGGTAACGTTTTTGGATTTAAAGCAGTATCT
GCTCTACGTTTAGAAGATATGCGTATTCCACATTCTTATTTAAAAACATTCCAAGGTCCTGCGACTGGAATCATTGTAGA
GCGTGAACGTTTGAACAAATATGGTGTACCTTTATTAGGTGCGACAGTAAAACCAAAACTAGGTTTGTCGGGCAAAAATT
ATGGCCGTGTAGTTTATGAAGGGTTAAAAGGTGGTTTAGATTTCTTAAAAGATGATGAAAACATTAACTCACAACCATTT
ATGCGTTGGAGAGAGCGTTTTTTAAACTGTATGGAAGGTATTAACCGTGCTTCTGCTGCTACAGGTGAAGTTAAAGGTTC
TTACTTAAATGTTACTGCTGCAACTATGGAAGAAGTCTACAAACGTGCTGCATATGCTAAAGAAGTTGGTTCGGTTGTTA
TTATGATCGACTTAGTTATGGGTTATACTGCAATCCAAAGTATCGCTATCTGGGCGCGCGAAAACGACCTGCTTTTACAT
TTACACCGTGCAGGTAACTCAACATACGCTCGTCAAAAAAATCA-TGGTATTAACTTCCGTGTAATTTGTAAA-TGGATG
CGTATGTCAGGTGTAGATCATATC-CA--TGCAGGTACAGTTGTTGGTAAACTAGAAGGCGATCCGTTAATGATTAAG
>Achnanthes_sp._ECT3684 Achnanthes sp. 1 MPA-2013 isolate ECT3684smAchnan ribulose-1,5-bisphosphate carboxylase/oxygenase large subunit (rbcL) gene, partial cds; chloroplast
TATCGTGCAAAAGCTTATCGTGTAGATCCTGTTCCAAATACATCA-GA-CCAATACTTC-GCTTTTATTGCATATGA-AT
GTGATTTATTCGAAGAAGGCTCATTAGCGAACTTAACAGCGTCTATCATTGGTAACGTTTTTGGTTTTAAAGCTGTATCT
GCCTTACGTTTAGAAGACATGCGCATTCCACACTCTTATCTAAAAACATTCCAAGGTCCTGCGACTGGTATTATTGTAGA
GCGTGAACGCTTAAACAAATATGGTATCCCATTACTAGGCGCGACAGTTAAACCAAAATTAGGTTTATCAGGCAAAAACT
ATGGACGTGTAGTTTTTGAAGGGTTAAAAGGCGGTTTAGATTTCTTAAAAGATGATGAAAATATTAACTCACAACCATTT
ATGCGTTGGAGAGAACGTTTCTTAAACTGTCTGGAAGGTATTAACCGTGCTTCTGCTGCTACAGGTGAAGTTAAAGGTTC
TTACTTAAACGTTACCGCTGCAACTATGGAAGAAGTGTATAAACGTGCCGAATATGCTAAAGAAATCGGTTCGATTATTA
TTATGATCGATTTAGTTATGGGCTACACCGCAATTCAAAGTATTGCGATTTGGGCACGTGAAAACGATATGCTTTTACAT
TTACACCGTGCAGGTAACTCAACTTATGCTCGTCAAAAAAATCA-TGGTATCAACTTCCGTGTAATTTGTAAA-TGGATG
CGTATGTCGGGTGTAGATCATATT-CA--CGCTGGTACTGTAGTTGGTAAGTTAGAAGGTGACCCATTAATGATTAAA
>Achnanthes_sp._ECT3883 Achnanthes sp. 1 MPA-2013 isolate ECT3883Achnan ribulose-1,5-bisphosphate carboxylase/oxygenase large subunit (rbcL) gene, partial cds; chloroplast
TATCGCGCGAAAGCTTACCGTGTAGACCCTGTTCCAAATACATCA-GA-TCAATACTTT-GCATTTATTGCTTATGA-AT
GTGATTTATTCGAAGAAGGTTCGTTAGCAAACTTAACAGCTTCTATTATTGGTAATGTATTCGGGTTTAAAGCTGTTTCT
GCTTTACGTTTAGAAGACATGCGTATTCCACATTCTTACTTAAAAACATTCCAAGGCCCTGCCACTGGTATTATTGTAGA
GCGTGAACGTTTAAATAAGTACGGCGTACCAATGTTAGGTGCAACAGTAAAACCAAAGTTAGGTTTATCTGGCAAAAACT
ATGGTCGTGTAGTTTATGAAGGTCTGAAAGGCGGTTTAGACTTCTTAAAAGATGATGAAAACATCAACTCACAACCATTT
ATGCGTTGGAGAGAACGTTTCTTAAACTGTATGGAAGGTATCAATCGTGCTTCTGCTGCTACAGGAGAAGTTAAAGGTTC
TTACTTAAACGTAACTGCCGCAACCATGGAAGAGGTTTACAAGCGTGCTGAATATGCTAAAGAAGTCGGTTCAATTGTTA
TCATGATCGATTTAGTTATGGGTTATACAGCAATTCAAAGTATTGCCATCTGGGCCCGTGAAAACGATATGCTTTTACAT
TTACATCGTGCAGGTAACTCAACTTATGCACGTCAAAAAAATCA-TGGTATCAATTTCCGTGTAATTTGTAAA-TGGATG
CGTATGTCAGGTGTAGATCATATT-CA--CGCTGGGACAGTAGTAGGTAAACTAGAAGGTGATCCTTTAATGATTAAA
>Achnanthes_sp._ECT3911 Achnanthes sp. 1 MPA-2013 isolate ECT3911Achnan ribulose-1,5-bisphosphate carboxylase/oxygenase large subunit (rbcL) gene, partial cds; chloroplast
TACCGTGCTAAAGCTTATCGTGTAGATCCGGTTCCAAATGCACCA-GA-TCAGTATTTC-GCATTTATCGCTTATGA-AT
GTGATTTATTTGAGGAAGGCTCACTAGCTAACTTAACAGCATCGATTATCGGTAATGTTTTCGGGTTTAAAGCGGTTTCT
GCTCTACGTTTAGAAGATATGCGTATTCCACACTCGTATTTAAAAACTTTCCAAGGTCCTGCAACTGGAATTATTGTAGA
ACGTGAACGTTTAAACAAATACGGTGTGCCTTTATTAGGTGCTACAGTTAAACCAAAATTAGGATTATCTGGTAAGAACT
ATGGTCGTGTAGTGTTTGAGGGATTAAAAGGCGGTTTAGATTTCTTAAAAGATGATGAAAATATTAACTCGCAACCATTT
ATGCGTTGGAGAGAGCGTTTCTTAAACTGTATGGAAGGTATTAACCGTGCTTCTGCTGCTACAGGCGAAGTTAAAGGTTC
ATATTTAAACGTTACAGCGGCAACTATGGAAGAAGTGTATAAACGCTCTGAATATGCTAAAGAAGTCGGTTCTATTGTTA
TCATGATCGATTTAGTTATGGGTTATACAGCAATTCAAAGTATTGCTTTATGGGCTCGTGAAAACGATATGCTTTTACAC
TTACACCGTGCTGGTAACTCTACATATGCTCGTCAAAAAAATCA-TGGTATTAACTTCCGTGTAATTTGTAAA-TGGATG
CGTATGTCAGGTGTAGATCATATT-CA--TGCTGGTACAGTAGTAGGGAAGCTAGAAGGTGATCCGTTAATGATTAAA
>Achnanthidium_minutissimum_AT-196 Achnanthidium minutissimum partial rbcl gene for ribulose-1,5 bisphosphate carboxylase/oxygenase large subunit N- methyltransferase, strain AT-196Gel02
-----------------------------------AAATACAACA-GA-TCAA---TTT-GCATTTATCGCATACGAGAT
GTGATTTATTTGAAGAAGGTTCATTAGCTAACTTAACAGCTTCTATCATTGGTAACGTATTCGGTTTCAAAGCCGTATCT
GCTTTACGTTTAGAAGATATGCGTATTCCTCACTCATACTTAAAAACATTCCAAGGTCCAGCTACTGGTATTATTGTAGA
ACGTGAACGTTTAAACAAATACGGTGTACCATTATTAGGTGCTACAGTAAAACCAAAATTAGGTTTATCTGGTAAAAACT
ACGGTCGTGTAGTTTATGAAGGTTTAAAAGGTGGTTTAGACTTCTTAAAAGATGATGAGAATATTAACTCACAACCATTT
ATGCGTTGGAGAGAACGTTTCTTATACTGTATGGAAGCTATTAACCGTGCATCAGCAGCTACAGGTGAAACTAAAGGTTC
ATACTTAAACATTACTGCTGGTACAATGGAAGAAGTGTACAAACGTGCTGAGTATGCTAAAGCTGTGGGTTCTGTAATTG
TTATGATCGATTTAGTAATGGGTTATACAGCAATTCAAAGTGCAGCTATTTGGTCTCGTGATAACGATATGTTATTACAT
TTACACCGTGCAGGTAACTCTACATACGCACGTCAAAAAAATCA-TGGTATTAACTTCCGTGTTATTTGTAA--------
------------------------------------------------------------------------------
>Adlafia_brockmannii Adlafia brockmannii partial rbcl pseudogene, strain AT-111Gel10
-----------------------------------AAATACAACT-GA-TC-ATTCTTC-GCTTTCATTGCATATGA-AT
GTGATTTATTTGAAGAAGGTTCTTTAGCTAACTTAACAGCGTCTATCATTGGTAACGTATTCGGTTTCAAAGCCGTTTCT
GCATTACGTTTAGAAGATATGCGTATTCCTCACTCATACTTAAAAACATTCCAAGGTCCTGCAACAGGTATCATTGTAGA
ACGTGAGCGTTTAAACAAATACGGTATTCCTTTATTAGGTGCTACAGTAAAACCAAAATTAGGTTTATCTGGTAAAAACT
ACGGTCGTGTAGTTTACGAAGGTTTAAAAGGTGGTTTAGACTTCTTAAAAGATGATGAGAATATTAACTCTCAACCATTC
ATGCGTTGGAGAGAGCGTTTCTTATACTGTATGGAAGGTATTAACCGTGCTGCTGCAGCTACAGGTGAAGTTAAAGGTTC
ATATTTAAACATCACTGCTGGTACAATGGAAGAAGTGTACAAACGTGCTGAGTACGGTAAAGCTGTAGGTTCTGTAATTG
TTATGATCGATTTAGTAATGGGTTACACAGCAATTCAAAGTGCTGCTATCTGGGCTCGTGAAAACGACATGCTTTTACAC
TTACACCGTGCGGGTAACTCAACATATGCTCGTCAAAAGAATCA-TGGTATTAACTTCCGTGTTATCTGTAAA-TGGATG
CGTATGTCTGGTGTAGATCATATC-CA-C-GCTGGTA-----------------------------------------
>Amphora_libyca Amphora libyca partial rbcl gene for ribulose-1,5 bisphosphate carboxylase/oxygenase large subunit N- methyltransferase, strain AT-117.10
------------------------------------------ACT-GA-TCACTACTTC-GCTTTCATTGCATACGA-AT
GTGATTTATTTGAAGAAGGTTCTTTAGCTAACTTAACAGCATCTATCATCGGTAACGTATTTGGTTTCAAAGCCGTAGCT
GCTTTACGTTTAGAAGATATGCGTATTCCTCACTCATACTTAAAAACATTCCAAGGTCCAGCGACAGGTGTTGTTGTAGA
ACGTGAGCGTTTAAACAAATACGGTGCTCCATTATTAGGTGCTACAGTAAAACCAAAATTAGGTTTATCTGGTAAAAACT
ATGGTCGTGTAGTATACGAAGGTTTAAAAGGTGGTTTAGACTTCTTAAAAGATGATGAGAACATTAACTCTCAACCATTC
ATGCGTTGGAGAGAGCGTTTCTTATACTGTATGGAAGGTATTAACCGTGCTTCTTCATCTACAGGTGAAACTAAAGGTTC
ATACTTAAACATTACTGCTGGTACTATGGAAGAAGTGTACAAACGTGCTGAGTACGCTAAAACAGTAGGTTCTATAATTG
TTATGATCGATTTAGTTATGGGTTATACAGCAATTCAAAGTATTGCATTATGGGCTCGTGAAAACGACATGCTTTTACAC
TTACACCGTGCAGGTAACTCTACATATGCTCGTCAAAAGAATCA-TGGTATTAACTTCCGTGTTATCTGTAAA-TGGATG
CGTATGTCAGGTGTAGATCATATC-CA-C-GCTGGGA-----------------------------------------
>Amphora_pediculus_AT-117.11 Amphora pediculus partial rbcl gene for ribulose-1,5 bisphosphate carboxylase/oxygenase large subunit N- methyltransferase, strain AT-117.11
----------------------------------------------GA-TCACTACTTC-GCTTTCGTTGCATACGA-AT
GTGATTTATTTGAAGAAGGTTCTTTAGCTAACTTAACAGCATCTATCATCGGTAACGTATTTGGTTTCAAAGCCATCTCT
GCTTTACGTTTAGAAGATATGCGTATTCCTCACTCATACTTAAAAACATTCCAAGGTCCGGCGACAGGTGTTGTTGTAGA
ACGTGAGCGTTTAAACAAATACGGTGCTCCATTATTAGGTGCTACAGTAAAACCAAAATTAGGTTTATCTGGTAAAAACT
ATGGTCGTGTAGTATATGAAGGTTTAAAAGGTGGTTTAGACTTCTTAAAAGATGATGAGAACATTAACTCTCAACCATTC
ATGCGTTGGAGAGAGCGTTTCTTATACTGTATGGAAGGTATTAACCGTGCTTCTTCATCTACAGGTGAAACTAAAGGTTC
ATACTTAAACATTACTGCTGCTACTATGGAAGAAGTGTACAAACGTGCTGAGTACGCTAAAACGATAGGTTCTGTAATTG
TTATGATCGATTTAGTTATGGGTTATACAGCAATTCAAAGTATTGCACTATGGGCTCGTGAAAACGACATGGTGTTACAC
TTACACCGTGCAGGTAACTCTACATATGCTCGTCAAAAGAATCA-TGGTATTAACTTCCGTGTTATCTGTAAA-TGGATG
CGTATGTCAGGTGTAGATCATATCCCA---------------------------------------------------
>Anomoeoneis_fogedii Anomoeoneis fogedii strain FD399 ribulose-1,5-bisphosphate carboxylase/oxygenase large subunit (rbcl) gene, partial cds; chloroplast
TACCGTGCTAAAGCTTACCGTGTAGATCCAGTTCCAAATACTACA-GA-TCAATTCTTT-GCTTTCATCGCATATGA-AT
GTGATTTATTTGAAGAAGGTTCATTAGCTAACTTAACAGCATCTATTATCGGTAACGTATTCGGTTTCAAAGCTGTTTCT
GCATTACGTTTAGAAGATATGCGTATTCCTCACTCATACTTAAAAACGTTCCAAGGTCCTGCTACAGGTATCATTGTAGA
GCGTGAGCGTTTAAACAAATACGGTGCACCATTATTAGGTGCTACAGTAAAACCAAAATTAGGTTTATCTGGTAAAAACT
ACGGTCGTGTAGTTTATGAAGGTTTAAAAGGTGGTTTAGACTTCTTAAAAGATGACGAAAACATTAACTCACAACCATTC
ATGCGTTGGAGAGAGCGTTTCTTATACTGTATGGAAGGTATTAACCGTGCTGCTGCTGCTACAGGTGAAGTAAAAGGTTC
ATACTTAAACGTTACAGCTGGTACAATGGAAGAAGTATACAAACGTTCTGAGTATGCAAAAGCTGTTGGTTCTGTAATTA
TTATGATCGATTTAGTTATGGGCTACACAGCAATTCAAAGTGCTGCACTTTATGCTCGTGATAACGATTTAATTTTACAT
TTACACCGTGCAGGTAACTCAACTTATGCGCGTCAAAAAAATCA-TGGTATTAACTTCCGTGTAATTTGTAAA-TGGATG
CGTATGTCTGGTGTAGATCATATC-CA-C-GCTGGTACAGTTGTTGGTAAATTAGAAGGTGATCCTTTAATGATTAAA
>Anomoeoneis_sculpta Anomoeoneis sculpta strain CH239 ribulose-1,5-bisphosphate carboxylase/oxygenase large subunit (rbcl) gene, partial cds; chloroplast
TACCGTGCTAAAGCTTACCGTGTAGACCCAGTTCCAAATACTACA-GA-TCAATTCTTT-GCTTTCATCGCATATGA-AT
GTGATTTATTTGAAGAAGGTTCATTAGCTAACTTAACAGCATCTATTATTGGTAACGTATTTGGTTTCAAAGCTGTTTCT
GCGTTACGTTTAGAAGATATGCGTATTCCACACTCATACTTAAAAACGTTCCAAGGTCCTGCAACAGGTATCATCGTAGA
ACGTGAACGTTTAAACAAATACGGTGCTCCTTTATTAGGTGCAACAGTAAAACCAAAATTAGGTTTATCTGGTAAAAACT
ACGGTCGTGTAGTTTATGAAGGTTTAAAAGGTGGTTTAGACTTCTTAAAAGATGACGAAAACATTAACTCACAACCATTT
ATGCGTTGGAGAGAGCGTTTCTTATACTGTATGGAAGGTATTAACCGTGCTGCTGCTGCTACAGGTGAAGTAAAAGGTTC
ATACTTAAACGTTACAGCTGGTACAATGGAAGAAGTATACAAACGTTCTGAGTATGCAAAATCTGTTGGTTCTGTAATTA
TTATGATCGATTTAGTTATGGGCTACACAGCAATTCAAAGTGCTGCAATTTATGCTCGTGAAAACGATTTAATTTTACAT
TTACACCGTGCAGGTAACTCAACTTATGCGCGTCAAAAAAATCA-TGGTATTAACTTCCGTGTAATTTGTAAA-TGGATG
CGTATGTCTGGTGTAGATCATATC-CA-C-GCTGGTACAGTTGTAGGTAAATTAGAAGGTGATCCTTTAATGATTAAA
>Anomoeoneis_sphaerophora Anomoeoneis sphaerophora strain FD160 ribulose-1,5-bisphosphate carboxylase/oxygenase large subunit (rbcl) gene, partial cds; chloroplast
TACCGTGCTAAAGCTTACCGTGTAGACCCAGTTCCAAATACTACA-GA-TCAATTCTTT-GCTTTCATCGCATATGA-AT
GTGATTTATTTGAAGAAGGTTCATTAGCGAACTTAACAGCATCTATTATTGGTAACGTATTTGGTTTCAAAGCTGTTTCT
GCATTACGTTTAGAAGATATGCGTATTCCACACTCATACTTAAAAACGTTCCAAGGTCCTGCAACAGGTATCATCGTAGA
ACGTGAGCGTTTAAACAAATACGGTGCTCCATTATTAGGTGCAACAGTAAAACCAAAATTAGGTTTATCTGGTAAAAACT
ACGGTCGTGTAGTTTACGAAGGTTTAAAAGGTGGTTTAGACTTCTTAAAAGATGACGAAAACATTAACTCACAACCATTC
ATGCGTTGGAGAGAACGTTTCTTATACTGTATGGAAGGTATTAACCGTGCTGCTGCTGCTACAGGTGAAGTAAAAGGTTC
ATACTTAAACGTTACAGCTGGTACAATGGAAGAAGTATACAAACGTTCTGAGTATGCAAAAGCTGTTGGTTCTGTAATTA
TTATGATCGATTTAGTTATGGGCTACACAGCAATTCAAAGTGCTGCAATTTATGCTCGTGATAACGATTTACTTTTACAT
TTACACCGTGCAGGTAACTCAACTTATGCGCGTCAAAAAAATCA-TGGTATTAACTTCCGTGTAATTTGTAAA-TGGATG
CGTATGTCTGGTGTAGATCATATC-CA-C-GCTGGTACAGTTGTAGGTAAACTAGAAGGTGATCCTTTAATGATTAAA
>Bacillaria_paxillifer Bacillaria paxillifer strain UTEX FD468 ribulose-1,5-bisphosphate carboxylase/oxygenase large subunit (rbcL) gene, complete cds; chloroplast
TACCGTGCTAAAGCTTACCGTGTAGATCCAGTTCCAAATACAACA-GA-TCAATACTTC-GCTTTTATCGCATACGA-AT
GTGACTTATTTGAAGAAAGTTCTTTAGCTAACTTAACAGCATCTATTATTGGTAACGTTTTTGGATTTAAAGCAATATCT
GCTTTACGTTTAGAAGATATGCGTATTCCTCATTCATATTTAAAAACATTCCAAGGTCCAGCGACAGGTGTTGTTGTAGA
GCGTGAACGTTTAAACAAATATGGTGTTCCATTATTAGGTGCAACAGTAAAACCAAAATTAGGTTTATCTGGTAAAAACT
ATGGCCGTGTAGTATATGAAGGTTTAAAAGGTGGTTTAGACTTCTTAAAAGATGACGAAAACATTAACTCTCAACCATTC
ATGCGTTGGAGAGAACGTTTCTTATACTGTATGGAAGGTATTAACCGTGCTTCTGCTGCTACAGGTGAAGTTAAAGGTTC
TTACTTAAATATTACAGCTGCAACTATGGAAGAAGTGTATAAACGTGCTCAATACGCTAAAGAAGTAGGTTCTGTAATTG
TGATGATCGATTTAGTAATGGGTTATACAGCAATTCAAAGTATTGCTTACTGGGCTCGTGAAAACGATATGATCTTACAC
TTACACCGTGCAGGTAACTCTACTTACGCTCGTCAAAAGAATCA-TGGTATTAACTTCCGTGTTATCTGTAAA-TGGATG
CGTATGTCTGGTGTAGATCATATC-CA-C-GCTGGTACAGTTGTAGGTAAATTAGAAGGTGATCCTTTAATGATTAAA
>Caloneis_budensis Caloneis budensis partial rbcl gene for ribulose-1,5 bisphosphate carboxylase/oxygenase large subunit N- methyltransferase, strain AT-220.06
-------------------------------------------CA-GAATCAATACTTT-GCTTTCATCGCATACGA-AT
GTGATTTATTCGAAGAAGGTTCTTTAGCTAACTTAACAGCATCTATCATCGGTAACGTATTTGGTTTCAAAGCAGTATCT
GCTTTACGTTTAGAAGATATGCGTATTCCTCACTCTTACTTAAAAACATTCCAAGGCCCTGCAACAGGTGTTATTGTAGA
ACGTGAGCGTTTAAACAAATACGGTACTCCATTATTAGGTGCAACAGTAAAACCAAAATTAGGTTTATCTGGTAAAAACT
ACGGTCGTGTAGTATACGAAGGTTTAAAAGGTGGTTTAGACTTCTTAAAAGATGATGAAAACATTAACTCTCAACCATTT
ATGCGTTGGAGAGAGCGTTTCTTAAACTGTATGGAAGGTATCAACCGTGCTTCTTCAGCAACAGGTGAAGTTAAAGGTTC
ATACTTAAACATCACTGCTGGTACAATGGAAGAAGTTTACAAACGTGCGGCTTATGCTAAAGCAGTAGGTTCTGTAATCG
TTATGATCGATTTAGTTATGGGTTACACAGCAATTCAAAGTGCTGCAATCTGGGCTCGTGAAAACGATATGCTTTTACAT
TTACACCGTGCAGGTAACTCAACTTACGCTCGTCAAAAGAACCA-TGGTATTAACTTCCGTGTTATCTGTAAA-TGGATG
CGTATGTCTGGTGTAGATCACATC-CA-C-GCTGGA------------------------------------------
>Caloneis_lauta Caloneis lauta partial rbcl gene for ribulose-1,5 bisphosphate carboxylase/oxygenase large subunit N- methyltransferase, strain AT-160Gel04
-----------------------------------------------A-TCAATACTTC-GCTTTCATTGCATACGA-AT
GTGATTTATTTGAAGAAGGTTCTTTAGCTAACTTAACAGCATCAATCATTGGTAACGTATTTGGTTTTAAAGCAGTGTCA
GCTTTACGTTTAGAAGATATGCGTATTCCTCACTCTTACTTAAAAACGTTCCAAGGTCCAGCAACTGGTGTTATTGTAGA
ACGTGAACGTTTAAACAAATACGGTGTTCCATTATTAGGTGCAACAGTAAAACCAAAATTAGGTTTATCTGGTAAAAACT
ATGGTCGTGTAGTATACGAAGGTTTAAAAGGTGGTTTAGACTTCTTAAAAGATGATGAAAACATTAACTCTCAACCATTC
ATGCGTTGGAGAGAACGTTTTTTAAACTGTATGGAAGGTATTAACCGTGCTTCTTCTTCAACAGGTGAAGTTAAAGGGTC
ATACTTAAATATTACAGCTGCTACTATGGAAGAAGTTTACGCACGTGCAGAATATGGTAAAGCAGTAGGTTCTGTAATTG
TTATGGTTGACTTAGTTCTAGGTTACACAGCAATTCAAACTGCAGCTATCTGGGCTCGTAATAACGATATGATTTTACAC
TTACACCGTGCAGGTAACTCAACTTACGCTCGTCAAAAAAACCA-TGGTATTAACTTCCGTGTTATTTGTAAA-TGGATG
CGTATGTCTGGTGTAGATCACATC-CAGC-------------------------------------------------
>Cocconeis_pediculus_AT-212.07 Cocconeis pediculus partial rbcl gene for ribulose-1,5 bisphosphate carboxylase/oxygenase large subunit N- methyltransferase, strain AT-212.07
---------------------------------------------------------C-----TTTGTTGCTTATAA-AT
GTGATCTATTCGAAGAAGGTTCATTAGCAAACTTAACAGCATCAATTATCGGTAACGTATTTGGATTTAAAGCTATTTCT
GCTTTACGTTTAGAAGATATGCGCATTCCTCATTCATATTTAAAAACCTTCCAAGGACCTGCAACTGGTATTATTGTAGA
ACGTGAACGTTTAAACAAGTATGGTACACCATTATTAGGTGCGACTGTAAAACCTAAGTTAGGACTATCAGGCAAAAACT
ATGGACGTGTAGTTTACGAAGGTTTAAAAGGTGGTTTAGACTTTTTAAAAGACGATGAAAACATTAATTCTCAACCATTT
ATGCGTTGGAGAGAACGTTTTTTATACTGTATGGAAGGTATTAACCGTGCATCTTCAGCAACAGGTGAAACAAAAGGTTC
TTATTTAAACATCACTGCAGGCACAATGGAAGAAGTTTACAAACGAGCAGAGTATGCAAAAGCTGTTGGCTCAGTAATTG
TTATGATTGATTTAGTAATGGGTTATACGGCGATTCAAAGTGCAGCAATTTGGTCTCGTGATAATGATATGTTATTACAT
TTACATAGAGCAGGTAACTCTACTTACGCCCGTCAAAAAAATCA-TGGTATTAACTTCCGTGTTATTTGCAAA-------
--------TGCTATAG-------C-C----------------------------------------------------
>Cocconeis_placentula_AT-212Gel11 Cocconeis placentula partial rbcl gene for ribulose-1,5 bisphosphate carboxylase/oxygenase large subunit N- methyltransferase, strain AT-212Gel11
---------------------------------------------------------------TTTATCGCTTATGA-AT
GTGATTTATTCGAAGAAGGTTCATTAGCAAACTTAACAGCATCAATTATCGGTAACGTATTTGGATTTAAAGCTATTTCT
GCTTTACGTTTAGAAGATATGCGCATTCCTCACTCATATTTAAAAACATTCCAAGGACCTGCAACTGGTATTATTGTAGA
ACGTGAGCGTTTAAACAAGTATGGTACACCATTATTAGGTGCGACTGTAAAACCTAAATTAGGATTATCAGGTAAAAACT
ATGGCCGTGTAGTTTACGAAGGTTTAAAAGGTGGTTTAGATTTTTTAAAAGATGATGAAAACATTAATTCTCAACCATTT
ATGCGTTGGAGAGAACGTTTTTTATACTGTATGGAAGCTATTAACCGTGCTTCTGCAGCAACAGGTGAAACAAAAGGTTC
TTATTTAAACATCACTGCAGGCACAATGGAAGAAGTTTACAAACGAGCTGAGTATGCAAAAGCTGTTGGCTCAATCATTG
TTATGATCGATTTAGTAATGGGTTATACGGCGATTCAAAGTGCAGCAATTTGGTCTCGTGATAACGATATGTTATTACAT
TTACATCGAGCAGGGAATTCTACTTACGCGCGCCAAAAAAACCA-TGGGATTAACTTCCGTGTTATTTGCAAA-TGGATG
CGTATGTCAGG-------------------------------------------------------------------
>Cocconeis_stauroneiformis Cocconeis stauroneiformis chloroplast rbcL gene for ribulose 1,5-bisphosphate carboxylase/oxygenase large subunit, partial cds, strain: s0230
TACCGTGCTAAAGCTTACCGTGTAGATCCAGTTCCAAATACAACT-GA-TCAATATTTT-GCATTCATCGCTTACGA-AT
GTGATTTATTCGAAGAAGGTTCTTTAGCTAACTTAACAGCGTCTATCATTGGTAACGTATTCGGTTTCAAAGCCGTATCT
GCTTTACGTTTAGAAGATATGCGTATTCCTCATTCTTACTTAAAAACATTCCAAGGTCCAGCGACTGGTGTTGTTGTAGA
ACGTGAACGTTTAAACAAATATGGTACTCCATTATTAGGTGCTACAGTAAAACCTAAATTAGGTTTATCTGGTAAAAACT
ATGGTCGTGTAGTATATGAAGGTTTAAAAGGTGGTTTAGACTTCTTAAAAGATGATGAAAACATTAACTCACAACCATTC
ATGCGTTGGAGAGAGCGTTTCTTAAACTGTATGGAAGGTATCTACCGTGCATCTTCTGCTACTGGTGAAGTTAAAGGTTC
TTACTTAAACATTACTGGTGGTACAATGGAAGAAGTTTACAAACGTGCTGAATACGCTAAATCAGTAGGTTCTGTAATCG
TTATGATCGATTTAGTTATGGGTTACACAGCTATTCAATCAATTGCGTACTGGGCTCGTGAAAACGATATGCTTTTACAC
TTACACCGTGCAGGTAACTCTACATACGCACGTCAAAAAAACCA-TGGTATTAACTTCCGTGTTATTTGTAAG-TGGATG
CGTATGTCTGGTGTAGATCATATT-CA-C-GCTGGTACAGTTGTAGGTAAATTAGAAGGTGATCCTTTAATGATTAAA
>Craticula_cuspidata_AT-200.05 Craticula cuspidata partial rbcl gene for ribulose-1,5 bisphosphate carboxylase/oxygenase large subunit N- methyltransferase, strain AT-200.05
-----------------------------------TAATACAACAGGA-TC-ATTCTTC-GCTTTCATCGCATACGA-AT
GTGATTTATTCGAAGAAGGTTCATTAGCTAACTTAACAGCGTCTATCATTGGTAACGTATTCGGTTTCAAAGCCGTATCT
GCATTACGTTTAGAAGATATGCGTATTCCTCACTCTTACTTAAAAACATTCCAAGGTCCAGCGACAGGTGTTATTGTAGA
GCGTGAGCGTTTAAACAAATACGGTACACCATTATTAGGTGCAACAGTAAAACCTAAATTAGGTTTATCTGGTAAAAACT
ATGGTCGTGTAGTATATGAAGGTTTAAAAGGCGGTTTAGACTTCTTAAAAGATGATGAGAACATTAACTCTCAACCATTT
ATGCGTTGGAGAGAACGTTTCTTATACTGTATGGAAGCTATTAACCGTGCTTCTTCAGCTACAGGTGAAGTTAAAGGTTC
ATACTTAAACATCACTGCAGGTACAATGGAAGAAGTGTACAAACGTGCTGAGTACGCTAAAGCTGTTGGTTCTATAGTTG
TAATGATTGACTTAGTAATGGGTTACACAGCAATTCAAAGTGCTGCATACTGGGCTCGTGAAAATGACATGCTTTTACAT
TTACACCGTGCAGGTAACTCTACATATGCTCGTCAAAAGAATCA-TGGTATTAACTTCCGTGTTATCTGTAAA-TGGATG
CGTATGTCTGGTGTAGACCATATC-CA-C-GCTGGGA-----------------------------------------
>Craticula_importuna Craticula importuna partial rbcl gene for ribulose-1,5 bisphosphate carboxylase/oxygenase large subunit N- methyltransferase, strain AT-70Gel14a
---------------------------------------------------------TC-GCGTTTATCGCATACGA-AT
GTGATTTATTTGAAGAAGGTTCATTAGCGAACTTAACAGCATCGATCATCGGTAACGTATTCGGTTTCAAAGCCGTATCT
GCATTACGTTTAGAAGATATGCGGATTCCTCACTCTTACCTAAAAACATTCCAAGGTCCAGCGACAGGTGTAATTGTAGA
GCGTGAGCGTTTAAACAAATACGGTACACCATTATTAGGTGCAACAGTAAAACCAAAATTAGGTTTATCTGGTAAAAACT
ATGGTCGTGTAGTATATGAAGGTTTAAAAGGTGGTTTAGACTTCTTAAAAGATGATGAAAACATTAACTCACAACCGTTT
ATGCGTTGGAGAGAGCGTTTCTTAAACTGTATGGAAGGGATTAACCGTGCTTCAGCAGCAACTGGTGAAGTCAAAGGTTC
ATACTTAAACATCACAGCTGGTACAATGGAAGAAGTGTACAAACGTGCGGAATACGCAAAAGCTGTTGGTTCAGTAATTG
TGATGATTGACTTAGTAATGGGTTACACATCCATTCAAAGTTCTGCAATCTGGGCACGTGATAATGATATGCTTTTACAT
TTACACCGTGCGGGTAACTCAACTTACGCTCGTCAAAAGAATCA-TGGGATTAACTTCCGTGTTATCTGTAAA-TGGATG
CGTATGTCAGGTGCAGATCATATC-CA-C-GCAG--------------------------------------------
>Craticula_molestiformis Craticula molestiformis partial rbcl gene for ribulose-1,5 bisphosphate carboxylase/oxygenase large subunit N- methyltransferase, strain AT-36klein
------------------------------------AATTCAACA-GA-ATCATTCTTT-GCTTTTATCGCATACGA-AT
GTGATTTATTCGAAGAAGGTTCATTAGCTAACTTAACAGCGTCTATCATTGGTAACGTATTCGGTTTCAAAGCCGTATCT
GCATTACGTTTAGAAGATATGCGAATTCCTCACTCTTACTTAAAAACATTCCAAGGTCCAGCGACAGGTATTATTGTAGA
GCGTGAGCGTTTAAACAAATATGGTACACCATTATTAGGTGCAACAGTAAAACCAAAATTAGGTTTATCTGGTAAAAACT
ACGGTCGTGTAGTATATGAAGGTTTAAAAGGTGGTTTAGACTTCTTAAAAGATGATGAGAACATTAACTCACAACCATTT
ATGCGTTGGAGAGAACGTTTCTTAAACTGTATGGAAGGTATTAACCGTGCTTCGGCAGCTACAGGTGAAGTAAAAGGTTC
ATACTTAAACATCACAGCTGGTACAATGGAAGAAGTTTACAAACGTGCGGAATATGCAAAAGCAGTTGGTTCTGTCATTG
TAATGATTGACTTAGTAATGGGTTACACAGCAATTCAAAGTGCTGCGATCTGGTCTCGTGAAAACGACATGCTTTTACAC
TTACACCGTGCAGGTAACTCTACATATGCACGTCAAAAGAACCA-TGGTATTAACTTCCGTGTTATCTGTAAA-TGGATG
CGTATGTCAGGTGTAGACCATATC-CA-C-GCCGGA------------------------------------------
>Cymatopleura_elliptica Cymatopleura elliptica strain L1333 ribulose-1,5-bisphosphate carboxylase/oxygenase large subunit (rbcL) gene, partial cds; chloroplast
TACCGTGCTAAAGCTTACCGTGTAGATCCAGTTCCAAATACAACT-GA-TCAATACTTC-GCATTCATCGCTTACGA-AT
GTGATTTATTCGAAGAAGGTTCTTTAGCTAACTTAACAGCTTCTATCATTGGTAACGTATTTGGTTTCAAAGCTGTAGCT
GCGTTACGTTTAGAAGATATGCGTATTCCTCACTCTTACTTAAAAACATTCCAAGGTCCAGCGACTGGTGTTGTTGTAGA
ACGTGAGCGTTTAAACAAATACGGTACTCCATTATTAGGTGCTACAGTAAAACCAAAATTAGGTTTATCTGGTAAAAACT
ACGGTCGTGTAGTATACGAAGGTTTAAAAGGTGGTTTAGACTTCTTAAAAGATGATGAAAACATTAACTCACAACCATTT
ATGCGTTGGAGAGAGCGTTTCTTATACTGTATGGAAGGTATCAACCGTGCATCTTCAGCTACTGGTGAAACTAAAGGTTC
TTACTTAAACATCACTGCAGGCACAATGGAAGAAGTTTACAAACGTGCTGAGTACGCTAAAGCAGTAGGTTCTGTAATCG
TTATGATCGATTTAGTTATGGGTTACACAGCTATTCAATCAATCGCTTACTGGGCTCGTGATAACGATATGCTTTTACAC
TTACACCGTGCTGGTAACTCTACATATGCACGTCAAAAAAATCA-TGGTATTAACTTCCGTGTTATTTGTAAA-TGGATG
CGTATGTCAGGTGTAGATCATATC-CA-C-GCTGGTACAGTTGTAGGTAAATTAGAAGGTGATCCTTTAATGATTAGA
>Cymbella_affinis_AT-204Gel02 Cymbella affinis partial rbcl gene for ribulose-1,5 bisphosphate carboxylase/oxygenase large subunit N- methyltransferase, strain AT-204Gel02
-----------------------------------AAATACAACG-GG-ATCATTCTTC-GCTTTCATTGCATACGA-AT
GTGATTTATTCGAAGAAGGTTCATTAGCTAACTTAACAGCGTCTATCATTGGTAACGTATTCGGTTTTAAAGCCGTTTCT
GCATTACGTTTAGAAGATATGCGTATTCCTCATTCATACTTAAAAACATTCCAAGGCCCTGCAACTGGTATTATTGTAGA
ACGTGAACGTTTAAACAAATACGGTGCTCCTTTATTAGGTGCTACAGTAAAACCGAAATTAGGTTTATCTGGTAAAAACT
ACGGTCGTGTAGTTTACGAAGGTTTAAAAGGTGGTTTAGACTTCTTAAAAGATGACGAAAACATCAACTCTCAACCATTC
ATGCGTTGGAGAGAGCGTTTCTTATACTGTATGGAAGGTATTAACCGTGCAGCAGCAGCTACAGGTGAAGTTAAAGGTTC
ATACTTAAACATCACTGCGGGTACGATGGAAGAAGTTTACAAACGTGCTGAATACGGTAAAGCTGTAGGTTCTATCGTTG
TAATGATCGATTTAGTTATGGGTTATACAGCAATTCAAAGTGCTGCTATTTGGGCTCGTGATAACGATTGTTTATTACAC
TTACACCGTGCAGGTAACTCAACTTATGCTCGTCAAAAAAATCA-CGGTATTAACTTCCGTGTTATTTGTAAA-TGGATG
CGTATGGCTGGTGTTGATCATATT-CACC-GCTGGGTA----------------------------------------
>Cymbella_aspera_AT-210Gel07 Cymbella aspera partial rbcl gene for ribulose-1,5 bisphosphate carboxylase/oxygenase large subunit N- methyltransferase, strain AT-210Gel07
------------------------------------AATACAACA-GA-TCACTTCTTT-GCTTTTATTGCATATGA-AT
GTGATTTATTCGAAGAAGGTTCATTAGCTAACTTAACAGCTTCTATTATTGGTAACGTATTTGGTTTTAAAGCCGTTTCT
GCATTACGTTTAGAAGATATGCGTATTCCTCACTCATATTTAAAAACATTCCAAGGTCCTGCAACTGGTATTATTGTAGA
ACGTGAACGTTTAAACAAATACGGTGCTCCATTATTAGGTGCAACAGTAAAACCAAAATTAGGTTTATCTGGTAAAAACT
ACGGTCGTGTAGTTTATGAAGGTTTAAAAGGTGGTTTAGACTTCTTAAAAGATGATGAAAACATTAACTCTCAACCATTT
ATGCGTTGGAGAGAGCGTTTCTTATATTGTATGGAAGGTATTAACCGTGCTGCTGCTGCAACAGGTGAAGTTAAAGGTTC
ATACTTAAACATCACTGCTGGTACAATGGAAGAAGTTTACAAACGTGCTGAATACGGTAAAGCTGTTGGTTCTGTAGTTG
TAATGATCGACTTAGTTATGGGTTACACAGCAATTCAAAGTGCTGCTATCTGGGCTCGTGAAAATGATTGTATTTTACAC
TTACATCGTGCAGGTAACTCAACTTACGCTCGTCAAAAAAACCA-TGGTATTAACTTCCGTGTTATTTGTAAA-TGGATG
CGTATGGCTGGTGTAGATCATATC-CA-C-GCTGGTA-----------------------------------------
>Cymbella_cistula_CH019 Cymbella cistula strain CH019 ribulose-1,5-bisphosphate carboxylase/oxygenase large subunit (rbcl) gene, partial cds; chloroplast
TACCGTGCTAAAGCTTACCGTGTAGATCCGGTTCCAAATACAACA-GA-CCAATTCTTC-GCTTTTATCGCATACGA-AT
GTGATTTATTTGAAGAAGGTTCGTTAGCTAACTTAACAGCGTCTATCATTGGTAACGTATTCGGTTTCAAAGCCGTTTCT
GCATTACGTTTAGAAGATATGCGTATTCCTCACTCATACTTAAAAACATTCCAAGGACCTGCAACTGGTATTATTGTAGA
ACGTGAACGTTTAAACAAATACGGTGCTCCTTTATTAGGTGCTACAGTAAAACCAAAATTAGGTTTATCTGGTAAAAACT
ACGGTCGTGTAGTTTACGAAGGTTTAAAAGGTGGTTTAGACTTCTTAAAAGATGATGAAAACATTAACTCTCAACCATTT
ATGCGTTGGAGAGAGCGTTTCTTATACTGTATGGAAGGTATTAACCGTGCTGCTGCAGCTACAGGTGAAGTTAAAGGTTC
ATACTTAAACATTACTGCTGCTACAATGGAAGAAGTTTACAAACGTGCTGATTATGCAAAAGCTGTAGGTTCTATCGTTG
TAATGATCGATTTAGTTATGGGTTACACAGCAATTCAAAGTGCTGCTATCTGGTCACGTGAAAACGATTGTTTATTACAC
TTACACCGTGCAGGTAACTCAACTTACGCTCGTCAAAAAAATCA-TGGTATTAACTTCCGTGTTATTTGTAAA-TGGATG
CGTATGTCTGGTGTAGATCATATC-CA-C-GCTGGTACAGTTGTAGGTAAATTAGAAGGTGATCCTTTAATGATTAAA
>Cymbella_helvetica Cymbella helvetica strain B457 ribulose-1,5-bisphosphate carboxylase/oxygenase large subunit (rbcl) gene, partial cds; chloroplast
TACCGTGCAAAAGCTTACCGTGTAGATCCAGTTCCAAATACAACA-GA-TCAATTCTTC-GCTTTTATCGCATATGA-AT
GTGACTTATTCGAAGAAGGTTCATTAGCTAACTTAACAGCTTCTATCATTGGTAACGTATTCGGTTTCAAAGCCGTTTCT
GCATTACGTTTAGAAGATATGCGTATTCCTCACTCATACTTAAAAACATTCCAAGGTCCAGCAACTGGTATTATTGTAGA
ACGTGAACGTTTAAACAAATACGGTGCTCCTTTATTAGGTGCTACAGTAAAACCAAAATTAGGTTTATCTGGCAAAAACT
ACGGTCGTGTAGTTTATGAAGGTTTAAAAGGTGGTTTAGACTTCTTAAAAGATGACGAAAACATTAACTCACAACCATTC
ATGCGTTGGAGAGAGCGTTTCTTATACTGTATGGAAGGTATTAACCGTGCAGCAGCGGCTACAGGTGAAGTTAAAGGTTC
ATACTTAAACATCACTGCTGGTACAATGGAAGAAGTTTACAAACGTGCTGAATACGGTAAAGCTGTTGGTTCTATCGTTG
TAATGATCGATTTAGTTATGGGTTACACAGCAATTCAAAGTGCTGCTATCTGGGCTCGTGATAATGATTGTTTATTACAC
TTACACCGTGCAGGTAACTCAACTTACGCTCGTCAAAAAAATCA-TGGTATTAACTTCCGTGTTATTTGTAAA-TGGATG
CGTATGGCTGGTGTAGATCATATC-CA-C-GCTGGTACAGTTGTAGGTAAATTAGAAGGTGATCCTTTAATGATTAAA
>Cymbella_janischii Cymbella janischii strain CH062 ribulose-1,5-bisphosphate carboxylase/oxygenase large subunit (rbcl) gene, partial cds; chloroplast
TACCGTGCTAAAGCGTACCGTGTAGATCCAGTTCCGAATACAACA-GA-TCAATTTTTC-GCTTTTATCGCATATGA-AT
GTGATTTATTCGAAGAAGGTTCATTAGCGAACTTAACAGCGTCTATTATTGGTAACGTGTTCGGCTTTAAAGCTGTTTCT
GCATTACGTTTAGAAGATATGCGTATTCCTCACTCATACTTAAAAACATTCCAAGGTCCTGCCACTGGTATTATTGTAGA
ACGTGAGCGTTTAAACAAATACGGTGCTCCATTATTAGGTGCTACAGTAAAACCGAAATTAGGTTTATCTGGTAAAAACT
ATGGTCGTGTAGTTTATGAAGGTTTAAAAGGTGGTTTAGACTTCTTAAAAGATGACGAAAACATTAACTCACAACCATTC
ATGCGTTGGAGAGAACGTTTCCTATACTGTATGGAAGGTATTAACCGTGCGGCTGCAGCTACAGGTGAAGTTAAAGGTTC
ATACTTAAACATCACTGCTGGTACAATGGAAGAAGTGTACAAACGTGCTGAATACGGTAAAGCTGTTGGTTCTGTAGTTG
TAATGATCGATTTAGTTATGGGTTATACAGCAATTCAAAGTGCTGCTATTTGGGCTCGTGATAACGATATGCTTTTACAT
TTACACCGTGCTGGTAACTCTACGTACGCTCGTCAAAAAAATCA-TGGTATCAACTTCCGTGTAATCTGTAAA-TGGATG
CGTATGGCTGGTGTAGATCACATC-CA-T-GCTGGTACAGTTGTTGGTAAACTAGAAGGTGATCCTTTAATGATTAAA
>Cymbella_lanceolata_AT-194Gel07 Cymbella lanceolata partial rbcl gene for ribulose-1,5 bisphosphate carboxylase/oxygenase large subunit N- methyltransferase, strain AT-194Gel07
-------------------------------------ATACAACA-GA-CCACTTCTTT-GCTTTTATCGCATACGA-AT
GTGATTTATTCGAAGAAGGTTCATTAGCTAACTTAACAGCGTCTATCATTGGTAACGTATTCGGTTTCAAAGCCGTTTCT
GCATTACGTTTAGAAGATATGCGTATTCCTCACTCATACTTAAAAACATTCCAAGGACCTGCAACTGGTATTATTGTAGA
ACGTGAACGTTTAAACAAATACGGTGCTCCTTTATTAGGTGCTACAGTAAAACCAAAATTAGGTTTATCTGGTAAAAACT
ACGGTCGTGTAGTTTATGAAGGTTTAAAAGGTGGTTTAGACTTCTTAAAAGATGACGAAAATATTAACTCTCAACCATTC
ATGCGTTGGAGAGAACGTTTCTTATACTGTATGGAAGGTATTAACCGTGCTGCAGCAGCAACAGGTGAAGTTAAAGGTTC
ATACTTAAACATCACTGCTGGTACAATGGAAGAAGTTTACAAACGTGCTGAATACGGTAAAGCTGTAGGTTCTATCGTTG
TAATGATCGATTTAGTTATGGGTTACACAGCAATTCAAAGTGCTGCTATCTGGGCTCGTGATAACGATTGTTTATTACAC
TTACACCGTGCAGGTAACTCTACTTACGCTCGTCAAAAAAATCA-TGGTATTAACTTCCGTGTTATCGGTAAA-GGGAGT
GCG---------GTA---------------------------------------------------------------
>Cymbella_mexicana Cymbella mexicana strain CH031 ribulose-1,5-bisphosphate carboxylase/oxygenase large subunit (rbcl) gene, partial cds; chloroplast
TACCGTGCTAAAGCGTACCGTGTAGATCCAGTTCCGAATACAACA-GA-TCAATTTTTC-GCTTTAATCGCATATGA-AT
GTGATTTATTCGAAGAAGGTTCATTAGCGAACTTAACAGCGTCTATTATTGGTAACGTGTTCGGCTTTAAAGCTGTTTCT
GCATTACGTTTAGAAGATATGCGTATTCCTCACTCATACTTAAAAACATTCCAAGGTCCTGCCACTGGTATTATTGTAGA
ACGTGAGCGTTTAAACAAATACGGTGCTCCATTATTAGGTGCTACAGTAAAACCGAAATTAGGTTTATCTGGTAAAAACT
ATGGTCGTGTAGTTTATGAAGGTTTAAAAGGTGGTTTAGACTTCTTAAAAGATGACGAAAACATTAACTCGCAACCATTC
ATGCGTTGGAGAGAACGTTTCTTATACTGTATGGAAGGTATTAATCGTGCGTCTGCAGCTACAGGTGAAGTTAAAGGTTC
ATACTTAAACATCACTGCTGGTACAATGGAAGAAGTTTACAAACGTGCTGAATACGGTAAAGCTGTTGGTTCTGTAGTTG
TAATGATCGATTTAGTTATGGGTTATACAGCAATTCAAAGTGCTGCTATTTGGGCTCGTGATAACGATATGCTTTTACAT
TTACACCGTGCTGGTAACTCTACGTACGCTCGTCAAAAAAGTCA-TGGTATCAACTTCCGTGTAATCTGTAAA-TGGATG
CGTATGGCTGGTGTAGATCACATC-CA-T-GCTGGTACAGTTGTTGGTAAATTAGAAGGTGATCCTTTAATGATTAAA
>Cymbella_proxima_AT-210Gel13 Cymbella proxima partial rbcl gene for ribulose-1,5 bisphosphate carboxylase/oxygenase large subunit N- methyltransferase, strain AT-210Gel13
------------------------------------------ACA-GA-TCACTTCTTC-GCTTTTATCGCATATGA-AT
GTGATTTATTCGAAGAAGGTTCATTAGCAAACTTAACAGCGTCTATCATTGGTAACGTATTCGGTTTCAAAGCCGTTTCT
GCATTACGTTTAGAAGATATGCGTATTCCTCACTCATACTTAAAAACATTCCAAGGTCCTGCAACTGGTATTATTGTAGA
ACGTGAGCGTTTAAACAAATACGGTGCTCCATTATTAGGTGCTACAGTAAAACCAAAATTAGGTTTATCTGGTAAAAACT
ACGGTCGTGTAGTTTATGAAGGTTTAAAAGGTGGTTTAGACTTCTTAAAAGATGACGAAAACATTAACTCTCAACCATTT
ATGCGTTGGAGAGAACGTTTCTTATACTGTATGGAAGGTATTAACCGTGCTGCTGCTGCTACAGGTGAAGTTAAAGGTTC
ATACTTAAACATCACTGCTGGTACAATGGAAGAAGTTTACAAACGTGCTGAGTACGGTAAAGCTGTAGGTTCTGTAGTTG
TAATGATCGATTTAGTTATGGGTTACACAGCAATTCAAAGTGCTGCTATTTGGGCTCGTGACAACGATATGCTTTTACAT
TTACACCGTGCAGGTAACTCTACTTACGCTCGTCAAAAAAATCA-TGGTATTAACTTCCGTGTAATTTGTAAA-TGGATG
CGTATGGCTGGTGTAGATCATATC-CACCGGCTGG-A-----------------------------------------
>Cymbella_stuxbergii_B382 Cymbella stuxbergii strain B382 ribulose-1,5-bisphosphate carboxylase/oxygenase large subunit (rbcl) gene, partial cds; chloroplast
TACCGTGCTAAAGCTTACCGTGTAGATCCAGTTCCAAATACAACA-GA-TCAATTCTTC-GCTTTCGTCGCATACGA-AT
GTGATTTATTCGAAGAAGGTTCATTAGCAAACTTAACAGCGTCTATCATTGGTAACGTATTCGGTTTCAAAGCCATTTCT
GCATTACGTTTAGAAGATATGCGTATTCCTCACTCATACTTAAAAACATTCCAAGGCCCTGCAACTGGTATCATTGTAGA
ACGTGAGCGTTTAAACAAATACGGTGCTCCATTATTAGGTGCTACAGTAAAACCAAAATTAGGTTTATCTGGTAAAAACT
ACGGTCGTGTAGTTTATGAAGGTTTAAAAGGTGGTTTAGACTTCTTAAAAGATGATGAAAACATTAACTCTCAACCATTC
ATGCGTTGGAGAGAACGTTTCTTATACTGTATGGAAGGTATTAACCGTGCTGCTGCTGCTACAGGTGAAGTTAAAGGTTC
TTACTTAAACATCACTGCTGGTACAATGGAAGAAGTTTACAAACGTGCTGAATACGGTAAAGCTGTAGGTTCTATAGTTG
TAATGATCGATTTAGTTATGGGCTACACAGCAATTCAAAGTGCTGCTATTTGGGCTCGTGACAACGATATGCTTTTACAT
TTACACCGTGCAGGTAACTCTACTTACGCTCGTCAAAAAAATCA-TGGTATTAACTTCCGTGTAATTTGTAAA-TGGATG
CGTATGGCTGGTGTAGATCATATC-CA-C-GCTGGTACAGTTGTTGGTAAATTAGAAGGTGATCCTTTAATGATTAAA
>Cymbella_tumida_1vii097A Cymbella tumida strain 1vii097A ribulose-1,5-bisphosphate carboxylase/oxygenase large subunit (rbcl) gene, partial cds; chloroplast
TACCGTGCTAAAGCTTACCGTGTAGATCCAGTTCCAAATACAACA-GA-TCAATTCTTC-GCTTTTATCGCATACGA-AT
GTGATTTATTTGAAGAAGGTTCATTAGCTAACTTAACAGCGTCTATCATTGGTAACGTATTCGGTTTTAAAGCCGTTTCT
GCATTACGTTTAGAAGATATGCGTATTCCTCACTCATACTTAAAAACATTCCAAGGTCCTGCAACTGGTATTATTGTAGA
ACGTGAACGTTTAAACAAATATGGTGCTCCATTATTAGGTGCTACAGTAAAACCAAAATTAGGTTTATCTGGTAAAAACT
ACGGTCGTGTAGTTTATGAAGGTTTAAAAGGTGGTTTAGACTTCTTAAAAGATGATGAAAACATTAACTCACAACCATTT
ATGCGTTGGAGAGAACGTTTCTTATACTGTATGGAAGGTATTAACCGTGCAGCTGCTGCTACAGGTGAAGTTAAAGGTTC
ATACTTAAACATCACTGCTGGTACAATGGAAGAAGTTTACAAACGTGCTGAATACGGTAAAGCTGTAGGTTCTGTAGTTG
TAATGATCGATTTAGTTATGGGTTACACAGCAATTCAAAGTGCTGCTATTTGGGCTCGTGATAACGACATGCTTTTACAC
TTACACCGTGCAGGTAACTCTACTTACGCTCGTCAAAAGAACCA-TGGTATTAACTTCCGTGTAATCTGTAAA-TGGATG
CGTATGTCTGGTGTAGACCATATC-CA-C-GCTGGTACAGTTGTTGGTAAATTAGAAGGTGATCCTTTAATGATTAAA
>Cymbopleura_naviculiformis_AT-177.04 Cymbopleura naviculiformis partial rbcl gene for ribulose-1,5 bisphosphate carboxylase/oxygenase large subunit N- methyltransferase, strain AT-177.04
-----------------------------------AAGTACAACA-GA-TCAATTCTTC-GCTTTTATCGCATACGA-AT
GTGATTTATTTGAAGAAGGTTCGTTAGCTAACTTAACAGCTTCTATCATTGGTAACGTATTTGGTTTTAAAGCCATTTCT
GCATTACGTTTAGAAGATATGCGTATTCCTCACTCATATTTAAAAACATTCCAAGGTCCTGCAACTGGTATTATTGTAGA
ACGTGAACGTTTAAACAAATACGGTGCTCCATTATTAGGTGCAACAGTAAAACCAAAATTAGGTTTATCTGGTAAAAACT
ACGGTCGTGTAGTTTATGAAGGTTTAAAAGGTGGTTTAGACTTCTTAAAAGATGATGAAAACATTAACTCTCAACCATTT
ATGCGTTGGAGAGAGCGTTTCTTATACTGTATGGAAGGTATTAACCGTGCTGCTGCAGCTACAGGTGAAGTTAAAGGTTC
ATACTTAAACATCACTGCTGGTACAATGGAAGAAGTGTACAAACGTGCTGAATATGGTAAAGCTGTTGGTTCTGTAATTG
TAATGATCGATTTAGTTATGGGTTACACAGCAATTCAAAGTGCTGCTATCTGGGCTCGTGATAATGATTGTCTTTTACAC
TTACACCGTGCAGGTAACTCAACTTACGCTCGTCAAAAAAATCA-TGGTATTAACTTCCGTGTTATTTGTAAA-TGGATG
CGTATGTCTGGTGTAGATCATATC-CA---------------------------------------------------
>Cymbopleura_sp._B37 Cymbopleura sp. TN-2014 strain B37 ribulose-1,5-bisphosphate carboxylase/oxygenase large subunit (rbcl) gene, partial cds; chloroplast
TACCGTGCTAAAGCTTACCGTGTAGATCCAGTTCCAAATACAACA-GA-TCAATTCTTC-GCTTTTATCGCATACGA-AT
GTGATTTATTCGAAGAAGGTTCATTAGCTAACTTAACTGCTTCTATCATTGGTAACGTATTTGGTTTTAAAGCCATTTCT
GCATTACGTTTAGAAGATATGCGTATTCCTCACTCATATTTAAAAACATTCCAAGGTCCTGCAACTGGTATTATTGTAGA
ACGTGAACGTTTAAACAAATACGGTGCTCCATTATTAGGTGCAACAGTAAAACCAAAATTAGGTTTATCTGGTAAAAACT
ACGGTCGTGTAGTTTATGAAGGCTTAAAAGGTGGTTTAGACTTCTTAAAAGATGATGAAAACATTAACTCTCAACCATTC
ATGCGTTGGAGAGAGCGTTTCTTATACTGTATGGAAGGTATTAACCGTGCTGCTGCAGCTACAGGTGAAGTTAAAGGTTC
ATACTTAAACATCACTGCTGGTACAATGGAAGAAGTGTATAAACGTGCTGAATATGGTAAAGCTGTTGGTTCTGTAATCG
TAATGATCGATTTAGTTATGGGTTACACAGCAATTCAAAGTGCTGCTATCTGGGCTCGTGATAATGATTGTTTATTACAC
TTACACCGTGCAGGTAACTCAACTTACGCTCGTCAAAAAAATCA-TGGTATTAACTTCCGTGTTATTTGTAAA-TGGATG
CGTATGTGTGGTGTAGATCATATC-CA-C-GCGGGTACAGTTGTTGGTAAATTAGAAGGTGATCCTTTAATGATTAAA
>Didymosphenia_dentata Didymosphenia dentata strain B547 ribulose-1,5-bisphosphate carboxylase/oxygenase large subunit (rbcl) gene, partial cds; chloroplast
TACCGTGCTAAAGCTTACCGTGTAGACCCAGTTCCAAATACAACA-GA-TCAATTTTTC-GCGTTTATCGCATATGA-AT
GTGATTTATTTGAAGAAGGTTCATTAGCGAATTTAACAGCGTCTATCATTGGTAACGTATTCGGTTTCAAAGCCGTTTCT
GCATTACGTTTAGAAGATATGCGTATTCCTCACTCATACTTAAAAACATTCCAAGGTCCTGCAACTGGTATTATTGTAGA
ACGTGAGCGTTTAAACAAATACGGTGCTCCATTATTAGGTGCTACAGTAAAACCAAAATTAGGTTTATCTGGCAAAAACT
ACGGTCGTGTAGTTTATGAAGGTTTAAAAGGTGGTTTAGACTTCTTAAAAGATGACGAAAACATTAACTCTCAACCATTT
ATGCGTTGGAGAGAACGTTTCTTATACTGTATGGAAGGTATTAACCGTGCGGCTGCAGCTACAGGTGAAGTTAAAGGTTC
ATACTTAAACATCACTGCGGGTACAATGGAAGAAGTATACAAACGTGCTGAGTACGGTAAAGCTGTAGGTTCTATCGTTG
TAATGATCGATTTAGTTATGGGTTACACAGCAATTCAAAGTGCTGCTATTTGGGCTCGTAATAACGATATGCTTTTACAT
TTACACCGTGCAGGTAACTCTACTTACGCTCGTCAAAAGAATCA-TGGTATTAACTTCCGTGTAATCTGTAAA-TGGATG
CGTATGGCTGGTGTAGATCATATC-CA-T-GCTGGTACAGTTGTTGGTAAATTAGAAGGTGATCCTTTAATGATTAAA
>Didymosphenia_geminata Didymosphenia geminata strain CH058 ribulose-1,5-bisphosphate carboxylase/oxygenase large subunit (rbcl) gene, partial cds; chloroplast
TACCGTGCTAAAGCTTACCGTGTAGATCCAGTTCCAAATACAACT-GA-TCAATTTTTC-GCGTTTATCGCATACGA-AT
GTGATTTATTTGAAGAAGGTTCATTAGCGAATTTAACAGCGTCTATCATTGGTAACGTATTCGGTTTCAAAGCCGTTTCT
GCATTACGTTTAGAAGATATGCGTATTCCTCACTCATACTTAAAAACATTCCAAGGTCCTGCAACTGGTATTATTGTAGA
ACGTGAGCGTTTAAACAAATACGGTGCTCCATTATTAGGTGCTACAGTAAAACCGAAATTAGGTTTATCAGGCAAAAACT
ACGGTCGTGTAGTTTATGAAGGTTTAAAAGGTGGTTTAGACTTCTTAAAAGATGACGAAAACATTAACTCTCAACCATTT
ATGCGTTGGAGAGAACGTTTCTTATACTGTATGGAAGGTATTAACCGTGCTGCTGCAGCTACAGGTGAAGTTAAAGGTTC
ATACTTAAACATCACTGCTGGTACAATGGAAGAAGTATACAAACGTGCTGAGTACGGTAAAGCTGTAGGTTCTATCGTTG
TAATGATCGATTTAGTTATGGGTTACACAGCAATTCAAAGTGCTGCTCTTTGGGCTCGTGATAACGATATGCTTTTACAT
TTACACCGTGCAGGTAACTCTACTTACGCTCGTCAAAAGAATCA-TGGTATTAACTTCCGTGTAATCTGTAAA-TGGATG
CGTATGGCTGGTGTAGATCATATC-CA-C-GCTGGTACAGTTGTTGGTAAATTAGAAGGTGATCCTTTAATGATTAAA
>Didymosphenia_siberica Didymosphenia geminata strain B40 ribulose-1,5-bisphosphate carboxylase/oxygenase large subunit (rbcl) gene, partial cds; chloroplast
TACCGTGCTAAAGCTTACCGTGTAGATCCAGTTCCAAATACAACT-GA-TCAATTTTTC-GCTTTTATCGCATACGA-AT
GTGATTTATTTGAAGAAGGTTCATTAGCGAATTTAACAGCGTCTATCATTGGTAACGTATTCGGTTTCAAAGCCGTTTCT
GCATTACGTTTAGAAGATATGCGTATTCCTCACTCATACTTAAAAACATTCCAAGGTCCTGCAACTGGTATTATTGTAGA
ACGTGAGCGTTTAAACAAATACGGTGCTCCATTATTAGGTGCTACAGTAAAACCAAAATTAGGTTTATCAGGCAAAAACT
ACGGTCGTGTAGTTTATGAAGGTTTAAAAGGTGGTTTAGACTTCTTAAAAGATGACGAAAACATTAACTCTCAACCATTT
ATGCGTTGGAGAGAACGTTTCTTATACTGTATGGAAGGTATTAACCGTGCTGCTGCAGCTACAGGTGAAGTTAAAGGTTC
ATACTTAAACATCACTGCTGGTACAATGGAAGAAGTATACAAACGTGCTGAGTACGGTAAAGCTGTAGGTTCTATCGTTG
TAATGATCGATTTAGTTATGGGTTACACAGCAATTCAAAGTGCTGCTCTTTGGGCTCGTGATAACGATATGCTTTTACAT
TTACACCGTGCAGGTAACTCTACTTACGCTCGTCAAAAGAATCA-TGGTATTAACTTCCGTGTAATCTGTAAA-TGGATG
CGTATGGCTGGTGTAGATCATATC-CA-C-GCTGGTACAGTTGTTGGTAAATTAGAAGGTGATCCTTTAATGATTAAA
>Encyonema_caespitosum Encyonema caespitosum partial rbcl gene for ribulose-1,5 bisphosphate carboxylase/oxygenase large subunit N- methyltransferase, strain AT-214Gel03
------------------------------------------ACA-GA-TCACTTCTTC-GCATTCGTTGCTTACGA-AT
GTGATTTATTTGAAGAAGGTTCATTAGCTAACTTAACAGCGTCTATCATTGGTAACGTATTCGGTTTCAAAGCCATTTCT
GCATTACGTTTAGAAGATATGCGTATTCCTCACTCATATTTAAAAACATTCCAAGGTCCTGCGACTGGTATTATTGTTGA
ACGTGAGCGTTTAAATAAATACGGTGCTCCATTATTAGGTGCAACAGTAAAACCAAAATTAGGTTTATCTGGTAAAAACT
ATGGTCGTGTAGTTTATGAAGGTTTAAAAGGTGGTTTAGACTTCTTAAAAGATGACGAAAACATTAACTCGCAACCATTT
ATGCGTTGGAGAGAGCGTTTCTTATACTGTATGGAAGGTATTAACCGTGCTGCTGCAGCTACAGGTGAAATTAAAGGTTC
ATACTTAAACATCACTGCTGGTACAATGGAAGAAGTGTACAAACGTGCTGAATACGGTAAAGCTGTAGGTTCTATAATCG
TAATGATCGATTTAGTTATGGGCTATACAGCAATTCAAAGTGCTGCTATCTGGTCTCGTGACAATGATATGCTTTTACAT
TTACACCGTGCTGGTAACTCTACATATGCACGTCAAAAAAATCA-TGGTATTAACTTCCGTGTTATCTGTAAA-TGGATG
CGTATGTCAGGTGTAGATCATATT-CA-C-GCGGG-------------------------------------------
>Encyonema_minutum_22vi092A Encyonema minutum strain 22vi092A ribulose-1,5-bisphosphate carboxylase/oxygenase large subunit (rbcl) gene, partial cds; chloroplast
TACCGTGCTAAAGCTTACCGTGTAGATCCAGTTCCAAATACAACA-GA-CCAATTCTTC-GCATTCATCGCTTATGA-AT
GTGATTTATTTGAAGAAGGTTCATTAGCTAACTTAACAGCATCTATCATTGGTAACGTATTCGGTTTCAAAGCCGTTTCT
GCATTACGTTTAGAAGATATGCGTATTCCTCACTCATATTTAAAAACATTCCAAGGTCCTGCGACTGGTATTATTGTTGA
ACGTGAACGTTTAAACAAATACGGTGCACCATTATTAGGTGCAACAGTAAAACCAAAATTAGGTTTATCTGGTAAAAACT
ACGGTCGTGTAGTTTATGAAGGTTTAAAAGGTGGTTTAGACTTCTTAAAAGATGATGAAAACATTAACTCTCAACCATTC
ATGCGTTGGAGAGAACGTTTCTTATACTGTATGGAAGGTATTAACCGTGCTGCTGCAGCTACAGGTGAAGTTAAAGGTTC
ATACTTAAACATCACTGCTGGTACAATGGAAGAAGTTTACAAACGTGCTGAGTACGGTAAAGCTGTAGGTTCTGTAGTTG
TAATGATCGATTTAGTTATGGGTTACACAGCGATTCAAAGTGCTGCAATCTGGTCTCGTGAAAACGATATGGTTTTACAT
TTACACCGTGCAGGTAACTCAACTTATGCACGTCAAAAAAATCA-TGGTATTAACTTCCGTGTAATCTGTAAA-TGGATG
CGTATGGCTGGTGTAGATCATATT-CA-C-GCAGGTACTGTTGTTGGTAAATTAGAAGGCGATCCTTTAATGATTAAA
>Encyonema_muelleri Encyonema muelleri strain 16vi091B ribulose-1,5-bisphosphate carboxylase/oxygenase large subunit (rbcl) gene, partial cds; chloroplast
TACCGTGCTAAAGCTTACCGTGTAGATCCAGTTCCAAATACAACA-GA-TCAATTCTTC-GCATTCATTGCTTACGA-AT
GTGATTTATTTGAAGAAGGTTCATTAGCTAACTTAACAGCGTCTATCATTGGTAACGTATTCGGTTTCAAAGCCGTTTCT
GCATTACGTTTAGAAGATATGCGTATTCCTCACTCATATTTAAAAACATTCCAAGGTCCTGCGACTGGTATTATTGTTGA
ACGTGAGCGTTTAAATAAATACGGTGCTCCATTATTAGGTGCAACAGTAAAACCAAAATTAGGTTTATCTGGTAAAAACT
ATGGTCGTGTAGTTTATGAAGGTTTAAAAGGTGGTTTAGACTTCTTAAAAGATGACGAAAACATTAACTCGCAACCATTT
ATGCGTTGGAGAGAGCGTTTCTTATACTGTATGGAAGGTATTAACCGTGCTGCTGCAGCTACAGGTGAAATTAAAGGTTC
ATACTTAAACATCACTGCTGGTACAATGGAAGAAGTGTACAAACGTGCTGAATACGGTAAAGCTGTAGGTTCTGTAATCG
TAATGATCGATTTAGTTATGGGCTATACAGCAATTCAAAGTGCTGCTATCTGGTCTCGTGACAATGATATGCTTTTACAT
TTACACCGTGCTGGTAACTCTACATATGCACGTCAAAAAAATCA-TGGTATTAACTTCCGTGTTATCTGTAAA-TGGATG
CGTATGTCAGGTGTAGATCATATT-CA-C-GCGGGTACAGTTGTTGGTAAATTAGAAGGTGATCCTTTAATGATTAAA
>Encyonema_triangulum Encyonema triangulum strain 2vii091 ribulose-1,5-bisphosphate carboxylase/oxygenase large subunit (rbcl) gene, partial cds; chloroplast
TACCGTGCTAAAGCTTACCGTGTAGATCCAGTTCCAAATACAACA-GA-TCAATTCTTT-GCATTTATCGCTTATGA-AT
GTGATTTATTTGAAGAAGGTTCGTTAGCTAACTTAACAGCATCTATCATTGGTAACGTATTCGGTTTCAAAGCCGTTTCT
GCATTACGTTTAGAAGATATGCGTATTCCTCACTCATATTTAAAAACATTCCAAGGTCCTGCGACTGGTATTATTGTAGA
ACGTGAGCGTTTAAACAAATACGGTGCTCCATTATTAGGTGCAACAGTAAAACCAAAATTAGGTTTATCTGGTAAAAACT
ATGGTCGTGTAGTTTATGAAGGTTTAAAAGGTGGTTTAGACTTCTTAAAAGATGATGAAAACATTAACTCTCAACCATTC
ATGCGTTGGAGAGAACGTTTCCTATACTGTATGGAAGGTATTAACCGTGCTGCTGCAGCTACAGGTGAAGTTAAAGGTTC
ATACTTAAACATCACTGCGGGTACAATGGAAGAAGTTTACAAACGTGCTGAATACGGAAAAGCTGTAGGCTCTATAGTCG
TGATGATCGATTTAGTTATGGGTTACACAGCAATTCAAAGTGCTGCAATTTGGTCTCGTGAAAACGATATGCTTTTACAT
TTACACCGTGCAGGTAACTCTACTTACGCGCGTCAAAAAAATCA-TGGTATTAACTTCCGTGTAATCTGTAAA-TGGATG
CGTATGGCTGGTGTAGATCATATC-CA-C-GCAGGTACAGTTGTTGGTAAATTAGAAGGTGATCCTTTAATGATTAAA
>Encyonopsis_sp._CH021 Encyonopsis sp. TN-2014 strain CH021 ribulose-1,5-bisphosphate carboxylase/oxygenase large subunit (rbcl) gene, partial cds; chloroplast
TACCGTGCTAAAGCTTACCGTGTAGATCCAGTTCCAAATACAACT-GA-TCAATTCTTC-GCTTTTATCGCATACGA-AT
GTGATTTATTTGAAGAAGGTTCATTAGCTAATTTAACAGCTTCTATTATTGGTAACGTATTCGGTTTCAAAGCCGTTTCT
GCATTACGTTTAGAAGATATGCGTATTCCTCACTCATACTTAAAAACATTCCAAGGTCCTGCAACTGGGATTATTGTAGA
ACGTGAACGTTTAAACAAATACGGTGCACCTTTATTAGGTGCAACAGTAAAACCAAAATTAGGTTTATCTGGTAAAAACT
ACGGTCGTGTAGTTTATGAAGGTTTAAAAGGTGGTTTAGACTTCTTAAAAGATGATGAAAACATTAACTCTCAACCATTT
ATGCGTTGGAGAGAACGTTTCTTATACTGTATGGAAGGTATTAACCGTGCTGCTGCTGCTACAGGTGAAGTTAAAGGTTC
ATACTTAAACATCACTGCTGGTACAATGGAAGAAGTTTACAAACGTGCTGAATACGGTAAAGCTGTTGGTTCAGTAATCG
TAATGATCGATTTAGTTATGGGTTATACAGCAATTCAAAGTGCTGCTATTTGGGCTCGTGATAATGATTGTATTTTACAT
TTACACCGTGCAGGTAACTCGACTTACGCTCGTCAAAAAAACCA-TGGTATTAATTTCCGTGTTATCTGTAAA-TGGATG
CGTATGTCAGGTGTAGATCATATC-CA-C-GCTGGTACAGTTGTAGGTAAATTAGAAGGTGATCCTTTAATGATTAAA
>Eolimna_minima Eolimna minima partial rbcl gene for ribulose-1,5 bisphosphate carboxylase/oxygenase large subunit N- methyltransferase, strain AT-70Gel18
-------------------------------------ATACTACA-GA-CCAATACTTC-GCTTTCGTAGCATACGA-AT
GTGATTTATTCGAAGAAGGTTCTTTAGCAAACTTAACAGCGTCTATCATTGGTAACGTATTCGGTTTCAAAGCAATCTCT
GCTTTACGTTTAGAAGATATGCGTATTCCTCACTCTTACTTAAAAACATTCCAAGGTCCAGCCACTGGTATTGTTGTAGA
GCGTGAGCGTTTAAACAAATACGGTACTCCATTATTAGGTGCTACAGTAAAACCAAAATTAGGTTTATCTGGTAAAAACT
ATGGTCGTGTAGTATACGAAGGTTTAAAAGGTGGGTTAGACTTCTTAAAAGATGATGAGAACATTAACTCTCAACCATTC
ATGCGTTGGAGAGAGCGTTTCTTATACTGTATGGAAGGTATTAACCGTGCTTCTGCAGCTACAGGTGAAAGTAAAGGTTC
TTACTTAAACATCACTGCTGGTACTATGGAAGAAGTTTACGCACGTGCTGAATACGGTAAAGCAGTTGGTTCTGTAATTG
TGATGATCGATTTAGTTATGGGTTACACAGCAATTCAATCTGCTGCGATTTGGTCTCGTAACAACGACATGATTTTACAT
TTACACCGTGCAGGTAACTCTACTTACGCTCGTCAAAAAAATCA-TGGGATTAACTTCCGTGTAATTTGTAAA-TGGATG
CGTATGTCAGGTGTAGACCATATC-CA-C-GCCTGTA-----------------------------------------
>Epithemia_sorex Epithemia sorex strain CH148 ribulose-1,5-bisphosphate carboxylase/oxygenase large subunit (rbcL) gene, partial cds; chloroplast
TACCGTGCTAAAGCTTACCGTGTAGACCCAGTTCCAAACACAACT-GA-TCAATACTTT-GCATTTATTGCTTATGA-AT
GTGATTTATTTGAAGAAGGTTCTTTAGCTAACTTAACAGCATCTATCATTGGTAACGTATTCGGTTTTAAAGCCGTATCT
GCTTTACGTTTAGAAGATATGCGTATTCCTCATTCTTACTTAAAAACATTCCAAGGCCCAGCCACAGGTGTTATTGTAGA
ACGTGAGCGTTTAAATAAATACGGTACTCCATTATTAGGTGCAACGGTAAAACCTAAATTAGGTTTATCAGGTAAAAACT
ACGGTCGTGTAGTATATGAAGGTTTAAAAGGTGGTTTAGACTTCTTAAAAGATGATGAAAACATTAACTCACAACCATTT
ATGCGTTGGAGAGAACGTTTCTTAAACTGTATGGAAGGTATTAACCGTGCATCTTCAGCAACTGGTGAAGTAAAAGGTTC
TTACTTAAACGTTACTGCTGGTACAATGGAAGAAGTTTATAAACGTGCTGAATACGCTAAAGCAGTGGGTTCTATCGTTA
TTATGATCGATTTAGTTATGGGTTATACAGCGATTCAATCAATTGCTCTTTGGTCTCGTGAGAACGATATGCTTTTACAT
TTACACCGTGCAGGTAACTCTACATATGCACGTCAAAAAAATCA-TGGTATTAACTTCCGTGTAATTTGTAAA-TGGATG
CGTATGTCAGGTGTAGATCATATC-CA-T-GCTGGTACTGTTGTAGGTAAATTAGAAGGTGACCCTTTAATGATTAAA
>Epithemia_turgida Epithemia turgida strain CH154 ribulose-1,5-bisphosphate carboxylase/oxygenase large subunit (rbcL) gene, partial cds; chloroplast
TACCGTGCTAAAGCTTATCGTGTAGACCCAGTTCCAAATACAACT-GA-TCAATACTTT-GCATTTATTGCTTATGA-AT
GTGACTTATTTGAAGAAGGTTCTTTAGCTAACTTAACAGCGTCTATCATTGGTAACGTATTCGGTTTCAAAGCCGTATCT
GCTTTACGTTTAGAAGATATGCGTATTCCTCATTCTTACTTAAAAACATTCCAAGGCCCAGCCACAGGTGTTATTGTAGA
GCGTGAGCGTTTAAATAAGTACGGTACTCCATTATTAGGTGCAACAGTAAAACCTAAATTAGGTTTATCAGGCAAAAACT
ATGGTCGTGTAGTATATGAAGGTTTAAAAGGTGGTTTAGACTTTTTAAAAGATGATGAAAACATTAACTCACAACCATTT
ATGCGTTGGAGAGAGCGTTTCTTAAACTGTATGGAAGGTATTAACCGTGCATCTTCAGCAACTGGTGAAGTAAAAGGTTC
TTACTTAAACGTTACTGCTGGTACAATGGAAGAAGTTTATAAACGTGCGGAATACGCTAAAGCAGTAGGTTCTATCGTTA
TTATGATCGATTTAGTTATGGGTTATACAGCAATTCAATCAATTGCTCTTTGGTCTCGTGATAACGATATGCTTTTACAT
TTACACCGTGCAGGTAACTCTACATATGCACGTCAAAAAAACCA-TGGTATTAACTTCCGTGTAATTTGTAAA-TGGATG
CGTATGTCAGGTGTAGATCATATC-CA-T-GCTGGTACTGTTGTAGGTAAATTAGAAGGTGATCCTTTAATGATTAGA
>Eunotia_formica Eunotia formica partial rbcl gene for ribulose-1,5 bisphosphate carboxylase/oxygenase large subunit N- methyltransferase, strain AT-111Gel09
-----------------------------------TAATACAACA--AATCAATATTTT-GCTTTCATCGCATATGA-AG
GTGACTTATTCGAAGAAGGTTCTTTAGCTAACTTAACAGCATCTATTATTGGTAACGTTTTCGGATTTAAAGCAGTATCT
GCTTTACGTTTAGAAGATATGCGTATTCCTCACTCATACTTAAAAACATTCCAAGGTCCAGCTACAGGTATCATTGTAGA
ACGTGAACGTTTAAACAAATATGGGGTTCCATTATTAGGTGCAACAGTAAAACCAAAATTAGGTCTTTCTGGTAAAAACT
ACGGCCGTGTAGTATATGAAGGTTTAAAAGGTGGTTTAGACTTCTTAAAAGATGACGAAAACATTAACTCTCAACCTTTT
ATGCGTTGGAGAGAACGTTTTTTATACTGTATCGAAGGTATTAACCGTGCCGCTTGTTCTACAGGTGAAGTTAAAGGTTC
GTACTTAAACGTTACTGCAGCTACTCAAGAAGAAGTTTACAAACGTGCTGCCTTTGCTAAAGAACTTGGTTCTGTTATTA
TTATGATCGACTTAGTAATGGGTTACACATCAATCCAAACAACTGCTATTTGGGCACGTGAAAACGATATGATTTTACAT
TTACACCGTGCAGGTAACTCTACATATGCTCGTCAAAAAAATCA-TGGTATTAACTTCCGTGTTATTTGTAAA-TGGATG
CGTATGTCTGGTGTAGACCATATC-CA--CGCTGGTA-----------------------------------------
>Eunotia_implicata Eunotia implicata partial rbcl gene for ribulose-1,5 bisphosphate carboxylase/oxygenase large subunit N- methyltransferase, strain AT-219.07
------------------------------------TATACAACA-GA-TC-ATATTTT-TCTTTCATCGCGTATGA-AG
GTGATTTATTTGAAGAAGGTTCTTTAGCTAACTTAACAGCATCTATTATTGGTAACGTTTTTGGATTTAAAGCAGTATCT
GCTTTACGTTTAGAAGATATGCGTATTCCTCATTCATATTTAAAAACATTCCAAGGTCCTGCAACAGGTATTATTGTAGA
ACGTGAACGTTTAAACAAATATGGTGTTCCATTATTAGGTGCAACAGTAAAACCTAAATTAGGTCTTTCTGGTAAAAACT
ATGGCCGTGTTGTATATGAAGGTTTAAAAGGTGGTTTAGACTTCTTAAAAGATGATGAAAACATTAACTCACAACCATTT
ATGCGTTGGAGAGAACGTTTCTTATACTGTATAGAAGGTATTAACCGTGCTGCTGCTGCTACAGGTGAAGTTAAAGGTTC
ATACTTAAACGTTACTGCAGCTACTCAAGACGAAATCTTCAAACGTGCTGAGTTTGCTAAAGAAATCGGCTCTGTAATTG
TTATGATTGATTTAGTATTAGGTTACACAGCAATTCAAACAACGGCAATTTGGGCACGTGAAAACGACATGATTTTACAT
TTACACCGTGCAGGTAACTCTACATATGCTCGTCAAAAAAATCA-TGGGATTAACTTCCGTGTTATTTGTAAA-TGGATG
CGTATGTCTGGTGTAGATCATA-T-CA--CGCTGG-------------------------------------------
>Eunotia_sp._AT-73Gel02 Eunotia sp. AT-73Gel02 partial rbcl gene for ribulose-1,5 bisphosphate carboxylase/oxygenase large subunit N- methyltransferase, strain AT-73Gel02
-------------------------------------------------------------CTTTCATTGCCTATGA-AG
GTGATTTATTCGAAGAAGGTTCTTTAGCTAACTTAACAGCATCTATTATTGGTAACGTTTTTGGATTTAAAGCAGTATCT
GCTTTACGTTTAGAAGATATGCGTATTCCTCACTCATACTTAAAAACATTCCAAGGTCCTGCTACAGGTATTATTGTAGA
ACGTGAACGTTTAAATAAATATGGTGTTCCATTATTAGGCGCAACAGTAAAACCAAAATTAGGTCTTTCTGGTAAAAATT
ATGGTCGTGTAGTATATGAAGGTTTAAAAGGTGGTTTAGACTTTTTAAAAGATGACGAAAATATTAATTCTCAACCATTT
ATGCGTTGGAGAGAACGTTATTTATACTGTATAGAAGGAATTAATCGTGCTGCCGCTGCAACAGGTGAAGTTAAAGGTTC
ATATTTAAACGTTACTGCAGCTACTCAAGAAGAAGTTTACAAACGTGCACAGTTTGCTAAAGAGCTTGGTTCTGTAATTA
TTATGATTGACTTAGTAATGGGTTACACTTCAATTCAAACAACTGCTATTTGGGCACGTGAAAATGATATGATTTTACAC
TTACACCGTGCAGGTAACTCTACATATGCTCGTCAAAAAAATCA-TGGTATTAACTTCCGTGTTATTTGTAAA-TGGATG
CGTATGTCTGGTGCAGATC-----------------------------------------------------------
>Geissleria_decussis Geissleria decussis strain FD50 ribulose-1,5-bisphosphate carboxylase/oxygenase large subunit (rbcl) gene, partial cds; chloroplast
TACCGTGCTAAAGCTTACCGTGTAGATCCAGTTCCAAATACAACA-GA-TCAATTCTTC-GCTTTTATCGCATATGA-AT
GTGATTTATTCGAAGAAGGTTCGTTATCGAACTTAACAGCATCTATCATTGGTAACGTATTCGGTTTCAAGGCTGTTTCT
GCATTACGTTTAGAAGATATGCGTATTCCTCACTCATACTTAAAAACATTCCAAGGTCCTGCTACTGGTATCATTGTAGA
ACGTGAACGTTTAAACAAATACGGTGCTCCATTATTAGGTGCAACAGTAAAACCAAAATTAGGTTTATCTGGTAAAAACT
ATGGCCGTGTAGTTTACGAAGGTTTAAAAGGTGGTTTAGACTTCTTAAAAGATGACGAAAACATTAACTCTCAACCATTT
ATGCGTTGGAGAGAGCGTTTCTTATACTGTATGGAAGGTATTAACCGTGCTGCCGCAGCTACAGGTGAAGTTAAAGGTTC
ATACTTAAACATCACTGCTGGTACAATGGAAGAAGTTTACAAACGTGCTGAATATGCTAAAGCTGTTGGTTCTGTTGTTG
TAATGATCGACTTAGTTATGGGTTACACAGCAATTCAAAGTGCTGCTATTTGGGCTCGTGATAACGATATGTTATTACAC
TTACACCGTGCGGGTAACTCAACTTACGCTCGTCAAAAAAATCA-TGGTATTAACTTCCGTGTTATCTGTAAA-TGGATG
CGTATGTCTGGTGTAGACCATATC-CA-C-GCTGGTACAGTTGTTGGTAAATTAGAAGGTGATCCTTTAATGATTAAA
>Gomphoneis_minuta_CH053 Gomphoneis minuta strain CH053 ribulose-1,5-bisphosphate carboxylase/oxygenase large subunit (rbcl) gene, partial cds; chloroplast
TACCGTGCAAAAGCGTACCGTGTAGATCCAGTTCCGAATACAACA-GA-TCAATACTTT-GCTTTCATTGCATACGA-AT
GTGATTTATTCGAAGAAGGTTCATTATCTAACTTAACAGCTTCTATTATTGGTAACGTATTCGGTTTCAAAGCCGTTTCT
GCATTACGTTTAGAAGATATGCGTATTCCTCACTCTTACTTAAAAACATTCCAAGGTCCTGCGACTGGTATCATTGTAGA
ACGTGAGCGTTTAAACAAATACGGTGCTCCGTTATTAGGTGCTACAGTAAAACCAAAATTAGGTTTATCTGGTAAAAACT
ACGGTCGTGTAGTTTACGAAGGTTTAAAAGGTGGTTTAGACTTCTTAAAAGATGACGAAAACATTAACTCTCAACCATTC
ATGCGTTGGAGAGAGCGTTTCTTAAACTGTATGGAAGGTATTAACCGTGCTGCTTCAGCTACAGGTGAAGTAAAAGGTTC
TTACTTAAACATCACTGCAGCAACAATGGAAGAAGTGTACAAACGTGCTGAGTACGCTAAAGCTGTTGGTTCTATCGTTG
TAATGATCGATTTAGTTATGGGTTACACAGCAATTCAAAGTTCAGCTATCTGGGCTCGTGAAAACGATATGCTTTTACAT
TTACACCGTGCCGGTAACTCAACTTACGCGCGTCAAAAAAATCA-TGGTATTAACTTCCGTGTTATTTGTAAA-TGGATG
CGTATGTCTGGTGTAGATCATATC-CA-C-GCTGGTACAGTTGTTGGTAAATTAGAAGGTGATCCGTTAATGATTAAA
>Gomphonema_acuminatum Gomphonema acuminatum partial rbcl gene for ribulose-1,5 bisphosphate carboxylase/oxygenase large subunit N- methyltransferase, strain AT-219Gel10
-----------------------------------AAATACAACA-GA-TC-ATACTTT-GCTTTCATTGCATACGA-AT
GTGATTTATTTGAAGAAGGTTCATTATCTAACTTAACAGCTTCTATCATTGGTAACGTATTCGGTTTTAAAGCTGTTTCT
GCATTACGTTTAGAAGATATGCGTATTCCTCACTCATACTTAAAAACATTCCAGGGTCCTGCGACTGGTATTATTGTAGA
ACGTGAACGTTTAAACAAATACGGTGCTCCATTATTAGGTGCTACAGTAAAACCAAAATTAGGTTTATCTGGTAAAAACT
ATGGCCGTGTAGTTTACGAAGGTTTAAAAGGTGGTTTAGACTTCTTAAAAGATGACGAAAACATTAACTCTCAACCGTTC
ATGCGTTGGAGAGAGCGTTTCTTAAACTGTATGGAAGGTATTAACCGTGCTGCTTCAGCTACAGGTGAAGTAAAAGGTTC
TTACTTAAACATTACTGCAGCTACAATGGAAGAAGTGTACAAACGTGCTGAGTACGCTAAAGCAGTTGGTTCTGTAATCG
TAATGATCGATTTAGTTATGGGTTACACAGCAATTCAAAGTTCAGCTATCTGGGCTCGTGAAAACGACATGATTTTACAC
TTACACCGTGCAGGTAACTCAACTTACGCTCGTCAAAAAAACCA-TGGTATTAACTTCCGTGTTATTTGTAAAGTGGATG
CGTATGTCTGGTGTAGATCATATC-CA-C-GCTGGT------------------------------------------
>Gomphonema_affine_AT-196Gel03 Gomphonema affine partial rbcl pseudogene, strain AT-196Gel03
-----------------------------------------------A-TCACTTCTTC-GCTTTCATCGCATACGA-AT
GTGATTTATTTGAAGAAGGTTCATTATCTAACTTAACAGCATCTATTATTGGTAACGTATTCGGTTTCAAAGCTGTTTCT
GCATTACGTTTAGAAGATATGCGTATTCCTCACTCATACTTAAAAACATTCCAAGGTCCTGCAACTGGTATTATTGTAGA
ACGTGAACGTTTAAATAAATACGGTGCTCCATTATTAGGTGCTACAGTAAAACCAAAATTAGGTTTATCTGGTAAAAACT
ACGGTCGTGTAGTTTACGAAGGTTTAAAAGGTGGTTTAGACTTCTTAAAAGATGACGAAAACATTAACTCTCAACCTTTC
ATGCGTTGGAGAGAGCGTTTCTTAAACTGTATGGAAGGTATTAACCGTGCTTCTGCTGCTACAGGTGAAGTTAAAGGTTC
ATACTTAAACATCACTGCTGCTACAATGGAAGAAGTATACAAACGTGCTGAGTATGCTAAAGCAGTTGGTTCTGTAATTG
TTATGATTGACTTAGTAATGGGTTACACAGCAATTCAAAGTTCTGCTATTTGGGCTCGTGAAAACGATATGCTTTTACAC
TTACACCGTGCAGGTAACTCAACTTACGCTCGTCAAAAAAATCAGTGGTATTAACTTCCG--------------------
------------------------------------------------------------------------------
>Gomphonema_brebissonii Gomphonema brebissonii strain FD373 ribulose-1,5-bisphosphate carboxylase/oxygenase large subunit (rbcl) gene, partial cds; chloroplast
TACCGTGCAAAAGCGTACCGTGTAGATCCAGTTCCAAATACAACA-GA-TCAATACTTT-GCTTTCATTGCATACGA-AT
GTGATTTATTTGAAGAAGGTTCATTATCTAACTTAACAGCCTCTATCATTGGTAACGTATTCGGTTTTAAAGCTGTTTCT
GCATTACGTTTAGAAGATATGCGTATTCCTCACTCATACTTAAAAACATTCCAGGGTCCTGCGACTGGTATTATTGTAGA
ACGTGAACGTTTAAACAAATACGGTGCTCCATTATTAGGTGCTACAGTAAAACCAAAATTAGGTTTATCTGGTAAAAACT
ATGGCCGTGTAGTTTACGAAGGTTTAAAAGGTGGTTTAGACTTCTTAAAAGATGACGAAAACATTAACTCTCAACCGTTC
ATGCGTTGGAGAGAACGTTTCTTAAACTGTATGGAAGGTATTAACCGTGCTGCTTCAGCTACAGGTGAAGTAAAAGGTTC
TTACTTAAACATTACTGCAGCTACAATGGAAGAAGTGTACAAACGTGCTGAGTACGCTAAAGCAGTTGGTTCTGTAATCG
TAATGATCGATTTAGTTATGGGTTACACAGCAATTCAAAGTTCAGCTATCTGGGCTCGTGAAAACGACATGATTTTACAC
TTACACCGTGCAGGTAACTCAACTTACGCTCGTCAAAAAAACCA-TGGTATTAACTTCCGTGTTATTTGTAAA-TGGATG
CGTATGTCTGGTGTAGATCATATC-CA-C-GCTGGTACAGTTGTTGGTAAATTAGAAGGTGATCCTTTAATGATTAAA
>Gomphonema_carolinense Gomphonema carolinense strain FD285 ribulose-1,5-bisphosphate carboxylase/oxygenase large subunit (rbcl) gene, partial cds; chloroplast
TACCGTGCTAAAGCTTACCGTGTAGATCCAGTTCCAAATACAACA-GA-TCAATTCTTC-GCTTTCATCGCATATGA-AT
GTGATTTATTTGAAGAAGGTTCATTAGCTAACTTAACAGCATCTATTATTGGTAACGTATTCGGTTTCAAAGCTGTTTCT
GCATTACGTTTAGAAGATATGCGTATTCCTCACTCATACTTAAAAACATTCCAAGGTCCTGCGACTGGTATTATTGTAGA
ACGTGAACGTTTAAACAAATACGGTGCTCCATTATTAGGTGCTACAGTAAAACCAAAATTAGGTTTATCTGGTAAAAACT
ACGGCCGTGTAGTTTACGAAGGTTTAAAAGGTGGTTTAGACTTCTTAAAAGATGACGAAAACATTAACTCTCAACCATTC
ATGCGTTGGAGAGAACGTTTCCTATACTGTATGGAAGGTATTAACCGTGCTTCAGCTGCTACAGGTGAAGTTAAAGGTTC
ATACTTAAACATCACTGCTGGTACAATGGAAGAAGTATACAAACGTGCTGAGTATGCTAAAGCAGTTGGCTCTGTAATTG
TTATGATCGACTTAGTAATGGGTTACACAGCAATTCAAAGTTCTGCTATCTGGGCTCGTGACAACGATATGCTTTTACAC
TTACACCGTGCAGGTAACTCAACTTACGCTCGTCAAAAAAATCA-TGGTATTAACTTCCGTGTTATTTGTAAA-TGGATG
CGTATGTCTGGTGTAGACCATATC-CA-C-GCTGGTACAGTTGTAGGTAAATTAGAAGGTGATCCTTTAATGATTAAA
>Gomphonema_cf._angustatum Gomphonema cf. angustatum partial rbcl gene for ribulose-1,5 bisphosphate carboxylase/oxygenase large subunit N- methyltransferase, strain AT-109Gel08b
------------------------------------------------------------------------------AT
GTGATTTATTCGAAGAAGGTTCATTAGCTAACTTAACAGCATCTATTATTGGTAACGTATTCGGTTTCAAAGCTGTTTCT
GCATTACGTTTAGAAGATATGCGTATTCCTCACTCATACTTAAAAACATTCCAAGGTCCTGCTACTGGTATTATTGTAGA
ACGTGAACGTTTAAACAAATACGGTGCTCCATTATTAGGTGCTACAGTAAAACCAAAATTAGGTTTATCTGGTAAAAACT
ATGGTCGTGTAGTTTACGAAGGTTTAAAAGGTGGTTTAGACTTCTTAAAAGATGACGAAAACATTAACTCTCAACCATTC
ATGCGTTGGAGAGAACGTTTCTTATACTGTATGGAAGGTATTAACCGTGCTTCTGCTGCTACAGGTGAAGTTAAAGGTTC
ATACTTAAACATCACTGCTGGTACAATGGAAGAAGTATACAAACGTGCTGAGTACGCTAAAGCAGTTGGCTCTGTAGTTG
TAATGATCGATTTAGTAATGGGTTACACAGCAATTCAAAGTTCTGCTATCTGGGCTCGTGATAACGATATGCTTTTACAT
TTACACCGTGCGGGTAACTCAACTTACGCTCGTCAAAAAAATCA-TGGTATTAACTTCCGTGTTATTTGTAAA-TGGATG
CGT---------------------------------------------------------------------------
>Gomphonema_cf._parvulum Gomphonema cf. parvulum partial rbcl gene for ribulose-1,5 bisphosphate carboxylase/oxygenase large subunit N- methyltransferase, strain AT-161.15
-----------------------------------AAATACAACA-GA-TC-ATTCTTC-GCTTTCGTCGCATATGA-AT
GTGATTTATTTGAAGAAGGTTCATTAGCTAACTTAACAGCATCTATCATTGGTAACGTATTCGGTTTCAAAGCTATTTCT
GCATTACGTTTAGAAGATATGCGTATTCCTCACTCATACTTAAAAACATTCCAAGGTCCTGCAACTGGTATTATTGTAGA
ACGTGAACGTTTAAACAAATACGGTGCTCCTTTATTAGGTGCTACAGTAAAACCAAAATTAGGTTTATCTGGTAAAAACT
ACGGTCGTGTAGTTTATGAAGGTTTAAAAGGTGGTTTAGACTTCTTAAAAGATGACGAAAACATTAACTCTCAACCATTC
ATGCGTTGGAGAGAACGTTTCTTATACTGTATGGAAGGTATTAACCGTGCTGCTGCTGCTACAGGTGAAGTTAAAGGTTC
ATACTTAAACATCACTGCTGGTACAATGGAAGAAGTATACAAACGTGCTGAGTATGCTAAAGCAGTTGGTTCTATTGTTG
TTATGATCGATTTAGTAATGGGTTACACAGCAATTCAAAGTTCTGCTATCTGGGCTCGTGATAACGATATGCTTTTACAC
TTACACCGTGCAGGTAACTCAACTTACGCTCGTCAAAAAAATCA-TGGTATTAACTTCCGTGTTATTTGTAAA-TGGATG
CGTATGTCTGGTGTAGACCATATC-CA-C-GCTGGTA-----------------------------------------
>Gomphonema_dichotomum Gomphonema dichotomum strain FD288 ribulose-1,5-bisphosphate carboxylase/oxygenase large subunit (rbcl) gene, partial cds; chloroplast
TACCGTGCTAAAGCTTACCGTGTAGATCCAGTTCCAAATACAACA-GA-TCAATTCTTC-GCTTTCATCGCATATGA-AT
GTGATTTATTTGAAGAAGGTTCATTAGCTAACTTAACAGCATCTATTATTGGTAACGTATTCGGTTTCAAAGCTGTTTCT
GCATTACGTTTAGAAGATATGCGTATTCCTCACTCATACTTAAAAACATTCCAAGGTCCTGCAACTGGTATTATTGTAGA
ACGTGAACGTTTAAACAAATACGGTGCTCCATTATTAGGTGCTACAGTAAAACCAAAATTAGGTTTATCTGGTAAAAACT
ACGGTCGTGTAGTTTACGAAGGTTTAAAAGGTGGTTTAGACTTCTTAAAAGATGACGAAAACATTAACTCTCAACCATTT
ATGCGTTGGAGAGAACGTTTCTTATACTGTATGGAAGGTATTAACCGTGCTGCTGCTGCTACAGGTGAAGTTAAAGGTTC
ATACTTAAACATCACTGCTGGTACAATGGAAGAAGTATACAAACGTGCTGAGTATGCTAAAGCAGTTGGTTCTATTGTTG
TTATGATCGACTTAGTAATGGGTTACACAGCAATTCAAAGTTCTGCTATCTGGGCTCGTGATAACGATATGCTTTTACAC
TTACACCGTGCAGGTAACTCAACTTACGCTCGTCAAAAAAATCA-TGGTATTAACTTCCGTGTTATTTGTAAA-TGGATG
CGTATGTCTGGTGTAGACCATATC-CA-C-GCTGGTACAGTTGTAGGTAAATTAGAAGGTGATCCTTTAATGATTAAA
>Gomphonema_gracile Gomphonema gracile strain FD65 ribulose-1,5-bisphosphate carboxylase/oxygenase large subunit (rbcl) gene, partial cds; chloroplast
TACCGCGCTAAAGCTTACCGTGTAGATCCAGTTCCAAATACAACA-GA-TCAATTCTTC-GCTTTCATCGCATACGA-AT
GTGATTTATTTGAAGAAGGTTCATTAGCTAACTTAACAGCATCTATTATTGGTAACGTATTCGGTTTCAAAGCTGTTTCT
GCATTACGTTTAGAAGATATGCGTATTCCTCACTCATACTTAAAAACATTCCAAGGTCCTGCAACTGGTATTATTGTAGA
ACGTGAACGTTTAAACAAATATGGTGCTCCATTATTAGGTGCTACAGTAAAACCAAAATTAGGTTTATCTGGTAAAAACT
ACGGCCGTGTAGTTTACGAAGGTTTAAAAGGTGGTTTAGACTTCTTAAAAGATGACGAAAACATTAACTCTCAACCATTC
ATGCGTTGGAGAGAACGTTTCTTATACTGTATGGAAGGTATTAACCGTGCTGCTGCTGCTACAGGTGAAGTTAAAGGTTC
ATACTTAAACATCACTGCTGGTACAATGGAAGAAGTATACAAACGTGCTGAATATGCTAAAGCAGTTGGCTCTGTAATTG
TTATGATCGACTTAGTAATGGGTTACACAGCAATTCAAAGTTCTGCTGTATGGGCTCGTGATAACGATATGCTTTTACAC
TTACACCGTGCAGGTAACTCAACTTACGCTCGTCAAAAAAATCA-TGGTATTAACTTCCGTGTTATTTGTAAA-TGGATG
CGTATGTCTGGTGTAGACCATATC-CA-C-GCTGGTACAGTTGTAGGTAAATTAGAAGGTGATCCTTTAATGATTAAA
>Gomphonema_intricatum_FD383 Gomphonema intricatum var. vibrio strain FD383 ribulose-1,5-bisphosphate carboxylase/oxygenase large subunit (rbcl) gene, partial cds; chloroplast
TACCGTGCTAAAGCTTACCGTGTAGATCCAGTTCCAAATACAACA-GA-TCAATTCTTC-GCGTTCATCGCATACGA-AT
GTGATTTATTTGAAGAAGGTTCATTAGCTAACTTAACAGCATCTATTATTGGTAACGTATTCGGTTTTAAAGCTGTTTCT
GCATTACGTTTAGAAGATATGCGTATTCCTCACTCATACTTAAAAACATTCCAAGGTCCTGCAACTGGTATTATTGTAGA
ACGTGAGCGTTTAAACAAATATGGTGCTCCATTATTAGGTGCTACAGTAAAACCAAAATTAGGTTTATCTGGTAAAAACT
ACGGTCGTGTAGTTTACGAAGGTTTAAAAGGTGGTCTAGACTTCTTAAAAGATGACGAAAACATTAACTCTCAACCATTC
ATGCGTTGGAGAGAACGTTTCTTATACTGTATGGAAGGTATTAACCGTGCTGCTGCCGCTACAGGTGAAGTTAAAGGTTC
ATACTTAAACATCACTGCAGGTACAATGGAAGAAGTATACAAACGTGCTGAATACGCTAAAGCAGTTGGCTCTATAGTTG
TTATGATCGACTTAGTAATGGGTTACACAGCAATTCAAAGTTCTGCTGTATGGGCTCGTGAAAACGATATGCTTTTACAC
TTACACCGTGCAGGTAACTCAACTTACGCTCGTCAAAAAAATCA-TGGTATTAACTTCCGTGTTATTTGTAAA-TGGATG
CGTATGTCTGGTGTAGATCATATC-CA-C-GCTGGTACAGTTGTAGGTAAATTAGAAGGTGATCCTTTAATGATTAAA
>Gomphonema_micropus_AT-117.09 Gomphonema micropus partial rbcl gene for ribulose-1,5 bisphosphate carboxylase/oxygenase large subunit N- methyltransferase, strain AT-117.09
-----------------------------------AAATACAACA-GAATCAATTCTTC-GCTTTCATCGCATACGA-AT
GTGATTTATTTGAAGAAGGTTCATTATCTAACTTAACAGCGTCTATCATTGGTAACGTATTCGGTTTCAAAGCCGTTTCT
GCATTACGTTTAGAAGATATGCGTATTCCTCACTCATACTTAAAAACATTCCAAGGTCCTGCAACTGGTATCATCGTAGA
ACGTGAACGTTTAAACAAATACGGTGCTCCATTATTAGGTGCTACAGTAAAACCAAAATTAGGTTTATCTGGTAAAAACT
ACGGTCGTGTAGTTTACGAAGGTTTAAAAGGTGGTTTAGACTTCTTAAAAGATGATGAGAATATTAACTCTCAACCGTTC
ATGCGTTGGAGAGAGCGTTTCTTATACTGTATGGAAGCTATCAACCGTGCTTCTGCTGCTACAGGTGAAGTTAAAGGTTC
ATACCTAAACATTACTGCTGCTACAATGGAAGAAGTTTACAAACGTGCTGAGTATGCTAAATCTGTAGGTTCTATCGTTG
TAATGATCGATTTAGTTATGGGTTACACAGCAATTCAAAGTTGTGCTATCTGGGCTCGTGAAAATGATATGCTTTTACAT
TTACACCGTGCAGGTAACTCAACTTACGCTCGTCAAAAAAATCA-TGGTATTAACTTCCGTGTTATTTGTAAA-TGGATG
CGTATGTCTGGTGTAGATCATATC-CAGCGGCTGGGA-----------------------------------------
>Gomphonema_parvulum_FD240 Gomphonema parvulum strain FD240 ribulose-1,5-bisphosphate carboxylase/oxygenase large subunit (rbcl) gene, partial cds; chloroplast
TACCGTGCTAAAGCTTACCGTGTAGATCCAGTTCCAAATACAACA-GA-TCAATTCTTC-GCTTTCATCGCATACGA-AT
GTGATTTATTTGAAGAAGGTTCATTATCTAACTTAACAGCATCTATTATTGGTAACGTATTCGGTTTCAAAGCTGTTTCT
GCATTACGTTTAGAAGATATGCGTATTCCTCACTCATACTTAAAAACATTCCAAGGTCCTGCAACTGGTATTATTGTAGA
ACGTGAACGTTTAAACAAATACGGTGCTCCATTATTAGGTGCTACAGTAAAACCAAAATTAGGTTTATCTGGTAAAAACT
ACGGTCGTGTAGTTTACGAAGGTTTAAAAGGTGGTTTAGACTTCTTAAAAGATGACGAAAACATTAACTCTCAACCTTTC
ATGCGTTGGAGAGAGCGTTTCTTAAACTGTATGGAAGGTATTAACCGTGCTTCTGCTGCTACAGGTGAAGTTAAAGGTTC
ATACTTAAACATTACTGCTGGTACAATGGAAGAAGTATACAAACGTGCTGAGTATGCTAAAGCAGTTGGTTCTGTAATTG
TTATGATTGACTTAGTAATGGGTTACACAGCAATTCAAAGTTCTGCTATCTGGGCTCGTGATAACGATATGCTTTTACAC
TTACACCGTGCAGGTAACTCAACTTACGCTCGTCAAAAAAATCA-TGGTATTAACTTCCGTGTTATTTGTAAA-TGGATG
CGTATGTCTGGTGTAGATCATATT-CA-C-GCTGGTACAGTTGTAGGTAAATTAGAAGGTGATCCTTTAATGATTAAA
>Gomphonema_productum_AT-160Gel27 Gomphonema productum partial rbcl gene for ribulose-1,5 bisphosphate carboxylase/oxygenase large subunit N- methyltransferase, strain AT-160Gel27
-----------------------------------AAATACAACA-GA-TC-ATTCTTC-GCTTTCATCGCATACGA-AT
GTGATTTATTCGAAGAAGGTTCATTAGCTAACTTAACAGCATCTATTATTGGTAACGTATTCGGTTTCAAAGCTGTTTCT
GCATTACGTTTAGAAGATATGCGTATTCCTCACTCATACTTAAAAACATTCCAAGGTCCTGCTACTGGTATTATTGTAGA
ACGTGAACGTTTAAACAAATACGGTGCTCCATTATTAGGTGCTACAGTAAAACCGAAATTAGGTTTATCTGGTAAAAACT
ACGGTCGTGTAGTTTATGAAGGTTTAAAAGGTGGTTTAGACTTCTTAAAAGATGACGAAAACATTAACTCTCAACCATTC
ATGCGTTGGAGAGAACGTTTCTTATACTGTATGGAAGGTATTAACCGTGCGTCTGCTGCTACAGGTGAAGTTAAAGGTTC
ATACTTAAACATCACTGCTGGTACAATGGAAGAAGTATACAAACGTGCTGAGTATGCTAAAGCAGTTGGTTCTGTAGTTG
TAATGATCGATTTAGTTATGGGTTATACAGCAATTCAAAGTTCTGCTATCTGGGCTCGTGACAACGATATGCTTTTACAT
TTACACCGTGCAGGTAACTCAACTTACGCTCGTCAAAAAAATCA-CGGTATTAACTTCCGTGTTATTTGTAAA-TGGATG
CGTATGTCTGGTGTAGATCATATC-CA-C-GCTGGTA-----------------------------------------
>Gomphonema_sp._1LB Gomphonema sp. 1LB strain B559 ribulose-1,5-bisphosphate carboxylase/oxygenase large subunit (rbcl) gene, partial cds; chloroplast
TACCGTGCTAAAGCTTACCGTGTAGATCCAGTTCCAAATACAACA-GA-TCAATTCTTC-GCTTTCATCGCATACGA-AT
GTGATTTATTCGAAGAAGGTTCACTAGCTAACTTAACAGCATCTATTATTGGTAACGTATTCGGTTTCAAAGCTGTTTCT
GCATTACGTTTAGAAGATATGCGTATTCCTCACTCATACTTAAAAACATTCCAAGGTCCTGCTACTGGTGTTATTGTAGA
ACGTGAACGTTTAAACAAATACGGTGCTCCATTATTAGGTGCTACAGTAAAACCAAAATTAGGTTTATCTGGTAAAAACT
ACGGTCGTGTAGTTTACGAAGGTTTAAAAGGTGGTTTAGACTTCTTAAAAGATGACGAAAACATTAACTCTCAACCATTT
ATGCGTTGGAGAGAGCGTTTCTTATACTGTATGGAAGGTATTAACCGTGCCGCTGCTGCTACAGGTGAAGTTAAAGGTTC
GTACTTAAACATCACTGCTGGTACAATGGAAGAAGTATACCACCGTGCTGAATACGCTAAATCAGTTGGCTCTATAGTTG
TGATGATCGATTTAGTTATGGGTTACACAGCAATTCAAAGTTCTGCTCTTTGGGCTCGTAACAACGATATGGTTTTACAT
TTACACCGTGCGGGTAACTCAACTTATGCTCGTCAAAAAAACCA-TGGTATTAACTTCCGTGTTATTTGTAAA-TGGATG
CGTATGTCTGGTGTAGATCATATC-CA-C-GCTGGTACAGTTGTTGGTAAATTAGAAGGTGATCCTTTAATGATTAAA
>Gomphonema_sp._CH024 Gomphonema sp. TN-2014 strain CH024 ribulose-1,5-bisphosphate carboxylase/oxygenase large subunit (rbcl) gene, partial cds; chloroplast
TACCGTGCTAAAGCTTACCGTGTAGATCCAGTTCCAAATACAACA-GA-TCAATTCTTC-GCTTTCATCGCATATGA-AT
GTGATTTATTTGAAGAAGGTTCATTAGCTAACTTAACAGCATCTATTATTGGTAACGTATTCGGTTTCAAAGCTGTTTCT
GCATTACGTTTAGAAGATATGCGTATTCCTCACTCATACTTAAAAACATTCCAAGGTCCTGCGACTGGTATTATCGTAGA
ACGTGAACGTTTAAACAAATACGGTGCTCCATTATTAGGTGCTACAGTAAAACCAAAATTAGGTTTATCTGGTAAAAACT
ACGGCCGTGTAGTTTATGAAGGTTTAAAAGGTGGTTTAGACTTCTTAAAAGATGATGAAAACATTAACTCTCAACCATTC
ATGCGTTGGAGAGAACGTTTCTTATACTGTATGGAAGGTATTAACCGTGCTGCTGCTGCTACAGGTGAAGTTAAAGGTTC
ATACTTAAACATCACTGCTGGTACAATGGAAGAAGTATACAAACGTGCTGAATATGCTAAAGCAGTTGGCTCTGTAATTG
TTATGATCGATTTAGTTATGGGTTACACAGCAATTCAAAGTTCTGCTGTTTGGGCTCGTGAAAACGATATGCTTTTACAT
TTACACCGTGCAGGTAACTCAACTTACGCTCGTCAAAAAAATCA-TGGTATTAACTTCCGTGTTATTTGTAAA-TGGATG
CGTATGTCTGGTGTAGATCATATT-CA-C-GCTGGTACAGTTGTAGGTAAATTAGAAGGTGATCCTTTAATGATTAAA
>Gomphonema_sp._CH026 Gomphonema sp. TN-2014 strain CH026 ribulose-1,5-bisphosphate carboxylase/oxygenase large subunit (rbcl) gene, partial cds; chloroplast
TACCGTGCTAAAGCTTACCGTGTAGATCCAGTTCCAAATACAACA-GA-TCAATTCTTC-GCTTTMATCGCATATGA-AT
GTGATTTATTTGAAGAAGGTTCATTAGCTAACTTAACAGCATCTATTATTGGTAACGTATTCGGTTTCAAAGCTGTTTCT
GCATTACGTTTAGAAGATATGCGTATTCCTCACTCATACTTAAAAACATTCCAAGGTCCTGCAACTGGTATTATTGTAGA
ACGTGAACGTTTAAACAAATACGGTGCTCCATTATTAGGTGCTACAGTAAAACCAAAATTAGGTTTATCTGGTAAAAACT
ACGGCCGTGTAGTTTATGAAGGTTTAAAAGGTGGTTTAGACTTCTTAAAAGATGACGAAAACATTAACTCTCAACCATTC
ATGCGTTGGAGAGAACGTTTCTTATACTGTATGGAAGGTATTAACCGTGCGGCTGCTGCTACAGGTGAAGTTAAAGGTTC
ATACTTAAACATCACTGCTGGTACAATGGAAGAAGTATACAAACGTGCTGAGTATGCTAAAGCAGTTGGTTCTGTAATTG
TTATGATCGACTTAGTTATGGGTTACACAGCAATTCAAAGTTCTGCTGTATGGGCTCGTGATAACGATATGCTTTTACAC
TTACACCGTGCAGGTAACTCAACTTACGCTCGTCAAAAAAATCA-TGGTATTAACTTCCGTGTTATTTGTAAA-TGGATG
CGTATGTCTGGTGTAGACCATATC-CA-C-GCTGGTACAGTTGTAGGTAAATTAGAAGGTGATCCTTTAATGATTAAA
>Gomphonema_sp._CH027 Gomphonema sp. TN-2014 strain CH027 ribulose-1,5-bisphosphate carboxylase/oxygenase large subunit (rbcl) gene, partial cds; chloroplast
TACCGTGCAAAAGCTTACCGTGTAGATCCAGTTCCAAATACAACA-GA-TCAATACTTT-GCTTTCATCGCATATGA-AT
GTGATTTATTCGAAGAAGGTTCATTATCTAACTTAACAGCGTCTATTATCGGTAACGTATTCGGTTTCAAAGCTGTTTCT
GCATTACGTTTAGAAGATATGCGTATTCCTCACTCATACTTAAAAACATTCCAAGGTCCTGCGACTGGTATCATTGTAGA
ACGTGAGCGTTTAAACAAATACGGTGCTCCATTATTAGGTGCTACAGTAAAACCAAAATTAGGTTTATCTGGCAAAAACT
ACGGCCGTGTAGTATACGAAGGTTTAAAAGGTGGTTTAGACTTCTTAAAAGATGACGAAAACATTAACTCTCAACCGTTT
ATGCGTTGGAGAGAACGTTTCTTAAACTGTATGGAAGGTATTAACCGTGCTTCTTCAGCTACAGGTGAAGTTAAAGGTTC
ATACTTAAACATTACTGCAGGTACAATGGAAGAAGTGTACAAACGTGCTGAATACGCTAAAGCAGTTGGTTCTGTTATCG
TAATGATCGATTTAGTTATGGGCTATACAGCAATTCAAAGTTCAGCTATTTGGGCTCGTGACAATGATATGCTTTTACAC
TTACACCGTGCAGGTAACTCAACTTACGCTCGTCAAAAAAATCA-TGGTATTAACTTCCGTGTTATTTGTAAA-TGGATG
CGTATGTCTGGTGTAGATCATATC-CA-C-GCTGGTACAGTTGTTGGTAAATTAGAAGGTGATCCTTTAATGATTAAA
>Gomphonema_subclavatum_FD98 Gomphonema subclavatum var. commutatum strain FD98 ribulose-1,5-bisphosphate carboxylase/oxygenase large subunit (rbcl) gene, partial cds; chloroplast
TACCGTGCTAAAGCTTACCGTGTAGATCCAGTTCCAAATACAACA-GA-TCAATTCTTC-GCTTTCATCGCATATGA-AT
GTGATTTATTTGAAGAAGGTTCATTAGCTAACTTAACAGCATCTATTATTGGTAACGTATTCGGTTTCAAAGCTGTTTCT
GCATTACGTTTAGAAGATATGCGTATTCCTCACTCATACTTAAAAACATTCCAAGGTCCTGCGACTGGTATTATTGTAGA
ACGTGAGCGTTTAAACAAATACGGTGCTCCATTATTAGGTGCTACAGTAAAACCAAAATTAGGTTTATCTGGTAAAAACT
ACGGTCGTGTAGTTTACGAAGGTTTAAAAGGTGGTTTAGACTTCTTAAAAGATGACGAAAACATTAACTCTCAACCATTC
ATGCGTTGGAGAGAACGTTTCTTATACTGTATGGAAGGTATTAACCGTGCTGCTGCTGCTACAGGTGAAGTTAAAGGTTC
ATACTTAAACATCACTGCTGGTACAATGGAAGAAGTATACAAACGTGCTGAGTATGCTAAAGCAGTTGGTTCTGTAATTG
TTATGATCGACTTAGTAATGGGTTACACAGCAATTCAAAGTTCTGCTATCTGGGCTCGTGAAAACGATATGCTTTTACAC
TTACACCGTGCAGGTAACTCAACTTACGCGCGTCAAAAAAATCA-TGGTATTAACTTCCGTGTTATTTGTAAA-TGGATG
CGTATGTCTGGTGTAGATCATATC-CA-C-GCTGGTACAGTTGTAGGTAAATTAGAAGGTGATCCTTTAATGATTAAA
>Gomphonema_truncatum Gomphonema truncatum partial rbcl gene for ribulose-1,5 bisphosphate carboxylase/oxygenase large subunit N- methyltransferase, strain AT-195Gel09
------------------------------------AATAC-ACA-GA-TCAATACTTT-GCTTTCATTGCATACGA-AT
GTGATTTATTTGAAGAAGGTTCATTATCTAACTTAACAGCATCTATCATCGGTAACGTATTCGGTTTTAAAGCTGTTTCT
GCATTACGTTTAGAAGATATGCGTATTCCTCACTCATACTTAAAAACATTCCAAGGTCCTGCGACTGGTATTATTGTAGA
ACGTGAACGTTTAAACAAATACGGTGCTCCATTATTAGGTGCTACAGTAAAACCAAAATTAGGTTTATCTGGTAAAAATT
ATGGCCGTGTAGTTTACGAAGGTTTAAAAGGTGGTTTAGACTTCTTAAAAGATGACGAAAACATTAACTCTCAACCGTTC
ATGCGTTGGAGAGAGCGTTTCTTAAACTGTATGGAAGGTATTAACCGTGCTGCTTCAGCTACAGGTGAAGTAAAAGGTTC
TTACTTAAACATTACTGCAGCTACAATGGAAGAAGTGTACAAACGTGCTGAGTACGCTAAAGCAGTTGGTTCTATAATCG
TAATGATCGATTTAGTTATGGGTTACACAGCAATTCAAAGTTCAGCTATCTGGGCTCGTGAAAACGATATGCTTTTACAC
TTACACCGTGCAGGTAACTCAACTTACGCTCGTCAAAAAAACCA-TGGTATTAACTTCCGTGTTATTTGTAAA-TGGATG
CGTATGTCTGGTGTAGATCATATC-CA-C-GCTGGTA-----------------------------------------
>Halamphora_normannii Amphora normannii partial rbcl gene for ribulose-1,5 bisphosphate carboxylase/oxygenase large subunit N- methyltransferase, strain AT-105Gel05
-----------------------------------AAACACACTG-GA-TCAATTCTTC-GCATTTATTGCATACGA-AT
GTGATTTATTTGAAGAAGGTTCATTAGCTAACTTAACAGCTTCTATTATTGGTAACGTATTCGGTTTCAAAGCCGTATCT
GCTTTACGTTTAGAAGATATGCGTATTCCTCACTCTTACTTAAAAACATTCCAAGGTCCTGCGACTGGTGTTGTTGTAGA
GCGTGAGCGTTTAAACAAATATGGTACTCCATTATTAGGTGCTACAGTAAAACCTAAATTAGGTTTATCTGGTAAAAACT
ATGGTCGTGTAGTATATGAAGGTTTAAAAGGTGGTTTAGATTTCTTAAAAGATGATGAGAACATTAACTCACAACCATTC
ATGCGTTGGAGAGAGCGTTTCTTAAACTGTATGGAAGGTATTAACCGTGCTTCTGCTGCTACAGGTGAAGTTAAAGGTTC
ATACTTAAACATCACTGCCGGTACAATGGAAGAAGTTTACAAACGTGCTGAATATGCTAAATCAGTAGGTTCTATCATTG
TAATGATCGATTTAGTTATGGGCTACACAGCAATTCAAAGTGCTGCTATTTGGGCTCGTGAAAATGATATGTTATTACAC
TTACACCGTGCAGGTAACTCTACTTACGCTCGTCAAAAGAACCA-CGGTATTAACTTCCGTGTAATCTGTAAA-TGGATG
CGTATGTCTGGTGTAGATCACATC-CA-CCGCTGGAA-----------------------------------------
>Hippodonta_capitata Hippodonta capitata partial rbcl gene for ribulose-1,5 bisphosphate carboxylase/oxygenase large subunit N- methyltransferase, strain AT-124.24
-----------------------------------AAATACTACA-GAATGTATACTTC-GCTTTCGTAGCATACGA-AT
GTGATTTATTCGAAGAAGGTTCTTTATCTAACTTAACAGCGTCTATTATTGGTAACGTTTTTGGATTTAAAGCAATATCT
GCTTTACGTTTAGAAGATATGCGTATTCCTCACTCATACTTAAAAACGTTCCAAGGTCCAGCAACAGGTATCGTTGTAGA
ACGTGAGCGTTTAAACAAATACGGTATTCCATTATTAGGTGCAACTGTAAAACCTAAATTAGGTTTATCTGGTAAAAACT
ACGGTCGTGTAGTTTACGAAGGTTTAAAAGGTGGTTTAGACTTCTTAAAAGATGATGAAAACATTAACTCACAACCATTC
ATGCGTTGGAGAGAGCGTTTCTTATACTGTATGGAAGGTATTAACCGTGCAACTGCAGCTACAGGTGAAACTAAAGGTTC
ATACTTAAACGTTACTTCAGCTACTATGGAAGAAGTTTACAAACGTGCAGAGTATGCTAAAGCTGTAGGTTCTGTAATTA
TCATGATCGATTTAGTAATGGGTTATACAGCAATTCAAAGTATTGCTTTATGGTCTCGTGAAAACGATATGGTTTTACAT
TTACACCGTGCTGGTAACTCTACTTACGCTCGTCAAAAAAACCA-CGGTATTAACTTCCGTGTTATTTGTAAA-TGGATG
CGTATGTCAGGTGTAGATCATATTCCA--CGCTTGG------------------------------------------
>Karayevia_ploenensis_var._gessneri Karayevia ploenensis var. gessneri strain D03_034 ribulose-1,5-bisphosphate carboxylase/oxygenase large subunit (rbcL) gene, partial cds; chloroplast
TACCGTGCGAAAGCTTACCGTGTAGATCCAGTTCCAAATACAACA-GA-TCAATTCTTT-GCTTTTATCGCATATGA-AT
GTGATTTATTCGAAGAAGGTTCATTAGCTAACTTAACAGCATCTATTATTGGTAACGTATTCGGTTTCAAAGCCGTATCT
GCTTTACGTTTAGAAGATATGCGTATTCCTCACTCTTACTTAAAAACATTCCAAGGTCCAGCTACAGGTGTTGTTGTAGA
GCGTGAACGTTTAAACAAATATGGTACACCATTACTAGGTGCAACAGTAAAACCTAAATTAGGTTTATCTGGTAAAAATT
ATGGTCGTGTAGTATATGAAGGTTTAAAAGGTGGTTTAGACTTCTTAAAAGATGATGAAAACATTAACTCTCAACCATTT
ATGCGTTGGAGAGARCGTTTCTTATACTGTATGGAAGGTATTAACCGTGCTTCTGCAGCTACAGGTGAAACTAAAGGTTC
ATACTTAAACATCACTGCAGGTACAATGGAAGAAGTGTACAAACGTGCTGAATATGCTAAAACAGTTGGTTCTATAGTTG
TAATGATCGATTTAGTTATGGGTTACACAGCTATTCAATCTGCAGCAATTTGGGCTCGTGATAACGACTTACTTTTACAC
TTACACCGTGCAGGTAACTCTACATATGCTCGTCAAAAAAATCA-TGGTATTAACTTCCGTGTTATTTGTAAA-TGGATG
CGTATGTCCGGTGTAGATCATATC-CA-T-GCTGGTACAGTTGTAGGTAAATTAGAAGGTGATCCTTTAATGATTAA-
>Lemnicola_hungarica Lemnicola hungarica strain UTEX FD456 ribulose-1,5-bisphosphate carboxylase/oxygenase large subunit (rbcL) gene, complete cds; chloroplast
TACCGTGCTAAAGCTTACCGTGTAGATCCAGTTCCAAATACAACA-GA-TCAATTCTTT-GCTTTCATCGCATACGA-AT
GTGATTTATTCGAAGAAGGTTCATTAGCTAACTTAACAGCGTCTATCATCGGTAACGTATTCGGTTTCAAAGCCGTTTCT
GCTTTACGTTTAGAAGATATGCGTATTCCTCATTCATACTTAAAAACATTCCAAGGTCCAGCTACTGGTATTATTGTAGA
ACGTGAACGTTTAAACAAATACGGTGTACCATTATTAGGTGCTACAGTAAAACCAAAATTAGGTTTATCTGGTAAAAACT
ATGGTCGTGTAGTTTACGAAGGTTTAAAAGGTGGTTTAGACTTCTTAAAAGATGATGAGAATATTAACTCTCAACCTTTT
ATGCGTTGGAGAGAACGTTTCTTATACTGTATGGAAGGTATTAACCGTGCTGCTGCGTCTACAGGTGAAGTTAAAGGTTC
ATACTTAAACATCACTGCGGGTACAATGGAAGAAGTTTACAAACGTGCTGAATACGCTAAAGCTGTAGGTTCAGTAATTG
TAATGATCGATTTAGTAATGGGTTACACAGCAATTCAAAGTGCTGCAATTTGGGCTCGTGAAAACGATTGTATTTTACAC
TTACACCGTGCAGGTAACTCTACATACGCTCGTCAAAAAAATCA-TGGTATTAACTTCCGTGTAATTTGTAAA-TGGATG
CGTATGTCTGGTGTAGATCATATT-CA-C-GCTGGTACAGTTGTAGGTAAATTAGAAGGTGATCCTTTAATGATTAAA
>Mastogloia_sp._29X07-6B Mastogloia sp. 29x07-6B ribulose-1,5-bisphosphate carboxylase/oxygenase large subunit (rbcL) gene, partial cds; chloroplast
TACCGTGCTAAAGCTTACCGTGTAGATCCAGTTCCAAATACAACT-GA-CCAATTTTTC-GCTTTTATCGCATACGA-AT
GTGATTTATTTGAAGAAGGTTCTTTAGCTAACTTAACTGCGTCTATTATTGGTAACGTATTTGGTTTCAAAGCTGTTTCT
GCTTTACGTTTAGAAGATATGCGTATCCCTCACTCATATTTAAAAACGTTCCAAGGTCCAGCAACAGGTGTTATTGTAGA
ACGTGAACGTTTAAATAAATACGGTACTCCATTATTAGGGGCAACAGTAAAACCAAAATTAGGTTTATCTGGTAAAAATT
ATGGTCGTGTAGTTTATGAAGGCTTAAAAGGTGGTTTAGACTTTTTAAAAGATGATGAGAACATTAACTCTCAACCATTT
ATGCGTTGGAGAGAACGTTTCTTAAATTGTATGGAAGGTATTAACCGCGCTTCTTCAGCAACAGGTGAAGTTAAAGGTTC
ATACTTAAACGTTACAGCAGGCACTATGGAAGAAGTGTATAAACGTGCTGAATACGCTAAATCTGTAGGTTCAGTTATTA
TCATGATTGATTTAGTTATGGGTTATACGGCTATTCAATCAATTGCTCTTTGGGCTCGTGATAATGACATGTTATTACAT
TTACACCGTGCTGGTAACTCTACATATGCACGTCAAAAGAATCA-TGGTATCAATTTCCGTGTTATCTGTAAA-TGGATG
CGTATGTCTGGTGTAGATCATATT-CA--CGCTGGTACAGTTGTAGGTAAATTAGAAGGTGATCCTTTAATGATTAAA
>Mayamaea_atomus_var._atomus Mayamaea atomus partial rbcl gene for ribulose-1,5 bisphosphate carboxylase/oxygenase large subunit N- methyltransferase, strain AT-115Gel07
------------------------------------AACCTAACG-GA-TCACTACTTT-GCTTTCCTTGCATACGA-AT
GTGATTTATTTGAAGAAGGTTCTTTAGCTAACATTACAGCGTCTATCATTGGTAACGTATTCGGTTTTAAAGCAGTATCT
GCTTTACGTTTAGAAGATATGCGTATTCCGCATTCTTATTTAAAAACATTCCAAGGTCCTGCTACAGGTATCGTGGTAGA
ACGTGAGCGTTTAAACAAATACGGTACTCCATTATTAGGTGCAACAGTAAAACCGAAATTAGGTTTATCTGGTAAAAACT
ACGGCCGTGTAGTATACGAAGGTTTAAAAGGTGGTTTAGACTTCTTAAAAGATGACGAAAACATCAACTCACAACCATTT
ATGCGTTGGAGAGAACGTTTCTTATACTGTATGGAAGGTATTAACCGTGCTGCAGCAGCTACAGGTGAAATTAAAGGTTC
ATACTTAAACATCACTGCTGGTACAATGGAAGAAGTTTACGCTCGTGCAGAATACGCTAAAAGCCTTGGTTCTGTAATCG
TTATGATCGATTTAGTTATGGGCTATACAGCAATTCAAAGTGCTGCAATCTGGTCTCGTGCAAACGACATGCTTTTACAT
TTACACCGTGCTGGTAACTCTGCTTACGCTCGTCAAAAAAATCA-TGGTATCAACTTCCGTGTTATTTGTAAA-TGGATG
CGTATGTCTGGTGTAGATCATATC-CA-CGGCTGG-------------------------------------------
>Mayamaea_atomus_var._permitis_AT-101Gel04 Mayamaea atomus var. permitis partial rbcl gene for ribulose-1,5 bisphosphate carboxylase/oxygenase large subunit N- methyltransferase, strain AT-101Gel04
-----------------------------------AAATACTACA-GA-TCAATACTTCGGCTTTTATCGCATACGA-AT
GTGATTTATTTGAAGAAGGTTCTTTAGCTAACATTACAGCATCTATTATTGGTAACGTATTTGGTTTTAAAGCAGTATCT
GCTTTACGTTTAGAAGATATGCGTATTCCGCACTCTTACTTAAAAACATTCCAAGGTCCTGCAACAGGTATCGTTGTAGA
ACGTGAACGTTTAAACAAATATGGTACACCATTATTAGGCGCAACAGTAAAACCAAAATTAGGTTTATCTGGTAAAAACT
ACGGTCGTGTAGTATATGAAGGTTTAAAAGGTGGTTTAGACTTCTTAAAAGATGACGAAAACATCAACTCACAACCATTC
ATGCGTTGGAGAGAACGTTTCTTATACTGTATGGAAGGTATCAACCGCGCAGCAGCAGCTACAGGTGAAGTTAAAGGTTC
ATACTTAAACATCACTGCTGGTACAATGGAAGAAGTTTACGCTCGTGCAGAATACGCTAAAAGCCTTGGTTCTGTAATTG
TTATGATCGATTTAGTTATGGGCTACACAGCAATTCAAAGTGCAGCAATCTGGTCTCGTCAAAATGACATGCTTTTACAC
TTACACCGTGCTGGTAACTCTGCTTACGCTCGTCAAAAAAATCA-TGGTATTAACTTCCGTGTAATTTGTAAA-TGGATG
CGTATGTCTGGTGTAGATCATATCCCA-CGCCTGGTA-----------------------------------------
>Navicula_gregaria Navicula gregaria partial rbcl gene for ribulose-1,5 bisphosphate carboxylase/oxygenase large subunit N- methyltransferase, strain AT-117Gel05
-----------------------------------AAACCCAACA-GA-TGTATACTTC-GCTTTCATCGCATACGA-AT
GTGATTTATTCGAAGAAGGTTCTTTAGCTAACTTAACAGCGTCTATCATTGGTAACGTTTTCGGATTTAAAGCAGTTGCT
GCTTTACGTTTAGAAGATATGCGTATTCCTCACTCATACTTAAAAACATTCCAAGGTCCAGCTACAGGTATCATTGTAGA
ACGTGAACGTTTAAACAAATACGGTATTCCATTATTAGGTGCTACTGTAAAACCTAAATTAGGTTTATCTGGTAAAAACT
ACGGTCGTGTAGTTTTCGAAGGTTTAAAAGGTGGTTTAGACTTCTTAAAAGATGATGAAAACATTAACTCACAACCATTT
ATGCGTTGGAGAGAACGTTTCTTATACTGTATGGAAGGTATTAACCGTGCATCAGCAGCTACAGGTGAAGTTAAAGGTTC
ATACTTAAACATCACAGCAGCTACTATGGAAGAAGTTTACAAACGTGCAGAATATGCTAAAACGGTAGGTTCTATCATTG
TAATGATCGATTTAGTAATGGGTTATACAGCAATTCAAAGTATTGCTCTTTGGGCTCGTGAAAACGATATGCTTTTACAC
TTACATCGTGCTGGTAACTCAACTTACGCTCGTCAAAAGAATCA-TGGTATCAACTTCCGTGTTATCTGTAAA-TGGATG
CGTATGTCTGGTGTAGATCACATC-CA-CGC-TGGTA-----------------------------------------
>Navicula_radiosa Navicula radiosa partial rbcl gene for ribulose-1,5 bisphosphate carboxylase/oxygenase large subunit N- methyltransferase, strain AT-205.02b
----------------------------------------------GA-TCACTACTTC-GCTTTCATCGCATACGA-AT
GTGACTTATTCGAAGAAGGTTCTTTAGCTAACTTAACAGCGTCTATCATTGGTAACGTTTTCGGTTTTAAAGCAGTTGCT
GCTTTACGTTTAGAAGATATGCGTATTCCTCACTCATACTTAAAAACATTCCAAGGTCCAGCTACTGGTATTATTGTAGA
ACGTGAGCGTTTAAACAAATACGGTCTTCCATTATTAGGTGCTACTGTAAAACCTAAATTAGGTTTATCTGGTAAAAACT
ACGGTCGTGTAGTTTTCGAAGGTTTAAAAGGTGGTTTAGACTTCTTAAAAGATGATGAAAACATTAACTCACAACCATTC
ATGCGTTGGAGAGAACGTTTCTTATACTGTATGGAAGGTATTAACCGTGCATCAGCAGCTACAGGTGAAGTTAAAGGTTC
ATACTTAAACATTACAGCAGCTACAATGGAAGAAGTGTACAAACGTGCTGAGTATGCTAAAGCTGTTGGTTCTGTAATTG
TTATGATCGATTTAGTAATGGGTTACACAGCAATTCAAAGTATTGCTTTATGGGCTCGTGACAATGATATGGTTTTACAC
TTACACCGTGCTGGTAACTCTACTTACGCTCGTCAAAAAAATCA-TGGTATTAACTTCCGTGTAATCTGTAAA-TGGATG
CGTATGTCTGGTGTAGATCACATC-CA----CCGGCCTGGA-------------------------------------
>Navicula_reinhardtii Navicula reinhardtii partial rbcl gene for ribulose-1,5 bisphosphate carboxylase/oxygenase large subunit N- methyltransferase, strain AT-124.15
-----------------------------------AAATCAAACG-GA-TCATTACTTC-GCTTTTATCGCATACGA-AT
GTGATTTATTTGAAGAAGGTTCTTTATCTAACTTAACAGCGTCTATCATTGGTAACGTTTTCGGATTTAAAGCAATTTCT
GCTTTACGTTTAGAAGATATGCGTATTCCTCACTCATATTTAAAAACATTCCAAGGTCCTGCTACAGGTATTATTGTAGA
ACGTGAGCGTTTAAACAAATACGGTATTCCTTTATTAGGTGCAACTGTAAAACCGAAATTAGGTTTATCTGGTAAAAACT
ACGGTCGTGTAGTTTTCGAAGGTTTAAAAGGTGGTTTAGACTTCTTAAAAGATGATGAAAACATTAACTCACAACCATTT
ATGCGTTGGAGAGAGCGTTTCTTAAACTGTATGGAAGGTATTAACCGTGCAGCAGCAGCTACAGGTGAAGTTAAAGGTTC
ATACTTAAACATTACTGCAGCTACTATGGAAGAAGTGTACAAACGTGCAGAATACGCTAAAACAGTTGGTTCTGTAGTCG
TTATGATCGATTTAGTAATGGGTTACACAGCAATTCAAAGTATTGCTCTTTGGGCTCGTGAAAACGACATGCTTTTACAC
TTACACCGTGCTGGTAACTCTACTTACGCTCGTCAAAAAAACCA-CGGTATTAACTTCCGTGTTATCTGTAAA-TGGATG
CGTATGTCTGGTGTAGATCATATC-CA-CCGCCTGGTA----------------------------------------
>Navicula_tripunctata Navicula tripunctata partial rbcl gene for ribulose-1,5 bisphosphate carboxylase/oxygenase large subunit N- methyltransferase, strain AT-202.01
--------------------------------------------A-GA-TCACTACTTC-GCTTTCGTTGCATACGA-AT
GTGACTTATTCGAAGAAGGTTCTTTAGCTAACTTAACAGCGTCTATCATTGGTAACGTTTTCGGTTTTAAAGCAATTGCT
GCTTTACGTTTAGAAGATATGCGTATTCCTCACTCATACTTAAAAACATTCCAAGGTCCAGCTACTGGTATCATTGTAGA
ACGTGAGCGTTTAAACAAATATGGTATTCCTTTATTAGGTGCTACTGTAAAACCTAAATTAGGTTTATCTGGTAAAAACT
ACGGTCGTGTAGTTTTCGAAGGTTTAAAAGGTGGTTTAGACTTCTTAAAAGATGATGAAAATATTAACTCACAACCATTC
ATGCGTTGGAGAGAACGTTTCTTATACTGTATGGAAGGTATTAACCGTGCATCAGCAGCTACAGGTGAAGTTAAAGGTTC
ATACTTAAACATCACAGCAGCTACTATGGAAGAAGTATACAAACGTGCTGAGTACGCTAAAGCTGTTGGTTCTATCATTG
TTATGATCGATTTAGTAATGGGTTATACTGCAATCCAAAGTATTGCTTTATGGGCTCGTGAAAACGATATGGTTTTACAC
TTACACCGTGCTGGTAACTCTACTTACGCTCGTCAAAAGAACCA-CGGTATTAACTTCCGTGTTATCTGTAAA-TGGATG
CGTATGTCTGGTGTAGATCACATC-CA--CGCCGGA------------------------------------------
>Pinnularia_mesolepta Pinnularia mesolepta partial rbcl gene for ribulose-1,5 bisphosphate carboxylase/oxygenase large subunit N- methyltransferase, strain AT-160Gel30
-----------------------------------AAATACAACA-GA-TCAATACTTT-GCTTTCATCGCATACGA-AT
GTGACTTATTCGAAGAAGGTTCTTTAGCTAACTTAACAGCATCTATTATCGGTAACGTATTCGGTTTCAAAGCCGTATCT
GCTTTACGTTTAGAAGATATGCGTATTCCTCACTCTTACTTAAAAACATTCCAAGGTCCAGCGACAGGTGTTGTTGTAGA
ACGTGAGCGTTTAAACAAATACGGTACTCCATTATTAGGTGCAACAGTAAAACCAAAATTAGGTTTATCTGGTAAAAACT
ATGGTCGTGTAGTATTCGAAGGTTTAAAAGGTGGTTTAGACTTCTTAAAAGATGATGAAAACATTAACTCACAACCATTC
ATGCGTTGGAGAGAACGTTTCTTAAACTGTATGGAAGGTATTAACCGTGCTGCATCAGCAACAGGTGAAGTTAAAGGTTC
ATACTTAAACATCACTGCTGGTACAATGGAACAAGTTTACGAACGTGCAGAATATGCTAAATCAGTAGGTTCTATCATCG
TTATGATCGACTTAGTTATGGGTTACACAGCAATCCAATCTTCTGCGATTTGGGCTCGTAACAATGACATGCTTTTACAT
TTACACCGTGCAGGTAACTCAACTTACGCTCGTCAAAAAAATCA-TGGTATTAACTTCCGTGTTATTTGTAAA-TGGATG
CGTATGTCTGGTGTAGATCATATC-CA-C-GCTGGTA-----------------------------------------
>Pinnularia_microstauron Pinnularia microstauron partial rbcl gene for ribulose-1,5 bisphosphate carboxylase/oxygenase large subunit N- methyltransferase, strain AT-105Gel08
-----------------------------------AAACAC-ACA-GA-TC-ATACTTT-GCTTTCATCGCATACGA-AT
GTGACTTATTCGAAGAAGGTTCTTTAGCTAACTTAACAGCATCTATTATTGGTAACGTATTCGGTTTCAAAGCTGTATCT
GCGTTACGTTTAGAAGATATGCGTATTCCTCACTCTTACTTAAAAACATTCCAAGGTCCAGCGACAGGTGTTATTGTAGA
ACGTGAGCGTTTAAACAAATACGGTACTCCATTATTAGGTGCAACAGTAAAACCAAAATTAGGTTTATCTGGTAAAAACT
ACGGTCGTGTAGTATACGAAGGTTTAAAAGGTGGTTTAGACTTCTTAAAAGATGATGAAAACATTAACTCTCAACCATTT
ATGCGTTGGAGAGAACGTTTCTTAAACTGTATGGAAGGTATTAACCGTGCTGCTTCTGCAACAGGTGAAGTTAAAGGTTC
ATACTTAAACATCACTGCTGGTACAATGGAGCAAGTTTACGAACGTGCTGAATATGCTAAAGCAGTAGGTTCTGTAATTG
TTATGATCGACTTAGTTATGGGTTACACAGCAATCCAATCTTCAGCGATCTGGGCTCGTAACAATGATATGCTTTTACAC
TTACACCGTGCAGGTAACTCAACTTACGCTCGTCAAAAAAATCA-TGGTATTAACTTCCGTGTTATTTGTAAA-TGGATG
CGTATGTCTGGTGTAGATCACATC-CA-C-GCTGGTA-----------------------------------------
>Placoneis_abiskoensis Placoneis abiskoensis strain FD363 ribulose-1,5-bisphosphate carboxylase/oxygenase large subunit (rbcl) gene, partial cds; chloroplast
TATCGTGCTAAAGCTTACCGAGTAGATCCAGTTCCAAATACAACA-GA-CCAATTTTTC-GCTTTTATCGCATATGA-AT
GTGATTTATTCGAAGAAGGTTCATTAGCTAACTTAACTGCATCTATCATTGGTAACGTATTCGGTTTCAAAGCCGTTTCT
GCATTACGTTTAGAAGATATGCGTATTCCTCACTCATACTTAAAAACATTCCAAGGTCCTGCCACTGGTATTATTGTAGA
ACGTGAGCGTTTAAATAAATACGGTGCACCATTATTAGGTGCAACAGTAAAACCAAAATTAGGTTTATCTGGTAAAAACT
ACGGTCGTGTAGTTTACGAAGGTTTAAAAGGTGGTTTAGACTTCTTAAAAGATGATGAGAATATTAACTCTCAACCATTC
ATGCGTTGGAGAGAACGTTTCTTATACTGTATGGAAGGTATTAACCGTGCTGCTGCAGCTACAGGTGAAGTTAAAGGTTC
ATACTTAAACATCACTGCTGGTACAATGGAAGAAGTTTACAAACGTGCTGAGTACGGTAAAGCTGTTGGTTCTATCATTG
TAATGATTGACTTAGTTATGGGTTACACAGCAATTCAAAGTGCTGCTATTTGGGCTCGTGACAACGATATGCTTTTACAC
TTACACCGTGCAGGTAACTCAACTTATGCGCGTCAAAAAAATCA-TGGTATTAACTTCCGTGTTATTTGTAAA-TGGATG
CGTATGTCGGGTGTAGATCATATC-CA-C-GCTGGTACAGTTGTTGGTAAATTAGAAGGTGATCCTTTAATGATTAAA
>Placoneis_elginensis_AT-160Gel18 Placoneis elginensis partial rbcl gene for ribulose-1,5 bisphosphate carboxylase/oxygenase large subunit N- methyltransferase, strain AT-160Gel18
-----------------------------------AAATACAACA-GA-CCAATTCTTC-GCTTTTATCGCATATGA-AT
GTGATTTATTCGAAGAAGGTTCATTAGCTAACTTAACTGCATCTATCATTGGTAACGTATTCGGTTTCAAAGCCGTTTCT
GCATTACGTTTAGAAGATATGCGTATTCCTCACTCATACTTAAAAACATTCCAAGGTCCTGCTACTGGTATTGTTGTAGA
GCGTGAGCGTTTAAATAAATACGGTGCGCCATTATTAGGTGCAACAGTAAAACCAAAATTAGGTTTATCTGGTAAAAACT
ACGGTCGTGTAGTTTACGAAGGTTTAAAAGGTGGTTTAGACTTCTTAAAAGATGATGAAAATATTAACTCTCAACCATTC
ATGCGTTGGAGAGAACGTTTCTTATACTGTATGGAAGGTATTAACCGTGCTGCTGCAGCTACAGGTGAAGTAAAAGGTTC
ATACTTAAACATCACTGCTGGTACAATGGAAGAAGTTTACAAACGTGCTGAGTACGGTAAAGCTGTTGGTTCTATAGTTG
TAATGATTGACTTAGTTATGGGTTACACAGCAATTCAAAGTGCTGCTATTTGGGCTCGTGAAAACGATATGATTTTACAC
TTACACCGTGCAGGTAACTCAACTTATGCGCGTCAAAAAAATCA-TGGTATTAACTTCCGTGTTATTTGTAAA-TGGATG
CGTATGTCTGGTGTAGACCATATC-CA-CGCCTGGTA-----------------------------------------
>Placoneis_elginensis_FD212 Placoneis elginensis strain FD212 ribulose-1,5-bisphosphate carboxylase/oxygenase large subunit (rbcl) gene, partial cds; chloroplast
TACCGTGCTAAAGCTTACCGTGTAGATCCAGTTCCGAATACAACA-GA-TCAATTCTTT-GCCTTTATCGCATATGA-AT
GTGATTTATTCGAAGAAGGTTCGTTAGCTAACTTAACAGCTTCTATTATTGGTAACGTATTCGGTTTCAAAGCCGTTTCT
GCATTACGTTTAGAAGATATGCGAATTCCTCACTCATACTTAAAAACATTCCAAGGGCCTGCAACTGGTATTATTGTAGA
ACGTGAGCGTTTAAACAAATACGGTGCGCCATTATTAGGTGCAACAGTAAAACCGAAATTAGGTTTATCTGGTAAAAACT
ACGGCCGTGTAGTTTACGAAGGTTTAAAAGGTGGTTTAGACTTCTTAAAAGATGATGAAAACATTAACTCTCAACCATTT
ATGCGTTGGAGAGAGCGTTTCTTATACTGTATGGAAGGTATTAACCGTGCTGCTGCAGCTACAGGTGAAGTTAAAGGTTC
ATACTTAAACATCACTGCTGGTACAATGGAAGAAGTTTACAAACGTGCTGAGTACGGTAAAGCTGTTGGTTCTATAGTTG
TAATGATTGACTTAGTTATGGGTTACACAGCAATTCAAAGTGCTGCTCTTTGGGCTCGTGACAACGATATGCTTTTACAC
TTACACCGTGCTGGTAACTCAACTTACGCTCGTCAAAAAAATCA-TGGTATTAACTTCCGTGTTATTTGTAAA-TGGATG
CGTATGTCTGGTGTAGATCATATC-CA-C-GCTGGTACAGTTGTTGGTAAATTAGAAGGTGATCCTTTAATGATTAAA
>Placoneis_hambergii Placoneis hambergii partial rbcl gene for ribulose-1,5 bisphosphate carboxylase/oxygenase large subunit N- methyltransferase, strain AT-160Gel09
-----------------------------------AAATACAACA-GA-TC-ATTCTTC-GCTTTTATTGCATATGA-AT
GTGATTTATTCGAAGAAGGTTCATTAGCTAACTTAACTGCCTCTATCATTGGTAACGTATTCGGTTTCAAAGCTGTTTCT
GCATTACGTTTAGAAGATATGCGTATTCCTCATTCATATTTAAAAACATTCCAAGGTCCTGCAACTGGTATTATTGTAGA
ACGTGAGCGTTTAAACAAATACGGTGCGCCATTATTAGGTGCTACAGTAAAACCAAAATTAGGTTTATCTGGTAAAAACT
ACGGTCGTGTAGTTTACGAAGGTTTAAAAGGTGGTTTAGACTTCTTAAAAGATGACGAAAACATTAACTCACAACCATTT
ATGCGTTGGAGAGAGCGTTTCTTATACTGTATGGAAGGTATTAATCGTGCTGCTGCTGCTACAGGTGAAGTTAAAGGTTC
ATACTTAAACATTACTGCTGGTACAATGGAAGAAGTTTACAAACGTGCTGAATATGGTAAAGCAGTTGGCTCTATAGTTG
TAATGATTGACTTAGTTATGGGTTACACAGCAATTCAAAGTGCTGCTATTTGGGCTCGTGACAATGACATGCTTTTACAC
TTACACCGTGCAGGTAACTCAACTTACGCTCGTCAAAAAAATCA-TGGTATTAACTTCCGTGTTATTTGTAAA-TGGATG
CGTATGTCTGGTGTAGACCATATC-CA-T-GCTGGTA-----------------------------------------
>Placoneis_sp._AT-220.09 Placoneis sp. AT-220.09 partial rbcl gene for ribulose-1,5 bisphosphate carboxylase/oxygenase large subunit N- methyltransferase, strain AT-220.09
-----------------------------------AAATACAACA-GA-TC-ATTCTTC-GCTTTCATTGCATATGA-AT
GTGATTTATTTGAAGAAGGTTCATTAGCTAACTTAACTGCGTCTATCATTGGTAACGTATTTGGTTTCAAAGCCGTTTCT
GCATTACGTTTAGAAGATATGCGTATTCCTCACTCATACTTAAAAACATTCCAAGGTCCAGCAACTGGTATTATTGTAGA
GCGTGAACGTTTAAACAAATACGGTGCTCCTTTATTAGGTGCAACAGTAAAACCAAAATTAGGTTTATCTGGTAAAAACT
ACGGTCGTGTAGTTTACGAAGGTTTAAAAGGTGGTTTAGACTTCTTAAAAGATGATGAAAACATTAACTCACAACCATTT
ATGCGTTGGAGAGAACGTTTCTTATACTGTATGGAAGGTATTAACCGTGCTGCTGCTGCTACAGGTGAAGTTAAAGGTTC
ATACTTAAACATCACTGCTGGTACAATGGAAGAAGTTTACAAACGTGCTGAATACGGTAAAGCTATTGGTTCAATCGTTG
TAATGATTGATTTAGTAATGGGTTACACAGCAATTCAAAGTGCTGCAATTTGGGCTCGTGAAAATGATATGCTTTTACAT
TTACACCGTGCAGGTAACTCAACTTATGCACGTCAAAAAAATCA-TGGTATTAACTTCCGTGTTATTTGTAAA-TGGATG
CGTATGTCTGGTGTAGATCATATTCCA-CGCCTGGTA-----------------------------------------
>Planothidium_caputium Planothidium caputium strain D06_014 ribulose-1,5-bisphosphate carboxylase/oxygenase large subunit (rbcL) gene, partial cds; chloroplast
TACCGTGCTAAAGCTTACCGTGTAGATCCAGTTCCAAATACGACA-GA-TCAATTTTTC-GCTTTTGTTGCGTATGA-AT
GTGATTTATTCGAAGAAGGTTCATTAGCTAACTTAACAGCTTCTATTATTGGTAACGTATTTGGTTTTAAAGCGATCTCT
GCTTTACGTTTAGAAGATATGCGTATTCCTCACTCATACTTAAAAACGTTCCAAGGTCCAGCTACTGGTATCATTGTAGA
ACGTGAACGTTTAAACAAATACGGTATCCCTTTATTAGGTGCCACAGTAAAACCAAAATTAGGTTTATCTGGTAAAAACT
ACGGTCGTGTAGTTTACGAAGGTTTAAAAGGTGGTYTAGACTTCTTAAAAGATGACGAGAACATTAACTCTCAACCATTC
ATGCGTTGGAGAGAGCGTTTCTTATACTGTATGGAAGGTATTAACCGTGCTTCTTCAGCTACAGGTGAAGTTAAAGGTTC
ATACTTAAATATTACTGCAGGTACAATGGAAGAAGTGTACAAACGTGCTGAGTACGCGAAATCTGTTGGTTCGATCATTG
TAATGATCGATTTAGTAATGGGTTATACAGCAATTCAAAGTGCTGCTATCTGGTCTCGTGATAATGATATGCTTTTACAT
TTACACCGTGCAGGTAACTCTACTTACGCTCGTCAAAAAAATCA-TGGTATTAACTTCCGTGTTATCTGTAAA-TGGATG
CGTATGTCTGGTGTAGATCATATT-CA-C-GCTGGTACAGTTGTAGGTAAATTAGAAGGTGATCCTTTAATGATTAA-
>Planothidium_frequentissimum_D06 Planothidium frequentissimum strain D06_138 ribulose-1,5-bisphosphate carboxylase/oxygenase large subunit (rbcL) gene, partial cds; chloroplast
TACCGTGCTAAAGCTTACCGTGTAGATCCAGTTCCAAATACGACA-GA-TCAATTCTTC-GCTTTTGTTGCGTACGA-AT
GTGATTTATTCGAAGAAGGTTCATTAGCTAACTTAACAGCTTCTATTATTGGTAACGTATTTGGTTTTAAAGCGATATCT
GCTTTACGTTTAGAAGATATGCGTATTCCTCACTCATACTTAAAAACATTCCAAGGTCCAGCTACTGGTATCATTGTAGA
ACGTGAACGTTTAAACAAATACGGTATCCCTTTATTAGGTGCGACAGTAAAACCAAAATTAGGTTTATCTGGTAAAAACT
ATGGTCGTGTAGTTTACGAAGGTTTAAAAGGTGGTTTAGACTTCTTAAAAGATGATGAGAACATTAACTCTCAACCATTC
ATGCGTTGGAGAGAACGTTTCTTATACTGTATGGAAGGTATTAACCGTGCTTCTTCAGCTACAGGTGAAGTTAAAGGTTC
ATACTTAAATATTACTGCAGGTACAATGGAAGAAGTGTACAAACGTGCTGAGTACGCTAAAGCTGTTGGTTCAATTATTG
TAATGATCGATTTAGTAATGGGTTACACGGCAATTCAAAGTGCTGCTCTATGGGCTCGTGATAATGATATGCTTTTACAT
TTACACCGTGCAGGTAACTCTACTTACGCTCGTCAAAAAAATCA-TGGTATTAACTTCCGTGTTATCTGTAAA-TGGATG
CGTATGTCTGGTGTAGATCATATT-CA-C-GCTGGTACAGTTGTAGGTAAATTAGAAGGTGATCCTTTAATGATTAA-
>Planothidium_lanceolatum_D06 Planothidium lanceolatum strain D06_047 ribulose-1,5-bisphosphate carboxylase/oxygenase large subunit (rbcL) gene, partial cds; chloroplast
TACCGTGCTAAAGCTTACCGTGTAGATCCAGTTCCAAATACGACA-GA-TCAATTCTTC-GCTTTTATTGCATATGA-AT
GTGATTTATTCGAAGAAGGTTCATTAGCTAACTTAACAGCTTCAATTATTGGTAACGTATTTGGTTTCAAAGCGGTATCT
GCTTTACGTTTAGAAGATATGCGTATTCCTCACTCATATTTAAAAACATTCCAAGGTCCAGCAACTGGTATCATTGTAGA
ACGTGAGCGTTTAAACAAATATGGTATTCCTTTATTAGGTGCTACTGTAAAACCAAAATTAGGTTTATCTGGTAAAAACT
ACGGTCGTGTAGTTTATGAAGGTTTAAAAGGTGGTTTAGACTTCTTAAAAGATGATGAGAACATTAACTCTCAACCGTTT
ATGCGTTGGAGAGAGCGTTTCTTATACTGTATGGAAGGTATTAACCGTGCTTCTTCAGCTACAGGTGAAGTTAAAGGTTC
ATATTTAAACATTACTGCAGGTACAATGGAAGAAGTATACAAACGTGCTGAGTATGCTAAAGCTGTTGGTTCAATCGTTG
TGATGATCGATTTAGTAATGGGTTACACAGCAATTCAAAGTGCTGCTATCTGGTCACGTGAAAATGATATGATTTTACAT
TTACACCGTGCAGGTAACTCTACTTACGCTCGTCAAAAAAATCA-TGGTATTAACTTCCGTGTTATTTGTAAA-TGGATG
CGTATGTCTGGTGTAGATCATATC-CA-T-GCTGGTACAGTTGTAGGTAAATTAGAAGGTGATCCTTTAATGATTAA-
>Prestauroneis_integra Prestauroneis integra partial rbcl gene for ribulose-1,5 bisphosphate carboxylase/oxygenase large subunit N- methyltransferase, strain AT-177.13
-----------------------------------AATTACAACA-GA-TCATTCTTT--GCTTTCGTAGCATACGA-AT
GTGATTTATTCGAAGAAGGTTCATTAGCTAACTTAACAGCGTCTATCATTGGTAACGTGTTCGGTTTCAAAGCCATCTCT
GCTTTACGTTTAGAAGATATGCGTATTCCTCACTCTTACTTAAAAACATTCCAAGGTCCAGCTACAGGTGTAGTTGTAGA
GCGTGAGCGTTTAAACAAATACGGTGTACCTTTATTAGGTGCAACAGTAAAACCTAAATTAGGTTTATCTGGTAAAAACT
ACGGTCGTGTAGTATATGAAGGTTTAAAAGGTGGTTTAGACTTCTTAAAAGATGATGAGAACATTAACTCTCAACCGTTT
ATGCGTTGGAGAGAGCGTTTCTTATACTGTATGGAAGGTATTAACCGTGCTGCTTCAGCTACAGGTGAAGTTAAAGGTTC
ATACTTAAACATCACTGCAGGTACAATGGAAGAAGTTTACAAACGTGCTGAGTACGCTAAAGCTGTTGGTTCTATCGTTG
TGATGATCGATTTAGTTATGGGTTACACAGCAATTCAAAGTGCTGCAATCTGGGCTCGTGATAATGATGTATTATTACAT
TTACACCGTGCAGGTAACTCTACATACGCTCGTCAAAAGAATCA-TGGTATTAACTTCCGTGTTATCTGTAAA-TGGATG
CRTATGTCTGGTGTAGATCATATTCCA-CCGCTGGTA-----------------------------------------
>Rhoicosphenia_01
TACCGTGCTAAAGCTTATCGTGTAGATCCAGTTCCAAATACAACG-GA-TCAATTCTTT-GCTTTTATTGCATATGA-AT
GTGATTTATTTGAAGAAGGCTCTTTAGCTAACTTAACAGCTTCTATTATTGGTAATGTATTTGGTTTCAAAGCCGTTGCT
GCTTTACGTTTAGAAGATATGCGTATTCCTCATTCATATTTAAAAACATTCCAAGGTCCTGCAACTGGTATTGTTGTAGA
GCGTGAACGTTTAAATAAATATGGTATACCATTATTAGGTGCTACAGTTAAACCAAAATTAGGTTTATCAGGTAAAAACT
ATGGTCGTGTAGTTTATGAAGGTTTAAAAGGTGGTCTAGACTTCTTAAAAGATGATGAAAATATTAACTCTCAACCGTTT
ATGCGTTGGAGAGAACGTTTCCTATACTGTATGGAAGGTATTAACCGAGCATCTTCTGCAACAGGTGAGACTAAAGGTTC
TTATCTAAATATTACTGCAGGTACAATGGAAGAATTGTACAAACGTGCTGAATATGCTAAAGCTGTTGGTTCAGTAGTTG
TGATGATCGATTTAGTATTAGGTTATACAGCAATTCAAAGTTCAGCAATTTGGGCTCGTGAAAATGATATGGTTTTACAT
TTACATCGTGCTGGTAATTCTACTTATGCTCGTCAAAAAAATCA-TGGTATTAACTTCCGTGTTATTTGTAAA-TGGATG
CGTATGTCAGGTGTAGACCATATT-CA-T-GCTGGTACAGTTGTTGGTAAATTAGAAGGTGATCCTTTAATGATTAAA
>Rhoicosphenia_02
TACCGTGCTAAAGCTTATCGTGTAGATCCAGTTCCAAATACAACG-GA-TCAATTCTTT-GCTTTTATTGCATATGA-AT
GTGATTTATTTGAAGAAGGCTCTTTAGCTAACTTAACAGCTTCTATTATTGGTAATGTATTTGGTTTCAAAGCCGTTGCT
GCTTTACGTTTAGAAGATATGCGTATTCCTCATTCATATTTAAAAACATTCCAAGGTCCTGCAACTGGTATTGTTGTAGA
GCGTGAACGTTTAAATAAATATGGTATACCATTATTAGGTGCTACAGTTAAACCAAAATTAGGTTTATCAGGTAAAAACT
ATGGTCGTGTAGTTTATGAAGGTTTAAAAGGTGGTCTAGACTTCTTAAAAGATGATGAAAATATTAACTCTCAACCGTTT
ATGCGTTGGAGAGAACGTTTCCTATACTGTATGGAAGGTATTAACCGAGCATCTTCTGCAACAGGTGAGACTAAAGGTTC
TTATCTAAATATTACTGCAGGTACAATGGAAGAATTGTACAAACGTGCTGAATATGCTAAAGCTGTTGGTTCAGTAGTTG
TGATGATCGATTTAGTATTAGGTTATACAGCAATTCAAAGTTCAGCAATTTGGGCTCGTGAAAATGATATGGTTTTACAT
TTACATCGTGCTGGTAATTCTACTTATGCTCGTCAAAAAAATCA-TGGTATTAACTTCCGTGTTATTTGTAAA-TGGATG
CGTATGTCAGGTGTAGACCATATT-CA-T-GCTGGTACAGTTGTTGGTAAATTAGAAGGTGATCCTTTAATGATTAAA
>Rhoicosphenia_03
TACCGTGCTAAAGCTTATNGTGTAGANCCAGTTCCAAATNCANNT-GA-NCAATNNTTN-GCTTTNANNGCATATGN-AT
GTGATTTATTTGAAGAAGGNTNTTTAGCTAACTTAACAGCTTCTATTANNGGTAACGTATTTGGTTTCAAAGCAGTNTNT
GCTTTACGTTTAGAAGATATGNGTATTCCTCATTCATANTTAAAAACNTTCCAAGGTCCAGCNACAGGTATTGTTGTAGA
ACGTGANCGTTTNNANNAATATGNNNNNCCNTTATTAGGTGCGNCAGTTAAACCAAAATTAGGNTTATCNNGTAAAAACT
ACGGTCGTGTAGTTTATGAAGGTTTAAAAGGTGGTTTAGACTTCTTAAAAGATGATGANAACATTAACTCNCAACCWTTT
ATGCGTTGGAGAGAACGTTTCTTATACTGTATGGAAGGTATCAANCGTGCATCNTCTGCTACAGGTGAAACTAAAGGTTC
TTACTTAAACNTCACAGCNGGTACAATGGAAGANGTNTACAAACGTAGTGAATACGCTAAAGCTGTNGGTTCNGTAATTN
TCATGATCGATTTAGTANTNGGTTATACAGCNATTCAAAGTTCAGCNNTTTGGGCTCGTGACAATGATATGGTTTTACAT
TTACACCGTGCAGGTAACTCTACTTACGCTCGTCAAAAAAATCA-TGGTATTAACTTCCGTGTTATTTGTAAA-TGGATG
CGTATGTCAGGTGTAGATCATATN-CA--CGCTGGTACAGTTGTTGGTAAATTAGAAGGTGATCCTTTAATGATTAAA
>Rhoicosphenia_80
TACCGTGCTAAAGCTTATCGTGTAGATCCAGTTCCAAATACAACT-GA-TCAATTCTTT-GCTTTTATTGCATATGA-AT
GTGATTTATTTGAAGAAGGCTCTTTAGCTAACTTAACAGCTTCTATTATTGGTAACGTATTTGGTTTCAAAGCAGTTGCT
GCTCTACGTTTAGAAGATATGCGTATTCCTCATTCATATTTAAAAACATTCCAAGGTCCTGCAACTGGTATTGTTGTAGA
ACGTGAACGTTTAAATAAATATGGTATACCATTATTAGGTGCTACAGTTAAACCAAAATTAGGTTTATCAGGTAAAAACT
ATGGTCGTGTAGTTTATGAAGGTTTAAAAGGTGGTTTAGACTTCTTAAAAGATGATGAAAACATTAACTCGCAACCTTTT
ATGCGTTGGAGAGAACGTTTCTTATACTGTATGGAAGGTATTAATCGCGCATCTTCTGCTACAGGTGAGACTAAAGGTTC
TTACTTAAACATCACTGCAGGTACAATGGAAGAATTGTACAAACGTGCTGAATACGCTAAAGCTGTTGGTTCAGTAATTG
TGATGATTGATTTAGTATTAGGTTATACAGCAATTCAAAGTTCAGCACTTTGGGCTCGTGACAATGATATGGTTTTACAT
TTACATCGTGCTGGTAACTCGACTTACGCTCGTCAAAAAAATCA-TGGTATTAACTTCCGTGTTATTTGTAAA-TGGATG
CGTATGTCAGGTGTAGATCATATT-CA--CGCTGGTACAGTTGTTGGTAAATTAGAAGGTGATCCTTTAATGATTAAA
>Rhopalodia_contorta Rhopalodia contorta strain L1299 ribulose-1,5-bisphosphate carboxylase/oxygenase large subunit (rbcL) gene, complete cds; chloroplast
TACCGTGCTAAAGCTTACCGTGTAGATCCAGTTCCAAATACAACT-GA-TCAATATTTT-GCATTTATTGCTTATGA-AT
GTGATTTATTTGAAGAAGGTTCTTTAGCTAACTTAACAGCTTCTATCATTGGTAACGTATTCGGTTTCAAAGCCGTATCT
GCTTTACGTTTAGAAGATATGCGTATTCCTCACTCTTATTTAAAAACATTCCAAGGTCCAGCAACAGGTGTTGTTGTAGA
ACGTGAACGTTTAAACAAATACGGTACTCCATTATTAGGTGCAACTGTAAAACCAAAATTAGGTTTATCAGGTAAAAACT
ATGGTCGTGTAGTATATGAAGGTTTAAAAGGTGGCTTAGACTTCTTAAAAGATGATGAAAACATTAACTCACAACCATTT
ATGCGTTGGAGAGAACGTTTCTTAAATTGTATGGAAGGTATTAACCGTGCATGTTCAGCAACAGGTGAAGTAAAAGGTTC
TTACTTAAACGTTACTGCTGGTACAATGGAAGAAGTTTACAAACGTGCTGAATATGCTAAGTCTGTAGGTTCTATCATTA
TTATGATCGACTTAGTTATGGGATACACAGCAATTCAATCAATTGCACTTTGGTCTCGTGACAACGATATGCTTTTACAT
TTACACCGTGCAGGTAACTCTACATATGCACGTCAAAAAAATCA-TGGTATTAACTTCCGTGTAATTTGTAAA-TGGATG
CGTATGTCAGGTGTAGATCATATT-CA-C-GCTGGTACTGTTGTAGGTAAATTAGAAGGTGATCCTTTAATGATTAGA
>Rhopalodia_gibba Rhopalodia gibba strain CH155 ribulose-1,5-bisphosphate carboxylase/oxygenase large subunit (rbcL) gene, partial cds; chloroplast
TACCGTGCTAAAGCTTACCGTGTAGATCCAGTTCCAAACACAACT-GA-TCAATACTTT-GCATTTATTGCTTATGA-AT
GTGATTTATTTGAAGAAGGTTCTTTAGCTAACTTAACAGCTTCTATCATTGGTAACGTATTCGGTTTCAAAGCCGTATCT
GCTTTACGTTTAGAAGATATGCGTATTCCTCACTCTTACTTAAAAACATTCCAAGGTCCAGCGACAGGTGTTATTGTAGA
ACGTGAGCGTTTAAACAAATACGGTACTCCATTATTAGGTGCAACTGTAAAACCAAAACTAGGTTTATCAGGTAAAAACT
ATGGTCGTGTAGTTTATGAAGGTTTAAAAGGTGGTTTAGACTTCTTAAAAGATGATGAAAACATTAACTCACAACCATTT
ATGCGTTGGAGAGAGCGTTTCTTAAACTGTATGGAAGGTATTAACCGTGCATGTTCAGCAACAGGTGAAGTAAAAGGTTC
TTACTTAAACGTTACTGCTGGTACAATGGAAGAAGTTTACAAACGTGCTGAATATGCTAAGTCTGTAGGTTCTATCATTA
TTATGATCGATTTAGTTATGGGCTATACAGCAATTCAATCAATTGCACTTTGGTCTCGTGACAACGATATGCTTTTACAT
TTACACCGTGCAGGTAACTCTACATATGCACGTCAAAAAAATCA-TGGTATTAACTTCCGTGTAATTTGTAAA-TGGATG
CGTATGTCAGGTGTAGATCATATT-CA-C-GCTGGTACTGTTGTAGGTAAATTAGAAGGTGATCCTTTAATGATTAAA
>Sellaphora_auldreekie Sellaphora auldreekie clone DUN1 ribulose-1,5-bisphosphate carboxylase/oxygenase large subunit (rbcL) gene, partial cds; chloroplast
TACCGTGCTAAAGCTTACCGTGTAGATCCAGTTCCAAACACTACA-GA-TCAATACTTC-GCTTTCATCGCATACGA-AT
GTGATTTATTCGAAGAAGGTTCTTTAGCTAACTTAACAGCGTCTATCATTGGTAACGTATTCGGTTTCAAAGCAGTATCT
GCTTTACGTTTAGAAGATATGCGTATTCCTCACTCTTACTTAAAAACATTCCAAGGTCCAGCTACTGGTATCGTTGTAGA
GCGTGAGCGTTTAAACAAATACGGTACTCCATTATTAGGTGCTACAGTAAAACCAAAATTAGGTTTATCTGGTAAAAACT
ATGGTCGTGTAGTATACGAAGGTTTAAAAGGTGGTTTAGACTTCTTAAAAGATGACGAAAACATTAACTCTCAACCATTC
ATGCGTTGGAGAGAGCGTTTCTTATACTGTATGGAAGGTATTAACCGTGCTTCTGCAGCTACAGGTGAAGTTAAAGGTTC
TTACTTAAACTTCACTGCTGGTACTATGGAAGAAGTTTACAAACGTGCAGAATACGGTAAAGCAGTAGGTTCTGTAATTG
TTATGATCGACTTAGTAATGGGTTACACAGCAATTCAAAGTGCTGCAATCTGGGCTCGTGATAATGACATGCTTTTACAC
TTACACCGTGCAGGTAACTCTACTTACGCTCGTCAAAAGAACCA-TGGTATTAACTTCCGTGTAATCTGTAAA-TGGATG
CGTATGGCTGGTGTAGACCATATC-CA-C-GCTGGTACAGTTGTTGGTAAATTAGAAGGTGATCCTTTAATGATTAAA
>Sellaphora_capitata Sellaphora capitata clone BLA10 ribulose-1,5-bisphosphate carboxylase/oxygenase large subunit (rbcL) gene, partial cds; chloroplast
TACCGTGCTAAAGCTTACCGTGTAGATCCAGTTCCAAATACAACG-GA-TCAATACTTC-GCTTTCATCGCATACGA-AT
GTGATTTATTCGAAGAAGGTTCTTTAGCTAACTTAACAGCGTCTATCATTGGTAACGTATTCGGTTTCAAAGCAGTATCT
GCTTTACGTTTAGAAGATATGCGTATTCCGCATTCTTACTTAAAAACATTCCAAGGTCCAGCTACAGGTATTATTGTAGA
ACGTGAGCGTTTAAACAAATATGGTACTCCATTATTAGGTGCAACAGTAAAACCAAAATTAGGTTTATCTGGTAAAAACT
ATGGTCGTGTAGTATATGAAGGTTTAAAAGGTGGTTTAGACTTCTTAAAAGATGATGAAAACATTAACTCTCAACCATTC
ATGCGTTGGAGAGAACGTTTCTTATACTGTATGGAAGGTATTAACCGTGCTTCTGCAGCTACAGGTGAAGTTAAAGGTTC
TTACTTAAACATCACTGCTGGTACTATGGAAGAAGTTTACAAACGTGCAGAATACGCTAAAGCAGTTGGTTCTGTAGTTG
TTATGATCGACTTAGTAATGGGTTACACAGCAATTCAAAGTTCTGCTCTTTGGGCTCGTGACAACGACATGCTTTTACAC
TTACACCGTGCAGGAAACTCTACTTACGCTCGTCAAAAGAATCA-TGGTATTAACTTCCGTGTAATCTGTAAA-TGGATG
CGTATGGCTGGTGTAGACCATATC-CA-C-GCTGGTACAGTTGTTGGTAAATTAGAAGGTGATCCTTTAATGATTAAA
>Sellaphora_pupula Sellaphora pupula clone AUS1 ribulose-1,5-bisphosphate carboxylase/oxygenase large subunit (rbcL) gene, partial cds; chloroplast
TACCGTGCTAAAGCTTACCGTGTAGATCCAGTTCCAAACACAACA-GA-TCAATACTTC-GCTTTCATCGCATACGA-AT
GTGATTTATTCGAAGAAGGTTCTTTAGCTAACTTAACAGCGTCTATCATTGGTAACGTATTTGGTTTCAAAGCAGTATCT
GCTTTACGTTTAGAAGATATGCGTATTCCGCATTCTTACTTAAAAACATTCCAAGGTCCAGCTACAGGTATTATTGTAGA
ACGTGAGCGTTTAAACAAATACGGTACTCCATTATTAGGTGCTACAGTAAAACCAAAATTAGGTTTATCTGGTAAAAACT
ATGGTCGTGTAGTATACGAAGGTTTAAAAGGTGGTTTAGACTTCTTAAAAGATGACGAAAACATTAACTCTCAACCATTC
ATGCGTTGGAGAGAACGTTTCTTATACTGTATGGAAGGTATTAACCGTGCTTCTGCAGCTACAGGTGAAGTTAAAGGTTC
TTACTTAAACATCACTGCTGGTACTATGGAAGAAGTTTACAAACGTGCAGAATACGCTAAAGCAGTTGGTTCTGTAGTTG
TTATGATCGATTTAGTAATGGGTTACACAGCAATTCAAAGTTCTGCTCTTTGGGCTCGTGACAACGACATGCTTTTACAT
TTACACCGTGCAGGAAACTCTACTTACGCTCGTCAAAAGAATCA-TGGTATTAACTTCCGTGTAATCTGTAAA-TGGATG
CGTATGGCTGGTGTAGACCATATCCAC---GCTGGTACAGTTGTTGGTAAATTAGAAGGTGATCCTTTAATGATTAAA
>Stauroneis_anceps Stauroneis anceps partial rbcl gene for ribulose-1,5 bisphosphate carboxylase/oxygenase large subunit N- methyltransferase, strain AT-160Gel11
-----------------------------------AAATACAACA-GA-TCAATTCTTT-GCTTTCATCGCATACGA-AT
GTGATTTATTCGAAGAAGGTTCATTATCTAACTTAACAGCGTCTATCATCGGTAACGTATTCGGTTTCAAAGCCGTATCT
GCTTTACGTTTAGAAGATATGCGTATTCCTCACTCTTACTTAAAAACATTCCAAGGTCCAGCGACAGGTGTAATTGTAGA
GCGTGAACGTTTAAACAAATACGGTGTACCATTATTAGGTGCAACTGTAAAACCTAAATTAGGTTTATCTGGTAAAAACT
ACGGTCGTGTAGTATACGAAGGTTTAAAAGGTGGTTTAGACTTCTTAAAAGATGATGAGAACATTAACTCTCAACCATTT
ATGCGTTGGAGAGAACGTTTCTTAAACTGTATGGAAGGTATTAACCGTGCTTCTGCAGCTACAGGTGAAGTTAAAGGTTC
ATACTTAAACATCACTGCAGGTACTATGGAAGAAGTTTACAAACGTGCTCAATACGCTAAATCAGTAGGTTCTGTAATTG
TAATGATCGATTTAGTAATGGGTTATACAGCAATTCAAAGTTCTGCTATCTGGGCTCGTGAAAACGATATGCTTTTACAT
TTACACCGTGCGGGTAACTCTACATACGCTCGTCAAAAAAATCA-TGGTATTAACTTCCGTGTTATTTGTAAA-TGGATG
CGTATGTCTGGTGTAGATCATATC-CA-CGCCTGGTA-----------------------------------------
>Stauroneis_gracilior Stauroneis gracilior partial rbcl gene for ribulose-1,5 bisphosphate carboxylase/oxygenase large subunit N- methyltransferase, strain AT-117Gel17
-----------------------------------------------------TTCTTT-GCTTTCATCGCATACGA-AT
GTGATTTATTCGAAGAAGGTTCATTAGCTAACATTACAGCGTCTATCATTGGTAACGTATTCGGTTTCAAAGCCGTATCT
GCTTTACGTTTAGAAGATATGCGTATTCCTCACTCTTACTTAAAAACATTCCAAGGTCCAGCTACAGGTGTAGTTGTAGA
GCGTGAGCGTTTAAACAAATACGGTACACCATTATTAGGTGCTACAGTAAAACCTAAATTAGGTTTATCTGGTAAAAACT
ACGGTCGTGTAGTATATGAAGGTTTAAAAGGTGGTTTAGACTTCTTAAAAGATGATGAGAACATTAACTCTCAACCATTT
ATGCGTTGGAGAGAACGTTTCTTAAACTGTATGGAAGCTATTAACCGTGCTTCTTCAGCTACAGGTGAAGTTAAAGGTTC
ATACTTAAACATCACTGCAGGTACTATGGAAGAAGTGTACAAACGTGCTGAATACGCTAAAGCAGTAGGTTCTGTAATTG
TTATGATCGACTTAGTAATGGGTTACACAGCAATTCAAAGTTCTGCTATTTGGGCTCGTGAAAACGATATGCTTTTACAC
TTACACCGTGCAGGTAACTCTACATACGCTCGTCAAAAAAATCA-TGGTATTAACTTCCGTGTTATTTGTAAA-TGGATG
CGTATGTCTGGTGTAGATCATATC-CA-CCGCTGGTA-----------------------------------------
>Stauroneis_phoenicenteron Stauroneis phoenicenteron partial rbcl gene for ribulose-1,5 bisphosphate carboxylase/oxygenase large subunit N- methyltransferase, strain AT-117.04
-------------------------------------------------------------------------------T
GTGATTTATTCGAAGAAGGTTCATTAGCTAACTTAACAGCGTCTATCATCGGTAACGTATTCGGTTTCAAAGCCGTATCT
GCTTTACGTTTAGAAGATATGCGTATTCCTCACTCTTACTTAAAAACATTCCAAGGTCCAGCGACAGGTGTAATTGTAGA
GCGTGAGCGTTTAAACAAATACGGTGTACCATTATTAGGTGCAACAGTAAAACCTAAATTAGGTTTATCTGGTAAAAACT
ACGGTCGTGTAGTATATGAAGGTTTAAAAGGTGGTTTAGACTTCTTAAAAGATGATGAGAACATTAACTCTCAACCATTT
ATGCGTTGGAGAGAACGTTTCTTAAACTGTATGGAAGGTATTAACCGTGCTTCTGCAGCTACAGGTGAAGTTAAAGGTTC
ATATTTAAACATCACTGCAGGTACAATGGAAGAAGTTTACAAACGTGCTCAATACGCTAAAGCAGTAGGTTCTGTAATTG
TAATGATCGATTTAGTAATGGGTTATACAGCAATTCAAAGTTCTGCTATCTGGGCTCGTGAGAATGATATGCTTTTACAC
TTACACCGTGCTGGTAACTCTACATACGCTCGTCAAAAAAATCA-TGGTATTAACTTCCGTGTTATTTGTAAA-TGGATG
C-----------------------------------------------------------------------------
>Surirella_minuta Surirella minuta strain UTEX FD320 ribulose-1,5-bisphosphate carboxylase/oxygenase large subunit (rbcL) gene, complete cds; chloroplast
TACCGTGCTAAAGCTTACCGTGTAGATCCAGTTCCAAATACAACT-GA-TCAATACTTT-GCATTCGTTGCTTACGA-AT
GTGATTTATTCGAAGAAGGTTCTTTAGCTAACTTAACAGCTTCTATTATTGGTAACGTATTTGGTTTTAAAGCTATCTCT
GCGTTACGTTTAGAAGATATGCGTATTCCTCACTCTTATTTAAAAACATTCCAAGGTCCAGCGACTGGTGTTGTTGTAGA
ACGTGAACGTTTAAACAAATATGGTACTCCATTATTAGGTGCTACAGTAAAACCAAAATTAGGTTTATCTGGTAAAAACT
ATGGTCGTGTAGTATATGAAGGTTTAAAAGGTGGTTTAGACTTCTTAAAAGATGATGAAAACATTAACTCACAACCATTT
ATGCGTTGGAGAGAGCGTTTCTTATACTGTATGGAAGGTATCAACCGTGCATCTTCAGCTACTGGTGAAACAAAAGGTTC
TTACTTAAACATCACTGCAGGCACAATGGAAGAAGTTTACAAACGTGCTGAGTACGCTAAAGCAGTAGGTTCTATCATTG
TTATGATCGACTTAGTTATGGGTTATACAGCGATTCAATCAATTGCTTACTGGGCTCGTGAAAATGATATGCTTTTACAC
TTACACCGTGCAGGTAACTCTACATATGCACGTCAAAAAAATCA-TGGTATTAACTTCCGTGTTATTTGTAAA-TGGATG
CGTATGTCAGGTGTAGATCATATC-CA-C-GCTGGTACAGTTGTAGGTAAATTAGAAGGTGATCCTTTAATGATTAAA
>Surirella_splendida Surirella splendida strain 19C ribulose-1,5-bisphosphate carboxylase/oxygenase large subunit (rbcL) gene, complete cds; chloroplast
TACCGTGCTAAAGCTTACCGTGTAGATCCAGTTCCAAATACTGCT-GA-TCAATACTTT-GCATTCATCGCTTACGA-AT
GTGATTTATTCGAAGAAGGTTCTTTAGCTAACTTAACAGCGTCTATCATTGGTAACGTATTCGGTTTTAAAGCTGTATCT
GCTTTACGTTTAGAAGATATGCGTATTCCTCACTCTTACTTAAAAACATTCCAAGGTCCAGCAACTGGTGTTGTTGTAGA
ACGTGAGCGTTTAAACAAATACGGTACTCCATTATTAGGTGCTACAGTAAAACCAAAATTAGGTTTATCTGGTAAAAACT
ATGGTCGTGTAGTATACGAAGGTTTAAAAGGTGGTTTAGACTTCTTAAAAGATGATGAAAACATTAACTCACAACCATTC
ATGCGTTGGAGAGAACGTTTCTTAAACTGTATGGAAGGTATCAACCGTGCATCTGCAGCAACTGGTGAAGTAAAAGGTTC
TTACTTAAACATCACTGCAGCTACAATGGAAGAAGTTTACAAACGTGCTATTTATGCTAAATCAGTAGGTTCTGTAATCG
TTATGATCGACTTAGTTATGGGTTATACAGCGATTCAATCAATTGCTTACTGGGCTCGTGAAAACGATATGCTTTTACAC
TTACACCGTGCAGGTAACTCTACATATGCACGTCAAAAAAATCA-CGGTATCAACTTCCGTGTAATCTGTAAG-TGGATG
CGTATGTCAGGTGTAGATCATATC-CA-C-GCTGGTACAGTTGTAGGTAAATTAGAAGGTGATCCTTTAATGATTAAA
>Tryblionella_apiculata Tryblionella apiculata strain UTEX FD465 ribulose-1,5-bisphosphate carboxylase/oxygenase large subunit (rbcL) gene, complete cds; chloroplast
TATCGTGCTAAAGCTTACCGTGTAGATCCAGTTCCAAATGCACCT-GA-CCAATACTTT-GCTTTTATCGCATATGA-AT
GTGATTTATTTGAAGAAGGTTCATTAGCTAACTTAACAGCGTCTATTATTGGTAACGTATTTGGTTTTAAAGCTGTAGCT
GCTTTACGTTTAGAAGATATGCGTATTCCTCACTCATACTTAAAAACATTCCAAGGTCCAGCTACAGGTATCATTGTAGA
ACGTGAGCGTTTAAACAAATACGGTGTTCCTTTATTAGGTGCAACAGTAAAACCAAAATTAGGTTTATCTGGTAAAAACT
ACGGTCGTGTAGTATACGAAGGTTTAAAAGGTGGTTTAGACTTCTTAAAAGATGATGAAAACATTAACTCACAACCATTT
ATGCGTTGGAGAGAACGTTTCTTAAACTGTTTAGAAGGTATTAACCGTGCTTCTGCTGCTACTGGTGAAGTTAAAGGTTC
TTACTTAAACGTTACAGCGGCTACTATGGAAGAAGTATACAAACGTGCTGAGTATGCTAAAGCAATCGGTTCTATCATCA
TCATGATCGATTTAGTTATGGGTTACACAGCAATTCAAAGTATTGCTCTTTGGGCTCGTGATAATGATATGATTTTACAC
TTACACCGTGCTGGTAACTCAACTTACGCTCGTCAAAAGAATCA-TGGTATTAACTTCCGTGTAATCTGTAAA-TGGATG
CGTATGTCTGGTGTTGACCATATC-CA--CGCTGGTACTGTTGTAGGTAAATTAGAAGGTGATCCTTTAATGATTAAA
